# Supplementary material for: MMPred: a tool to predict peptide mimicry events in MHC class II recognition
Source: Front Genet. 2024 Dec 10;15:1500684. doi: 10.3389/fgene.2024.1500684 (PMC11669352; doi:10.3389/fgene.2024.1500684)
Supplement: Supplementary file 1 [file Table2.xlsx]

## Sheet: HADS_summary
assay_id	pmid	epitope	start	end	uniprot	organism	allele	disease	merged_seq	merged_start	merged_end
http://www.iedb.org/assay/12522003	33091337	VTTSTRTY	31	38	P08670	Homo sapiens	DRB5*01:01	multiple sclerosis	FGGPGTASRPSSSRSYVTTSTRTYSLGSALRPSTSRSLYASSPGGVYATRSSAVRLRSSVPGVRLLQDSVDFSLADAINT	15	94
http://www.iedb.org/assay/12522533	33091337	SLGSALRPSTSRS	39	51	P08670	Homo sapiens	DRB5*01:01	multiple sclerosis	FGGPGTASRPSSSRSYVTTSTRTYSLGSALRPSTSRSLYASSPGGVYATRSSAVRLRSSVPGVRLLQDSVDFSLADAINT	15	94
http://www.iedb.org/assay/12522988	33091337	SPGGVYATRSSAVRLR	56	71	P08670	Homo sapiens	DRB5*01:01	multiple sclerosis	FGGPGTASRPSSSRSYVTTSTRTYSLGSALRPSTSRSLYASSPGGVYATRSSAVRLRSSVPGVRLLQDSVDFSLADAINT	15	94
http://www.iedb.org/assay/12523202	33091337	ASSPGGVYATRSSAVRLR	54	71	P08670	Homo sapiens	DRB5*01:01	multiple sclerosis	FGGPGTASRPSSSRSYVTTSTRTYSLGSALRPSTSRSLYASSPGGVYATRSSAVRLRSSVPGVRLLQDSVDFSLADAINT	15	94
http://www.iedb.org/assay/12523589	33091337	SLGSALRPSTSRSLY	39	53	P08670	Homo sapiens	DRB5*01:01	multiple sclerosis	FGGPGTASRPSSSRSYVTTSTRTYSLGSALRPSTSRSLYASSPGGVYATRSSAVRLRSSVPGVRLLQDSVDFSLADAINT	15	94
http://www.iedb.org/assay/12523590	33091337	SLGSALRPSTSRSLY	39	53	P08670	Homo sapiens	DRB5*01:01	multiple sclerosis	FGGPGTASRPSSSRSYVTTSTRTYSLGSALRPSTSRSLYASSPGGVYATRSSAVRLRSSVPGVRLLQDSVDFSLADAINT	15	94
http://www.iedb.org/assay/12523969	33091337	YVTTSTRTY	30	38	P08670	Homo sapiens	DRB5*01:01	multiple sclerosis	FGGPGTASRPSSSRSYVTTSTRTYSLGSALRPSTSRSLYASSPGGVYATRSSAVRLRSSVPGVRLLQDSVDFSLADAINT	15	94
http://www.iedb.org/assay/12523970	33091337	GGPGTASRPSSSRSYVTTSTRTY	16	38	P08670	Homo sapiens	DRB5*01:01	multiple sclerosis	FGGPGTASRPSSSRSYVTTSTRTYSLGSALRPSTSRSLYASSPGGVYATRSSAVRLRSSVPGVRLLQDSVDFSLADAINT	15	94
http://www.iedb.org/assay/12523973	33091337	FGGPGTASRPSSSRS	15	29	P08670	Homo sapiens	DRB5*01:01	multiple sclerosis	FGGPGTASRPSSSRSYVTTSTRTYSLGSALRPSTSRSLYASSPGGVYATRSSAVRLRSSVPGVRLLQDSVDFSLADAINT	15	94
http://www.iedb.org/assay/12523974	33091337	SLGSALRPSTSRSLYA	39	54	P08670	Homo sapiens	DRB5*01:01	multiple sclerosis	FGGPGTASRPSSSRSYVTTSTRTYSLGSALRPSTSRSLYASSPGGVYATRSSAVRLRSSVPGVRLLQDSVDFSLADAINT	15	94
http://www.iedb.org/assay/12523975	33091337	GVYATRSSAV	59	68	P08670	Homo sapiens	DRB5*01:01	multiple sclerosis	FGGPGTASRPSSSRSYVTTSTRTYSLGSALRPSTSRSLYASSPGGVYATRSSAVRLRSSVPGVRLLQDSVDFSLADAINT	15	94
http://www.iedb.org/assay/12523976	33091337	FGGPGTASRPSSS	15	27	P08670	Homo sapiens	DRB5*01:01	multiple sclerosis	FGGPGTASRPSSSRSYVTTSTRTYSLGSALRPSTSRSLYASSPGGVYATRSSAVRLRSSVPGVRLLQDSVDFSLADAINT	15	94
http://www.iedb.org/assay/12523977	33091337	SSVPGVRLL	72	80	P08670	Homo sapiens	DRB5*01:01	multiple sclerosis	FGGPGTASRPSSSRSYVTTSTRTYSLGSALRPSTSRSLYASSPGGVYATRSSAVRLRSSVPGVRLLQDSVDFSLADAINT	15	94
http://www.iedb.org/assay/12523978	33091337	SPGGVYATRSSAV	56	68	P08670	Homo sapiens	DRB5*01:01	multiple sclerosis	FGGPGTASRPSSSRSYVTTSTRTYSLGSALRPSTSRSLYASSPGGVYATRSSAVRLRSSVPGVRLLQDSVDFSLADAINT	15	94
http://www.iedb.org/assay/12523980	33091337	ASSPGGVYATRSSAV	54	68	P08670	Homo sapiens	DRB5*01:01	multiple sclerosis	FGGPGTASRPSSSRSYVTTSTRTYSLGSALRPSTSRSLYASSPGGVYATRSSAVRLRSSVPGVRLLQDSVDFSLADAINT	15	94
http://www.iedb.org/assay/12523981	33091337	SLGSALRP	39	46	P08670	Homo sapiens	DRB5*01:01	multiple sclerosis	FGGPGTASRPSSSRSYVTTSTRTYSLGSALRPSTSRSLYASSPGGVYATRSSAVRLRSSVPGVRLLQDSVDFSLADAINT	15	94
http://www.iedb.org/assay/12523982	33091337	GSALRPSTSRSLY	41	53	P08670	Homo sapiens	DRB5*01:01	multiple sclerosis	FGGPGTASRPSSSRSYVTTSTRTYSLGSALRPSTSRSLYASSPGGVYATRSSAVRLRSSVPGVRLLQDSVDFSLADAINT	15	94
http://www.iedb.org/assay/12523983	33091337	SLGSALRPSTS	39	49	P08670	Homo sapiens	DRB5*01:01	multiple sclerosis	FGGPGTASRPSSSRSYVTTSTRTYSLGSALRPSTSRSLYASSPGGVYATRSSAVRLRSSVPGVRLLQDSVDFSLADAINT	15	94
http://www.iedb.org/assay/12524442	33091337	RLLQDSVDFSLADAINT	78	94	P08670	Homo sapiens	DRB5*01:01	multiple sclerosis	FGGPGTASRPSSSRSYVTTSTRTYSLGSALRPSTSRSLYASSPGGVYATRSSAVRLRSSVPGVRLLQDSVDFSLADAINT	15	94
http://www.iedb.org/assay/12522896	33091337	VNVDEVGGEALGRL	19	32	P68871	Homo sapiens	DRB5*01:01	multiple sclerosis	VHLTPEEKSAVTALWGKVNVDEVGGEALGRLLVVYPWTQRFFESFGDLSTPDAVMGNPK	2	60
http://www.iedb.org/assay/12522897	33091337	VNVDEVGGEALGRL	19	32	P68871	Homo sapiens	DRB5*01:01	multiple sclerosis	VHLTPEEKSAVTALWGKVNVDEVGGEALGRLLVVYPWTQRFFESFGDLSTPDAVMGNPK	2	60
http://www.iedb.org/assay/12523264	33091337	VVYPWTQRF	34	42	P68871	Homo sapiens	DRB5*01:01	multiple sclerosis	VHLTPEEKSAVTALWGKVNVDEVGGEALGRLLVVYPWTQRFFESFGDLSTPDAVMGNPK	2	60
http://www.iedb.org/assay/12523265	33091337	VVYPWTQRF	34	42	P68871	Homo sapiens	DRB5*01:01	multiple sclerosis	VHLTPEEKSAVTALWGKVNVDEVGGEALGRLLVVYPWTQRFFESFGDLSTPDAVMGNPK	2	60
http://www.iedb.org/assay/12523504	33091337	LVVYPWTQRF	33	42	P68871	Homo sapiens	DRB5*01:01	multiple sclerosis	VHLTPEEKSAVTALWGKVNVDEVGGEALGRLLVVYPWTQRFFESFGDLSTPDAVMGNPK	2	60
http://www.iedb.org/assay/12523505	33091337	LVVYPWTQRF	33	42	P68871	Homo sapiens	DRB5*01:01	multiple sclerosis	VHLTPEEKSAVTALWGKVNVDEVGGEALGRLLVVYPWTQRFFESFGDLSTPDAVMGNPK	2	60
http://www.iedb.org/assay/12523630	33091337	GKVNVDEVGGEALGRL	17	32	P68871	Homo sapiens	DRB5*01:01	multiple sclerosis	VHLTPEEKSAVTALWGKVNVDEVGGEALGRLLVVYPWTQRFFESFGDLSTPDAVMGNPK	2	60
http://www.iedb.org/assay/12523631	33091337	GKVNVDEVGGEALGRL	17	32	P68871	Homo sapiens	DRB5*01:01	multiple sclerosis	VHLTPEEKSAVTALWGKVNVDEVGGEALGRLLVVYPWTQRFFESFGDLSTPDAVMGNPK	2	60
http://www.iedb.org/assay/12523634	33091337	GKVNVDEVGGEALGRLL	17	33	P68871	Homo sapiens	DRB5*01:01	multiple sclerosis	VHLTPEEKSAVTALWGKVNVDEVGGEALGRLLVVYPWTQRFFESFGDLSTPDAVMGNPK	2	60
http://www.iedb.org/assay/12523635	33091337	GKVNVDEVGGEALGRLL	17	33	P68871	Homo sapiens	DRB5*01:01	multiple sclerosis	VHLTPEEKSAVTALWGKVNVDEVGGEALGRLLVVYPWTQRFFESFGDLSTPDAVMGNPK	2	60
http://www.iedb.org/assay/12523639	33091337	FESFGDLSTPD	43	53	P68871	Homo sapiens	DRB5*01:01	multiple sclerosis	VHLTPEEKSAVTALWGKVNVDEVGGEALGRLLVVYPWTQRFFESFGDLSTPDAVMGNPK	2	60
http://www.iedb.org/assay/12523640	33091337	VNVDEVGGEALGRLL	19	33	P68871	Homo sapiens	DRB5*01:01	multiple sclerosis	VHLTPEEKSAVTALWGKVNVDEVGGEALGRLLVVYPWTQRFFESFGDLSTPDAVMGNPK	2	60
http://www.iedb.org/assay/12523804	33091337	FESFGDLSTPDAVMGNPK	43	60	P68871	Homo sapiens	DRB5*01:01	multiple sclerosis	VHLTPEEKSAVTALWGKVNVDEVGGEALGRLLVVYPWTQRFFESFGDLSTPDAVMGNPK	2	60
http://www.iedb.org/assay/12523806	33091337	DEVGGEALGRL	22	32	P68871	Homo sapiens	DRB5*01:01	multiple sclerosis	VHLTPEEKSAVTALWGKVNVDEVGGEALGRLLVVYPWTQRFFESFGDLSTPDAVMGNPK	2	60
http://www.iedb.org/assay/12523807	33091337	NVDEVGGEALGRL	20	32	P68871	Homo sapiens	DRB5*01:01	multiple sclerosis	VHLTPEEKSAVTALWGKVNVDEVGGEALGRLLVVYPWTQRFFESFGDLSTPDAVMGNPK	2	60
http://www.iedb.org/assay/12523808	33091337	GKVNVDEVGGEAL	17	29	P68871	Homo sapiens	DRB5*01:01	multiple sclerosis	VHLTPEEKSAVTALWGKVNVDEVGGEALGRLLVVYPWTQRFFESFGDLSTPDAVMGNPK	2	60
http://www.iedb.org/assay/12523809	33091337	VGGEALGRLL	24	33	P68871	Homo sapiens	DRB5*01:01	multiple sclerosis	VHLTPEEKSAVTALWGKVNVDEVGGEALGRLLVVYPWTQRFFESFGDLSTPDAVMGNPK	2	60
http://www.iedb.org/assay/12523810	33091337	EVGGEALGRLL	23	33	P68871	Homo sapiens	DRB5*01:01	multiple sclerosis	VHLTPEEKSAVTALWGKVNVDEVGGEALGRLLVVYPWTQRFFESFGDLSTPDAVMGNPK	2	60
http://www.iedb.org/assay/12523811	33091337	EVGGEALGRLL	23	33	P68871	Homo sapiens	DRB5*01:01	multiple sclerosis	VHLTPEEKSAVTALWGKVNVDEVGGEALGRLLVVYPWTQRFFESFGDLSTPDAVMGNPK	2	60
http://www.iedb.org/assay/12523813	33091337	DEVGGEALGRLL	22	33	P68871	Homo sapiens	DRB5*01:01	multiple sclerosis	VHLTPEEKSAVTALWGKVNVDEVGGEALGRLLVVYPWTQRFFESFGDLSTPDAVMGNPK	2	60
http://www.iedb.org/assay/12523816	33091337	VDEVGGEALGRL	21	32	P68871	Homo sapiens	DRB5*01:01	multiple sclerosis	VHLTPEEKSAVTALWGKVNVDEVGGEALGRLLVVYPWTQRFFESFGDLSTPDAVMGNPK	2	60
http://www.iedb.org/assay/12523817	33091337	NVDEVGGEALGRLL	20	33	P68871	Homo sapiens	DRB5*01:01	multiple sclerosis	VHLTPEEKSAVTALWGKVNVDEVGGEALGRLLVVYPWTQRFFESFGDLSTPDAVMGNPK	2	60
http://www.iedb.org/assay/12523818	33091337	VGGEALGRL	24	32	P68871	Homo sapiens	DRB5*01:01	multiple sclerosis	VHLTPEEKSAVTALWGKVNVDEVGGEALGRLLVVYPWTQRFFESFGDLSTPDAVMGNPK	2	60
http://www.iedb.org/assay/12523819	33091337	EVGGEALGRL	23	32	P68871	Homo sapiens	DRB5*01:01	multiple sclerosis	VHLTPEEKSAVTALWGKVNVDEVGGEALGRLLVVYPWTQRFFESFGDLSTPDAVMGNPK	2	60
http://www.iedb.org/assay/12523820	33091337	EVGGEALGRL	23	32	P68871	Homo sapiens	DRB5*01:01	multiple sclerosis	VHLTPEEKSAVTALWGKVNVDEVGGEALGRLLVVYPWTQRFFESFGDLSTPDAVMGNPK	2	60
http://www.iedb.org/assay/12523821	33091337	VHLTPEEKSAV	2	12	P68871	Homo sapiens	DRB5*01:01	multiple sclerosis	VHLTPEEKSAVTALWGKVNVDEVGGEALGRLLVVYPWTQRFFESFGDLSTPDAVMGNPK	2	60
http://www.iedb.org/assay/12523824	33091337	GKVNVDEVGGEALG	17	30	P68871	Homo sapiens	DRB5*01:01	multiple sclerosis	VHLTPEEKSAVTALWGKVNVDEVGGEALGRLLVVYPWTQRFFESFGDLSTPDAVMGNPK	2	60
http://www.iedb.org/assay/12523825	33091337	VHLTPEEKSAVTAL	2	15	P68871	Homo sapiens	DRB5*01:01	multiple sclerosis	VHLTPEEKSAVTALWGKVNVDEVGGEALGRLLVVYPWTQRFFESFGDLSTPDAVMGNPK	2	60
http://www.iedb.org/assay/12523826	33091337	VHLTPEEKSAVTAL	2	15	P68871	Homo sapiens	DRB5*01:01	multiple sclerosis	VHLTPEEKSAVTALWGKVNVDEVGGEALGRLLVVYPWTQRFFESFGDLSTPDAVMGNPK	2	60
http://www.iedb.org/assay/12523828	33091337	TPEEKSAVTAL	5	15	P68871	Homo sapiens	DRB5*01:01	multiple sclerosis	VHLTPEEKSAVTALWGKVNVDEVGGEALGRLLVVYPWTQRFFESFGDLSTPDAVMGNPK	2	60
http://www.iedb.org/assay/12523830	33091337	VHLTPEEKSA	2	11	P68871	Homo sapiens	DRB5*01:01	multiple sclerosis	VHLTPEEKSAVTALWGKVNVDEVGGEALGRLLVVYPWTQRFFESFGDLSTPDAVMGNPK	2	60
http://www.iedb.org/assay/12523831	33091337	VNVDEVGGEAL	19	29	P68871	Homo sapiens	DRB5*01:01	multiple sclerosis	VHLTPEEKSAVTALWGKVNVDEVGGEALGRLLVVYPWTQRFFESFGDLSTPDAVMGNPK	2	60
http://www.iedb.org/assay/12524084	33091337	WGKVNVDEVGGEALGRL	16	32	P68871	Homo sapiens	DRB5*01:01	multiple sclerosis	VHLTPEEKSAVTALWGKVNVDEVGGEALGRLLVVYPWTQRFFESFGDLSTPDAVMGNPK	2	60
http://www.iedb.org/assay/12524086	33091337	WGKVNVDEVGGEALGRLL	16	33	P68871	Homo sapiens	DRB5*01:01	multiple sclerosis	VHLTPEEKSAVTALWGKVNVDEVGGEALGRLLVVYPWTQRFFESFGDLSTPDAVMGNPK	2	60
http://www.iedb.org/assay/12524087	33091337	WGKVNVDEVGGEALGRLL	16	33	P68871	Homo sapiens	DRB5*01:01	multiple sclerosis	VHLTPEEKSAVTALWGKVNVDEVGGEALGRLLVVYPWTQRFFESFGDLSTPDAVMGNPK	2	60
http://www.iedb.org/assay/12524403	33091337	VHLTPEEKSAVTALWGKVNVD	2	22	P68871	Homo sapiens	DRB5*01:01	multiple sclerosis	VHLTPEEKSAVTALWGKVNVDEVGGEALGRLLVVYPWTQRFFESFGDLSTPDAVMGNPK	2	60
http://www.iedb.org/assay/12524404	33091337	EVGGEALGRLLVVYPWTQRF	23	42	P68871	Homo sapiens	DRB5*01:01	multiple sclerosis	VHLTPEEKSAVTALWGKVNVDEVGGEALGRLLVVYPWTQRFFESFGDLSTPDAVMGNPK	2	60
http://www.iedb.org/assay/12522898	33091337	VNVDEVGGEALGRL	19	32	P68871	Homo sapiens	DRB1*15:01	multiple sclerosis	VHLTPEEKSAVTALWGKVNVDEVGGEALGRLLVVYPWTQRFFESFGDLSTPDAV	2	55
http://www.iedb.org/assay/12522899	33091337	VNVDEVGGEALGRL	19	32	P68871	Homo sapiens	DRB1*15:01	multiple sclerosis	VHLTPEEKSAVTALWGKVNVDEVGGEALGRLLVVYPWTQRFFESFGDLSTPDAV	2	55
http://www.iedb.org/assay/12523266	33091337	VVYPWTQRF	34	42	P68871	Homo sapiens	DRB1*15:01	multiple sclerosis	VHLTPEEKSAVTALWGKVNVDEVGGEALGRLLVVYPWTQRFFESFGDLSTPDAV	2	55
http://www.iedb.org/assay/12523507	33091337	LVVYPWTQRF	33	42	P68871	Homo sapiens	DRB1*15:01	multiple sclerosis	VHLTPEEKSAVTALWGKVNVDEVGGEALGRLLVVYPWTQRFFESFGDLSTPDAV	2	55
http://www.iedb.org/assay/12523508	33091337	LVVYPWTQRF	33	42	P68871	Homo sapiens	DRB1*15:01	multiple sclerosis	VHLTPEEKSAVTALWGKVNVDEVGGEALGRLLVVYPWTQRFFESFGDLSTPDAV	2	55
http://www.iedb.org/assay/12523632	33091337	GKVNVDEVGGEALGRL	17	32	P68871	Homo sapiens	DRB1*15:01	multiple sclerosis	VHLTPEEKSAVTALWGKVNVDEVGGEALGRLLVVYPWTQRFFESFGDLSTPDAV	2	55
http://www.iedb.org/assay/12523633	33091337	GKVNVDEVGGEALGRL	17	32	P68871	Homo sapiens	DRB1*15:01	multiple sclerosis	VHLTPEEKSAVTALWGKVNVDEVGGEALGRLLVVYPWTQRFFESFGDLSTPDAV	2	55
http://www.iedb.org/assay/12523636	33091337	GKVNVDEVGGEALGRLL	17	33	P68871	Homo sapiens	DRB1*15:01	multiple sclerosis	VHLTPEEKSAVTALWGKVNVDEVGGEALGRLLVVYPWTQRFFESFGDLSTPDAV	2	55
http://www.iedb.org/assay/12523637	33091337	GKVNVDEVGGEALGRLL	17	33	P68871	Homo sapiens	DRB1*15:01	multiple sclerosis	VHLTPEEKSAVTALWGKVNVDEVGGEALGRLLVVYPWTQRFFESFGDLSTPDAV	2	55
http://www.iedb.org/assay/12523641	33091337	VNVDEVGGEALGRLL	19	33	P68871	Homo sapiens	DRB1*15:01	multiple sclerosis	VHLTPEEKSAVTALWGKVNVDEVGGEALGRLLVVYPWTQRFFESFGDLSTPDAV	2	55
http://www.iedb.org/assay/12523812	33091337	EVGGEALGRLL	23	33	P68871	Homo sapiens	DRB1*15:01	multiple sclerosis	VHLTPEEKSAVTALWGKVNVDEVGGEALGRLLVVYPWTQRFFESFGDLSTPDAV	2	55
http://www.iedb.org/assay/12523814	33091337	DEVGGEALGRLL	22	33	P68871	Homo sapiens	DRB1*15:01	multiple sclerosis	VHLTPEEKSAVTALWGKVNVDEVGGEALGRLLVVYPWTQRFFESFGDLSTPDAV	2	55
http://www.iedb.org/assay/12523815	33091337	DEVGGEALGRLL	22	33	P68871	Homo sapiens	DRB1*15:01	multiple sclerosis	VHLTPEEKSAVTALWGKVNVDEVGGEALGRLLVVYPWTQRFFESFGDLSTPDAV	2	55
http://www.iedb.org/assay/12523827	33091337	VHLTPEEKSAVTAL	2	15	P68871	Homo sapiens	DRB1*15:01	multiple sclerosis	VHLTPEEKSAVTALWGKVNVDEVGGEALGRLLVVYPWTQRFFESFGDLSTPDAV	2	55
http://www.iedb.org/assay/12524085	33091337	WGKVNVDEVGGEALGRL	16	32	P68871	Homo sapiens	DRB1*15:01	multiple sclerosis	VHLTPEEKSAVTALWGKVNVDEVGGEALGRLLVVYPWTQRFFESFGDLSTPDAV	2	55
http://www.iedb.org/assay/12524088	33091337	WGKVNVDEVGGEALGRLL	16	33	P68871	Homo sapiens	DRB1*15:01	multiple sclerosis	VHLTPEEKSAVTALWGKVNVDEVGGEALGRLLVVYPWTQRFFESFGDLSTPDAV	2	55
http://www.iedb.org/assay/12525118	33091337	FESFGDLSTPDAV	43	55	P68871	Homo sapiens	DRB1*15:01	multiple sclerosis	VHLTPEEKSAVTALWGKVNVDEVGGEALGRLLVVYPWTQRFFESFGDLSTPDAV	2	55
http://www.iedb.org/assay/12525119	33091337	VNVDEVGGEALGRLLV	19	34	P68871	Homo sapiens	DRB1*15:01	multiple sclerosis	VHLTPEEKSAVTALWGKVNVDEVGGEALGRLLVVYPWTQRFFESFGDLSTPDAV	2	55
http://www.iedb.org/assay/12525194	33091337	EKSAVTALWGKVNVDEVGGEALGRL	8	32	P68871	Homo sapiens	DRB1*15:01	multiple sclerosis	VHLTPEEKSAVTALWGKVNVDEVGGEALGRLLVVYPWTQRFFESFGDLSTPDAV	2	55
http://www.iedb.org/assay/1693108	19531498	VLSPADKTNVKAAWGKVGAHAGEYG	2	26	P69905	Homo sapiens	DRB1*15:01	multiple sclerosis	VLSPADKTNVKAAWGKVGAHAGEYGAEALERMFLSFPTTKTYFPHFDLSHG	2	52
http://www.iedb.org/assay/12523794	33091337	LSFPTTKTYFPHF	35	47	P69905	Homo sapiens	DRB1*15:01	multiple sclerosis	VLSPADKTNVKAAWGKVGAHAGEYGAEALERMFLSFPTTKTYFPHFDLSHG	2	52
http://www.iedb.org/assay/12523795	33091337	LSFPTTKTYFPHF	35	47	P69905	Homo sapiens	DRB1*15:01	multiple sclerosis	VLSPADKTNVKAAWGKVGAHAGEYGAEALERMFLSFPTTKTYFPHFDLSHG	2	52
http://www.iedb.org/assay/12523797	33091337	LSFPTTKTYF	35	44	P69905	Homo sapiens	DRB1*15:01	multiple sclerosis	VLSPADKTNVKAAWGKVGAHAGEYGAEALERMFLSFPTTKTYFPHFDLSHG	2	52
http://www.iedb.org/assay/12523798	33091337	LSFPTTKTYF	35	44	P69905	Homo sapiens	DRB1*15:01	multiple sclerosis	VLSPADKTNVKAAWGKVGAHAGEYGAEALERMFLSFPTTKTYFPHFDLSHG	2	52
http://www.iedb.org/assay/12523801	33091337	FLSFPTTKTYF	34	44	P69905	Homo sapiens	DRB1*15:01	multiple sclerosis	VLSPADKTNVKAAWGKVGAHAGEYGAEALERMFLSFPTTKTYFPHFDLSHG	2	52
http://www.iedb.org/assay/12524077	33091337	FLSFPTTKTYFPHF	34	47	P69905	Homo sapiens	DRB1*15:01	multiple sclerosis	VLSPADKTNVKAAWGKVGAHAGEYGAEALERMFLSFPTTKTYFPHFDLSHG	2	52
http://www.iedb.org/assay/12524399	33091337	FLSFPTTKTYFPHFDL	34	49	P69905	Homo sapiens	DRB1*15:01	multiple sclerosis	VLSPADKTNVKAAWGKVGAHAGEYGAEALERMFLSFPTTKTYFPHFDLSHG	2	52
http://www.iedb.org/assay/12524401	33091337	LSFPTTKTYFPHFDL	35	49	P69905	Homo sapiens	DRB1*15:01	multiple sclerosis	VLSPADKTNVKAAWGKVGAHAGEYGAEALERMFLSFPTTKTYFPHFDLSHG	2	52
http://www.iedb.org/assay/12524943	33091337	VGAHAGEYGAEALERMF	18	34	P69905	Homo sapiens	DRB1*15:01	multiple sclerosis	VLSPADKTNVKAAWGKVGAHAGEYGAEALERMFLSFPTTKTYFPHFDLSHG	2	52
http://www.iedb.org/assay/12524944	33091337	VGAHAGEYGAEALERM	18	33	P69905	Homo sapiens	DRB1*15:01	multiple sclerosis	VLSPADKTNVKAAWGKVGAHAGEYGAEALERMFLSFPTTKTYFPHFDLSHG	2	52
http://www.iedb.org/assay/12525184	33091337	FLSFPTTKTYFPHFD	34	48	P69905	Homo sapiens	DRB1*15:01	multiple sclerosis	VLSPADKTNVKAAWGKVGAHAGEYGAEALERMFLSFPTTKTYFPHFDLSHG	2	52
http://www.iedb.org/assay/12525187	33091337	LSFPTTKTYFPHFD	35	48	P69905	Homo sapiens	DRB1*15:01	multiple sclerosis	VLSPADKTNVKAAWGKVGAHAGEYGAEALERMFLSFPTTKTYFPHFDLSHG	2	52
http://www.iedb.org/assay/12525192	33091337	FLSFPTTKTYFPHFDLSHG	34	52	P69905	Homo sapiens	DRB1*15:01	multiple sclerosis	VLSPADKTNVKAAWGKVGAHAGEYGAEALERMFLSFPTTKTYFPHFDLSHG	2	52
http://www.iedb.org/assay/12522071	33091337	APSRNGMVLKPHFHKDWQRRVATWF	2	26	P26373	Homo sapiens	DRB5*01:01	multiple sclerosis	APSRNGMVLKPHFHKDWQRRVATWFNQPARKIRRRKARQAKARRIAPRPA	2	51
http://www.iedb.org/assay/12523030	33091337	RNGMVLKPHFHKDWQRRVATWF	5	26	P26373	Homo sapiens	DRB5*01:01	multiple sclerosis	APSRNGMVLKPHFHKDWQRRVATWFNQPARKIRRRKARQAKARRIAPRPA	2	51
http://www.iedb.org/assay/12523221	33091337	NQPARKIRRRKARQAKARRIAPRPA	27	51	P26373	Homo sapiens	DRB5*01:01	multiple sclerosis	APSRNGMVLKPHFHKDWQRRVATWFNQPARKIRRRKARQAKARRIAPRPA	2	51
http://www.iedb.org/assay/12523422	33091337	VLKPHFHKDWQRRVATWF	9	26	P26373	Homo sapiens	DRB5*01:01	multiple sclerosis	APSRNGMVLKPHFHKDWQRRVATWFNQPARKIRRRKARQAKARRIAPRPA	2	51
http://www.iedb.org/assay/12524192	33091337	GMVLKPHFHKDWQRRVATWF	7	26	P26373	Homo sapiens	DRB5*01:01	multiple sclerosis	APSRNGMVLKPHFHKDWQRRVATWFNQPARKIRRRKARQAKARRIAPRPA	2	51
http://www.iedb.org/assay/12524363	33091337	MVLKPHFHKDWQRRVATWF	8	26	P26373	Homo sapiens	DRB5*01:01	multiple sclerosis	APSRNGMVLKPHFHKDWQRRVATWFNQPARKIRRRKARQAKARRIAPRPA	2	51
http://www.iedb.org/assay/12522751	33091337	VARKSAPATGGVKKPHRYRPGTVAL	25	49	Q16695	Homo sapiens	DRB5*01:01	multiple sclerosis	ARTKQTARKSTGGKAPRKQLATKVARKSAPATGGVKKPHRYRPGTVALR	2	50
http://www.iedb.org/assay/12522752	33091337	VARKSAPATGGVKKPHRYRPGTVAL	25	49	Q16695	Homo sapiens	DRB1*15:01	multiple sclerosis	ARTKQTARKSTGGKAPRKQLATKVARKSAPATGGVKKPHRYRPGTVALR	2	50
http://www.iedb.org/assay/12523141	33091337	RYRPGTVALR	41	50	Q16695	Homo sapiens	DRB5*01:01	multiple sclerosis	ARTKQTARKSTGGKAPRKQLATKVARKSAPATGGVKKPHRYRPGTVALR	2	50
http://www.iedb.org/assay/12523142	33091337	RYRPGTVALR	41	50	Q16695	Homo sapiens	DRB1*15:01	multiple sclerosis	ARTKQTARKSTGGKAPRKQLATKVARKSAPATGGVKKPHRYRPGTVALR	2	50
http://www.iedb.org/assay/12523143	33091337	ARTKQTARKSTGGKAPRKQLA	2	22	Q16695	Homo sapiens	DRB5*01:01	multiple sclerosis	ARTKQTARKSTGGKAPRKQLATKVARKSAPATGGVKKPHRYRPGTVALR	2	50
http://www.iedb.org/assay/12523144	33091337	ARTKQTARKSTGGKAPRKQLA	2	22	Q16695	Homo sapiens	DRB5*01:01	multiple sclerosis	ARTKQTARKSTGGKAPRKQLATKVARKSAPATGGVKKPHRYRPGTVALR	2	50
http://www.iedb.org/assay/12523145	33091337	ARTKQTARKSTGGKAPRKQLA	2	22	Q16695	Homo sapiens	DRB1*15:01	multiple sclerosis	ARTKQTARKSTGGKAPRKQLATKVARKSAPATGGVKKPHRYRPGTVALR	2	50
http://www.iedb.org/assay/12523275	33091337	TKQTARKSTGGKAPRKQLA	4	22	Q16695	Homo sapiens	DRB5*01:01	multiple sclerosis	ARTKQTARKSTGGKAPRKQLATKVARKSAPATGGVKKPHRYRPGTVALR	2	50
http://www.iedb.org/assay/12523276	33091337	RKSTGGKAPRKQLATK	9	24	Q16695	Homo sapiens	DRB5*01:01	multiple sclerosis	ARTKQTARKSTGGKAPRKQLATKVARKSAPATGGVKKPHRYRPGTVALR	2	50
http://www.iedb.org/assay/12523277	33091337	RKSTGGKAPRKQLATK	9	24	Q16695	Homo sapiens	DRB1*15:01	multiple sclerosis	ARTKQTARKSTGGKAPRKQLATKVARKSAPATGGVKKPHRYRPGTVALR	2	50
http://www.iedb.org/assay/12523428	33091337	AALRPLVKPKIVKKRTKKFIRHQ	2	24	P62910	Homo sapiens	DRB5*01:01	multiple sclerosis	AALRPLVKPKIVKKRTKKFIRHQSDRYVKIKRNWRKPRGIDNRVRRRF	2	49
http://www.iedb.org/assay/12523429	33091337	SDRYVKIKRNWRKPRGIDNRVRRRF	25	49	P62910	Homo sapiens	DRB5*01:01	multiple sclerosis	AALRPLVKPKIVKKRTKKFIRHQSDRYVKIKRNWRKPRGIDNRVRRRF	2	49
http://www.iedb.org/assay/12523430	33091337	VKIKRNWRKPRGIDNRVRRRF	29	49	P62910	Homo sapiens	DRB5*01:01	multiple sclerosis	AALRPLVKPKIVKKRTKKFIRHQSDRYVKIKRNWRKPRGIDNRVRRRF	2	49
http://www.iedb.org/assay/12523431	33091337	IKRNWRKPRGIDNRVRRRF	31	49	P62910	Homo sapiens	DRB5*01:01	multiple sclerosis	AALRPLVKPKIVKKRTKKFIRHQSDRYVKIKRNWRKPRGIDNRVRRRF	2	49
http://www.iedb.org/assay/12522571	33091337	RRQPKYPRKSAPR	55	67	P62750	Homo sapiens	DRB5*01:01	multiple sclerosis	LKGVHSHKKKKIRTSPTFRRPKTLRLRRQPKYPRKSAPRRNKLDHY	29	74
http://www.iedb.org/assay/12522574	33091337	KGVHSHKKKKIRTSPT	30	45	P62750	Homo sapiens	DRB5*01:01	multiple sclerosis	LKGVHSHKKKKIRTSPTFRRPKTLRLRRQPKYPRKSAPRRNKLDHY	29	74
http://www.iedb.org/assay/12522577	33091337	LKGVHSHKKKKIRTSPTFRRPKTL	29	52	P62750	Homo sapiens	DRB5*01:01	multiple sclerosis	LKGVHSHKKKKIRTSPTFRRPKTLRLRRQPKYPRKSAPRRNKLDHY	29	74
http://www.iedb.org/assay/12523035	33091337	TLRLRRQPKYPRKSAPRRNKLDHY	51	74	P62750	Homo sapiens	DRB5*01:01	multiple sclerosis	LKGVHSHKKKKIRTSPTFRRPKTLRLRRQPKYPRKSAPRRNKLDHY	29	74
http://www.iedb.org/assay/12523223	33091337	RLRRQPKYPRKSAPR	53	67	P62750	Homo sapiens	DRB5*01:01	multiple sclerosis	LKGVHSHKKKKIRTSPTFRRPKTLRLRRQPKYPRKSAPRRNKLDHY	29	74
http://www.iedb.org/assay/12523224	33091337	TLRLRRQPKYPR	51	62	P62750	Homo sapiens	DRB5*01:01	multiple sclerosis	LKGVHSHKKKKIRTSPTFRRPKTLRLRRQPKYPRKSAPRRNKLDHY	29	74
http://www.iedb.org/assay/12523225	33091337	RLRRQPKYPR	53	62	P62750	Homo sapiens	DRB5*01:01	multiple sclerosis	LKGVHSHKKKKIRTSPTFRRPKTLRLRRQPKYPRKSAPRRNKLDHY	29	74
http://www.iedb.org/assay/12523226	33091337	FRRPKTLRLR	46	55	P62750	Homo sapiens	DRB5*01:01	multiple sclerosis	LKGVHSHKKKKIRTSPTFRRPKTLRLRRQPKYPRKSAPRRNKLDHY	29	74
http://www.iedb.org/assay/12523594	33091337	MQKEEYWRRREEEERWRMEMRRYEE	640	664	Q96KR1	Homo sapiens	DRB5*01:01	multiple sclerosis	MQKEEYWRRREEEERWRMEMRRYEEDMYWRRMEEEQHHWDDRRRMP	640	685
http://www.iedb.org/assay/12524348	33091337	RYEEDMYWRRMEEEQHHWDDRRRMP	661	685	Q96KR1	Homo sapiens	DRB5*01:01	multiple sclerosis	MQKEEYWRRREEEERWRMEMRRYEEDMYWRRMEEEQHHWDDRRRMP	640	685
http://www.iedb.org/assay/12523002	33091337	REDLERLKKIRAHRGLRHFWGLRV	108	131	P62269	Homo sapiens	DRB5*01:01	multiple sclerosis	SQVLANGLDNKLREDLERLKKIRAHRGLRHFWGLRVRGQHTK	96	137
http://www.iedb.org/assay/12523006	33091337	REDLERLKKIRAHRGLRHFW	108	127	P62269	Homo sapiens	DRB5*01:01	multiple sclerosis	SQVLANGLDNKLREDLERLKKIRAHRGLRHFWGLRVRGQHTK	96	137
http://www.iedb.org/assay/12523411	33091337	RGLRHFWGLRVRGQHTK	121	137	P62269	Homo sapiens	DRB5*01:01	multiple sclerosis	SQVLANGLDNKLREDLERLKKIRAHRGLRHFWGLRVRGQHTK	96	137
http://www.iedb.org/assay/12523412	33091337	AHRGLRHFWGLRVRGQHTK	119	137	P62269	Homo sapiens	DRB5*01:01	multiple sclerosis	SQVLANGLDNKLREDLERLKKIRAHRGLRHFWGLRVRGQHTK	96	137
http://www.iedb.org/assay/12523686	33091337	ANGLDNKL	100	107	P62269	Homo sapiens	DRB5*01:01	multiple sclerosis	SQVLANGLDNKLREDLERLKKIRAHRGLRHFWGLRVRGQHTK	96	137
http://www.iedb.org/assay/12523687	33091337	SQVLANGLDNKL	96	107	P62269	Homo sapiens	DRB5*01:01	multiple sclerosis	SQVLANGLDNKLREDLERLKKIRAHRGLRHFWGLRVRGQHTK	96	137
http://www.iedb.org/assay/12524186	33091337	REDLERLKKIRAHRGLRHFWGL	108	129	P62269	Homo sapiens	DRB5*01:01	multiple sclerosis	SQVLANGLDNKLREDLERLKKIRAHRGLRHFWGLRVRGQHTK	96	137
http://www.iedb.org/assay/12524355	33091337	REDLERLKKIRAHRGLRHFWGLR	108	130	P62269	Homo sapiens	DRB5*01:01	multiple sclerosis	SQVLANGLDNKLREDLERLKKIRAHRGLRHFWGLRVRGQHTK	96	137
http://www.iedb.org/assay/12524357	33091337	REDLERLKKIRAHRGLRHFWGLRVR	108	132	P62269	Homo sapiens	DRB5*01:01	multiple sclerosis	SQVLANGLDNKLREDLERLKKIRAHRGLRHFWGLRVRGQHTK	96	137
http://www.iedb.org/assay/12522005	33091337	VTTSTRTY	31	38	P08670	Homo sapiens	DRB1*15:01	multiple sclerosis	FGGPGTASRPSSSRSYVTTSTRTYSLGSALRPSTSRSLY	15	53
http://www.iedb.org/assay/12522006	33091337	VTTSTRTY	31	38	P08670	Homo sapiens	DRB1*15:01	multiple sclerosis	FGGPGTASRPSSSRSYVTTSTRTYSLGSALRPSTSRSLY	15	53
http://www.iedb.org/assay/12522534	33091337	SLGSALRPSTSRS	39	51	P08670	Homo sapiens	DRB1*15:01	multiple sclerosis	FGGPGTASRPSSSRSYVTTSTRTYSLGSALRPSTSRSLY	15	53
http://www.iedb.org/assay/12522537	33091337	SLGSALRPSTSRSL	39	52	P08670	Homo sapiens	DRB1*15:01	multiple sclerosis	FGGPGTASRPSSSRSYVTTSTRTYSLGSALRPSTSRSLY	15	53
http://www.iedb.org/assay/12522852	33091337	FGGPGTASRPSSSRSYVTTSTRTY	15	38	P08670	Homo sapiens	DRB1*15:01	multiple sclerosis	FGGPGTASRPSSSRSYVTTSTRTYSLGSALRPSTSRSLY	15	53
http://www.iedb.org/assay/12523592	33091337	SLGSALRPSTSRSLY	39	53	P08670	Homo sapiens	DRB1*15:01	multiple sclerosis	FGGPGTASRPSSSRSYVTTSTRTYSLGSALRPSTSRSLY	15	53
http://www.iedb.org/assay/12523971	33091337	GGPGTASRPSSSRSYVTTSTRTY	16	38	P08670	Homo sapiens	DRB1*15:01	multiple sclerosis	FGGPGTASRPSSSRSYVTTSTRTYSLGSALRPSTSRSLY	15	53
http://www.iedb.org/assay/12521337	33091337	VQRLTYRRRLSYNTASNKTRLS	2	23	P49207	Homo sapiens	DRB5*01:01	multiple sclerosis	VQRLTYRRRLSYNTASNKTRLSRTPGNRIVYLYTKKVG	2	39
http://www.iedb.org/assay/12521338	33091337	VQRLTYRRRLSYNTASNKTRLS	2	23	P49207	Homo sapiens	DRB5*01:01	multiple sclerosis	VQRLTYRRRLSYNTASNKTRLSRTPGNRIVYLYTKKVG	2	39
http://www.iedb.org/assay/12522597	33091337	LTYRRRLSYNTASNKTRLS	5	23	P49207	Homo sapiens	DRB5*01:01	multiple sclerosis	VQRLTYRRRLSYNTASNKTRLSRTPGNRIVYLYTKKVG	2	39
http://www.iedb.org/assay/12522598	33091337	LTYRRRLSYNTASNKTRLS	5	23	P49207	Homo sapiens	DRB5*01:01	multiple sclerosis	VQRLTYRRRLSYNTASNKTRLSRTPGNRIVYLYTKKVG	2	39
http://www.iedb.org/assay/12522602	33091337	YRRRLSYNTASNKTRL	7	22	P49207	Homo sapiens	DRB5*01:01	multiple sclerosis	VQRLTYRRRLSYNTASNKTRLSRTPGNRIVYLYTKKVG	2	39
http://www.iedb.org/assay/12522606	33091337	TYRRRLSYNTASNKTRL	6	22	P49207	Homo sapiens	DRB5*01:01	multiple sclerosis	VQRLTYRRRLSYNTASNKTRLSRTPGNRIVYLYTKKVG	2	39
http://www.iedb.org/assay/12522609	33091337	YRRRLSYNTASNKTRLS	7	23	P49207	Homo sapiens	DRB5*01:01	multiple sclerosis	VQRLTYRRRLSYNTASNKTRLSRTPGNRIVYLYTKKVG	2	39
http://www.iedb.org/assay/12522612	33091337	LTYRRRLSYNTASNKTRL	5	22	P49207	Homo sapiens	DRB5*01:01	multiple sclerosis	VQRLTYRRRLSYNTASNKTRLSRTPGNRIVYLYTKKVG	2	39
http://www.iedb.org/assay/12522613	33091337	LTYRRRLSYNTASNKTRL	5	22	P49207	Homo sapiens	DRB5*01:01	multiple sclerosis	VQRLTYRRRLSYNTASNKTRLSRTPGNRIVYLYTKKVG	2	39
http://www.iedb.org/assay/12523100	33091337	RRRLSYNTASNKTRLS	8	23	P49207	Homo sapiens	DRB5*01:01	multiple sclerosis	VQRLTYRRRLSYNTASNKTRLSRTPGNRIVYLYTKKVG	2	39
http://www.iedb.org/assay/12523101	33091337	RRRLSYNTASNKTRLS	8	23	P49207	Homo sapiens	DRB5*01:01	multiple sclerosis	VQRLTYRRRLSYNTASNKTRLSRTPGNRIVYLYTKKVG	2	39
http://www.iedb.org/assay/12523237	33091337	VQRLTYRRRLSYNTASNKTRL	2	22	P49207	Homo sapiens	DRB5*01:01	multiple sclerosis	VQRLTYRRRLSYNTASNKTRLSRTPGNRIVYLYTKKVG	2	39
http://www.iedb.org/assay/12523238	33091337	VQRLTYRRRLSYNTASNKTRL	2	22	P49207	Homo sapiens	DRB5*01:01	multiple sclerosis	VQRLTYRRRLSYNTASNKTRLSRTPGNRIVYLYTKKVG	2	39
http://www.iedb.org/assay/12523239	33091337	TYRRRLSYNTASNKTRLS	6	23	P49207	Homo sapiens	DRB5*01:01	multiple sclerosis	VQRLTYRRRLSYNTASNKTRLSRTPGNRIVYLYTKKVG	2	39
http://www.iedb.org/assay/12523998	33091337	RTPGNRIVYLYTKKVG	24	39	P49207	Homo sapiens	DRB5*01:01	multiple sclerosis	VQRLTYRRRLSYNTASNKTRLSRTPGNRIVYLYTKKVG	2	39
http://www.iedb.org/assay/12523115	33091337	VAIQAVLSL	136	144	P62736	Homo sapiens	DRB5*01:01	multiple sclerosis	YVAIQAVLSLYASGRTTGIVLDSGDGVTHNVPIYEGY	135	171
http://www.iedb.org/assay/12523451	33091337	YVAIQAVLSL	135	144	P62736	Homo sapiens	DRB5*01:01	multiple sclerosis	YVAIQAVLSLYASGRTTGIVLDSGDGVTHNVPIYEGY	135	171
http://www.iedb.org/assay/12523603	33091337	VAIQAVLSLYASGRTTG	136	152	P62736	Homo sapiens	DRB5*01:01	multiple sclerosis	YVAIQAVLSLYASGRTTGIVLDSGDGVTHNVPIYEGY	135	171
http://www.iedb.org/assay/12523605	33091337	IVLDSGDGVTHNVPIYEGY	153	171	P62736	Homo sapiens	DRB5*01:01	multiple sclerosis	YVAIQAVLSLYASGRTTGIVLDSGDGVTHNVPIYEGY	135	171
http://www.iedb.org/assay/12523713	33091337	VLSLYASGRTT	141	151	P62736	Homo sapiens	DRB5*01:01	multiple sclerosis	YVAIQAVLSLYASGRTTGIVLDSGDGVTHNVPIYEGY	135	171
http://www.iedb.org/assay/1693117	19531498	LASVSTVLTSKY	130	141	P69905	Homo sapiens	DRB1*15:01	multiple sclerosis	LVTLAAHLPAEFTPAVHASLDKFLASVSTVLTSKYR	107	142
http://www.iedb.org/assay/12522059	33091337	KLGLAKSIHHARVLIRQRHIRVR	116	138	P46781	Homo sapiens	DRB5*01:01	multiple sclerosis	KLGLAKSIHHARVLIRQRHIRVRKQVVNIPSFIVRL	116	151
http://www.iedb.org/assay/12522061	33091337	KLGLAKSIHHARVLIRQRHIRVR	116	138	P46781	Homo sapiens	DRB1*15:01	multiple sclerosis	KLGLAKSIHHARVLIRQRHIRVRKQVVNIPSFIVRL	116	151
http://www.iedb.org/assay/12523419	33091337	VLIRQRHIRVRKQVVNIPSFIVRL	128	151	P46781	Homo sapiens	DRB5*01:01	multiple sclerosis	KLGLAKSIHHARVLIRQRHIRVRKQVVNIPSFIVRL	116	151
http://www.iedb.org/assay/12523420	33091337	VLIRQRHIRVRKQVVNIPSFIVRL	128	151	P46781	Homo sapiens	DRB1*15:01	multiple sclerosis	KLGLAKSIHHARVLIRQRHIRVRKQVVNIPSFIVRL	116	151
http://www.iedb.org/assay/12523789	33091337	AAHLPAEFTPAVHASLDKF	111	129	P69905	Homo sapiens	DRB1*15:01	multiple sclerosis	LVTLAAHLPAEFTPAVHASLDKFLASVSTVLTSKYR	107	142
http://www.iedb.org/assay/12524074	33091337	AAHLPAEFTPAVHASLDKFL	111	130	P69905	Homo sapiens	DRB1*15:01	multiple sclerosis	LVTLAAHLPAEFTPAVHASLDKFLASVSTVLTSKYR	107	142
http://www.iedb.org/assay/12524905	33091337	AAHLPAEFTPAVHASL	111	126	P69905	Homo sapiens	DRB1*15:01	multiple sclerosis	LVTLAAHLPAEFTPAVHASLDKFLASVSTVLTSKYR	107	142
http://www.iedb.org/assay/12524991	33091337	KLGLAKSIHHARVLIRQRHIRV	116	137	P46781	Homo sapiens	DRB1*15:01	multiple sclerosis	KLGLAKSIHHARVLIRQRHIRVRKQVVNIPSFIVRL	116	151
http://www.iedb.org/assay/12525117	33091337	ASLDKFLASVSTVLTSKYR	124	142	P69905	Homo sapiens	DRB1*15:01	multiple sclerosis	LVTLAAHLPAEFTPAVHASLDKFLASVSTVLTSKYR	107	142
http://www.iedb.org/assay/12525185	33091337	AAHLPAEFTPAVHASLDKFLAS	111	132	P69905	Homo sapiens	DRB1*15:01	multiple sclerosis	LVTLAAHLPAEFTPAVHASLDKFLASVSTVLTSKYR	107	142
http://www.iedb.org/assay/12525186	33091337	AAHLPAEFTPAVHASLDKFLASVS	111	134	P69905	Homo sapiens	DRB1*15:01	multiple sclerosis	LVTLAAHLPAEFTPAVHASLDKFLASVSTVLTSKYR	107	142
http://www.iedb.org/assay/12525188	33091337	AAHLPAEFTPAVHASLDKFLA	111	131	P69905	Homo sapiens	DRB1*15:01	multiple sclerosis	LVTLAAHLPAEFTPAVHASLDKFLASVSTVLTSKYR	107	142
http://www.iedb.org/assay/12525189	33091337	ASLDKFLASVSTVL	124	137	P69905	Homo sapiens	DRB1*15:01	multiple sclerosis	LVTLAAHLPAEFTPAVHASLDKFLASVSTVLTSKYR	107	142
http://www.iedb.org/assay/12525190	33091337	AAHLPAEFTPAVHASLDKFLASVST	111	135	P69905	Homo sapiens	DRB1*15:01	multiple sclerosis	LVTLAAHLPAEFTPAVHASLDKFLASVSTVLTSKYR	107	142
http://www.iedb.org/assay/12525191	33091337	LVTLAAHLPAEFTPAVHASLDKF	107	129	P69905	Homo sapiens	DRB1*15:01	multiple sclerosis	LVTLAAHLPAEFTPAVHASLDKFLASVSTVLTSKYR	107	142
http://www.iedb.org/assay/1693124	19531498	IVTPRTPPPSQGKGRG	227	242	P02686	Homo sapiens	DRB1*15:01	multiple sclerosis	SHGRTQDENPVVHFFKNIVTPRTPPPSQGKGRGLS	210	244
http://www.iedb.org/assay/1693125	19531498	IVTPRTPPPSQGKGRGLS	227	244	P02686	Homo sapiens	DRB1*15:01	multiple sclerosis	SHGRTQDENPVVHFFKNIVTPRTPPPSQGKGRGLS	210	244
http://www.iedb.org/assay/1693341	19531498	SHGRTQDENPVVHF	210	223	P02686	Homo sapiens	DRB1*15:01	multiple sclerosis	SHGRTQDENPVVHFFKNIVTPRTPPPSQGKGRGLS	210	244
http://www.iedb.org/assay/1700667	19531498	DENPVVHFFKN	216	226	P02686	Homo sapiens	DRB1*15:01	multiple sclerosis	SHGRTQDENPVVHFFKNIVTPRTPPPSQGKGRGLS	210	244
http://www.iedb.org/assay/12521295	33091337	DRYFYNQEESVRFD	57	70	P01911	Homo sapiens	DRB5*01:01	multiple sclerosis	LDRYFYNQEESVRFDSDVGEFRAVTELGRPDAE	56	88
http://www.iedb.org/assay/12521298	33091337	DVGEFRAVTELGRPD	72	86	P01911	Homo sapiens	DRB5*01:01	multiple sclerosis	LDRYFYNQEESVRFDSDVGEFRAVTELGRPDAE	56	88
http://www.iedb.org/assay/12521299	33091337	DVGEFRAVTELGRPD	72	86	P01911	Homo sapiens	DRB5*01:01	multiple sclerosis	LDRYFYNQEESVRFDSDVGEFRAVTELGRPDAE	56	88
http://www.iedb.org/assay/12521590	33091337	DSDVGEFRAVTELGRP	70	85	P01911	Homo sapiens	DRB5*01:01	multiple sclerosis	LDRYFYNQEESVRFDSDVGEFRAVTELGRPDAE	56	88
http://www.iedb.org/assay/12521593	33091337	DSDVGEFRAVTELGRPD	70	86	P01911	Homo sapiens	DRB5*01:01	multiple sclerosis	LDRYFYNQEESVRFDSDVGEFRAVTELGRPDAE	56	88
http://www.iedb.org/assay/12521594	33091337	DSDVGEFRAVTELGRPD	70	86	P01911	Homo sapiens	DRB5*01:01	multiple sclerosis	LDRYFYNQEESVRFDSDVGEFRAVTELGRPDAE	56	88
http://www.iedb.org/assay/12521597	33091337	DSDVGEFRAVTELGRPDA	70	87	P01911	Homo sapiens	DRB5*01:01	multiple sclerosis	LDRYFYNQEESVRFDSDVGEFRAVTELGRPDAE	56	88
http://www.iedb.org/assay/12521598	33091337	DSDVGEFRAVTELGRPDA	70	87	P01911	Homo sapiens	DRB5*01:01	multiple sclerosis	LDRYFYNQEESVRFDSDVGEFRAVTELGRPDAE	56	88
http://www.iedb.org/assay/12521600	33091337	DSDVGEFRAVTELGRPDAE	70	88	P01911	Homo sapiens	DRB5*01:01	multiple sclerosis	LDRYFYNQEESVRFDSDVGEFRAVTELGRPDAE	56	88
http://www.iedb.org/assay/12521601	33091337	DSDVGEFRAVTELGRPDAE	70	88	P01911	Homo sapiens	DRB5*01:01	multiple sclerosis	LDRYFYNQEESVRFDSDVGEFRAVTELGRPDAE	56	88
http://www.iedb.org/assay/12521606	33091337	DVGEFRAVTELGRP	72	85	P01911	Homo sapiens	DRB5*01:01	multiple sclerosis	LDRYFYNQEESVRFDSDVGEFRAVTELGRPDAE	56	88
http://www.iedb.org/assay/12521607	33091337	DVGEFRAVTELGRP	72	85	P01911	Homo sapiens	DRB5*01:01	multiple sclerosis	LDRYFYNQEESVRFDSDVGEFRAVTELGRPDAE	56	88
http://www.iedb.org/assay/12521610	33091337	DVGEFRAVTELGRPDA	72	87	P01911	Homo sapiens	DRB5*01:01	multiple sclerosis	LDRYFYNQEESVRFDSDVGEFRAVTELGRPDAE	56	88
http://www.iedb.org/assay/12521611	33091337	DVGEFRAVTELGRPDA	72	87	P01911	Homo sapiens	DRB5*01:01	multiple sclerosis	LDRYFYNQEESVRFDSDVGEFRAVTELGRPDAE	56	88
http://www.iedb.org/assay/12521614	33091337	DVGEFRAVTELGRPDAE	72	88	P01911	Homo sapiens	DRB5*01:01	multiple sclerosis	LDRYFYNQEESVRFDSDVGEFRAVTELGRPDAE	56	88
http://www.iedb.org/assay/12521619	33091337	FDSDVGEFRAVTELGRPDA	69	87	P01911	Homo sapiens	DRB5*01:01	multiple sclerosis	LDRYFYNQEESVRFDSDVGEFRAVTELGRPDAE	56	88
http://www.iedb.org/assay/12521621	33091337	FDSDVGEFRAVTELGRPDAE	69	88	P01911	Homo sapiens	DRB5*01:01	multiple sclerosis	LDRYFYNQEESVRFDSDVGEFRAVTELGRPDAE	56	88
http://www.iedb.org/assay/12521623	33091337	GEFRAVTELGRPD	74	86	P01911	Homo sapiens	DRB5*01:01	multiple sclerosis	LDRYFYNQEESVRFDSDVGEFRAVTELGRPDAE	56	88
http://www.iedb.org/assay/12521624	33091337	GEFRAVTELGRPD	74	86	P01911	Homo sapiens	DRB5*01:01	multiple sclerosis	LDRYFYNQEESVRFDSDVGEFRAVTELGRPDAE	56	88
http://www.iedb.org/assay/12521626	33091337	SDVGEFRAVTELGRP	71	85	P01911	Homo sapiens	DRB5*01:01	multiple sclerosis	LDRYFYNQEESVRFDSDVGEFRAVTELGRPDAE	56	88
http://www.iedb.org/assay/12521629	33091337	SDVGEFRAVTELGRPD	71	86	P01911	Homo sapiens	DRB5*01:01	multiple sclerosis	LDRYFYNQEESVRFDSDVGEFRAVTELGRPDAE	56	88
http://www.iedb.org/assay/12521630	33091337	SDVGEFRAVTELGRPD	71	86	P01911	Homo sapiens	DRB5*01:01	multiple sclerosis	LDRYFYNQEESVRFDSDVGEFRAVTELGRPDAE	56	88
http://www.iedb.org/assay/12521633	33091337	SDVGEFRAVTELGRPDA	71	87	P01911	Homo sapiens	DRB5*01:01	multiple sclerosis	LDRYFYNQEESVRFDSDVGEFRAVTELGRPDAE	56	88
http://www.iedb.org/assay/12521634	33091337	SDVGEFRAVTELGRPDA	71	87	P01911	Homo sapiens	DRB5*01:01	multiple sclerosis	LDRYFYNQEESVRFDSDVGEFRAVTELGRPDAE	56	88
http://www.iedb.org/assay/12521637	33091337	SDVGEFRAVTELGRPDAE	71	88	P01911	Homo sapiens	DRB5*01:01	multiple sclerosis	LDRYFYNQEESVRFDSDVGEFRAVTELGRPDAE	56	88
http://www.iedb.org/assay/12521641	33091337	VGEFRAVTELGRP	73	85	P01911	Homo sapiens	DRB5*01:01	multiple sclerosis	LDRYFYNQEESVRFDSDVGEFRAVTELGRPDAE	56	88
http://www.iedb.org/assay/12521644	33091337	VGEFRAVTELGRPD	73	86	P01911	Homo sapiens	DRB5*01:01	multiple sclerosis	LDRYFYNQEESVRFDSDVGEFRAVTELGRPDAE	56	88
http://www.iedb.org/assay/12521645	33091337	VGEFRAVTELGRPD	73	86	P01911	Homo sapiens	DRB5*01:01	multiple sclerosis	LDRYFYNQEESVRFDSDVGEFRAVTELGRPDAE	56	88
http://www.iedb.org/assay/12521648	33091337	VGEFRAVTELGRPDA	73	87	P01911	Homo sapiens	DRB5*01:01	multiple sclerosis	LDRYFYNQEESVRFDSDVGEFRAVTELGRPDAE	56	88
http://www.iedb.org/assay/12521649	33091337	VGEFRAVTELGRPDA	73	87	P01911	Homo sapiens	DRB5*01:01	multiple sclerosis	LDRYFYNQEESVRFDSDVGEFRAVTELGRPDAE	56	88
http://www.iedb.org/assay/12521651	33091337	DRYFYNQEESVRFDSD	57	72	P01911	Homo sapiens	DRB5*01:01	multiple sclerosis	LDRYFYNQEESVRFDSDVGEFRAVTELGRPDAE	56	88
http://www.iedb.org/assay/12521653	33091337	LDRYFYNQEESVRFDS	56	71	P01911	Homo sapiens	DRB5*01:01	multiple sclerosis	LDRYFYNQEESVRFDSDVGEFRAVTELGRPDAE	56	88
http://www.iedb.org/assay/12521654	33091337	LDRYFYNQEESVRFDS	56	71	P01911	Homo sapiens	DRB5*01:01	multiple sclerosis	LDRYFYNQEESVRFDSDVGEFRAVTELGRPDAE	56	88
http://www.iedb.org/assay/12521656	33091337	LDRYFYNQEESVRFDSD	56	72	P01911	Homo sapiens	DRB5*01:01	multiple sclerosis	LDRYFYNQEESVRFDSDVGEFRAVTELGRPDAE	56	88
http://www.iedb.org/assay/12522015	33091337	KMQRTIVIRRDYLHYIRKY	81	99	P62280	Homo sapiens	DRB5*01:01	multiple sclerosis	MKMQRTIVIRRDYLHYIRKYNRFEKRHKNMSVH	80	112
http://www.iedb.org/assay/12522019	33091337	TIVIRRDYLHYIRKY	85	99	P62280	Homo sapiens	DRB5*01:01	multiple sclerosis	MKMQRTIVIRRDYLHYIRKYNRFEKRHKNMSVH	80	112
http://www.iedb.org/assay/12522023	33091337	RDYLHYIRKYNRFEKRHK	90	107	P62280	Homo sapiens	DRB5*01:01	multiple sclerosis	MKMQRTIVIRRDYLHYIRKYNRFEKRHKNMSVH	80	112
http://www.iedb.org/assay/12522113	33091337	GFVKVVKNKAYFKRYQVKF	2	20	P46777	Homo sapiens	DRB5*01:01	multiple sclerosis	GFVKVVKNKAYFKRYQVKFRRRREGKTDYYARK	2	34
http://www.iedb.org/assay/12522115	33091337	GFVKVVKNKAYFKRYQVKF	2	20	P46777	Homo sapiens	DRB1*15:01	multiple sclerosis	GFVKVVKNKAYFKRYQVKFRRRREGKTDYYARK	2	34
http://www.iedb.org/assay/12522623	33091337	GFVKVVKNKAYFKRY	2	16	P46777	Homo sapiens	DRB5*01:01	multiple sclerosis	GFVKVVKNKAYFKRYQVKFRRRREGKTDYYARK	2	34
http://www.iedb.org/assay/12522625	33091337	GFVKVVKNKAYFKRY	2	16	P46777	Homo sapiens	DRB1*15:01	multiple sclerosis	GFVKVVKNKAYFKRYQVKFRRRREGKTDYYARK	2	34
http://www.iedb.org/assay/12522627	33091337	GFVKVVKNKAYFKRYQV	2	18	P46777	Homo sapiens	DRB5*01:01	multiple sclerosis	GFVKVVKNKAYFKRYQVKFRRRREGKTDYYARK	2	34
http://www.iedb.org/assay/12522628	33091337	GFVKVVKNKAYFKRYQV	2	18	P46777	Homo sapiens	DRB1*15:01	multiple sclerosis	GFVKVVKNKAYFKRYQVKFRRRREGKTDYYARK	2	34
http://www.iedb.org/assay/12522731	33091337	SSFDLDYDFQRDYYDRMY	120	137	P07910	Homo sapiens	DRB5*01:01	multiple sclerosis	SSFDLDYDFQRDYYDRMYSYPARVPPPPPIARA	120	152
http://www.iedb.org/assay/12522932	33091337	VGEFRAVTELGRPDAE	73	88	P01911	Homo sapiens	DRB5*01:01	multiple sclerosis	LDRYFYNQEESVRFDSDVGEFRAVTELGRPDAE	56	88
http://www.iedb.org/assay/12522992	33091337	VIRRDYLHYIRKYNRFEKRHKNMSV	87	111	P62280	Homo sapiens	DRB5*01:01	multiple sclerosis	MKMQRTIVIRRDYLHYIRKYNRFEKRHKNMSVH	80	112
http://www.iedb.org/assay/12523050	33091337	FKRYQVKFRRRREGKTDYYARK	13	34	P46777	Homo sapiens	DRB5*01:01	multiple sclerosis	GFVKVVKNKAYFKRYQVKFRRRREGKTDYYARK	2	34
http://www.iedb.org/assay/12523052	33091337	FKRYQVKFRRRREGKTDYYARK	13	34	P46777	Homo sapiens	DRB1*15:01	multiple sclerosis	GFVKVVKNKAYFKRYQVKFRRRREGKTDYYARK	2	34
http://www.iedb.org/assay/12523054	33091337	YFKRYQVKFRRRREGKTDYYARK	12	34	P46777	Homo sapiens	DRB5*01:01	multiple sclerosis	GFVKVVKNKAYFKRYQVKFRRRREGKTDYYARK	2	34
http://www.iedb.org/assay/12523204	33091337	MKMQRTIVIRRDYLHYIRKY	80	99	P62280	Homo sapiens	DRB5*01:01	multiple sclerosis	MKMQRTIVIRRDYLHYIRKYNRFEKRHKNMSVH	80	112
http://www.iedb.org/assay/12523205	33091337	IVIRRDYLHYIRKY	86	99	P62280	Homo sapiens	DRB5*01:01	multiple sclerosis	MKMQRTIVIRRDYLHYIRKYNRFEKRHKNMSVH	80	112
http://www.iedb.org/assay/12523206	33091337	VIRRDYLHYIRKY	87	99	P62280	Homo sapiens	DRB5*01:01	multiple sclerosis	MKMQRTIVIRRDYLHYIRKYNRFEKRHKNMSVH	80	112
http://www.iedb.org/assay/12523208	33091337	QRTIVIRRDYLHYIRKY	83	99	P62280	Homo sapiens	DRB5*01:01	multiple sclerosis	MKMQRTIVIRRDYLHYIRKYNRFEKRHKNMSVH	80	112
http://www.iedb.org/assay/12523209	33091337	VIRRDYLHYIRKYNRFEKRHKN	87	108	P62280	Homo sapiens	DRB5*01:01	multiple sclerosis	MKMQRTIVIRRDYLHYIRKYNRFEKRHKNMSVH	80	112
http://www.iedb.org/assay/12523403	33091337	IRRDYLHYIRKYNRFEKRHK	88	107	P62280	Homo sapiens	DRB5*01:01	multiple sclerosis	MKMQRTIVIRRDYLHYIRKYNRFEKRHKNMSVH	80	112
http://www.iedb.org/assay/12523404	33091337	RDYLHYIRKYNRFEKRHKN	90	108	P62280	Homo sapiens	DRB5*01:01	multiple sclerosis	MKMQRTIVIRRDYLHYIRKYNRFEKRHKNMSVH	80	112
http://www.iedb.org/assay/12523405	33091337	RDYLHYIRKYNRFEKRHKNMSVH	90	112	P62280	Homo sapiens	DRB5*01:01	multiple sclerosis	MKMQRTIVIRRDYLHYIRKYNRFEKRHKNMSVH	80	112
http://www.iedb.org/assay/12523406	33091337	IRRDYLHYIRKYNRFEKRHKNMSVH	88	112	P62280	Homo sapiens	DRB5*01:01	multiple sclerosis	MKMQRTIVIRRDYLHYIRKYNRFEKRHKNMSVH	80	112
http://www.iedb.org/assay/12523407	33091337	IVIRRDYLHYIRKYNRFEKRHK	86	107	P62280	Homo sapiens	DRB5*01:01	multiple sclerosis	MKMQRTIVIRRDYLHYIRKYNRFEKRHKNMSVH	80	112
http://www.iedb.org/assay/12523443	33091337	FKRYQVKFRRRREGKTDYY	13	31	P46777	Homo sapiens	DRB5*01:01	multiple sclerosis	GFVKVVKNKAYFKRYQVKFRRRREGKTDYYARK	2	34
http://www.iedb.org/assay/12523445	33091337	FKRYQVKFRRRREGKTDYY	13	31	P46777	Homo sapiens	DRB1*15:01	multiple sclerosis	GFVKVVKNKAYFKRYQVKFRRRREGKTDYYARK	2	34
http://www.iedb.org/assay/12523846	33091337	SYPARVPPPPPIA	138	150	P07910	Homo sapiens	DRB5*01:01	multiple sclerosis	SSFDLDYDFQRDYYDRMYSYPARVPPPPPIARA	120	152
http://www.iedb.org/assay/12523848	33091337	SYPARVPPPPPIARA	138	152	P07910	Homo sapiens	DRB5*01:01	multiple sclerosis	SSFDLDYDFQRDYYDRMYSYPARVPPPPPIARA	120	152
http://www.iedb.org/assay/12523849	33091337	YSYPARVPPPPPIA	137	150	P07910	Homo sapiens	DRB5*01:01	multiple sclerosis	SSFDLDYDFQRDYYDRMYSYPARVPPPPPIARA	120	152
http://www.iedb.org/assay/12524120	33091337	DRYFYNQEESVRFDS	57	71	P01911	Homo sapiens	DRB5*01:01	multiple sclerosis	LDRYFYNQEESVRFDSDVGEFRAVTELGRPDAE	56	88
http://www.iedb.org/assay/12524121	33091337	LDRYFYNQEESVRFD	56	70	P01911	Homo sapiens	DRB5*01:01	multiple sclerosis	LDRYFYNQEESVRFDSDVGEFRAVTELGRPDAE	56	88
http://www.iedb.org/assay/12524122	33091337	LDRYFYNQEESVRFDSDV	56	73	P01911	Homo sapiens	DRB5*01:01	multiple sclerosis	LDRYFYNQEESVRFDSDVGEFRAVTELGRPDAE	56	88
http://www.iedb.org/assay/12524123	33091337	LDRYFYNQEESVRFDSDVG	56	74	P01911	Homo sapiens	DRB5*01:01	multiple sclerosis	LDRYFYNQEESVRFDSDVGEFRAVTELGRPDAE	56	88
http://www.iedb.org/assay/12524280	33091337	LDRYFYNQEEYVRFDSD	56	72	P20039	Homo sapiens	DRB5*01:01	multiple sclerosis	LDRYFYNQEEYVRFDSDVGEFRAVTELGRPDEE	56	88
http://www.iedb.org/assay/12524281	33091337	LDRYFYNQEEYVRFDSD	56	72	P20039	Homo sapiens	DRB5*01:01	multiple sclerosis	LDRYFYNQEEYVRFDSDVGEFRAVTELGRPDEE	56	88
http://www.iedb.org/assay/12524282	33091337	LDRYFYNQEEYVRFDS	56	71	P20039	Homo sapiens	DRB5*01:01	multiple sclerosis	LDRYFYNQEEYVRFDSDVGEFRAVTELGRPDEE	56	88
http://www.iedb.org/assay/12524283	33091337	LDRYFYNQEEYVRFDS	56	71	P20039	Homo sapiens	DRB5*01:01	multiple sclerosis	LDRYFYNQEEYVRFDSDVGEFRAVTELGRPDEE	56	88
http://www.iedb.org/assay/12524284	33091337	DRYFYNQEEYVRFDSD	57	72	P20039	Homo sapiens	DRB5*01:01	multiple sclerosis	LDRYFYNQEEYVRFDSDVGEFRAVTELGRPDEE	56	88
http://www.iedb.org/assay/12524285	33091337	DRYFYNQEEYVRFDSD	57	72	P20039	Homo sapiens	DRB5*01:01	multiple sclerosis	LDRYFYNQEEYVRFDSDVGEFRAVTELGRPDEE	56	88
http://www.iedb.org/assay/12524286	33091337	DRYFYNQEEYVRFD	57	70	P20039	Homo sapiens	DRB5*01:01	multiple sclerosis	LDRYFYNQEEYVRFDSDVGEFRAVTELGRPDEE	56	88
http://www.iedb.org/assay/12524287	33091337	LDRYFYNQEEYVRFD	56	70	P20039	Homo sapiens	DRB5*01:01	multiple sclerosis	LDRYFYNQEEYVRFDSDVGEFRAVTELGRPDEE	56	88
http://www.iedb.org/assay/12524289	33091337	DRYFYNQEEYVRFDS	57	71	P20039	Homo sapiens	DRB5*01:01	multiple sclerosis	LDRYFYNQEEYVRFDSDVGEFRAVTELGRPDEE	56	88
http://www.iedb.org/assay/12524290	33091337	DRYFYNQEEYVRFDSDVG	57	74	P20039	Homo sapiens	DRB5*01:01	multiple sclerosis	LDRYFYNQEEYVRFDSDVGEFRAVTELGRPDEE	56	88
http://www.iedb.org/assay/12524291	33091337	LDRYFYNQEEYVRFDSDVG	56	74	P20039	Homo sapiens	DRB5*01:01	multiple sclerosis	LDRYFYNQEEYVRFDSDVGEFRAVTELGRPDEE	56	88
http://www.iedb.org/assay/12524292	33091337	LDRYFYNQEEYVRFDSDVG	56	74	P20039	Homo sapiens	DRB5*01:01	multiple sclerosis	LDRYFYNQEEYVRFDSDVGEFRAVTELGRPDEE	56	88
http://www.iedb.org/assay/12524293	33091337	LDRYFYNQEEYVRFDSDV	56	73	P20039	Homo sapiens	DRB5*01:01	multiple sclerosis	LDRYFYNQEEYVRFDSDVGEFRAVTELGRPDEE	56	88
http://www.iedb.org/assay/12524294	33091337	LDRYFYNQEEYVRFDSDV	56	73	P20039	Homo sapiens	DRB5*01:01	multiple sclerosis	LDRYFYNQEEYVRFDSDVGEFRAVTELGRPDEE	56	88
http://www.iedb.org/assay/12524295	33091337	SDVGEFRAVTELGRPDEE	71	88	P20039	Homo sapiens	DRB5*01:01	multiple sclerosis	LDRYFYNQEEYVRFDSDVGEFRAVTELGRPDEE	56	88
http://www.iedb.org/assay/12524296	33091337	DSDVGEFRAVTELGRPDEE	70	88	P20039	Homo sapiens	DRB5*01:01	multiple sclerosis	LDRYFYNQEEYVRFDSDVGEFRAVTELGRPDEE	56	88
http://www.iedb.org/assay/12524297	33091337	DVGEFRAVTELGRPDEE	72	88	P20039	Homo sapiens	DRB5*01:01	multiple sclerosis	LDRYFYNQEEYVRFDSDVGEFRAVTELGRPDEE	56	88
http://www.iedb.org/assay/12524298	33091337	FDSDVGEFRAVTELGRPDEE	69	88	P20039	Homo sapiens	DRB5*01:01	multiple sclerosis	LDRYFYNQEEYVRFDSDVGEFRAVTELGRPDEE	56	88
http://www.iedb.org/assay/12524299	33091337	VGEFRAVTELGRPDE	73	87	P20039	Homo sapiens	DRB5*01:01	multiple sclerosis	LDRYFYNQEEYVRFDSDVGEFRAVTELGRPDEE	56	88
http://www.iedb.org/assay/12524300	33091337	VGEFRAVTELGRPDEE	73	88	P20039	Homo sapiens	DRB5*01:01	multiple sclerosis	LDRYFYNQEEYVRFDSDVGEFRAVTELGRPDEE	56	88
http://www.iedb.org/assay/12524352	33091337	VIRRDYLHYIRKYNRFEKRHK	87	107	P62280	Homo sapiens	DRB5*01:01	multiple sclerosis	MKMQRTIVIRRDYLHYIRKYNRFEKRHKNMSVH	80	112
http://www.iedb.org/assay/12522190	33091337	MAYPRISVNNVLPVFDNL	201	218	P07339	Homo sapiens	DRB1*15:01	multiple sclerosis	MAYPRISVNNVLPVFDNLMQQKLVDQNIFSFY	201	232
http://www.iedb.org/assay/12522466	33091337	DVGEYRAVTELGRPV	72	86	P79483	Homo sapiens	DRB5*01:01	multiple sclerosis	LDRYFHNQEEFLRFDSDVGEYRAVTELGRPVA	56	87
http://www.iedb.org/assay/12522467	33091337	DVGEYRAVTELGRPV	72	86	P79483	Homo sapiens	DRB5*01:01	multiple sclerosis	LDRYFHNQEEFLRFDSDVGEYRAVTELGRPVA	56	87
http://www.iedb.org/assay/12522469	33091337	SDVGEYRAVTELGRPV	71	86	P79483	Homo sapiens	DRB5*01:01	multiple sclerosis	LDRYFHNQEEFLRFDSDVGEYRAVTELGRPVA	56	87
http://www.iedb.org/assay/12522470	33091337	SDVGEYRAVTELGRPV	71	86	P79483	Homo sapiens	DRB5*01:01	multiple sclerosis	LDRYFHNQEEFLRFDSDVGEYRAVTELGRPVA	56	87
http://www.iedb.org/assay/12522472	33091337	VGEYRAVTELGRPV	73	86	P79483	Homo sapiens	DRB5*01:01	multiple sclerosis	LDRYFHNQEEFLRFDSDVGEYRAVTELGRPVA	56	87
http://www.iedb.org/assay/12522473	33091337	VGEYRAVTELGRPV	73	86	P79483	Homo sapiens	DRB5*01:01	multiple sclerosis	LDRYFHNQEEFLRFDSDVGEYRAVTELGRPVA	56	87
http://www.iedb.org/assay/12522929	33091337	DVGEYRAVTELGRPVA	72	87	P79483	Homo sapiens	DRB5*01:01	multiple sclerosis	LDRYFHNQEEFLRFDSDVGEYRAVTELGRPVA	56	87
http://www.iedb.org/assay/12523646	33091337	LDRYFHNQEEFLRFDSD	56	72	P79483	Homo sapiens	DRB5*01:01	multiple sclerosis	LDRYFHNQEEFLRFDSDVGEYRAVTELGRPVA	56	87
http://www.iedb.org/assay/12523647	33091337	DRYFHNQEEFLRFDSD	57	72	P79483	Homo sapiens	DRB5*01:01	multiple sclerosis	LDRYFHNQEEFLRFDSDVGEYRAVTELGRPVA	56	87
http://www.iedb.org/assay/12523648	33091337	LDRYFHNQEEFLRFDS	56	71	P79483	Homo sapiens	DRB5*01:01	multiple sclerosis	LDRYFHNQEEFLRFDSDVGEYRAVTELGRPVA	56	87
http://www.iedb.org/assay/12523649	33091337	DRYFHNQEEFLRFDS	57	71	P79483	Homo sapiens	DRB5*01:01	multiple sclerosis	LDRYFHNQEEFLRFDSDVGEYRAVTELGRPVA	56	87
http://www.iedb.org/assay/12523864	33091337	DSDVGEYRAVTELGRPV	70	86	P79483	Homo sapiens	DRB5*01:01	multiple sclerosis	LDRYFHNQEEFLRFDSDVGEYRAVTELGRPVA	56	87
http://www.iedb.org/assay/12524067	33091337	KKAAYDIEVNTRRAQA	219	234	O75955	Homo sapiens	DRB5*01:01	multiple sclerosis	KKAAYDIEVNTRRAQADLAYQLQVAKTKQQIE	219	250
http://www.iedb.org/assay/12524480	33091337	ADLAYQLQVAKTKQQ	234	248	O75955	Homo sapiens	DRB5*01:01	multiple sclerosis	KKAAYDIEVNTRRAQADLAYQLQVAKTKQQIE	219	250
http://www.iedb.org/assay/12524481	33091337	ADLAYQLQVAKTKQQIE	234	250	O75955	Homo sapiens	DRB5*01:01	multiple sclerosis	KKAAYDIEVNTRRAQADLAYQLQVAKTKQQIE	219	250
http://www.iedb.org/assay/12524482	33091337	ADLAYQLQVAKTKQQI	234	249	O75955	Homo sapiens	DRB5*01:01	multiple sclerosis	KKAAYDIEVNTRRAQADLAYQLQVAKTKQQIE	219	250
http://www.iedb.org/assay/12525085	33091337	MQQKLVDQNIFSFY	219	232	P07339	Homo sapiens	DRB1*15:01	multiple sclerosis	MAYPRISVNNVLPVFDNLMQQKLVDQNIFSFY	201	232
http://www.iedb.org/assay/1693279	19531498	VLSPADKTNVKAAWGKVGAHAGEYGAEALER	2	32	P69905	Homo sapiens	DRB1*03:01	multiple sclerosis	VLSPADKTNVKAAWGKVGAHAGEYGAEALER	2	32
http://www.iedb.org/assay/1700695	19531498	VLSPADKTNVK	2	12	P69905	Homo sapiens	DRB1*03:01	multiple sclerosis	VLSPADKTNVKAAWGKVGAHAGEYGAEALER	2	32
http://www.iedb.org/assay/12522017	33091337	KMQRTIVIRRDYLHYIRKY	81	99	P62280	Homo sapiens	DRB1*15:01	multiple sclerosis	KMQRTIVIRRDYLHYIRKYNRFEKRHKNMSV	81	111
http://www.iedb.org/assay/12522021	33091337	TIVIRRDYLHYIRKY	85	99	P62280	Homo sapiens	DRB1*15:01	multiple sclerosis	KMQRTIVIRRDYLHYIRKYNRFEKRHKNMSV	81	111
http://www.iedb.org/assay/12522025	33091337	RDYLHYIRKYNRFEKRHK	90	107	P62280	Homo sapiens	DRB1*15:01	multiple sclerosis	KMQRTIVIRRDYLHYIRKYNRFEKRHKNMSV	81	111
http://www.iedb.org/assay/12522189	33091337	MAYPRISVNNVLPVFDNL	201	218	P07339	Homo sapiens	DRB5*01:01	multiple sclerosis	MAYPRISVNNVLPVFDNLMQQKLVDQNIFSF	201	231
http://www.iedb.org/assay/12522993	33091337	VIRRDYLHYIRKYNRFEKRHKNMSV	87	111	P62280	Homo sapiens	DRB1*15:01	multiple sclerosis	KMQRTIVIRRDYLHYIRKYNRFEKRHKNMSV	81	111
http://www.iedb.org/assay/12522996	33091337	IRRDYLHYIRKYNRFEKRHKNMSV	88	111	P62280	Homo sapiens	DRB1*15:01	multiple sclerosis	KMQRTIVIRRDYLHYIRKYNRFEKRHKNMSV	81	111
http://www.iedb.org/assay/12522998	33091337	RDYLHYIRKYNRFEKRH	90	106	P62280	Homo sapiens	DRB1*15:01	multiple sclerosis	KMQRTIVIRRDYLHYIRKYNRFEKRHKNMSV	81	111
http://www.iedb.org/assay/12523409	33091337	IVIRRDYLHYIRKYNRFEKRHK	86	107	P62280	Homo sapiens	DRB1*15:01	multiple sclerosis	KMQRTIVIRRDYLHYIRKYNRFEKRHKNMSV	81	111
http://www.iedb.org/assay/12523671	33091337	FSETGAGKHVPRAVF	53	67	Q71U36	Homo sapiens	DRB5*01:01	multiple sclerosis	FSETGAGKHVPRAVFVDLEPTVIDEVRTGTY	53	83
http://www.iedb.org/assay/12523672	33091337	VDLEPTVIDE	68	77	Q71U36	Homo sapiens	DRB5*01:01	multiple sclerosis	FSETGAGKHVPRAVFVDLEPTVIDEVRTGTY	53	83
http://www.iedb.org/assay/12523673	33091337	VDLEPTVIDEVRTGTY	68	83	Q71U36	Homo sapiens	DRB5*01:01	multiple sclerosis	FSETGAGKHVPRAVFVDLEPTVIDEVRTGTY	53	83
http://www.iedb.org/assay/12523941	33091337	TETQEKNPLPSKETIEQEKQAGES	21	44	P62328	Homo sapiens	DRB5*01:01	multiple sclerosis	DKSKLKKTETQEKNPLPSKETIEQEKQAGES	14	44
http://www.iedb.org/assay/12523943	33091337	EKNPLPSKETIEQEKQAGES	25	44	P62328	Homo sapiens	DRB5*01:01	multiple sclerosis	DKSKLKKTETQEKNPLPSKETIEQEKQAGES	14	44
http://www.iedb.org/assay/12523950	33091337	DLEPTVIDEVRTGTY	69	83	Q71U36	Homo sapiens	DRB5*01:01	multiple sclerosis	FSETGAGKHVPRAVFVDLEPTVIDEVRTGTY	53	83
http://www.iedb.org/assay/12523954	33091337	VDLEPTVIDEVR	68	79	Q71U36	Homo sapiens	DRB5*01:01	multiple sclerosis	FSETGAGKHVPRAVFVDLEPTVIDEVRTGTY	53	83
http://www.iedb.org/assay/12524354	33091337	VIRRDYLHYIRKYNRFEKRHK	87	107	P62280	Homo sapiens	DRB1*15:01	multiple sclerosis	KMQRTIVIRRDYLHYIRKYNRFEKRHKNMSV	81	111
http://www.iedb.org/assay/12524438	33091337	DKSKLKKTETQEKNPLPSKETIEQ	14	37	P62328	Homo sapiens	DRB5*01:01	multiple sclerosis	DKSKLKKTETQEKNPLPSKETIEQEKQAGES	14	44
http://www.iedb.org/assay/12524604	33091337	MQQKLVDQNIFSF	219	231	P07339	Homo sapiens	DRB5*01:01	multiple sclerosis	MAYPRISVNNVLPVFDNLMQQKLVDQNIFSF	201	231
http://www.iedb.org/assay/12525146	33091337	SSVPGVRLLQDSVDF	72	86	P08670	Homo sapiens	DRB1*15:01	multiple sclerosis	SSVPGVRLLQDSVDFSLADAINTEFKNTRTN	72	102
http://www.iedb.org/assay/12525204	33091337	LLQDSVDFSLADAINTEFK	79	97	P08670	Homo sapiens	DRB1*15:01	multiple sclerosis	SSVPGVRLLQDSVDFSLADAINTEFKNTRTN	72	102
http://www.iedb.org/assay/12525205	33091337	LLQDSVDFSLADAINTEFKNTRT	79	101	P08670	Homo sapiens	DRB1*15:01	multiple sclerosis	SSVPGVRLLQDSVDFSLADAINTEFKNTRTN	72	102
http://www.iedb.org/assay/12525206	33091337	LLQDSVDFSLADAINTEFKNTR	79	100	P08670	Homo sapiens	DRB1*15:01	multiple sclerosis	SSVPGVRLLQDSVDFSLADAINTEFKNTRTN	72	102
http://www.iedb.org/assay/12525207	33091337	DSVDFSLADAINTEFK	82	97	P08670	Homo sapiens	DRB1*15:01	multiple sclerosis	SSVPGVRLLQDSVDFSLADAINTEFKNTRTN	72	102
http://www.iedb.org/assay/12525208	33091337	LLQDSVDFSLADAINTEFKN	79	98	P08670	Homo sapiens	DRB1*15:01	multiple sclerosis	SSVPGVRLLQDSVDFSLADAINTEFKNTRTN	72	102
http://www.iedb.org/assay/12525210	33091337	LLQDSVDFSLADAINTEFKNTRTN	79	102	P08670	Homo sapiens	DRB1*15:01	multiple sclerosis	SSVPGVRLLQDSVDFSLADAINTEFKNTRTN	72	102
http://www.iedb.org/assay/12525211	33091337	DSVDFSLADAINTEFKNTR	82	100	P08670	Homo sapiens	DRB1*15:01	multiple sclerosis	SSVPGVRLLQDSVDFSLADAINTEFKNTRTN	72	102
http://www.iedb.org/assay/12525212	33091337	DSVDFSLADAINTEFKNTRT	82	101	P08670	Homo sapiens	DRB1*15:01	multiple sclerosis	SSVPGVRLLQDSVDFSLADAINTEFKNTRTN	72	102
http://www.iedb.org/assay/12525214	33091337	SSVPGVRLLQDSVDFSLADAIN	72	93	P08670	Homo sapiens	DRB1*15:01	multiple sclerosis	SSVPGVRLLQDSVDFSLADAINTEFKNTRTN	72	102
http://www.iedb.org/assay/12521309	33091337	LEEFGRFASFEAQGAL	70	85	P01903	Homo sapiens	DRB5*01:01	multiple sclerosis	LEEFGRFASFEAQGALANIAVDKANLEIM	70	98
http://www.iedb.org/assay/12521544	33091337	LEEFGRFASFEAQGA	70	84	P01903	Homo sapiens	DRB5*01:01	multiple sclerosis	LEEFGRFASFEAQGALANIAVDKANLEIM	70	98
http://www.iedb.org/assay/12521551	33091337	SFEAQGALANIAVDKA	78	93	P01903	Homo sapiens	DRB5*01:01	multiple sclerosis	LEEFGRFASFEAQGALANIAVDKANLEIM	70	98
http://www.iedb.org/assay/12521553	33091337	LEEFGRFASFEAQG	70	83	P01903	Homo sapiens	DRB5*01:01	multiple sclerosis	LEEFGRFASFEAQGALANIAVDKANLEIM	70	98
http://www.iedb.org/assay/12523862	33091337	LANIAVDKANLEIM	85	98	P01903	Homo sapiens	DRB5*01:01	multiple sclerosis	LEEFGRFASFEAQGALANIAVDKANLEIM	70	98
http://www.iedb.org/assay/12524279	33091337	ASFEAQGALANIAVDKA	77	93	P01903	Homo sapiens	DRB5*01:01	multiple sclerosis	LEEFGRFASFEAQGALANIAVDKANLEIM	70	98
http://www.iedb.org/assay/12521332	33091337	VTYVPVTTFKNLQTVNVDEN	106	125	P62899	Homo sapiens	DRB5*01:01	multiple sclerosis	SPNKLYTLVTYVPVTTFKNLQTVNVDEN	98	125
http://www.iedb.org/assay/12521334	33091337	VTYVPVTTFKNLQTVNVDEN	106	125	P62899	Homo sapiens	DRB1*15:01	multiple sclerosis	SPNKLYTLVTYVPVTTFKNLQTVNVDEN	98	125
http://www.iedb.org/assay/12521335	33091337	VTYVPVTTFKNLQTVNVDEN	106	125	P62899	Homo sapiens	DRB1*15:01	multiple sclerosis	SPNKLYTLVTYVPVTTFKNLQTVNVDEN	98	125
http://www.iedb.org/assay/12522029	33091337	SLPIKESEIIDFF	85	97	P15880	Homo sapiens	DRB1*15:01	multiple sclerosis	SLPIKESEIIDFFLGASLKDEVLKIMPV	85	112
http://www.iedb.org/assay/12522104	33091337	KLYTLVTYVPVTTF	101	114	P62899	Homo sapiens	DRB5*01:01	multiple sclerosis	SPNKLYTLVTYVPVTTFKNLQTVNVDEN	98	125
http://www.iedb.org/assay/12522106	33091337	KLYTLVTYVPVTTF	101	114	P62899	Homo sapiens	DRB1*15:01	multiple sclerosis	SPNKLYTLVTYVPVTTFKNLQTVNVDEN	98	125
http://www.iedb.org/assay/12523252	33091337	TTAFQYIIDNKGID	186	199	P25774	Homo sapiens	DRB5*01:01	multiple sclerosis	NGGFMTTAFQYIIDNKGIDSDASYPYKA	181	208
http://www.iedb.org/assay/12523253	33091337	TTAFQYIIDNKGID	186	199	P25774	Homo sapiens	DRB5*01:01	multiple sclerosis	NGGFMTTAFQYIIDNKGIDSDASYPYKA	181	208
http://www.iedb.org/assay/12523320	33091337	TTAFQYIIDNKGIDSD	186	201	P25774	Homo sapiens	DRB5*01:01	multiple sclerosis	NGGFMTTAFQYIIDNKGIDSDASYPYKA	181	208
http://www.iedb.org/assay/12523321	33091337	TTAFQYIIDNKGIDSD	186	201	P25774	Homo sapiens	DRB5*01:01	multiple sclerosis	NGGFMTTAFQYIIDNKGIDSDASYPYKA	181	208
http://www.iedb.org/assay/12523323	33091337	TAFQYIIDNKGIDSD	187	201	P25774	Homo sapiens	DRB5*01:01	multiple sclerosis	NGGFMTTAFQYIIDNKGIDSDASYPYKA	181	208
http://www.iedb.org/assay/12523414	33091337	SLPIKESEIIDF	85	96	P15880	Homo sapiens	DRB1*15:01	multiple sclerosis	SLPIKESEIIDFFLGASLKDEVLKIMPV	85	112
http://www.iedb.org/assay/12523427	33091337	TLVTYVPVTTF	104	114	P62899	Homo sapiens	DRB5*01:01	multiple sclerosis	SPNKLYTLVTYVPVTTFKNLQTVNVDEN	98	125
http://www.iedb.org/assay/12523485	33091337	TAFQYIIDNKGID	187	199	P25774	Homo sapiens	DRB5*01:01	multiple sclerosis	NGGFMTTAFQYIIDNKGIDSDASYPYKA	181	208
http://www.iedb.org/assay/12523487	33091337	TTAFQYIIDNKGIDS	186	200	P25774	Homo sapiens	DRB5*01:01	multiple sclerosis	NGGFMTTAFQYIIDNKGIDSDASYPYKA	181	208
http://www.iedb.org/assay/12523698	33091337	KNLQTVNVDEN	115	125	P62899	Homo sapiens	DRB5*01:01	multiple sclerosis	SPNKLYTLVTYVPVTTFKNLQTVNVDEN	98	125
http://www.iedb.org/assay/12523699	33091337	KNLQTVNVDEN	115	125	P62899	Homo sapiens	DRB1*15:01	multiple sclerosis	SPNKLYTLVTYVPVTTFKNLQTVNVDEN	98	125
http://www.iedb.org/assay/12523700	33091337	VTYVPVTTFK	106	115	P62899	Homo sapiens	DRB5*01:01	multiple sclerosis	SPNKLYTLVTYVPVTTFKNLQTVNVDEN	98	125
http://www.iedb.org/assay/12523701	33091337	TLVTYVPVTTFK	104	115	P62899	Homo sapiens	DRB5*01:01	multiple sclerosis	SPNKLYTLVTYVPVTTFKNLQTVNVDEN	98	125
http://www.iedb.org/assay/12523702	33091337	TLVTYVPVTTFK	104	115	P62899	Homo sapiens	DRB1*15:01	multiple sclerosis	SPNKLYTLVTYVPVTTFKNLQTVNVDEN	98	125
http://www.iedb.org/assay/12523732	33091337	DNKGIDSDASYPYKA	194	208	P25774	Homo sapiens	DRB5*01:01	multiple sclerosis	NGGFMTTAFQYIIDNKGIDSDASYPYKA	181	208
http://www.iedb.org/assay/12523777	33091337	MDPALAAQYEHDL	189	201	P62826	Homo sapiens	DRB5*01:01	multiple sclerosis	MDPALAAQYEHDLEVAQTTALPDEDDDL	189	216
http://www.iedb.org/assay/12523778	33091337	EHDLEVAQTTALPDEDDDL	198	216	P62826	Homo sapiens	DRB5*01:01	multiple sclerosis	MDPALAAQYEHDLEVAQTTALPDEDDDL	189	216
http://www.iedb.org/assay/12524195	33091337	SPNKLYTLVTYVPVTTF	98	114	P62899	Homo sapiens	DRB5*01:01	multiple sclerosis	SPNKLYTLVTYVPVTTFKNLQTVNVDEN	98	125
http://www.iedb.org/assay/12524197	33091337	SPNKLYTLVTYVPVTTF	98	114	P62899	Homo sapiens	DRB1*15:01	multiple sclerosis	SPNKLYTLVTYVPVTTFKNLQTVNVDEN	98	125
http://www.iedb.org/assay/12524207	33091337	NGGFMTTAFQYIIDNK	181	196	P25774	Homo sapiens	DRB5*01:01	multiple sclerosis	NGGFMTTAFQYIIDNKGIDSDASYPYKA	181	208
http://www.iedb.org/assay/12524993	33091337	VTYVPVTTF	106	114	P62899	Homo sapiens	DRB1*15:01	multiple sclerosis	SPNKLYTLVTYVPVTTFKNLQTVNVDEN	98	125
http://www.iedb.org/assay/12525150	33091337	LGASLKDEVLKIMPV	98	112	P15880	Homo sapiens	DRB1*15:01	multiple sclerosis	SLPIKESEIIDFFLGASLKDEVLKIMPV	85	112
http://www.iedb.org/assay/12525173	33091337	AEDGSVIDYELIDQDARDLYDA	180	201	P07355	Homo sapiens	DRB1*15:01	multiple sclerosis	AEDGSVIDYELIDQDARDLYDAGVKRKG	180	207
http://www.iedb.org/assay/12525174	33091337	EDGSVIDYELIDQDARDLYDA	181	201	P07355	Homo sapiens	DRB1*15:01	multiple sclerosis	AEDGSVIDYELIDQDARDLYDAGVKRKG	180	207
http://www.iedb.org/assay/12525175	33091337	GSVIDYELIDQDARDLYDAGVKRKG	183	207	P07355	Homo sapiens	DRB1*15:01	multiple sclerosis	AEDGSVIDYELIDQDARDLYDAGVKRKG	180	207
http://www.iedb.org/assay/1693280	19531498	FSETGAGKHVPRAVF	53	67	P68363	Homo sapiens	DRB1*03:01	multiple sclerosis	FSETGAGKHVPRAVFVDLEPTVIDEVR	53	79
http://www.iedb.org/assay/1700672	19531498	FSETGAGKHVPRA	53	65	P68363	Homo sapiens	DRB1*03:01	multiple sclerosis	FSETGAGKHVPRAVFVDLEPTVIDEVR	53	79
http://www.iedb.org/assay/1700693	19531498	VDLEPTVIDEVR	68	79	P68363	Homo sapiens	DRB1*03:01	multiple sclerosis	FSETGAGKHVPRAVFVDLEPTVIDEVR	53	79
http://www.iedb.org/assay/12522726	33091337	EEVQSLPLPL	144	153	Q9NX24	Homo sapiens	DRB5*01:01	multiple sclerosis	IMVKPHEEYQEAYDECLEEVQSLPLPL	127	153
http://www.iedb.org/assay/12523132	33091337	IMVKPHEEYQEAYDECL	127	143	Q9NX24	Homo sapiens	DRB5*01:01	multiple sclerosis	IMVKPHEEYQEAYDECLEEVQSLPLPL	127	153
http://www.iedb.org/assay/12523297	33091337	DWFDGKEFSGNPI	352	364	P35637	Homo sapiens	DRB5*01:01	multiple sclerosis	SFDDPPSAKAAIDWFDGKEFSGNPIKV	340	366
http://www.iedb.org/assay/12523299	33091337	DWFDGKEFSGNPIKV	352	366	P35637	Homo sapiens	DRB5*01:01	multiple sclerosis	SFDDPPSAKAAIDWFDGKEFSGNPIKV	340	366
http://www.iedb.org/assay/12523301	33091337	PPSAKAAIDWFDGKEFSGNPIKV	344	366	P35637	Homo sapiens	DRB5*01:01	multiple sclerosis	SFDDPPSAKAAIDWFDGKEFSGNPIKV	340	366
http://www.iedb.org/assay/12523347	33091337	HAVSEGTKAVTKYTSS	111	126	Q96A08	Homo sapiens	DRB1*15:01	multiple sclerosis	RLLLPGELAKHAVSEGTKAVTKYTSSK	101	127
http://www.iedb.org/assay/12523858	33091337	AVSEGTKAVTKYTSSK	112	127	Q96A08	Homo sapiens	DRB1*15:01	multiple sclerosis	RLLLPGELAKHAVSEGTKAVTKYTSSK	101	127
http://www.iedb.org/assay/12524242	33091337	SFDDPPSAKAAIDWFDGKEFSGNPI	340	364	P35637	Homo sapiens	DRB5*01:01	multiple sclerosis	SFDDPPSAKAAIDWFDGKEFSGNPIKV	340	366
http://www.iedb.org/assay/12524243	33091337	DDPPSAKAAIDWFDGKEFSGNPIKV	342	366	P35637	Homo sapiens	DRB5*01:01	multiple sclerosis	SFDDPPSAKAAIDWFDGKEFSGNPIKV	340	366
http://www.iedb.org/assay/12524553	33091337	PPSAKAAID	344	352	P35637	Homo sapiens	DRB5*01:01	multiple sclerosis	SFDDPPSAKAAIDWFDGKEFSGNPIKV	340	366
http://www.iedb.org/assay/12524907	33091337	AKHAVSEGTKAVTKYTSSK	109	127	Q96A08	Homo sapiens	DRB1*15:01	multiple sclerosis	RLLLPGELAKHAVSEGTKAVTKYTSSK	101	127
http://www.iedb.org/assay/12525120	33091337	SEGTKAVTKYTSSK	114	127	Q96A08	Homo sapiens	DRB1*15:01	multiple sclerosis	RLLLPGELAKHAVSEGTKAVTKYTSSK	101	127
http://www.iedb.org/assay/12525160	33091337	RLLLPGELAKHAVSEGTKAVTKY	101	123	Q96A08	Homo sapiens	DRB1*15:01	multiple sclerosis	RLLLPGELAKHAVSEGTKAVTKYTSSK	101	127
http://www.iedb.org/assay/12522055	33091337	GISRDNWHKRRKTGGKRKPYHKKRK	2	26	P62241	Homo sapiens	DRB5*01:01	multiple sclerosis	GISRDNWHKRRKTGGKRKPYHKKRKY	2	27
http://www.iedb.org/assay/12522057	33091337	GISRDNWHKRRKTGGKRKPYHKKRK	2	26	P62241	Homo sapiens	DRB1*15:01	multiple sclerosis	GISRDNWHKRRKTGGKRKPYHKKRKY	2	27
http://www.iedb.org/assay/12522080	33091337	SFSGYKIYPGHGRRYARTDGKVF	7	29	P83731	Homo sapiens	DRB5*01:01	multiple sclerosis	SFSGYKIYPGHGRRYARTDGKVFQFL	7	32
http://www.iedb.org/assay/12522083	33091337	SGYKIYPGHGRRYARTDGKVF	9	29	P83731	Homo sapiens	DRB5*01:01	multiple sclerosis	SFSGYKIYPGHGRRYARTDGKVFQFL	7	32
http://www.iedb.org/assay/12522084	33091337	SGYKIYPGHGRRYARTDGKVF	9	29	P83731	Homo sapiens	DRB5*01:01	multiple sclerosis	SFSGYKIYPGHGRRYARTDGKVFQFL	7	32
http://www.iedb.org/assay/12522562	33091337	RKPYHKKRKY	18	27	P62241	Homo sapiens	DRB5*01:01	multiple sclerosis	GISRDNWHKRRKTGGKRKPYHKKRKY	2	27
http://www.iedb.org/assay/12522563	33091337	RKPYHKKRKY	18	27	P62241	Homo sapiens	DRB5*01:01	multiple sclerosis	GISRDNWHKRRKTGGKRKPYHKKRKY	2	27
http://www.iedb.org/assay/12522565	33091337	RKPYHKKRKY	18	27	P62241	Homo sapiens	DRB1*15:01	multiple sclerosis	GISRDNWHKRRKTGGKRKPYHKKRKY	2	27
http://www.iedb.org/assay/12523038	33091337	YKIYPGHGRRYARTDGKVF	11	29	P83731	Homo sapiens	DRB5*01:01	multiple sclerosis	SFSGYKIYPGHGRRYARTDGKVFQFL	7	32
http://www.iedb.org/assay/12523071	33091337	VDDMPNALSALSDL	74	87	P69905	Homo sapiens	DRB1*15:01	multiple sclerosis	ALTNAVAHVDDMPNALSALSDLHAHK	66	91
http://www.iedb.org/assay/12523229	33091337	SGYKIYPGHGRRYARTDGKVFQFL	9	32	P83731	Homo sapiens	DRB5*01:01	multiple sclerosis	SFSGYKIYPGHGRRYARTDGKVFQFL	7	32
http://www.iedb.org/assay/12523235	33091337	LDRLAYIAHPKLGKRARARIAKGLR	93	117	P47914	Homo sapiens	DRB1*15:01	multiple sclerosis	LDRLAYIAHPKLGKRARARIAKGLRL	93	118
http://www.iedb.org/assay/12523417	33091337	GGKRKPYHKKRKY	15	27	P62241	Homo sapiens	DRB5*01:01	multiple sclerosis	GISRDNWHKRRKTGGKRKPYHKKRKY	2	27
http://www.iedb.org/assay/12523418	33091337	GGKRKPYHKKRKY	15	27	P62241	Homo sapiens	DRB1*15:01	multiple sclerosis	GISRDNWHKRRKTGGKRKPYHKKRKY	2	27
http://www.iedb.org/assay/12523434	33091337	RGGRMFAPTKTWRRWHRRVNTTQKR	97	121	P36578	Homo sapiens	DRB5*01:01	multiple sclerosis	RGGRMFAPTKTWRRWHRRVNTTQKRY	97	122
http://www.iedb.org/assay/12523437	33091337	RGGRMFAPTKTWRRWHRRVNTTQK	97	120	P36578	Homo sapiens	DRB5*01:01	multiple sclerosis	RGGRMFAPTKTWRRWHRRVNTTQKRY	97	122
http://www.iedb.org/assay/12523440	33091337	GGRMFAPTKTWRRWHRRVNTTQK	98	120	P36578	Homo sapiens	DRB5*01:01	multiple sclerosis	RGGRMFAPTKTWRRWHRRVNTTQKRY	97	122
http://www.iedb.org/assay/12523442	33091337	GGRMFAPTKTWRRWHRRVNTTQKRY	98	122	P36578	Homo sapiens	DRB5*01:01	multiple sclerosis	RGGRMFAPTKTWRRWHRRVNTTQKRY	97	122
http://www.iedb.org/assay/12523776	33091337	MQEQEEKMWEQEEKMREQEEKMWRQ	350	374	Q8N9W4	Homo sapiens	DRB5*01:01	multiple sclerosis	QMQEQEEKMWEQEEKMREQEEKMWRQ	349	374
http://www.iedb.org/assay/12524640	33091337	QMQEQEEKMWEQEEKMREQEEKMWR	349	373	Q8N9W4	Homo sapiens	DRB5*01:01	multiple sclerosis	QMQEQEEKMWEQEEKMREQEEKMWRQ	349	374
http://www.iedb.org/assay/12524945	33091337	ALTNAVAHVDD	66	76	P69905	Homo sapiens	DRB1*15:01	multiple sclerosis	ALTNAVAHVDDMPNALSALSDLHAHK	66	91
http://www.iedb.org/assay/12525008	33091337	MPNALSALSDLHAHK	77	91	P69905	Homo sapiens	DRB1*15:01	multiple sclerosis	ALTNAVAHVDDMPNALSALSDLHAHK	66	91
http://www.iedb.org/assay/12525048	33091337	DRLAYIAHPKLGKRARARIAKGLRL	94	118	P47914	Homo sapiens	DRB1*15:01	multiple sclerosis	LDRLAYIAHPKLGKRARARIAKGLRL	93	118
http://www.iedb.org/assay/12521435	33091337	YSKQFTSSTSYNRG	579	592	P02671	Homo sapiens	DRB5*01:01	multiple sclerosis	FPSRGKSSSYSKQFTSSTSYNRGDS	570	594
http://www.iedb.org/assay/12521436	33091337	YSKQFTSSTSYNRG	579	592	P02671	Homo sapiens	DRB5*01:01	multiple sclerosis	FPSRGKSSSYSKQFTSSTSYNRGDS	570	594
http://www.iedb.org/assay/12521439	33091337	YSKQFTSSTSYNRGDS	579	594	P02671	Homo sapiens	DRB5*01:01	multiple sclerosis	FPSRGKSSSYSKQFTSSTSYNRGDS	570	594
http://www.iedb.org/assay/12521440	33091337	YSKQFTSSTSYNRGDS	579	594	P02671	Homo sapiens	DRB5*01:01	multiple sclerosis	FPSRGKSSSYSKQFTSSTSYNRGDS	570	594
http://www.iedb.org/assay/12521992	33091337	EWEQHYSQLYWYYLEQFQYWEAQGW	236	260	Q96RS0	Homo sapiens	DRB5*01:01	multiple sclerosis	EWEQHYSQLYWYYLEQFQYWEAQGW	236	260
http://www.iedb.org/assay/12522033	33091337	KTTPDVIFVFGFRTHFGGGKTTGF	49	72	P62847	Homo sapiens	DRB5*01:01	multiple sclerosis	YKTTPDVIFVFGFRTHFGGGKTTGF	48	72
http://www.iedb.org/assay/12522035	33091337	KTTPDVIFVFGFRTHFGGGKTTGF	49	72	P62847	Homo sapiens	DRB1*15:01	multiple sclerosis	YKTTPDVIFVFGFRTHFGGGKTTGF	48	72
http://www.iedb.org/assay/12522037	33091337	YKTTPDVIFVFGFRTHFGGGKTTGF	48	72	P62847	Homo sapiens	DRB5*01:01	multiple sclerosis	YKTTPDVIFVFGFRTHFGGGKTTGF	48	72
http://www.iedb.org/assay/12522039	33091337	YKTTPDVIFVFGFRTHFGGGKTTGF	48	72	P62847	Homo sapiens	DRB1*15:01	multiple sclerosis	YKTTPDVIFVFGFRTHFGGGKTTGF	48	72
http://www.iedb.org/assay/12522041	33091337	IFVFGFRTHFGGGKTTGF	55	72	P62847	Homo sapiens	DRB5*01:01	multiple sclerosis	YKTTPDVIFVFGFRTHFGGGKTTGF	48	72
http://www.iedb.org/assay/12522043	33091337	IFVFGFRTHFGGGKTTGF	55	72	P62847	Homo sapiens	DRB1*15:01	multiple sclerosis	YKTTPDVIFVFGFRTHFGGGKTTGF	48	72
http://www.iedb.org/assay/12522045	33091337	FVFGFRTHFGGGKTTGF	56	72	P62847	Homo sapiens	DRB5*01:01	multiple sclerosis	YKTTPDVIFVFGFRTHFGGGKTTGF	48	72
http://www.iedb.org/assay/12522047	33091337	FVFGFRTHFGGGKTTGF	56	72	P62847	Homo sapiens	DRB1*15:01	multiple sclerosis	YKTTPDVIFVFGFRTHFGGGKTTGF	48	72
http://www.iedb.org/assay/12522073	33091337	APSRNGMVLKPHFHKDWQRRVATWF	2	26	P26373	Homo sapiens	DRB1*15:01	multiple sclerosis	APSRNGMVLKPHFHKDWQRRVATWF	2	26
http://www.iedb.org/assay/12522074	33091337	APSRNGMVLKPHFHKDWQRRVATWF	2	26	P26373	Homo sapiens	DRB1*15:01	multiple sclerosis	APSRNGMVLKPHFHKDWQRRVATWF	2	26
http://www.iedb.org/assay/12522086	33091337	SGYKIYPGHGRRYARTDGKVF	9	29	P83731	Homo sapiens	DRB1*15:01	multiple sclerosis	SFSGYKIYPGHGRRYARTDGKVFQF	7	31
http://www.iedb.org/assay/12522087	33091337	SGYKIYPGHGRRYARTDGKVF	9	29	P83731	Homo sapiens	DRB1*15:01	multiple sclerosis	SFSGYKIYPGHGRRYARTDGKVFQF	7	31
http://www.iedb.org/assay/12522089	33091337	SFSGYKIYPGHGRRYARTDGKVFQF	7	31	P83731	Homo sapiens	DRB1*15:01	multiple sclerosis	SFSGYKIYPGHGRRYARTDGKVFQF	7	31
http://www.iedb.org/assay/12522108	33091337	TREYTINIHKRIHGVGFKKRAPRAL	22	46	P62899	Homo sapiens	DRB5*01:01	multiple sclerosis	TREYTINIHKRIHGVGFKKRAPRAL	22	46
http://www.iedb.org/assay/12522109	33091337	TREYTINIHKRIHGVGFKKRAPRAL	22	46	P62899	Homo sapiens	DRB5*01:01	multiple sclerosis	TREYTINIHKRIHGVGFKKRAPRAL	22	46
http://www.iedb.org/assay/12522111	33091337	TREYTINIHKRIHGVGFKKRAPRAL	22	46	P62899	Homo sapiens	DRB1*15:01	multiple sclerosis	TREYTINIHKRIHGVGFKKRAPRAL	22	46
http://www.iedb.org/assay/12522222	33091337	NWSAAKGYKYSYKVSEMKVRPA	305	326	O00602	Homo sapiens	DRB5*01:01	multiple sclerosis	NGINWSAAKGYKYSYKVSEMKVRPA	302	326
http://www.iedb.org/assay/12522224	33091337	NWSAAKGYKYSYKVSEMKVRPA	305	326	O00602	Homo sapiens	DRB1*15:01	multiple sclerosis	NGINWSAAKGYKYSYKVSEMKVRPA	302	326
http://www.iedb.org/assay/12522226	33091337	KGYKYSYKVSEMKVRPA	310	326	O00602	Homo sapiens	DRB5*01:01	multiple sclerosis	NGINWSAAKGYKYSYKVSEMKVRPA	302	326
http://www.iedb.org/assay/12522227	33091337	KGYKYSYKVSEMKVRPA	310	326	O00602	Homo sapiens	DRB1*15:01	multiple sclerosis	NGINWSAAKGYKYSYKVSEMKVRPA	302	326
http://www.iedb.org/assay/12522229	33091337	NGINWSAAKGYKYSYKVSEMKVRPA	302	326	O00602	Homo sapiens	DRB5*01:01	multiple sclerosis	NGINWSAAKGYKYSYKVSEMKVRPA	302	326
http://www.iedb.org/assay/12522231	33091337	NGINWSAAKGYKYSYKVSEMKVRPA	302	326	O00602	Homo sapiens	DRB1*15:01	multiple sclerosis	NGINWSAAKGYKYSYKVSEMKVRPA	302	326
http://www.iedb.org/assay/12522317	33091337	YWIVVKRNSRETVTHQFAVKRYVLP	178	202	Q6IE37	Homo sapiens	DRB5*01:01	multiple sclerosis	YWIVVKRNSRETVTHQFAVKRYVLP	178	202
http://www.iedb.org/assay/12522318	33091337	YWIVVKRNSRETVTHQFAVKRYVLP	178	202	Q6IE37	Homo sapiens	DRB1*15:01	multiple sclerosis	YWIVVKRNSRETVTHQFAVKRYVLP	178	202
http://www.iedb.org/assay/12522350	33091337	LAKKQKQNRPIPQWIRMKTGNKIRY	13	37	Q59GN2	Homo sapiens	DRB5*01:01	multiple sclerosis	LAKKQKQNRPIPQWIRMKTGNKIRY	13	37
http://www.iedb.org/assay/12522352	33091337	LAKKQKQNRPIPQWIRMKTGNKIRY	13	37	Q59GN2	Homo sapiens	DRB1*15:01	multiple sclerosis	LAKKQKQNRPIPQWIRMKTGNKIRY	13	37
http://www.iedb.org/assay/12522383	33091337	DLTEFQTNLVPYPRIHFPLA	251	270	Q71U36	Homo sapiens	DRB5*01:01	multiple sclerosis	DLTEFQTNLVPYPRIHFPLATYAPV	251	275
http://www.iedb.org/assay/12522385	33091337	DLTEFQTNLVPYPRIHFPLA	251	270	Q71U36	Homo sapiens	DRB1*15:01	multiple sclerosis	DLTEFQTNLVPYPRIHFPLATYAPV	251	275
http://www.iedb.org/assay/12522387	33091337	DLTEFQTNLVPYPRIHFPLATYAPV	251	275	Q71U36	Homo sapiens	DRB5*01:01	multiple sclerosis	DLTEFQTNLVPYPRIHFPLATYAPV	251	275
http://www.iedb.org/assay/12522389	33091337	DLTEFQTNLVPYPRIHFPLATYAPV	251	275	Q71U36	Homo sapiens	DRB1*15:01	multiple sclerosis	DLTEFQTNLVPYPRIHFPLATYAPV	251	275
http://www.iedb.org/assay/12522391	33091337	DLTEFQTNLVPYPRIHFPLAT	251	271	Q71U36	Homo sapiens	DRB5*01:01	multiple sclerosis	DLTEFQTNLVPYPRIHFPLATYAPV	251	275
http://www.iedb.org/assay/12522392	33091337	DLTEFQTNLVPYPRIHFPLAT	251	271	Q71U36	Homo sapiens	DRB1*15:01	multiple sclerosis	DLTEFQTNLVPYPRIHFPLATYAPV	251	275
http://www.iedb.org/assay/12522395	33091337	DLEPGTMDSVRSGPFGQIFRPDNFV	67	91	Q13885	Homo sapiens	DRB5*01:01	multiple sclerosis	DLEPGTMDSVRSGPFGQIFRPDNFV	67	91
http://www.iedb.org/assay/12522396	33091337	DLEPGTMDSVRSGPFGQIFRPDNFV	67	91	Q13885	Homo sapiens	DRB1*15:01	multiple sclerosis	DLEPGTMDSVRSGPFGQIFRPDNFV	67	91
http://www.iedb.org/assay/12522547	33091337	TPDVIFVFGFRTHFGGGKTTGF	51	72	P62847	Homo sapiens	DRB5*01:01	multiple sclerosis	YKTTPDVIFVFGFRTHFGGGKTTGF	48	72
http://www.iedb.org/assay/12522549	33091337	TPDVIFVFGFRTHFGGGKTTGF	51	72	P62847	Homo sapiens	DRB1*15:01	multiple sclerosis	YKTTPDVIFVFGFRTHFGGGKTTGF	48	72
http://www.iedb.org/assay/12522583	33091337	RSGYYKVLGKGKLPKQPVIVKAKF	105	128	P46776	Homo sapiens	DRB5*01:01	multiple sclerosis	RSGYYKVLGKGKLPKQPVIVKAKFF	105	129
http://www.iedb.org/assay/12522584	33091337	RSGYYKVLGKGKLPKQPVIVKAKF	105	128	P46776	Homo sapiens	DRB1*15:01	multiple sclerosis	RSGYYKVLGKGKLPKQPVIVKAKFF	105	129
http://www.iedb.org/assay/12522587	33091337	IAHPKLGKRARARIAKGLR	99	117	P47914	Homo sapiens	DRB5*01:01	multiple sclerosis	LDRLAYIAHPKLGKRARARIAKGLR	93	117
http://www.iedb.org/assay/12522589	33091337	INIHKRIHGVGFKKRAPRAL	27	46	P62899	Homo sapiens	DRB5*01:01	multiple sclerosis	TREYTINIHKRIHGVGFKKRAPRAL	22	46
http://www.iedb.org/assay/12522590	33091337	INIHKRIHGVGFKKRAPRAL	27	46	P62899	Homo sapiens	DRB1*15:01	multiple sclerosis	TREYTINIHKRIHGVGFKKRAPRAL	22	46
http://www.iedb.org/assay/12522592	33091337	IHKRIHGVGFKKRAPRAL	29	46	P62899	Homo sapiens	DRB5*01:01	multiple sclerosis	TREYTINIHKRIHGVGFKKRAPRAL	22	46
http://www.iedb.org/assay/12522594	33091337	IHKRIHGVGFKKRAPRAL	29	46	P62899	Homo sapiens	DRB1*15:01	multiple sclerosis	TREYTINIHKRIHGVGFKKRAPRAL	22	46
http://www.iedb.org/assay/12522716	33091337	FPSRGKSSSYSKQFTSSTSYNRGDS	570	594	P02671	Homo sapiens	DRB5*01:01	multiple sclerosis	FPSRGKSSSYSKQFTSSTSYNRGDS	570	594
http://www.iedb.org/assay/12522719	33091337	GYKYSYKVSEMKVRPA	311	326	O00602	Homo sapiens	DRB5*01:01	multiple sclerosis	NGINWSAAKGYKYSYKVSEMKVRPA	302	326
http://www.iedb.org/assay/12522720	33091337	GYKYSYKVSEMKVRPA	311	326	O00602	Homo sapiens	DRB1*15:01	multiple sclerosis	NGINWSAAKGYKYSYKVSEMKVRPA	302	326
http://www.iedb.org/assay/12522735	33091337	AGGKKVKKAAKPSVPKVPKGRK	192	213	Q92522	Homo sapiens	DRB5*01:01	multiple sclerosis	TAAAGGKKVKKAAKPSVPKVPKGRK	189	213
http://www.iedb.org/assay/12522736	33091337	AGGKKVKKAAKPSVPKVPKGRK	192	213	Q92522	Homo sapiens	DRB5*01:01	multiple sclerosis	TAAAGGKKVKKAAKPSVPKVPKGRK	189	213
http://www.iedb.org/assay/12523004	33091337	REDLERLKKIRAHRGLRHFWGLRV	108	131	P62269	Homo sapiens	DRB1*15:01	multiple sclerosis	REDLERLKKIRAHRGLRHFWGLRVR	108	132
http://www.iedb.org/assay/12523013	33091337	DVIFVFGFRTHFGGGKTTGF	53	72	P62847	Homo sapiens	DRB5*01:01	multiple sclerosis	YKTTPDVIFVFGFRTHFGGGKTTGF	48	72
http://www.iedb.org/assay/12523015	33091337	DVIFVFGFRTHFGGGKTTGF	53	72	P62847	Homo sapiens	DRB1*15:01	multiple sclerosis	YKTTPDVIFVFGFRTHFGGGKTTGF	48	72
http://www.iedb.org/assay/12523017	33091337	TTPDVIFVFGFRTHFGGGKTTGF	50	72	P62847	Homo sapiens	DRB5*01:01	multiple sclerosis	YKTTPDVIFVFGFRTHFGGGKTTGF	48	72
http://www.iedb.org/assay/12523019	33091337	TTPDVIFVFGFRTHFGGGKTTGF	50	72	P62847	Homo sapiens	DRB1*15:01	multiple sclerosis	YKTTPDVIFVFGFRTHFGGGKTTGF	48	72
http://www.iedb.org/assay/12523032	33091337	RNGMVLKPHFHKDWQRRVATWF	5	26	P26373	Homo sapiens	DRB1*15:01	multiple sclerosis	APSRNGMVLKPHFHKDWQRRVATWF	2	26
http://www.iedb.org/assay/12523040	33091337	YKIYPGHGRRYARTDGKVF	11	29	P83731	Homo sapiens	DRB1*15:01	multiple sclerosis	SFSGYKIYPGHGRRYARTDGKVFQF	7	31
http://www.iedb.org/assay/12523042	33091337	RSGYYKVLGKGKLPKQPVIVKAKFF	105	129	P46776	Homo sapiens	DRB5*01:01	multiple sclerosis	RSGYYKVLGKGKLPKQPVIVKAKFF	105	129
http://www.iedb.org/assay/12523044	33091337	RSGYYKVLGKGKLPKQPVIVKAKFF	105	129	P46776	Homo sapiens	DRB1*15:01	multiple sclerosis	RSGYYKVLGKGKLPKQPVIVKAKFF	105	129
http://www.iedb.org/assay/12523047	33091337	TINIHKRIHGVGFKKRAPRAL	26	46	P62899	Homo sapiens	DRB1*15:01	multiple sclerosis	TREYTINIHKRIHGVGFKKRAPRAL	22	46
http://www.iedb.org/assay/12523095	33091337	TRAQAEHMLMRVPRDGAFLVRKRNE	674	698	P19174	Homo sapiens	DRB5*01:01	multiple sclerosis	TRAQAEHMLMRVPRDGAFLVRKRNE	674	698
http://www.iedb.org/assay/12523099	33091337	IHKRIHGVGFKKR	29	41	P62899	Homo sapiens	DRB5*01:01	multiple sclerosis	TREYTINIHKRIHGVGFKKRAPRAL	22	46
http://www.iedb.org/assay/12523118	33091337	TPAMYVAIQAVLSL	130	143	Q562R1	Homo sapiens	DRB5*01:01	multiple sclerosis	TPAMYVAIQAVLSLYASGRTTGIVM	130	154
http://www.iedb.org/assay/12523119	33091337	TPAMYVAIQAVLSL	130	143	Q562R1	Homo sapiens	DRB5*01:01	multiple sclerosis	TPAMYVAIQAVLSLYASGRTTGIVM	130	154
http://www.iedb.org/assay/12523135	33091337	FAKPRNQGGYGGSSSSSSYGSGRRF	348	372	P09651	Homo sapiens	DRB5*01:01	multiple sclerosis	FAKPRNQGGYGGSSSSSSYGSGRRF	348	372
http://www.iedb.org/assay/12523136	33091337	FAKPRNQGGYGGSSSSSSYGSGRRF	348	372	P09651	Homo sapiens	DRB5*01:01	multiple sclerosis	FAKPRNQGGYGGSSSSSSYGSGRRF	348	372
http://www.iedb.org/assay/12523137	33091337	FAKPRNQGGYGGSSSSSSYGSGRRF	348	372	P09651	Homo sapiens	DRB1*15:01	multiple sclerosis	FAKPRNQGGYGGSSSSSSYGSGRRF	348	372
http://www.iedb.org/assay/12523179	33091337	LTGAASFIMVAHLAINVSKARKKY	13	36	O14880	Homo sapiens	DRB5*01:01	multiple sclerosis	LTGAASFIMVAHLAINVSKARKKYK	13	37
http://www.iedb.org/assay/12523180	33091337	LTGAASFIMVAHLAINVSKARKKYK	13	37	O14880	Homo sapiens	DRB5*01:01	multiple sclerosis	LTGAASFIMVAHLAINVSKARKKYK	13	37
http://www.iedb.org/assay/12523200	33091337	MGLLLLVLFLSLLPVAYTIMSLPPS	696	720	Q8TDI7	Homo sapiens	DRB5*01:01	multiple sclerosis	MGLLLLVLFLSLLPVAYTIMSLPPS	696	720
http://www.iedb.org/assay/12523212	33091337	VFGFRTHFGGGKTTGF	57	72	P62847	Homo sapiens	DRB5*01:01	multiple sclerosis	YKTTPDVIFVFGFRTHFGGGKTTGF	48	72
http://www.iedb.org/assay/12523233	33091337	LDRLAYIAHPKLGKRARARIAKGLR	93	117	P47914	Homo sapiens	DRB5*01:01	multiple sclerosis	LDRLAYIAHPKLGKRARARIAKGLR	93	117
http://www.iedb.org/assay/12523263	33091337	QEERMWEQDERLREKEERMREQEKM	395	419	Q8N9W4	Homo sapiens	DRB5*01:01	multiple sclerosis	QEERMWEQDERLREKEERMREQEKM	395	419
http://www.iedb.org/assay/12523279	33091337	PDMCVYRRGRKKRVPYTKLQLKELE	268	292	P35453	Homo sapiens	DRB5*01:01	multiple sclerosis	PDMCVYRRGRKKRVPYTKLQLKELE	268	292
http://www.iedb.org/assay/12523284	33091337	LELDEKRRKRWDIQRIREQRILQRL	510	534	Q68DK7	Homo sapiens	DRB5*01:01	multiple sclerosis	LELDEKRRKRWDIQRIREQRILQRL	510	534
http://www.iedb.org/assay/12523289	33091337	NEDQDDEEFLQQYRKQRMEEMRQQL	128	152	Q13371	Homo sapiens	DRB5*01:01	multiple sclerosis	NEDQDDEEFLQQYRKQRMEEMRQQL	128	152
http://www.iedb.org/assay/12523303	33091337	KQSTFKKTYIGEIFTQILVLPYVGK	202	226	P35237	Homo sapiens	DRB5*01:01	multiple sclerosis	KQSTFKKTYIGEIFTQILVLPYVGK	202	226
http://www.iedb.org/assay/12523305	33091337	LLREEREKRRRQEWERQYRKKDELQ	1003	1027	Q07283	Homo sapiens	DRB5*01:01	multiple sclerosis	LLREEREKRRRQEWERQYRKKDELQ	1003	1027
http://www.iedb.org/assay/12523306	33091337	DLEPGTMDSVRSGPFGQIFRPDNF	67	90	Q13885	Homo sapiens	DRB5*01:01	multiple sclerosis	DLEPGTMDSVRSGPFGQIFRPDNFV	67	91
http://www.iedb.org/assay/12523308	33091337	GATAGPGLGLYGDFGSAAAGLYERP	190	214	Q99684	Homo sapiens	DRB5*01:01	multiple sclerosis	GATAGPGLGLYGDFGSAAAGLYERP	190	214
http://www.iedb.org/assay/12523334	33091337	YSKQFTSSTSYNRGD	579	593	P02671	Homo sapiens	DRB5*01:01	multiple sclerosis	FPSRGKSSSYSKQFTSSTSYNRGDS	570	594
http://www.iedb.org/assay/12523335	33091337	YSKQFTSSTSYNRGD	579	593	P02671	Homo sapiens	DRB5*01:01	multiple sclerosis	FPSRGKSSSYSKQFTSSTSYNRGDS	570	594
http://www.iedb.org/assay/12523336	33091337	SKQFTSSTSYNRGD	580	593	P02671	Homo sapiens	DRB5*01:01	multiple sclerosis	FPSRGKSSSYSKQFTSSTSYNRGDS	570	594
http://www.iedb.org/assay/12523337	33091337	SKQFTSSTSYNRGDS	580	594	P02671	Homo sapiens	DRB5*01:01	multiple sclerosis	FPSRGKSSSYSKQFTSSTSYNRGDS	570	594
http://www.iedb.org/assay/12523338	33091337	SKQFTSSTSYNRGDS	580	594	P02671	Homo sapiens	DRB5*01:01	multiple sclerosis	FPSRGKSSSYSKQFTSSTSYNRGDS	570	594
http://www.iedb.org/assay/12523397	33091337	PQIISEGLYAIAVVLSFSRIAYILP	522	546	Q13507	Homo sapiens	DRB5*01:01	multiple sclerosis	PQIISEGLYAIAVVLSFSRIAYILP	522	546
http://www.iedb.org/assay/12523423	33091337	VLKPHFHKDWQRRVATWF	9	26	P26373	Homo sapiens	DRB1*15:01	multiple sclerosis	APSRNGMVLKPHFHKDWQRRVATWF	2	26
http://www.iedb.org/assay/12523426	33091337	IRRASAILRSQKPVMVKRKRTRPTK	111	135	P46779	Homo sapiens	DRB5*01:01	multiple sclerosis	IRRASAILRSQKPVMVKRKRTRPTK	111	135
http://www.iedb.org/assay/12523436	33091337	RGGRMFAPTKTWRRWHRRVNTTQKR	97	121	P36578	Homo sapiens	DRB1*15:01	multiple sclerosis	RGGRMFAPTKTWRRWHRRVNTTQKR	97	121
http://www.iedb.org/assay/12523439	33091337	RGGRMFAPTKTWRRWHRRVNTTQK	97	120	P36578	Homo sapiens	DRB1*15:01	multiple sclerosis	RGGRMFAPTKTWRRWHRRVNTTQKR	97	121
http://www.iedb.org/assay/12523480	33091337	DYLLEMKVKNLAQVEPLHAEILRLF	1472	1496	O94911	Homo sapiens	DRB5*01:01	multiple sclerosis	DYLLEMKVKNLAQVEPLHAEILRLF	1472	1496
http://www.iedb.org/assay/12523482	33091337	TPAMYVAIQAVLS	130	142	Q562R1	Homo sapiens	DRB5*01:01	multiple sclerosis	TPAMYVAIQAVLSLYASGRTTGIVM	130	154
http://www.iedb.org/assay/12523483	33091337	GNYWKRRIEVVMREYHKWRIYYKKR	167	191	Q9NP71	Homo sapiens	DRB5*01:01	multiple sclerosis	GNYWKRRIEVVMREYHKWRIYYKKR	167	191
http://www.iedb.org/assay/12523490	33091337	MEALLPLMNMVIYSIDKAKKFRLNR	376	400	Q96A33	Homo sapiens	DRB5*01:01	multiple sclerosis	MEALLPLMNMVIYSIDKAKKFRLNR	376	400
http://www.iedb.org/assay/12523494	33091337	IAVINHDRPDVCILFGPFLDAKHEQ	364	388	Q14181	Homo sapiens	DRB5*01:01	multiple sclerosis	IAVINHDRPDVCILFGPFLDAKHEQ	364	388
http://www.iedb.org/assay/12523495	33091337	KRKYEFFRRKLKKQNDIPNKFEMKL	942	966	P46934	Homo sapiens	DRB5*01:01	multiple sclerosis	KRKYEFFRRKLKKQNDIPNKFEMKL	942	966
http://www.iedb.org/assay/12523512	33091337	LLPKKTESHH	116	125	Q96QV6	Homo sapiens	DRB5*01:01	multiple sclerosis	VTIAQGGVLPNIQAVLLPKKTESHH	101	125
http://www.iedb.org/assay/12523513	33091337	LLPKKTESHH	116	125	Q96QV6	Homo sapiens	DRB1*15:01	multiple sclerosis	VTIAQGGVLPNIQAVLLPKKTESHH	101	125
http://www.iedb.org/assay/12523557	33091337	LHLMRNEARKLNHQEVVEEDKRLKL	40	64	O95926	Homo sapiens	DRB5*01:01	multiple sclerosis	LHLMRNEARKLNHQEVVEEDKRLKL	40	64
http://www.iedb.org/assay/12523582	33091337	RRQERDRKFREEEQQLRRQERERKF	1685	1709	Q07283	Homo sapiens	DRB5*01:01	multiple sclerosis	RRQERDRKFREEEQQLRRQERERKF	1685	1709
http://www.iedb.org/assay/12523584	33091337	RRQERDRKFREEEQQLRRQERERKF	1685	1709	Q07283	Homo sapiens	DRB1*15:01	multiple sclerosis	RRQERDRKFREEEQQLRRQERERKF	1685	1709
http://www.iedb.org/assay/12523615	33091337	RRNRRRREDEGRRRRRRRSRERRSD	34	58	Q8WUQ7	Homo sapiens	DRB5*01:01	multiple sclerosis	RRNRRRREDEGRRRRRRRSRERRSD	34	58
http://www.iedb.org/assay/12523657	33091337	CKQERHDWDYCEHRDYVMRMKEFER	80	104	P17568	Homo sapiens	DRB5*01:01	multiple sclerosis	CKQERHDWDYCEHRDYVMRMKEFER	80	104
http://www.iedb.org/assay/12523681	33091337	WTSDMQGDGEEQNKEALQDVEDENQ	231	255	P62258	Homo sapiens	DRB5*01:01	multiple sclerosis	WTSDMQGDGEEQNKEALQDVEDENQ	231	255
http://www.iedb.org/assay/12523695	33091337	AQAAAPASVPAQAPKRTQAPTKASE	135	159	P47914	Homo sapiens	DRB5*01:01	multiple sclerosis	AQAAAPASVPAQAPKRTQAPTKASE	135	159
http://www.iedb.org/assay/12523729	33091337	DSEKHGQSKPRIPSRGNIYYQSYEH	52	76	A2AJT9	Homo sapiens	DRB5*01:01	multiple sclerosis	DSEKHGQSKPRIPSRGNIYYQSYEH	52	76
http://www.iedb.org/assay/12523730	33091337	YASGRTTGIVM	144	154	Q562R1	Homo sapiens	DRB5*01:01	multiple sclerosis	TPAMYVAIQAVLSLYASGRTTGIVM	130	154
http://www.iedb.org/assay/12523747	33091337	QNPLLMWAAPDPATGQNGPRGLYAF	210	234	Q9NRD9	Homo sapiens	DRB5*01:01	multiple sclerosis	QNPLLMWAAPDPATGQNGPRGLYAF	210	234
http://www.iedb.org/assay/12523748	33091337	SLQKDLSEMHEWMTQAEEEYLERDF	1161	1185	P11532	Homo sapiens	DRB5*01:01	multiple sclerosis	SLQKDLSEMHEWMTQAEEEYLERDF	1161	1185
http://www.iedb.org/assay/12523760	33091337	SYSKQFTSSTSYNRGDS	578	594	P02671	Homo sapiens	DRB5*01:01	multiple sclerosis	FPSRGKSSSYSKQFTSSTSYNRGDS	570	594
http://www.iedb.org/assay/12523761	33091337	SSYSKQFTSSTSYNRGDS	577	594	P02671	Homo sapiens	DRB5*01:01	multiple sclerosis	FPSRGKSSSYSKQFTSSTSYNRGDS	570	594
http://www.iedb.org/assay/12523762	33091337	SSSYSKQFTSSTSYNRGDS	576	594	P02671	Homo sapiens	DRB5*01:01	multiple sclerosis	FPSRGKSSSYSKQFTSSTSYNRGDS	570	594
http://www.iedb.org/assay/12523765	33091337	YSYKVSEMKVRPA	314	326	O00602	Homo sapiens	DRB5*01:01	multiple sclerosis	NGINWSAAKGYKYSYKVSEMKVRPA	302	326
http://www.iedb.org/assay/12523837	33091337	NQGGYGGSSSSSSYGSGRRF	353	372	P09651	Homo sapiens	DRB5*01:01	multiple sclerosis	FAKPRNQGGYGGSSSSSSYGSGRRF	348	372
http://www.iedb.org/assay/12523842	33091337	GDSRGGGGNFGPGPGSNF	210	227	P22626	Homo sapiens	DRB5*01:01	multiple sclerosis	GDSRGGGGNFGPGPGSNFRGGSDGY	210	234
http://www.iedb.org/assay/12523843	33091337	GDSRGGGGNFGPGPGSNFRGGSDGY	210	234	P22626	Homo sapiens	DRB5*01:01	multiple sclerosis	GDSRGGGGNFGPGPGSNFRGGSDGY	210	234
http://www.iedb.org/assay/12523852	33091337	VTIAQGGVLPNIQA	101	114	Q96QV6	Homo sapiens	DRB5*01:01	multiple sclerosis	VTIAQGGVLPNIQAVLLPKKTESHH	101	125
http://www.iedb.org/assay/12523853	33091337	VTIAQGGVLPNIQA	101	114	Q96QV6	Homo sapiens	DRB1*15:01	multiple sclerosis	VTIAQGGVLPNIQAVLLPKKTESHH	101	125
http://www.iedb.org/assay/12523854	33091337	GGVLPNIQAV	106	115	Q96QV6	Homo sapiens	DRB5*01:01	multiple sclerosis	VTIAQGGVLPNIQAVLLPKKTESHH	101	125
http://www.iedb.org/assay/12523855	33091337	AQGGVLPNIQAV	104	115	Q96QV6	Homo sapiens	DRB5*01:01	multiple sclerosis	VTIAQGGVLPNIQAVLLPKKTESHH	101	125
http://www.iedb.org/assay/12523856	33091337	AQGGVLPNIQAV	104	115	Q96QV6	Homo sapiens	DRB1*15:01	multiple sclerosis	VTIAQGGVLPNIQAVLLPKKTESHH	101	125
http://www.iedb.org/assay/12523909	33091337	PECQNLSENSCPPSEVSDTNLYSPF	217	241	O95786	Homo sapiens	DRB5*01:01	multiple sclerosis	PECQNLSENSCPPSEVSDTNLYSPF	217	241
http://www.iedb.org/assay/12523951	33091337	VGVDSVEGEGEEEGEEY	435	451	Q71U36	Homo sapiens	DRB5*01:01	multiple sclerosis	ALEKDYEEVGVDSVEGEGEEEGEEY	427	451
http://www.iedb.org/assay/12523952	33091337	GVDSVEGEGEEEGEEY	436	451	Q71U36	Homo sapiens	DRB5*01:01	multiple sclerosis	ALEKDYEEVGVDSVEGEGEEEGEEY	427	451
http://www.iedb.org/assay/12523953	33091337	KDYEEVGVDSVEGEGEEEGEEY	430	451	Q71U36	Homo sapiens	DRB5*01:01	multiple sclerosis	ALEKDYEEVGVDSVEGEGEEEGEEY	427	451
http://www.iedb.org/assay/12523955	33091337	ALEKDYEEVGVDSVEGEGEEEGEEY	427	451	Q71U36	Homo sapiens	DRB5*01:01	multiple sclerosis	ALEKDYEEVGVDSVEGEGEEEGEEY	427	451
http://www.iedb.org/assay/12523956	33091337	EEVGVDSVEGEGEEEGEEY	433	451	Q71U36	Homo sapiens	DRB5*01:01	multiple sclerosis	ALEKDYEEVGVDSVEGEGEEEGEEY	427	451
http://www.iedb.org/assay/12523957	33091337	LEKDYEEVGVDSVEGEGEEEGEEY	428	451	Q71U36	Homo sapiens	DRB5*01:01	multiple sclerosis	ALEKDYEEVGVDSVEGEGEEEGEEY	427	451
http://www.iedb.org/assay/12524023	33091337	EREREKEKEKEREREREREREAERA	1181	1205	Q9P2R6	Homo sapiens	DRB5*01:01	multiple sclerosis	EREREKEKEKEREREREREREAERA	1181	1205
http://www.iedb.org/assay/12524035	33091337	KEERLLRRQINREKLEEKRKQKAEK	501	525	Q8NFC6	Homo sapiens	DRB5*01:01	multiple sclerosis	KEERLLRRQINREKLEEKRKQKAEK	501	525
http://www.iedb.org/assay/12524063	33091337	RIRISRVCHRWKRLVDDRWLWRHVD	24	48	Q9NXK8	Homo sapiens	DRB5*01:01	multiple sclerosis	RIRISRVCHRWKRLVDDRWLWRHVD	24	48
http://www.iedb.org/assay/12524091	33091337	AVLLPKKTESHH	114	125	Q96QV6	Homo sapiens	DRB5*01:01	multiple sclerosis	VTIAQGGVLPNIQAVLLPKKTESHH	101	125
http://www.iedb.org/assay/12524126	33091337	KLKLLRYEEEFLRKSNLKAPSRHYF	50	74	Q9NWB7	Homo sapiens	DRB5*01:01	multiple sclerosis	KLKLLRYEEEFLRKSNLKAPSRHYF	50	74
http://www.iedb.org/assay/12524157	33091337	EDFRRPSEEDFRRPWEEDFRRPPED	585	609	Q8IXT5	Homo sapiens	DRB5*01:01	multiple sclerosis	EDFRRPSEEDFRRPWEEDFRRPPED	585	609
http://www.iedb.org/assay/12524158	33091337	LINLQHYVIKEKRLSERETVVIFYD	156	180	Q8N2I9	Homo sapiens	DRB5*01:01	multiple sclerosis	LINLQHYVIKEKRLSERETVVIFYD	156	180
http://www.iedb.org/assay/12524175	33091337	ARLWKNVILCLPKSYIALLHYWEFL	2424	2448	O15050	Homo sapiens	DRB5*01:01	multiple sclerosis	ARLWKNVILCLPKSYIALLHYWEFL	2424	2448
http://www.iedb.org/assay/12524188	33091337	REDLERLKKIRAHRGLRHFWGL	108	129	P62269	Homo sapiens	DRB1*15:01	multiple sclerosis	REDLERLKKIRAHRGLRHFWGLRVR	108	132
http://www.iedb.org/assay/12524194	33091337	GMVLKPHFHKDWQRRVATWF	7	26	P26373	Homo sapiens	DRB1*15:01	multiple sclerosis	APSRNGMVLKPHFHKDWQRRVATWF	2	26
http://www.iedb.org/assay/12524211	33091337	ISWYDNEFGYSNRVVDLMAHMASKE	311	335	P04406	Homo sapiens	DRB5*01:01	multiple sclerosis	ISWYDNEFGYSNRVVDLMAHMASKE	311	335
http://www.iedb.org/assay/12524223	33091337	GGDIGLSLQRVFTDLKNMDATWLDS	284	308	P10914	Homo sapiens	DRB5*01:01	multiple sclerosis	GGDIGLSLQRVFTDLKNMDATWLDS	284	308
http://www.iedb.org/assay/12524224	33091337	FFTDMFIYWIHRGLHHRLVYKRLHK	128	152	O75845	Homo sapiens	DRB5*01:01	multiple sclerosis	FFTDMFIYWIHRGLHHRLVYKRLHK	128	152
http://www.iedb.org/assay/12524229	33091337	YRYTWDRSLFLIYRRKELQRIMEEL	321	345	Q8TBZ2	Homo sapiens	DRB5*01:01	multiple sclerosis	YRYTWDRSLFLIYRRKELQRIMEEL	321	345
http://www.iedb.org/assay/12524241	33091337	RFIERKYRQELKEMRWEREHQEREP	1342	1366	Q9NRR4	Homo sapiens	DRB5*01:01	multiple sclerosis	RFIERKYRQELKEMRWEREHQEREP	1342	1366
http://www.iedb.org/assay/12524245	33091337	DDPPSAKAAIDWFDGKEFSGNPIKV	342	366	P35637	Homo sapiens	DRB1*15:01	multiple sclerosis	DDPPSAKAAIDWFDGKEFSGNPIKV	342	366
http://www.iedb.org/assay/12524276	33091337	TAAAGGKKVKKAAKPSVPKVPKGRK	189	213	Q92522	Homo sapiens	DRB5*01:01	multiple sclerosis	TAAAGGKKVKKAAKPSVPKVPKGRK	189	213
http://www.iedb.org/assay/12524335	33091337	HVRFFYQNIWRSWDEEEEDEYDYFV	197	221	Q8NEM2	Homo sapiens	DRB5*01:01	multiple sclerosis	HVRFFYQNIWRSWDEEEEDEYDYFV	197	221
http://www.iedb.org/assay/12524359	33091337	REDLERLKKIRAHRGLRHFWGLRVR	108	132	P62269	Homo sapiens	DRB1*15:01	multiple sclerosis	REDLERLKKIRAHRGLRHFWGLRVR	108	132
http://www.iedb.org/assay/12524364	33091337	MVLKPHFHKDWQRRVATWF	8	26	P26373	Homo sapiens	DRB1*15:01	multiple sclerosis	APSRNGMVLKPHFHKDWQRRVATWF	2	26
http://www.iedb.org/assay/12524377	33091337	DEEAEEEEEEEEEEEDEDDDDNNEE	539	563	Q4LE39	Homo sapiens	DRB5*01:01	multiple sclerosis	DEEAEEEEEEEEEEEDEDDDDNNEE	539	563
http://www.iedb.org/assay/12524378	33091337	DEEAEEEEEEEEEEEDEDDDDNNEE	539	563	Q4LE39	Homo sapiens	DRB1*15:01	multiple sclerosis	DEEAEEEEEEEEEEEDEDDDDNNEE	539	563
http://www.iedb.org/assay/12524390	33091337	IQKVWRRFHQRKETEKLREEEMIFL	214	238	Q86XH1	Homo sapiens	DRB5*01:01	multiple sclerosis	IQKVWRRFHQRKETEKLREEEMIFL	214	238
http://www.iedb.org/assay/12524391	33091337	QNMPPRQLLEDIKVVLCRSEEFQFL	239	263	Q9BZY9	Homo sapiens	DRB5*01:01	multiple sclerosis	QNMPPRQLLEDIKVVLCRSEEFQFL	239	263
http://www.iedb.org/assay/12524405	33091337	VGGLSPDTPEEKIREYFGGF	186	205	Q14103	Homo sapiens	DRB5*01:01	multiple sclerosis	VGGLSPDTPEEKIREYFGGFGEVES	186	210
http://www.iedb.org/assay/12524406	33091337	VGGLSPDTPEEKIREYFGGFGEVES	186	210	Q14103	Homo sapiens	DRB5*01:01	multiple sclerosis	VGGLSPDTPEEKIREYFGGFGEVES	186	210
http://www.iedb.org/assay/12524423	33091337	KLPEKIIMNYYEKYKPRMNELEAFN	524	548	Q8N6Q8	Homo sapiens	DRB5*01:01	multiple sclerosis	KLPEKIIMNYYEKYKPRMNELEAFN	524	548
http://www.iedb.org/assay/12524424	33091337	LVLINPTSSLAFFNSCLNPILYVFM	281	305	P25089	Homo sapiens	DRB5*01:01	multiple sclerosis	LVLINPTSSLAFFNSCLNPILYVFM	281	305
http://www.iedb.org/assay/12524425	33091337	IIVLSWIDQRLHIQMYFFLRNFSFL	45	69	Q8NGN1	Homo sapiens	DRB5*01:01	multiple sclerosis	IIVLSWIDQRLHIQMYFFLRNFSFL	45	69
http://www.iedb.org/assay/12524433	33091337	RRTRSRSRDRERRKGRDKEKREKEK	127	151	Q96IZ7	Homo sapiens	DRB5*01:01	multiple sclerosis	RRTRSRSRDRERRKGRDKEKREKEK	127	151
http://www.iedb.org/assay/12524435	33091337	SRSLSSRSSLSRHHPEESPLGAKFQ	213	237	Q8IX21	Homo sapiens	DRB5*01:01	multiple sclerosis	SRSLSSRSSLSRHHPEESPLGAKFQ	213	237
http://www.iedb.org/assay/12524437	33091337	KFFFQRNPYFRNKLIVKVYEVRSFG	295	319	Q8N831	Homo sapiens	DRB5*01:01	multiple sclerosis	KFFFQRNPYFRNKLIVKVYEVRSFG	295	319
http://www.iedb.org/assay/12524444	33091337	ERDRRRRHHMSMWEPRSSHLRERRR	747	771	Q15878	Homo sapiens	DRB5*01:01	multiple sclerosis	ERDRRRRHHMSMWEPRSSHLRERRR	747	771
http://www.iedb.org/assay/12524445	33091337	IRHHRIHTGEKPFKCNICQKAFRLN	410	434	Q16670	Homo sapiens	DRB5*01:01	multiple sclerosis	IRHHRIHTGEKPFKCNICQKAFRLN	410	434
http://www.iedb.org/assay/12524459	33091337	RRKVLARVFSRAALERYVPRLQGAL	141	165	Q6V0L0	Homo sapiens	DRB5*01:01	multiple sclerosis	RRKVLARVFSRAALERYVPRLQGAL	141	165
http://www.iedb.org/assay/12524531	33091337	VRKARHRRPLSSFVRKARHRRTLFA	83	107	Q96HA1	Homo sapiens	DRB5*01:01	multiple sclerosis	VRKARHRRPLSSFVRKARHRRTLFA	83	107
http://www.iedb.org/assay/12524576	33091337	EEDEDDEDGEEEEFDEEDDEDEDVE	177	201	Q92688	Homo sapiens	DRB5*01:01	multiple sclerosis	EEDEDDEDGEEEEFDEEDDEDEDVE	177	201
http://www.iedb.org/assay/12524622	33091337	LTYPMQTEWQRKEHLHLTIIQNFDR	1241	1265	Q8N1I0	Homo sapiens	DRB5*01:01	multiple sclerosis	LTYPMQTEWQRKEHLHLTIIQNFDR	1241	1265
http://www.iedb.org/assay/12524626	33091337	LWTFSIYLESVAILPQLFMISKTGE	119	143	P33947	Homo sapiens	DRB5*01:01	multiple sclerosis	LWTFSIYLESVAILPQLFMISKTGE	119	143
http://www.iedb.org/assay/12524628	33091337	AAKGYKYSYKVSEMKVRPA	308	326	O00602	Homo sapiens	DRB5*01:01	multiple sclerosis	NGINWSAAKGYKYSYKVSEMKVRPA	302	326
http://www.iedb.org/assay/12524635	33091337	GYKYSYKVSEMKVRP	311	325	O00602	Homo sapiens	DRB5*01:01	multiple sclerosis	NGINWSAAKGYKYSYKVSEMKVRPA	302	326
http://www.iedb.org/assay/12524636	33091337	KGYKYSYKVSEMKVRP	310	325	O00602	Homo sapiens	DRB5*01:01	multiple sclerosis	NGINWSAAKGYKYSYKVSEMKVRPA	302	326
http://www.iedb.org/assay/12524642	33091337	GGIKEDTEEHHLRDYFEEYGKIDTI	117	141	P22626	Homo sapiens	DRB5*01:01	multiple sclerosis	GGIKEDTEEHHLRDYFEEYGKIDTI	117	141
http://www.iedb.org/assay/12524644	33091337	GGIKEDTEEHHLRDYFEEYGKIDTI	117	141	P22626	Homo sapiens	DRB1*15:01	multiple sclerosis	GGIKEDTEEHHLRDYFEEYGKIDTI	117	141
http://www.iedb.org/assay/12524645	33091337	PVFFFGSKDYYWTHQARVFPYMEGD	919	943	O96028	Homo sapiens	DRB5*01:01	multiple sclerosis	PVFFFGSKDYYWTHQARVFPYMEGD	919	943
http://www.iedb.org/assay/12524674	33091337	LIEYFRNEFGEIQGDKSEMIWNFHC	312	336	P21980	Homo sapiens	DRB5*01:01	multiple sclerosis	LIEYFRNEFGEIQGDKSEMIWNFHC	312	336
http://www.iedb.org/assay/12524676	33091337	NMKPMLKKRKLFRTEQVFEKSKKKL	642	666	Q09MP3	Homo sapiens	DRB5*01:01	multiple sclerosis	NMKPMLKKRKLFRTEQVFEKSKKKL	642	666
http://www.iedb.org/assay/12524680	33091337	KYYEVKNKKDELQSERNYLWREENA	454	478	Q9UQE7	Homo sapiens	DRB5*01:01	multiple sclerosis	KYYEVKNKKDELQSERNYLWREENA	454	478
http://www.iedb.org/assay/12524685	33091337	EKQQQRRERQDRVFQEEEEKEWRKR	225	249	Q07283	Homo sapiens	DRB5*01:01	multiple sclerosis	EKQQQRRERQDRVFQEEEEKEWRKR	225	249
http://www.iedb.org/assay/12524884	33091337	RLKPTRKFAYLGRLAHEVGWKYQAV	128	152	P40429	Homo sapiens	DRB1*15:01	multiple sclerosis	RLKPTRKFAYLGRLAHEVGWKYQAV	128	152
http://www.iedb.org/assay/12524911	33091337	PDNCPDMLFELMRMCWQYNPKMRPS	1234	1258	P08069	Homo sapiens	DRB1*15:01	multiple sclerosis	PDNCPDMLFELMRMCWQYNPKMRPS	1234	1258
http://www.iedb.org/assay/12524928	33091337	APSRNGMVLKPH	2	13	P26373	Homo sapiens	DRB1*15:01	multiple sclerosis	APSRNGMVLKPHFHKDWQRRVATWF	2	26
http://www.iedb.org/assay/12524946	33091337	AQQPLQQGGDYSGNYGYNNDNQEFY	600	624	O43390	Homo sapiens	DRB1*15:01	multiple sclerosis	AQQPLQQGGDYSGNYGYNNDNQEFY	600	624
http://www.iedb.org/assay/12524962	33091337	LQVFIMNSFLTMESCTFMIMAYDRY	102	126	P0C7T3	Homo sapiens	DRB1*15:01	multiple sclerosis	LQVFIMNSFLTMESCTFMIMAYDRY	102	126
http://www.iedb.org/assay/12524992	33091337	IVYKIRAADKRSKALKASAPAPGHH	34	58	P56378	Homo sapiens	DRB1*15:01	multiple sclerosis	IVYKIRAADKRSKALKASAPAPGHH	34	58
http://www.iedb.org/assay/12525013	33091337	RKGAGDGSDEEVDGKADGAEAKPAE	1936	1960	P35579	Homo sapiens	DRB1*15:01	multiple sclerosis	RKGAGDGSDEEVDGKADGAEAKPAE	1936	1960
http://www.iedb.org/assay/12525020	33091337	QRKVRMNSYPYLADRHYSREQRYTD	197	221	Q9Y580	Homo sapiens	DRB1*15:01	multiple sclerosis	QRKVRMNSYPYLADRHYSREQRYTD	197	221
http://www.iedb.org/assay/12525024	33091337	RRREEEERWRMEMRRYEEDMYWRRM	647	671	Q96KR1	Homo sapiens	DRB1*15:01	multiple sclerosis	RRREEEERWRMEMRRYEEDMYWRRM	647	671
http://www.iedb.org/assay/12525033	33091337	APLEALDGGTGPAREGGAVGGQDGE	587	611	Q7Z4F1	Homo sapiens	DRB1*15:01	multiple sclerosis	APLEALDGGTGPAREGGAVGGQDGE	587	611
http://www.iedb.org/assay/12525051	33091337	QRSIMSFFHPKKEGKAKKPEKEASN	2	26	P18858	Homo sapiens	DRB1*15:01	multiple sclerosis	QRSIMSFFHPKKEGKAKKPEKEASN	2	26
http://www.iedb.org/assay/12525052	33091337	RTDLLRLRRRFMRDQEKLSLMYARK	2722	2746	P78527	Homo sapiens	DRB1*15:01	multiple sclerosis	RTDLLRLRRRFMRDQEKLSLMYARK	2722	2746
http://www.iedb.org/assay/12525056	33091337	QFLRICADLFRLVPFLVFVVVPFME	198	222	O95202	Homo sapiens	DRB1*15:01	multiple sclerosis	QFLRICADLFRLVPFLVFVVVPFME	198	222
http://www.iedb.org/assay/12525058	33091337	LENHVNDIKKPFVIKERDTLKERER	1180	1204	Q8WXH0	Homo sapiens	DRB1*15:01	multiple sclerosis	LENHVNDIKKPFVIKERDTLKERER	1180	1204
http://www.iedb.org/assay/12525060	33091337	VNHLRCEKLTFNNPTEDFRRKLLKA	114	138	P42568	Homo sapiens	DRB1*15:01	multiple sclerosis	VNHLRCEKLTFNNPTEDFRRKLLKA	114	138
http://www.iedb.org/assay/12525066	33091337	ILRRKGLSVRSFGTESHVRLPGPRP	25	49	A6NK39	Homo sapiens	DRB1*15:01	multiple sclerosis	ILRRKGLSVRSFGTESHVRLPGPRP	25	49
http://www.iedb.org/assay/12525067	33091337	LLLILRDPSERVLSDYTQVFYNHMQ	142	166	O14792	Homo sapiens	DRB1*15:01	multiple sclerosis	LLLILRDPSERVLSDYTQVFYNHMQ	142	166
http://www.iedb.org/assay/12525077	33091337	YSNYCEDSFCNDKDSLSQFWEFSET	105	129	Q9BY14	Homo sapiens	DRB1*15:01	multiple sclerosis	YSNYCEDSFCNDKDSLSQFWEFSET	105	129
http://www.iedb.org/assay/12525086	33091337	AELVYSFLIPEVQKYFVKEKVRNAQ	695	719	Q7Z4T9	Homo sapiens	DRB1*15:01	multiple sclerosis	AELVYSFLIPEVQKYFVKEKVRNAQ	695	719
http://www.iedb.org/assay/12525087	33091337	RLFLDRDLMTLPIQNKLAPFIAKRR	91	115	P22830	Homo sapiens	DRB1*15:01	multiple sclerosis	RLFLDRDLMTLPIQNKLAPFIAKRR	91	115
http://www.iedb.org/assay/12525088	33091337	IAYATRERAVIKLQSLVRMWRVRWR	94	118	Q8IXL9	Homo sapiens	DRB1*15:01	multiple sclerosis	IAYATRERAVIKLQSLVRMWRVRWR	94	118
http://www.iedb.org/assay/12525090	33091337	EDINKPKKFMTFKEKRKSLSRMQRK	439	463	Q8WTT2	Homo sapiens	DRB1*15:01	multiple sclerosis	EDINKPKKFMTFKEKRKSLSRMQRK	439	463
http://www.iedb.org/assay/12525094	33091337	FIVCRVKPADNEIEWNPKVTRYIHH	999	1023	Q587J7	Homo sapiens	DRB1*15:01	multiple sclerosis	FIVCRVKPADNEIEWNPKVTRYIHH	999	1023
http://www.iedb.org/assay/12525098	33091337	KAEKLHSVLKPQVQKFLDYGFFYFN	343	367	O43426	Homo sapiens	DRB1*15:01	multiple sclerosis	KAEKLHSVLKPQVQKFLDYGFFYFN	343	367
http://www.iedb.org/assay/12525101	33091337	RPERHTKEQILELLVLEQFLAILPR	72	96	Q96IT1	Homo sapiens	DRB1*15:01	multiple sclerosis	RPERHTKEQILELLVLEQFLAILPR	72	96
http://www.iedb.org/assay/12525131	33091337	QCEQRCPCQNGGVCHHVTGECSCPS	233	257	Q96KG7	Homo sapiens	DRB1*15:01	multiple sclerosis	QCEQRCPCQNGGVCHHVTGECSCPS	233	257
http://www.iedb.org/assay/12525140	33091337	SPGTYVGPPGGGGPPGTPIMPSPAD	262	286	Q9BWW4	Homo sapiens	DRB1*15:01	multiple sclerosis	SPGTYVGPPGGGGPPGTPIMPSPAD	262	286
http://www.iedb.org/assay/12525152	33091337	YTINIHKRIHGVGFKKRAPRAL	25	46	P62899	Homo sapiens	DRB1*15:01	multiple sclerosis	TREYTINIHKRIHGVGFKKRAPRAL	22	46
http://www.iedb.org/assay/12525157	33091337	VFIINLLRDIKYFHFRPVMDTYIQK	668	692	Q8IZD9	Homo sapiens	DRB1*15:01	multiple sclerosis	VFIINLLRDIKYFHFRPVMDTYIQK	668	692
http://www.iedb.org/assay/12525181	33091337	DRIRISRVCHRWKRLVDDRWLWRHV	23	47	Q9NXK8	Homo sapiens	DRB1*15:01	multiple sclerosis	DRIRISRVCHRWKRLVDDRWLWRHV	23	47
http://www.iedb.org/assay/12525216	33091337	SWKDDTERTNRLVLLGRNLDKDILK	346	370	Q9BRT8	Homo sapiens	DRB1*15:01	multiple sclerosis	SWKDDTERTNRLVLLGRNLDKDILK	346	370
http://www.iedb.org/assay/12525217	33091337	RRDPEEDGMMKRRGRQGPNANLVKT	439	463	Q8N3U4	Homo sapiens	DRB1*15:01	multiple sclerosis	RRDPEEDGMMKRRGRQGPNANLVKT	439	463
http://www.iedb.org/assay/12525224	33091337	TLENYVKNLEVPVKIIRMEERSGLI	165	189	Q8IUC8	Homo sapiens	DRB1*15:01	multiple sclerosis	TLENYVKNLEVPVKIIRMEERSGLI	165	189
http://www.iedb.org/assay/1693223	19531498	FTPAVHASLDKF	118	129	P69905	Homo sapiens	DRB1*03:01	multiple sclerosis	FTPAVHASLDKFLASVSTVLTSKY	118	141
http://www.iedb.org/assay/1700679	19531498	LASVSTVLTSKY	130	141	P69905	Homo sapiens	DRB1*03:01	multiple sclerosis	FTPAVHASLDKFLASVSTVLTSKY	118	141
http://www.iedb.org/assay/12521466	33091337	VLSPADKTNVKAA	2	14	P69905	Homo sapiens	DRB5*01:01	multiple sclerosis	VLSPADKTNVKAAWGKVGAHAGEY	2	25
http://www.iedb.org/assay/12521467	33091337	VLSPADKTNVKAA	2	14	P69905	Homo sapiens	DRB5*01:01	multiple sclerosis	VLSPADKTNVKAAWGKVGAHAGEY	2	25
http://www.iedb.org/assay/12522354	33091337	STFQQMWISKQEYDESGPSIVH	350	371	Q9BYX7	Homo sapiens	DRB5*01:01	multiple sclerosis	SLSTFQQMWISKQEYDESGPSIVH	348	371
http://www.iedb.org/assay/12522356	33091337	STFQQMWISKQEYDESGPSIVH	350	371	Q9BYX7	Homo sapiens	DRB1*15:01	multiple sclerosis	SLSTFQQMWISKQEYDESGPSIVH	348	371
http://www.iedb.org/assay/12522400	33091337	AKKRKKKSYTTPKKNKHKRKKVKL	77	100	P62979	Homo sapiens	DRB5*01:01	multiple sclerosis	AKKRKKKSYTTPKKNKHKRKKVKL	77	100
http://www.iedb.org/assay/12522402	33091337	AKKRKKKSYTTPKKNKHKRKKVKL	77	100	P62979	Homo sapiens	DRB1*15:01	multiple sclerosis	AKKRKKKSYTTPKKNKHKRKKVKL	77	100
http://www.iedb.org/assay/12522407	33091337	RISLPLPNFSSLNLRET	410	426	P08670	Homo sapiens	DRB1*15:01	multiple sclerosis	LLEGEESRISLPLPNFSSLNLRET	403	426
http://www.iedb.org/assay/12522411	33091337	SLPLPNFSSLNL	412	423	P08670	Homo sapiens	DRB1*15:01	multiple sclerosis	LLEGEESRISLPLPNFSSLNLRET	403	426
http://www.iedb.org/assay/12522412	33091337	SLPLPNFSSLNL	412	423	P08670	Homo sapiens	DRB1*15:01	multiple sclerosis	LLEGEESRISLPLPNFSSLNLRET	403	426
http://www.iedb.org/assay/12522415	33091337	SLPLPNFSSLNLRET	412	426	P08670	Homo sapiens	DRB1*15:01	multiple sclerosis	LLEGEESRISLPLPNFSSLNLRET	403	426
http://www.iedb.org/assay/12522808	33091337	SDVELDDLGKDEL	428	440	Q15084	Homo sapiens	DRB1*15:01	multiple sclerosis	GELPVEDDIDLSDVELDDLGKDEL	417	440
http://www.iedb.org/assay/12523085	33091337	HTIIEIAEHKRKGSLKVRKWRSIF	270	293	Q7Z6I6	Homo sapiens	DRB5*01:01	multiple sclerosis	HTIIEIAEHKRKGSLKVRKWRSIF	270	293
http://www.iedb.org/assay/12523087	33091337	HTIIEIAEHKRKGSLKVRKWRSIF	270	293	Q7Z6I6	Homo sapiens	DRB1*15:01	multiple sclerosis	HTIIEIAEHKRKGSLKVRKWRSIF	270	293
http://www.iedb.org/assay/12523106	33091337	SHKTFRIKRF	3	12	P62891	Homo sapiens	DRB5*01:01	multiple sclerosis	SSHKTFRIKRFLAKKQKQNRPIPQ	2	25
http://www.iedb.org/assay/12523107	33091337	SHKTFRIKRF	3	12	P62891	Homo sapiens	DRB5*01:01	multiple sclerosis	SSHKTFRIKRFLAKKQKQNRPIPQ	2	25
http://www.iedb.org/assay/12523109	33091337	SSHKTFRIKRF	2	12	P62891	Homo sapiens	DRB5*01:01	multiple sclerosis	SSHKTFRIKRFLAKKQKQNRPIPQ	2	25
http://www.iedb.org/assay/12523110	33091337	SSHKTFRIKRF	2	12	P62891	Homo sapiens	DRB5*01:01	multiple sclerosis	SSHKTFRIKRFLAKKQKQNRPIPQ	2	25
http://www.iedb.org/assay/12523111	33091337	SSHKTFRIKRFLAKKQKQNRPIPQ	2	25	P62891	Homo sapiens	DRB5*01:01	multiple sclerosis	SSHKTFRIKRFLAKKQKQNRPIPQ	2	25
http://www.iedb.org/assay/12523112	33091337	SSHKTFRIKRFLAKKQKQNRPIPQ	2	25	P62891	Homo sapiens	DRB5*01:01	multiple sclerosis	SSHKTFRIKRFLAKKQKQNRPIPQ	2	25
http://www.iedb.org/assay/12523199	33091337	RSAEGPGLPTGVERERGSRKPRRY	619	642	O95425	Homo sapiens	DRB5*01:01	multiple sclerosis	RSAEGPGLPTGVERERGSRKPRRY	619	642
http://www.iedb.org/assay/12523215	33091337	IAQRRILPKPTRKSRTKNKQKRPR	95	118	P62081	Homo sapiens	DRB5*01:01	multiple sclerosis	IAQRRILPKPTRKSRTKNKQKRPR	95	118
http://www.iedb.org/assay/12523216	33091337	IAQRRILPKPTRKSRTKNKQKRPR	95	118	P62081	Homo sapiens	DRB1*15:01	multiple sclerosis	IAQRRILPKPTRKSRTKNKQKRPR	95	118
http://www.iedb.org/assay/12523243	33091337	TFRIKRFL	6	13	P62891	Homo sapiens	DRB5*01:01	multiple sclerosis	SSHKTFRIKRFLAKKQKQNRPIPQ	2	25
http://www.iedb.org/assay/12523278	33091337	KARKKKLNKKGRKMAGRKRGRPKK	393	416	Q8TEK3	Homo sapiens	DRB5*01:01	multiple sclerosis	KARKKKLNKKGRKMAGRKRGRPKK	393	416
http://www.iedb.org/assay/12523332	33091337	KDVQRQLKALLPPDAVLVGHSLDL	291	314	Q96IC2	Homo sapiens	DRB5*01:01	multiple sclerosis	KDVQRQLKALLPPDAVLVGHSLDL	291	314
http://www.iedb.org/assay/12523416	33091337	RRILPKPTRKSRTKNKQKRPR	98	118	P62081	Homo sapiens	DRB5*01:01	multiple sclerosis	IAQRRILPKPTRKSRTKNKQKRPR	95	118
http://www.iedb.org/assay/12523424	33091337	HHTIGGSRRAAWRRRNTLQLHRY	181	203	P61313	Homo sapiens	DRB5*01:01	multiple sclerosis	HHTIGGSRRAAWRRRNTLQLHRYR	181	204
http://www.iedb.org/assay/12523425	33091337	HHTIGGSRRAAWRRRNTLQLHRYR	181	204	P61313	Homo sapiens	DRB5*01:01	multiple sclerosis	HHTIGGSRRAAWRRRNTLQLHRYR	181	204
http://www.iedb.org/assay/12523441	33091337	APIRPDIVNF	30	39	P36578	Homo sapiens	DRB5*01:01	multiple sclerosis	KAPIRPDIVNFVHTNLRKNNRQPY	29	52
http://www.iedb.org/assay/12523446	33091337	RGIGRYSRSAMYSRKAMYKRKY	52	73	Q02878	Homo sapiens	DRB5*01:01	multiple sclerosis	LVRGIGRYSRSAMYSRKAMYKRKY	50	73
http://www.iedb.org/assay/12523449	33091337	LVRGIGRYSRSAMYSRKAMYKRKY	50	73	Q02878	Homo sapiens	DRB5*01:01	multiple sclerosis	LVRGIGRYSRSAMYSRKAMYKRKY	50	73
http://www.iedb.org/assay/12523493	33091337	IPRQNLFTKNLTPMNYNIFFHLLK	302	325	Q9H5Q4	Homo sapiens	DRB5*01:01	multiple sclerosis	IPRQNLFTKNLTPMNYNIFFHLLK	302	325
http://www.iedb.org/assay/12523500	33091337	CFRVKFYPHEPLKIKEELTRYLLY	106	129	A2A2Y4	Homo sapiens	DRB5*01:01	multiple sclerosis	CFRVKFYPHEPLKIKEELTRYLLY	106	129
http://www.iedb.org/assay/12523623	33091337	VLSPADKTNVKA	2	13	P69905	Homo sapiens	DRB5*01:01	multiple sclerosis	VLSPADKTNVKAAWGKVGAHAGEY	2	25
http://www.iedb.org/assay/12523624	33091337	VLSPADKTNVKA	2	13	P69905	Homo sapiens	DRB5*01:01	multiple sclerosis	VLSPADKTNVKAAWGKVGAHAGEY	2	25
http://www.iedb.org/assay/12523625	33091337	GKVGAHAGEY	16	25	P69905	Homo sapiens	DRB5*01:01	multiple sclerosis	VLSPADKTNVKAAWGKVGAHAGEY	2	25
http://www.iedb.org/assay/12523654	33091337	GSCGGSKGGCGSCGCSQSSCCKPC	99	122	Q701N4	Homo sapiens	DRB5*01:01	multiple sclerosis	GSCGGSKGGCGSCGCSQSSCCKPC	99	122
http://www.iedb.org/assay/12523799	33091337	VLSPADKTNV	2	11	P69905	Homo sapiens	DRB5*01:01	multiple sclerosis	VLSPADKTNVKAAWGKVGAHAGEY	2	25
http://www.iedb.org/assay/12523847	33091337	IKDDEKEAEEGEDDRDSANGEDDS	283	306	P07910	Homo sapiens	DRB5*01:01	multiple sclerosis	IKDDEKEAEEGEDDRDSANGEDDS	283	306
http://www.iedb.org/assay/12523894	33091337	FIDKVCTESGVTQDHIKSLHCMIP	822	845	Q86WG5	Homo sapiens	DRB5*01:01	multiple sclerosis	FIDKVCTESGVTQDHIKSLHCMIP	822	845
http://www.iedb.org/assay/12523914	33091337	ISKQEYDESGPS	357	368	Q9BYX7	Homo sapiens	DRB5*01:01	multiple sclerosis	SLSTFQQMWISKQEYDESGPSIVH	348	371
http://www.iedb.org/assay/12523924	33091337	DRNLPSDSQDLGQHGLEED	137	155	P10124	Homo sapiens	DRB5*01:01	multiple sclerosis	SLDRNLPSDSQDLGQHGLEEDFML	135	158
http://www.iedb.org/assay/12523942	33091337	TETQEKNPLPSKETIEQEKQAGES	21	44	P62328	Homo sapiens	DRB1*15:01	multiple sclerosis	TETQEKNPLPSKETIEQEKQAGES	21	44
http://www.iedb.org/assay/12524034	33091337	HREHHLRYWLHYLHPILRRQRLRY	153	176	O60909	Homo sapiens	DRB5*01:01	multiple sclerosis	HREHHLRYWLHYLHPILRRQRLRY	153	176
http://www.iedb.org/assay/12524054	33091337	FPPPPALPFYPASAYPRHFGPVPP	857	880	Q9NZB2	Homo sapiens	DRB5*01:01	multiple sclerosis	FPPPPALPFYPASAYPRHFGPVPP	857	880
http://www.iedb.org/assay/12524055	33091337	FPPPPALPFYPASAYPRHFGP	857	877	Q9NZB2	Homo sapiens	DRB5*01:01	multiple sclerosis	FPPPPALPFYPASAYPRHFGPVPP	857	880
http://www.iedb.org/assay/12524064	33091337	KLTIILTKWRNTARHKSKKKEDEL	86	109	Q8NEE6	Homo sapiens	DRB5*01:01	multiple sclerosis	KLTIILTKWRNTARHKSKKKEDEL	86	109
http://www.iedb.org/assay/12524238	33091337	SLSTFQQMWISKQEYDESGPSIV	348	370	Q9BYX7	Homo sapiens	DRB5*01:01	multiple sclerosis	SLSTFQQMWISKQEYDESGPSIVH	348	371
http://www.iedb.org/assay/12524240	33091337	SLSTFQQMWISKQEYDESGPSIV	348	370	Q9BYX7	Homo sapiens	DRB1*15:01	multiple sclerosis	SLSTFQQMWISKQEYDESGPSIVH	348	371
http://www.iedb.org/assay/12524253	33091337	RISLPLPNFSSLNL	410	423	P08670	Homo sapiens	DRB1*15:01	multiple sclerosis	LLEGEESRISLPLPNFSSLNLRET	403	426
http://www.iedb.org/assay/12524351	33091337	GLGIEYTFPPLYYRRAHRRFVTKK	184	207	P82914	Homo sapiens	DRB5*01:01	multiple sclerosis	GLGIEYTFPPLYYRRAHRRFVTKK	184	207
http://www.iedb.org/assay/12524361	33091337	TATQPEVADWSEGVQVPSVPIQQF	239	262	P08865	Homo sapiens	DRB5*01:01	multiple sclerosis	TATQPEVADWSEGVQVPSVPIQQF	239	262
http://www.iedb.org/assay/12524392	33091337	FVPISGWNGDNMLEPSANMPWFKG	190	213	P68104	Homo sapiens	DRB5*01:01	multiple sclerosis	FVPISGWNGDNMLEPSANMPWFKG	190	213
http://www.iedb.org/assay/12524431	33091337	FCEHSGNKLWKNSVYFWFDLQAYH	681	704	Q8NE09	Homo sapiens	DRB5*01:01	multiple sclerosis	FCEHSGNKLWKNSVYFWFDLQAYH	681	704
http://www.iedb.org/assay/12524515	33091337	NLTVLGLEPPTPLTVYAGAGSRVG	256	279	P18627	Homo sapiens	DRB5*01:01	multiple sclerosis	NLTVLGLEPPTPLTVYAGAGSRVG	256	279
http://www.iedb.org/assay/12524574	33091337	KAPIRPDIVNFVHTNLRKNNRQPY	29	52	P36578	Homo sapiens	DRB5*01:01	multiple sclerosis	KAPIRPDIVNFVHTNLRKNNRQPY	29	52
http://www.iedb.org/assay/12524575	33091337	KAPIRPDIVNFVHTNLRKNNRQPY	29	52	P36578	Homo sapiens	DRB1*15:01	multiple sclerosis	KAPIRPDIVNFVHTNLRKNNRQPY	29	52
http://www.iedb.org/assay/12524625	33091337	LRQLEAGHSGRLEKTEDLWLRVRK	604	627	Q6XUX3	Homo sapiens	DRB5*01:01	multiple sclerosis	LRQLEAGHSGRLEKTEDLWLRVRK	604	627
http://www.iedb.org/assay/12524641	33091337	VLSPADKTNVKAAWGKVGAHA	2	22	P69905	Homo sapiens	DRB5*01:01	multiple sclerosis	VLSPADKTNVKAAWGKVGAHAGEY	2	25
http://www.iedb.org/assay/12524678	33091337	SLDRNLPSDSQDLGQHGLEEDFML	135	158	P10124	Homo sapiens	DRB5*01:01	multiple sclerosis	SLDRNLPSDSQDLGQHGLEEDFML	135	158
http://www.iedb.org/assay/12524681	33091337	TKLISELQKLFMSKNETYVLKLWP	231	254	Q5UIP0	Homo sapiens	DRB5*01:01	multiple sclerosis	TKLISELQKLFMSKNETYVLKLWP	231	254
http://www.iedb.org/assay/12524683	33091337	ARVITPEDLLFLMRKDKKKLRRLL	75	98	O75486	Homo sapiens	DRB5*01:01	multiple sclerosis	ARVITPEDLLFLMRKDKKKLRRLL	75	98
http://www.iedb.org/assay/12524686	33091337	AKKRKKKSYTTPKKNKHKRKKVK	77	99	P62979	Homo sapiens	DRB5*01:01	multiple sclerosis	AKKRKKKSYTTPKKNKHKRKKVKL	77	100
http://www.iedb.org/assay/12524912	33091337	PGNFHCKNNRCVFESWVCDSQDDC	453	476	Q9Y561	Homo sapiens	DRB1*15:01	multiple sclerosis	PGNFHCKNNRCVFESWVCDSQDDC	453	476
http://www.iedb.org/assay/12524956	33091337	NTGNRAGWFLDRIDITDMNNEITY	889	912	Q8IVV2	Homo sapiens	DRB1*15:01	multiple sclerosis	NTGNRAGWFLDRIDITDMNNEITY	889	912
http://www.iedb.org/assay/12524960	33091337	EKTQWNNVENLNRFERPMDYYEDL	491	514	Q9NQS3	Homo sapiens	DRB1*15:01	multiple sclerosis	EKTQWNNVENLNRFERPMDYYEDL	491	514
http://www.iedb.org/assay/12525023	33091337	SPSRNRMVTFYMVMLLENIILLLL	258	281	Q6UX68	Homo sapiens	DRB1*15:01	multiple sclerosis	SPSRNRMVTFYMVMLLENIILLLL	258	281
http://www.iedb.org/assay/12525061	33091337	GELPVEDDIDLSDVELDDLGKDEL	417	440	Q15084	Homo sapiens	DRB1*15:01	multiple sclerosis	GELPVEDDIDLSDVELDDLGKDEL	417	440
http://www.iedb.org/assay/12525136	33091337	NRGMGTAAPAAMDPVVGQAKLLPP	151	174	Q9H0W8	Homo sapiens	DRB1*15:01	multiple sclerosis	NRGMGTAAPAAMDPVVGQAKLLPP	151	174
http://www.iedb.org/assay/12525213	33091337	LLEGEESRISLPLPNF	403	418	P08670	Homo sapiens	DRB1*15:01	multiple sclerosis	LLEGEESRISLPLPNFSSLNLRET	403	426
http://www.iedb.org/assay/12525222	33091337	ITAVEVGIVAIRGLFSGRYLAMNK	78	101	P11487	Homo sapiens	DRB1*15:01	multiple sclerosis	ITAVEVGIVAIRGLFSGRYLAMNK	78	101
http://www.iedb.org/assay/12525223	33091337	LCAYRVLGRMFRREDNAKAVFIEL	46	69	Q96PV4	Homo sapiens	DRB1*15:01	multiple sclerosis	LCAYRVLGRMFRREDNAKAVFIEL	46	69
http://www.iedb.org/assay/1693064	19531498	DENPVVHFFKN	216	226	P02686	Homo sapiens	DRB1*04:01	multiple sclerosis	DENPVVHFFKNIVTPRTPPPSQG	216	238
http://www.iedb.org/assay/1693065	19531498	IVTPRTPPPSQG	227	238	P02686	Homo sapiens	DRB1*04:01	multiple sclerosis	DENPVVHFFKNIVTPRTPPPSQG	216	238
http://www.iedb.org/assay/12522091	33091337	RGHYKGQQIGKVVQVYRKKYVIY	59	81	Q9UNX3	Homo sapiens	DRB5*01:01	multiple sclerosis	RGHYKGQQIGKVVQVYRKKYVIY	59	81
http://www.iedb.org/assay/12522093	33091337	RGHYKGQQIGKVVQVYRKKYVIY	59	81	Q9UNX3	Homo sapiens	DRB1*15:01	multiple sclerosis	RGHYKGQQIGKVVQVYRKKYVIY	59	81
http://www.iedb.org/assay/12522242	33091337	NQWQQGQFWGQKPWSQHYHQGYY	803	825	Q00839	Homo sapiens	DRB5*01:01	multiple sclerosis	NQWQQGQFWGQKPWSQHYHQGYY	803	825
http://www.iedb.org/assay/12522244	33091337	NQWQQGQFWGQKPWSQHYHQGYY	803	825	Q00839	Homo sapiens	DRB1*15:01	multiple sclerosis	NQWQQGQFWGQKPWSQHYHQGYY	803	825
http://www.iedb.org/assay/12522246	33091337	WQQGQFWGQKPWSQHYHQGYY	805	825	Q00839	Homo sapiens	DRB5*01:01	multiple sclerosis	NQWQQGQFWGQKPWSQHYHQGYY	803	825
http://www.iedb.org/assay/12522293	33091337	DPANITLEPMEIRTFLASVQWKE	986	1008	O00754	Homo sapiens	DRB5*01:01	multiple sclerosis	DPANITLEPMEIRTFLASVQWKE	986	1008
http://www.iedb.org/assay/12522295	33091337	DPANITLEPMEIRTFLASVQWKE	986	1008	O00754	Homo sapiens	DRB1*15:01	multiple sclerosis	DPANITLEPMEIRTFLASVQWKE	986	1008
http://www.iedb.org/assay/12522297	33091337	DPANITLEPMEIRTFLASVQWK	986	1007	O00754	Homo sapiens	DRB5*01:01	multiple sclerosis	DPANITLEPMEIRTFLASVQWKE	986	1008
http://www.iedb.org/assay/12522299	33091337	DPANITLEPMEIRTFLASVQWK	986	1007	O00754	Homo sapiens	DRB1*15:01	multiple sclerosis	DPANITLEPMEIRTFLASVQWKE	986	1008
http://www.iedb.org/assay/12522579	33091337	YKGQQIGKVVQVYRKKYVIY	62	81	Q9UNX3	Homo sapiens	DRB5*01:01	multiple sclerosis	RGHYKGQQIGKVVQVYRKKYVIY	59	81
http://www.iedb.org/assay/12522581	33091337	YKGQQIGKVVQVYRKKYVIY	62	81	Q9UNX3	Homo sapiens	DRB1*15:01	multiple sclerosis	RGHYKGQQIGKVVQVYRKKYVIY	59	81
http://www.iedb.org/assay/12522848	33091337	RDGQVINETSQHHDDLE	450	466	P08670	Homo sapiens	DRB5*01:01	multiple sclerosis	IKTVETRDGQVINETSQHHDDLE	444	466
http://www.iedb.org/assay/12522906	33091337	AASKERSGVSL	49	59	P16403	Homo sapiens	DRB5*01:01	multiple sclerosis	AASKERSGVSLAALKKALAAAGY	49	71
http://www.iedb.org/assay/12523021	33091337	KIRGSLARAALQELLSKGLIKL	78	99	P62851	Homo sapiens	DRB5*01:01	multiple sclerosis	LKIRGSLARAALQELLSKGLIKL	77	99
http://www.iedb.org/assay/12523138	33091337	AAKPKTAKPKAAKPKKAAAKKK	198	219	P10412	Homo sapiens	DRB5*01:01	multiple sclerosis	KAAKPKTAKPKAAKPKKAAAKKK	197	219
http://www.iedb.org/assay/12523256	33091337	IGGIGTVPVGRVETGVLKPGMVV	256	278	P68104	Homo sapiens	DRB5*01:01	multiple sclerosis	IGGIGTVPVGRVETGVLKPGMVV	256	278
http://www.iedb.org/assay/12523257	33091337	GGIGTVPVGRVETGVLKPGMVV	257	278	P68104	Homo sapiens	DRB5*01:01	multiple sclerosis	IGGIGTVPVGRVETGVLKPGMVV	256	278
http://www.iedb.org/assay/12523267	33091337	WSQHYHQGYY	816	825	Q00839	Homo sapiens	DRB5*01:01	multiple sclerosis	NQWQQGQFWGQKPWSQHYHQGYY	803	825
http://www.iedb.org/assay/12523268	33091337	KAAKPKVVKPKKAAPKK	196	212	P16403	Homo sapiens	DRB5*01:01	multiple sclerosis	KAVKPKAAKPKVVKPKKAAPKKK	191	213
http://www.iedb.org/assay/12523269	33091337	KAAKPKVVKPKKAAPKK	196	212	P16403	Homo sapiens	DRB1*15:01	multiple sclerosis	KAVKPKAAKPKVVKPKKAAPKKK	191	213
http://www.iedb.org/assay/12523270	33091337	KAVKPKAAKPKVVKPKKAAPKKK	191	213	P16403	Homo sapiens	DRB5*01:01	multiple sclerosis	KAVKPKAAKPKVVKPKKAAPKKK	191	213
http://www.iedb.org/assay/12523271	33091337	KAVKPKAAKPKVVKPKKAAPKKK	191	213	P16403	Homo sapiens	DRB1*15:01	multiple sclerosis	KAVKPKAAKPKVVKPKKAAPKKK	191	213
http://www.iedb.org/assay/12523280	33091337	AKVGDQPTLQLKEKDIMDLYNQP	77	99	Q9UHA7	Homo sapiens	DRB5*01:01	multiple sclerosis	AKVGDQPTLQLKEKDIMDLYNQP	77	99
http://www.iedb.org/assay/12523281	33091337	AKVGDQPTLQLKEKDIMDLYNQP	77	99	Q9UHA7	Homo sapiens	DRB5*01:01	multiple sclerosis	AKVGDQPTLQLKEKDIMDLYNQP	77	99
http://www.iedb.org/assay/12523282	33091337	LEKLKRKEKRKKKRLQKLEESNR	545	567	Q7Z4S6	Homo sapiens	DRB5*01:01	multiple sclerosis	LEKLKRKEKRKKKRLQKLEESNR	545	567
http://www.iedb.org/assay/12523340	33091337	LEKKRKLETNPDIKPSNVEPMEK	86	108	Q9BVP2	Homo sapiens	DRB5*01:01	multiple sclerosis	LEKKRKLETNPDIKPSNVEPMEK	86	108
http://www.iedb.org/assay/12523587	33091337	RIWYPPNHVFHIDESTRHNVLYR	93	115	O60674	Homo sapiens	DRB5*01:01	multiple sclerosis	RIWYPPNHVFHIDESTRHNVLYR	93	115
http://www.iedb.org/assay/12523680	33091337	IKTVETRDGQVINETSQHHDDLE	444	466	P08670	Homo sapiens	DRB5*01:01	multiple sclerosis	IKTVETRDGQVINETSQHHDDLE	444	466
http://www.iedb.org/assay/12523752	33091337	GGIGTVPVGRVETG	257	270	P68104	Homo sapiens	DRB5*01:01	multiple sclerosis	IGGIGTVPVGRVETGVLKPGMVV	256	278
http://www.iedb.org/assay/12523865	33091337	IMKNGEMPPEHSPSSSDPMACNS	195	217	P56178	Homo sapiens	DRB5*01:01	multiple sclerosis	IMKNGEMPPEHSPSSSDPMACNS	195	217
http://www.iedb.org/assay/12523891	33091337	GAGDGSDEEVDGKADGAEAKPAE	1938	1960	P35579	Homo sapiens	DRB5*01:01	multiple sclerosis	GAGDGSDEEVDGKADGAEAKPAE	1938	1960
http://www.iedb.org/assay/12523949	33091337	HAEVTENFFILICPVCDRSHCMP	176	198	Q8IWZ5	Homo sapiens	DRB5*01:01	multiple sclerosis	HAEVTENFFILICPVCDRSHCMP	176	198
http://www.iedb.org/assay/12523968	33091337	VETRDGQVINETSQHHDDLE	447	466	P08670	Homo sapiens	DRB5*01:01	multiple sclerosis	IKTVETRDGQVINETSQHHDDLE	444	466
http://www.iedb.org/assay/12523972	33091337	GQVINETSQHHDDLE	452	466	P08670	Homo sapiens	DRB5*01:01	multiple sclerosis	IKTVETRDGQVINETSQHHDDLE	444	466
http://www.iedb.org/assay/12523991	33091337	VGECRPLSKTVRFNVLKVTKAAG	128	150	P62280	Homo sapiens	DRB5*01:01	multiple sclerosis	VGECRPLSKTVRFNVLKVTKAAG	128	150
http://www.iedb.org/assay/12524090	33091337	KAAKPKTAKPKAAKPKKAAAKK	197	218	P10412	Homo sapiens	DRB5*01:01	multiple sclerosis	KAAKPKTAKPKAAKPKKAAAKKK	197	219
http://www.iedb.org/assay/12524190	33091337	LKIRGSLARAALQELLSKGLIKL	77	99	P62851	Homo sapiens	DRB5*01:01	multiple sclerosis	LKIRGSLARAALQELLSKGLIKL	77	99
http://www.iedb.org/assay/12524212	33091337	ANPTKRYRAFITNIPFDVKWQSL	65	87	P52272	Homo sapiens	DRB5*01:01	multiple sclerosis	ANPTKRYRAFITNIPFDVKWQSL	65	87
http://www.iedb.org/assay/12524214	33091337	ANPTKRYRAFITNIPFDVKWQSL	65	87	P52272	Homo sapiens	DRB1*15:01	multiple sclerosis	ANPTKRYRAFITNIPFDVKWQSL	65	87
http://www.iedb.org/assay/12524249	33091337	LLNWEEFDEQRDSRRSILLDTLY	27	49	Q6P047	Homo sapiens	DRB5*01:01	multiple sclerosis	LLNWEEFDEQRDSRRSILLDTLY	27	49
http://www.iedb.org/assay/12524275	33091337	AKPKAAKPKKAAAKKK	204	219	P10412	Homo sapiens	DRB5*01:01	multiple sclerosis	KAAKPKTAKPKAAKPKKAAAKKK	197	219
http://www.iedb.org/assay/12524385	33091337	SVPSPSGSVPGAGAPFRPLFNDF	29	51	O75956	Homo sapiens	DRB5*01:01	multiple sclerosis	SVPSPSGSVPGAGAPFRPLFNDF	29	51
http://www.iedb.org/assay/12524408	33091337	YRQYNRDWQSYYYHHPQDRDRYY	715	737	Q1KMD3	Homo sapiens	DRB5*01:01	multiple sclerosis	YRQYNRDWQSYYYHHPQDRDRYY	715	737
http://www.iedb.org/assay/12524412	33091337	ERSGVSLAALKKALAAAGY	53	71	P16403	Homo sapiens	DRB5*01:01	multiple sclerosis	AASKERSGVSLAALKKALAAAGY	49	71
http://www.iedb.org/assay/12524413	33091337	SGVSLAALKKALAAAGY	55	71	P16403	Homo sapiens	DRB5*01:01	multiple sclerosis	AASKERSGVSLAALKKALAAAGY	49	71
http://www.iedb.org/assay/12524418	33091337	TNVPRASVPDGFLSEL	8	23	P14174	Homo sapiens	DRB1*15:01	multiple sclerosis	TNVPRASVPDGFLSELTQQLAQA	8	30
http://www.iedb.org/assay/12524427	33091337	IGPAGLGGLGGLGALTGPGLASL	172	194	Q16186	Homo sapiens	DRB5*01:01	multiple sclerosis	IGPAGLGGLGGLGALTGPGLASL	172	194
http://www.iedb.org/assay/12524513	33091337	SCCGPISGGCCGPSSGGCCNSGA	46	68	O14633	Homo sapiens	DRB5*01:01	multiple sclerosis	SCCGPISGGCCGPSSGGCCNSGA	46	68
http://www.iedb.org/assay/12524523	33091337	GKADGAEAKPAE	1949	1960	P35579	Homo sapiens	DRB5*01:01	multiple sclerosis	GAGDGSDEEVDGKADGAEAKPAE	1938	1960
http://www.iedb.org/assay/12524601	33091337	QLISVIIGLGVALLLVLVIMTMA	1151	1173	Q9BYE9	Homo sapiens	DRB5*01:01	multiple sclerosis	QLISVIIGLGVALLLVLVIMTMA	1151	1173
http://www.iedb.org/assay/12524607	33091337	KSPTVSPVPSHNQSPPTKDDATE	379	401	Q8N960	Homo sapiens	DRB5*01:01	multiple sclerosis	KSPTVSPVPSHNQSPPTKDDATE	379	401
http://www.iedb.org/assay/12524929	33091337	KVHPAVVIRQ	75	84	P62829	Homo sapiens	DRB1*15:01	multiple sclerosis	KVHPAVVIRQRKSYRRKDGVFLY	75	97
http://www.iedb.org/assay/12525009	33091337	AAKPKVVKPKKAAPKKK	197	213	P16403	Homo sapiens	DRB1*15:01	multiple sclerosis	KAVKPKAAKPKVVKPKKAAPKKK	191	213
http://www.iedb.org/assay/12525011	33091337	EADGRRPVRLLWKKARGAPVLEK	240	262	Q8NI17	Homo sapiens	DRB1*15:01	multiple sclerosis	EADGRRPVRLLWKKARGAPVLEK	240	262
http://www.iedb.org/assay/12525047	33091337	KVHPAVVIRQRKSYRRKDGVFLY	75	97	P62829	Homo sapiens	DRB1*15:01	multiple sclerosis	KVHPAVVIRQRKSYRRKDGVFLY	75	97
http://www.iedb.org/assay/12525053	33091337	FGQRHRLVLTQEQLHQLHSRLIS	1256	1278	Q14203	Homo sapiens	DRB1*15:01	multiple sclerosis	FGQRHRLVLTQEQLHQLHSRLIS	1256	1278
http://www.iedb.org/assay/12525097	33091337	MIFVLGQAEGILIMLAMTALTVR	380	402	Q6UXD7	Homo sapiens	DRB1*15:01	multiple sclerosis	MIFVLGQAEGILIMLAMTALTVR	380	402
http://www.iedb.org/assay/12525153	33091337	TVINQTQKENLRKFYKGKKYKPL	59	81	P42766	Homo sapiens	DRB1*15:01	multiple sclerosis	TVINQTQKENLRKFYKGKKYKPL	59	81
http://www.iedb.org/assay/12525161	33091337	DLLSVPMTQAALGEIVPTAEDQV	674	696	Q9UIU6	Homo sapiens	DRB1*15:01	multiple sclerosis	DLLSVPMTQAALGEIVPTAEDQV	674	696
http://www.iedb.org/assay/12525170	33091337	EMYKTDLEKDIISDTSGDFRKLM	149	171	P07355	Homo sapiens	DRB1*15:01	multiple sclerosis	EMYKTDLEKDIISDTSGDFRKLM	149	171
http://www.iedb.org/assay/12525171	33091337	EMYKTDLEKDIISDTSGDFRKL	149	170	P07355	Homo sapiens	DRB1*15:01	multiple sclerosis	EMYKTDLEKDIISDTSGDFRKLM	149	171
http://www.iedb.org/assay/12525195	33091337	SVPDGFLSELTQQLAQA	14	30	P14174	Homo sapiens	DRB1*15:01	multiple sclerosis	TNVPRASVPDGFLSELTQQLAQA	8	30
http://www.iedb.org/assay/12525197	33091337	IVEIGDENATLDGTDVLFTGREF	114	136	O95865	Homo sapiens	DRB1*15:01	multiple sclerosis	IVEIGDENATLDGTDVLFTGREF	114	136
http://www.iedb.org/assay/12525215	33091337	VAETPDIKLFGKWSTDDVQINDI	11	33	P46782	Homo sapiens	DRB1*15:01	multiple sclerosis	VAETPDIKLFGKWSTDDVQINDI	11	33
http://www.iedb.org/assay/12525219	33091337	HLCHRMSSALESVTVSDRPLGVS	53	75	P18847	Homo sapiens	DRB1*15:01	multiple sclerosis	HLCHRMSSALESVTVSDRPLGVS	53	75
http://www.iedb.org/assay/12525221	33091337	MCAKMSSFGPDSLLLPHRVWKVK	4447	4469	O95714	Homo sapiens	DRB1*15:01	multiple sclerosis	MCAKMSSFGPDSLLLPHRVWKVK	4447	4469
http://www.iedb.org/assay/12521340	33091337	VQRLTYRRRLSYNTASNKTRLS	2	23	P49207	Homo sapiens	DRB1*15:01	multiple sclerosis	VQRLTYRRRLSYNTASNKTRLS	2	23
http://www.iedb.org/assay/12521771	33091337	PLPPPPPPPPPPLLPLLPLLLL	21	42	P58401	Homo sapiens	DRB1*15:01	multiple sclerosis	PLPPPPPPPPPPLLPLLPLLLL	21	42
http://www.iedb.org/assay/12522379	33091337	DSALEIFKQASAFSRASQ	648	665	Q15582	Homo sapiens	DRB5*01:01	multiple sclerosis	ADSALEIFKQASAFSRASQRSV	647	668
http://www.iedb.org/assay/12522381	33091337	ALEIFKQASAFSRASQ	650	665	Q15582	Homo sapiens	DRB5*01:01	multiple sclerosis	ADSALEIFKQASAFSRASQRSV	647	668
http://www.iedb.org/assay/12522541	33091337	RDSHGVAQVRFVTGNKILRILK	55	76	P62277	Homo sapiens	DRB5*01:01	multiple sclerosis	RDSHGVAQVRFVTGNKILRILK	55	76
http://www.iedb.org/assay/12522600	33091337	LTYRRRLSYNTASNKTRLS	5	23	P49207	Homo sapiens	DRB1*15:01	multiple sclerosis	VQRLTYRRRLSYNTASNKTRLS	2	23
http://www.iedb.org/assay/12522604	33091337	YRRRLSYNTASNKTRL	7	22	P49207	Homo sapiens	DRB1*15:01	multiple sclerosis	VQRLTYRRRLSYNTASNKTRLS	2	23
http://www.iedb.org/assay/12522607	33091337	TYRRRLSYNTASNKTRL	6	22	P49207	Homo sapiens	DRB1*15:01	multiple sclerosis	VQRLTYRRRLSYNTASNKTRLS	2	23
http://www.iedb.org/assay/12522610	33091337	YRRRLSYNTASNKTRLS	7	23	P49207	Homo sapiens	DRB1*15:01	multiple sclerosis	VQRLTYRRRLSYNTASNKTRLS	2	23
http://www.iedb.org/assay/12522615	33091337	LTYRRRLSYNTASNKTRL	5	22	P49207	Homo sapiens	DRB1*15:01	multiple sclerosis	VQRLTYRRRLSYNTASNKTRLS	2	23
http://www.iedb.org/assay/12522657	33091337	VPPVQVSPLIKLGRYSALFLG	2	22	P56385	Homo sapiens	DRB1*15:01	multiple sclerosis	VPPVQVSPLIKLGRYSALFLGV	2	23
http://www.iedb.org/assay/12522830	33091337	LEIFKQASAFSRASQ	651	665	Q15582	Homo sapiens	DRB5*01:01	multiple sclerosis	ADSALEIFKQASAFSRASQRSV	647	668
http://www.iedb.org/assay/12522832	33091337	LEIFKQASAFSRAS	651	664	Q15582	Homo sapiens	DRB5*01:01	multiple sclerosis	ADSALEIFKQASAFSRASQRSV	647	668
http://www.iedb.org/assay/12522834	33091337	DSALEIFKQASAFSRASQR	648	666	Q15582	Homo sapiens	DRB5*01:01	multiple sclerosis	ADSALEIFKQASAFSRASQRSV	647	668
http://www.iedb.org/assay/12522839	33091337	QQYQDATAEEEEDFGEEAEEEA	423	444	P07437	Homo sapiens	DRB5*01:01	multiple sclerosis	QQYQDATAEEEEDFGEEAEEEA	423	444
http://www.iedb.org/assay/12522840	33091337	QQYQDATAEEEEDFGEEAEEEA	423	444	P07437	Homo sapiens	DRB1*15:01	multiple sclerosis	QQYQDATAEEEEDFGEEAEEEA	423	444
http://www.iedb.org/assay/12522911	33091337	DHVASYGVNLYQSYGPS	29	45	P01909	Homo sapiens	DRB5*01:01	multiple sclerosis	EDIVADHVASYGVNLYQSYGPS	24	45
http://www.iedb.org/assay/12522912	33091337	DHVASYGVNLYQSYGPS	29	45	P01909	Homo sapiens	DRB1*15:01	multiple sclerosis	EDIVADHVASYGVNLYQSYGPS	24	45
http://www.iedb.org/assay/12522914	33091337	EDIVADHVASYG	24	35	P01909	Homo sapiens	DRB1*15:01	multiple sclerosis	EDIVADHVASYGVNLYQSYGPS	24	45
http://www.iedb.org/assay/12522916	33091337	EDIVADHVASYGVN	24	37	P01909	Homo sapiens	DRB5*01:01	multiple sclerosis	EDIVADHVASYGVNLYQSYGPS	24	45
http://www.iedb.org/assay/12522917	33091337	EDIVADHVASYGVN	24	37	P01909	Homo sapiens	DRB1*15:01	multiple sclerosis	EDIVADHVASYGVNLYQSYGPS	24	45
http://www.iedb.org/assay/12523058	33091337	VPPVQVSPLIKLGRYSALFLGV	2	23	P56385	Homo sapiens	DRB1*15:01	multiple sclerosis	VPPVQVSPLIKLGRYSALFLGV	2	23
http://www.iedb.org/assay/12523124	33091337	KNYIQIERQKILKGFNEMRVIL	173	194	Q8IYM9	Homo sapiens	DRB5*01:01	multiple sclerosis	KNYIQIERQKILKGFNEMRVIL	173	194
http://www.iedb.org/assay/12523125	33091337	KNYIQIERQKILKGFNEMRVIL	173	194	Q8IYM9	Homo sapiens	DRB1*15:01	multiple sclerosis	KNYIQIERQKILKGFNEMRVIL	173	194
http://www.iedb.org/assay/12523201	33091337	SYRKDDFVMAFFKDPNVIPNLK	56	77	Q9BRQ4	Homo sapiens	DRB5*01:01	multiple sclerosis	SYRKDDFVMAFFKDPNVIPNLK	56	77
http://www.iedb.org/assay/12523240	33091337	TYRRRLSYNTASNKTRLS	6	23	P49207	Homo sapiens	DRB1*15:01	multiple sclerosis	VQRLTYRRRLSYNTASNKTRLS	2	23
http://www.iedb.org/assay/12523291	33091337	RNVKLRGRLRRITENGLEIEHI	75	96	Q6P1S2	Homo sapiens	DRB5*01:01	multiple sclerosis	RNVKLRGRLRRITENGLEIEHI	75	96
http://www.iedb.org/assay/12523410	33091337	RDSHGVAQVRFVTGNKILRIL	55	75	P62277	Homo sapiens	DRB5*01:01	multiple sclerosis	RDSHGVAQVRFVTGNKILRILK	55	76
http://www.iedb.org/assay/12523448	33091337	RGIGRYSRSAMYSRKAMYKRKY	52	73	Q02878	Homo sapiens	DRB1*15:01	multiple sclerosis	RGIGRYSRSAMYSRKAMYKRKY	52	73
http://www.iedb.org/assay/12523580	33091337	ADSALEIFKQASAFSRASQRSV	647	668	Q15582	Homo sapiens	DRB5*01:01	multiple sclerosis	ADSALEIFKQASAFSRASQRSV	647	668
http://www.iedb.org/assay/12523669	33091337	RSLEPLPSSGPDFGGLGEEAEF	7	28	Q9Y512	Homo sapiens	DRB5*01:01	multiple sclerosis	RSLEPLPSSGPDFGGLGEEAEF	7	28
http://www.iedb.org/assay/12523674	33091337	VDLEPTVIDEVRTGTY	68	83	Q71U36	Homo sapiens	DRB1*15:01	multiple sclerosis	VFVDLEPTVIDEVRTGTYRQLF	66	87
http://www.iedb.org/assay/12523947	33091337	EIFKQASAFSRASQ	652	665	Q15582	Homo sapiens	DRB5*01:01	multiple sclerosis	ADSALEIFKQASAFSRASQRSV	647	668
http://www.iedb.org/assay/12523958	33091337	QDATAEEEEDFGEEAEEEA	426	444	P07437	Homo sapiens	DRB5*01:01	multiple sclerosis	QQYQDATAEEEEDFGEEAEEEA	423	444
http://www.iedb.org/assay/12523959	33091337	QDATAEEEEDFGEEAEEEA	426	444	P07437	Homo sapiens	DRB1*15:01	multiple sclerosis	QQYQDATAEEEEDFGEEAEEEA	423	444
http://www.iedb.org/assay/12523960	33091337	TAEEEEDFGEEAEEEA	429	444	P07437	Homo sapiens	DRB5*01:01	multiple sclerosis	QQYQDATAEEEEDFGEEAEEEA	423	444
http://www.iedb.org/assay/12523961	33091337	ATAEEEEDFGEEAEEEA	428	444	P07437	Homo sapiens	DRB5*01:01	multiple sclerosis	QQYQDATAEEEEDFGEEAEEEA	423	444
http://www.iedb.org/assay/12523962	33091337	YQDATAEEEEDFGEEAEEEA	425	444	P07437	Homo sapiens	DRB5*01:01	multiple sclerosis	QQYQDATAEEEEDFGEEAEEEA	423	444
http://www.iedb.org/assay/12523963	33091337	DFGEEAEEEA	435	444	P07437	Homo sapiens	DRB5*01:01	multiple sclerosis	QQYQDATAEEEEDFGEEAEEEA	423	444
http://www.iedb.org/assay/12524060	33091337	LLPFISKLPQSITNPKLDFFKN	363	384	O94822	Homo sapiens	DRB5*01:01	multiple sclerosis	LLPFISKLPQSITNPKLDFFKN	363	384
http://www.iedb.org/assay/12524140	33091337	IVPNVRISWRRGHFHGQSFYST	63	84	Q9UKJ0	Homo sapiens	DRB5*01:01	multiple sclerosis	IVPNVRISWRRGHFHGQSFYST	63	84
http://www.iedb.org/assay/12524570	33091337	GSSEQDANLAKQFWISASMYPP	28	49	Q6PI97	Homo sapiens	DRB5*01:01	multiple sclerosis	GSSEQDANLAKQFWISASMYPP	28	49
http://www.iedb.org/assay/12524666	33091337	KPGDQILDWQYGVTQAFPHTEE	31	52	Q6UX71	Homo sapiens	DRB5*01:01	multiple sclerosis	KPGDQILDWQYGVTQAFPHTEE	31	52
http://www.iedb.org/assay/12524851	33091337	RMKTGNKIRYNSKRRHWRRTKL	28	49	P62891	Homo sapiens	DRB1*15:01	multiple sclerosis	RMKTGNKIRYNSKRRHWRRTKL	28	49
http://www.iedb.org/assay/12524970	33091337	IKLCDFGFARAMSTNTMVLTSI	139	160	Q9NRP7	Homo sapiens	DRB1*15:01	multiple sclerosis	IKLCDFGFARAMSTNTMVLTSI	139	160
http://www.iedb.org/assay/12525110	33091337	GPGTKKVHVIFNYKGKNVLINK	138	159	P27797	Homo sapiens	DRB1*15:01	multiple sclerosis	GPGTKKVHVIFNYKGKNVLINK	138	159
http://www.iedb.org/assay/12525115	33091337	SSRHILIGEPSAKYNGTAIISL	4156	4177	Q8WXG9	Homo sapiens	DRB1*15:01	multiple sclerosis	SSRHILIGEPSAKYNGTAIISL	4156	4177
http://www.iedb.org/assay/12525202	33091337	VFVDLEPTVIDEVRTGTYR	66	84	Q71U36	Homo sapiens	DRB1*15:01	multiple sclerosis	VFVDLEPTVIDEVRTGTYRQLF	66	87
http://www.iedb.org/assay/12525203	33091337	VDLEPTVIDEVRTGTYRQLF	68	87	Q71U36	Homo sapiens	DRB1*15:01	multiple sclerosis	VFVDLEPTVIDEVRTGTYRQLF	66	87
http://www.iedb.org/assay/1648601	7638864	FVRFDSDAASQ	57	67	P01892	Homo sapiens	DRB1*04:01	rheumatoid arthritis	VDDTQFVRFDSDAASQRMEPR	52	72
http://www.iedb.org/assay/1648681	7638864	DTQFVRFDSDAASQR	54	68	P01892	Homo sapiens	DRB1*04:01	rheumatoid arthritis	VDDTQFVRFDSDAASQRMEPR	52	72
http://www.iedb.org/assay/1648682	7638864	FVRFDSDAASQRM	57	69	P01892	Homo sapiens	DRB1*04:01	rheumatoid arthritis	VDDTQFVRFDSDAASQRMEPR	52	72
http://www.iedb.org/assay/1648683	7638864	VDDTQFVRFDSDAASQR	52	68	P01892	Homo sapiens	DRB1*04:01	rheumatoid arthritis	VDDTQFVRFDSDAASQRMEPR	52	72
http://www.iedb.org/assay/1648684	7638864	VDDTQFVRFDSDAASQRME	52	70	P01892	Homo sapiens	DRB1*04:01	rheumatoid arthritis	VDDTQFVRFDSDAASQRMEPR	52	72
http://www.iedb.org/assay/1648685	7638864	VDDTQFVRFDSDAASQRMEPR	52	72	P01892	Homo sapiens	DRB1*04:01	rheumatoid arthritis	VDDTQFVRFDSDAASQRMEPR	52	72
http://www.iedb.org/assay/1648686	7638864	VDDTQFVRFDSDAASQRMEP	52	71	P01892	Homo sapiens	DRB1*04:01	rheumatoid arthritis	VDDTQFVRFDSDAASQRMEPR	52	72
http://www.iedb.org/assay/1648687	7638864	FVRFDSDAASPR	56	67	Q95HC2	Homo sapiens	DRB1*04:01	rheumatoid arthritis	VDDTQFVRFDSDAASPRGEPR	51	71
http://www.iedb.org/assay/1648688	7638864	DDTQFVRFDSDAASPR	52	67	Q95HC2	Homo sapiens	DRB1*04:01	rheumatoid arthritis	VDDTQFVRFDSDAASPRGEPR	51	71
http://www.iedb.org/assay/1648689	7638864	VDDTQFVRFDSDAASPR	51	67	Q95HC2	Homo sapiens	DRB1*04:01	rheumatoid arthritis	VDDTQFVRFDSDAASPRGEPR	51	71
http://www.iedb.org/assay/1648690	7638864	VDDTQFVRFDSDAASPRGEPR	51	71	Q95HC2	Homo sapiens	DRB1*04:01	rheumatoid arthritis	VDDTQFVRFDSDAASPRGEPR	51	71
http://www.iedb.org/assay/12521343	33091337	AKRTKKVGIVGKYGTRY	2	18	P61513	Homo sapiens	DRB5*01:01	multiple sclerosis	AKRTKKVGIVGKYGTRYGASL	2	22
http://www.iedb.org/assay/12521344	33091337	AKRTKKVGIVGKYGTRY	2	18	P61513	Homo sapiens	DRB5*01:01	multiple sclerosis	AKRTKKVGIVGKYGTRYGASL	2	22
http://www.iedb.org/assay/12521518	33091337	NADPLKVYPPLKGSFPENLRH	148	168	P04233	Homo sapiens	DRB5*01:01	multiple sclerosis	NADPLKVYPPLKGSFPENLRH	148	168
http://www.iedb.org/assay/12521520	33091337	NADPLKVYPPLKGSFPENLRH	148	168	P04233	Homo sapiens	DRB1*15:01	multiple sclerosis	NADPLKVYPPLKGSFPENLRH	148	168
http://www.iedb.org/assay/12521677	33091337	SNNKYAASSYLSLTPE	169	184	P15814	Homo sapiens	DRB5*01:01	multiple sclerosis	TPSKQSNNKYAASSYLSLTPE	164	184
http://www.iedb.org/assay/12521678	33091337	SNNKYAASSYLSLTPE	169	184	P15814	Homo sapiens	DRB5*01:01	multiple sclerosis	TPSKQSNNKYAASSYLSLTPE	164	184
http://www.iedb.org/assay/12521716	33091337	SRSGGGGGGGLGSGGSIRSSY	12	32	P35527	Homo sapiens	DRB5*01:01	multiple sclerosis	SRSGGGGGGGLGSGGSIRSSY	12	32
http://www.iedb.org/assay/12521717	33091337	SRSGGGGGGGLGSGGSIRSSY	12	32	P35527	Homo sapiens	DRB5*01:01	multiple sclerosis	SRSGGGGGGGLGSGGSIRSSY	12	32
http://www.iedb.org/assay/12521718	33091337	SRSGGGGGGGLGSGGSIRSSY	12	32	P35527	Homo sapiens	DRB1*15:01	multiple sclerosis	SRSGGGGGGGLGSGGSIRSSY	12	32
http://www.iedb.org/assay/12521773	33091337	TPPSQHSYASSNAAERTPS	2385	2403	Q04721	Homo sapiens	DRB5*01:01	multiple sclerosis	YPTPPSQHSYASSNAAERTPS	2383	2403
http://www.iedb.org/assay/12521775	33091337	YPTPPSQHSYASSNAAERTPS	2383	2403	Q04721	Homo sapiens	DRB5*01:01	multiple sclerosis	YPTPPSQHSYASSNAAERTPS	2383	2403
http://www.iedb.org/assay/12521776	33091337	YPTPPSQHSYASSNAAERTPS	2383	2403	Q04721	Homo sapiens	DRB5*01:01	multiple sclerosis	YPTPPSQHSYASSNAAERTPS	2383	2403
http://www.iedb.org/assay/12521889	33091337	DPQTFYYAVAVVKK	109	122	P02787	Homo sapiens	DRB5*01:01	multiple sclerosis	KEDPQTFYYAVAVVKKDSGFQ	107	127
http://www.iedb.org/assay/12521890	33091337	DPQTFYYAVAVVKK	109	122	P02787	Homo sapiens	DRB5*01:01	multiple sclerosis	KEDPQTFYYAVAVVKKDSGFQ	107	127
http://www.iedb.org/assay/12521893	33091337	DPQTFYYAVAVVKKD	109	123	P02787	Homo sapiens	DRB5*01:01	multiple sclerosis	KEDPQTFYYAVAVVKKDSGFQ	107	127
http://www.iedb.org/assay/12521894	33091337	DPQTFYYAVAVVKKD	109	123	P02787	Homo sapiens	DRB5*01:01	multiple sclerosis	KEDPQTFYYAVAVVKKDSGFQ	107	127
http://www.iedb.org/assay/12521897	33091337	DPQTFYYAVAVVKKDS	109	124	P02787	Homo sapiens	DRB5*01:01	multiple sclerosis	KEDPQTFYYAVAVVKKDSGFQ	107	127
http://www.iedb.org/assay/12521898	33091337	DPQTFYYAVAVVKKDS	109	124	P02787	Homo sapiens	DRB5*01:01	multiple sclerosis	KEDPQTFYYAVAVVKKDSGFQ	107	127
http://www.iedb.org/assay/12521901	33091337	DPQTFYYAVAVVKKDSG	109	125	P02787	Homo sapiens	DRB5*01:01	multiple sclerosis	KEDPQTFYYAVAVVKKDSGFQ	107	127
http://www.iedb.org/assay/12521902	33091337	DPQTFYYAVAVVKKDSG	109	125	P02787	Homo sapiens	DRB5*01:01	multiple sclerosis	KEDPQTFYYAVAVVKKDSGFQ	107	127
http://www.iedb.org/assay/12521904	33091337	EDPQTFYYAVAVVKKD	108	123	P02787	Homo sapiens	DRB5*01:01	multiple sclerosis	KEDPQTFYYAVAVVKKDSGFQ	107	127
http://www.iedb.org/assay/12521907	33091337	EDPQTFYYAVAVVKKDSG	108	125	P02787	Homo sapiens	DRB5*01:01	multiple sclerosis	KEDPQTFYYAVAVVKKDSGFQ	107	127
http://www.iedb.org/assay/12521908	33091337	EDPQTFYYAVAVVKKDSG	108	125	P02787	Homo sapiens	DRB5*01:01	multiple sclerosis	KEDPQTFYYAVAVVKKDSGFQ	107	127
http://www.iedb.org/assay/12522050	33091337	NFEFPEFQL	186	194	P62081	Homo sapiens	DRB1*15:01	multiple sclerosis	SGVYKKLTGKDVNFEFPEFQL	174	194
http://www.iedb.org/assay/12522053	33091337	SGVYKKLTGKDVNFEFPEFQL	174	194	P62081	Homo sapiens	DRB1*15:01	multiple sclerosis	SGVYKKLTGKDVNFEFPEFQL	174	194
http://www.iedb.org/assay/12522233	33091337	GNHQFAKYKSFKVADE	213	228	O00602	Homo sapiens	DRB5*01:01	multiple sclerosis	GNHQFAKYKSFKVADEAEKYK	213	233
http://www.iedb.org/assay/12522519	33091337	EDPQTFYYAVAVVKKDSGF	108	126	P02787	Homo sapiens	DRB5*01:01	multiple sclerosis	KEDPQTFYYAVAVVKKDSGFQ	107	127
http://www.iedb.org/assay/12522521	33091337	KEDPQTFYYAVAVVKKDSG	107	125	P02787	Homo sapiens	DRB5*01:01	multiple sclerosis	KEDPQTFYYAVAVVKKDSGFQ	107	127
http://www.iedb.org/assay/12522619	33091337	RTKKVGIVGKYGTRY	4	18	P61513	Homo sapiens	DRB5*01:01	multiple sclerosis	AKRTKKVGIVGKYGTRYGASL	2	22
http://www.iedb.org/assay/12522630	33091337	VEGGDAGNREDQINRLIRRMN	228	248	P18124	Homo sapiens	DRB1*15:01	multiple sclerosis	VEGGDAGNREDQINRLIRRMN	228	248
http://www.iedb.org/assay/12522655	33091337	VPPVQVSPLIKLGRYSALFLG	2	22	P56385	Homo sapiens	DRB5*01:01	multiple sclerosis	VPPVQVSPLIKLGRYSALFLG	2	22
http://www.iedb.org/assay/12522722	33091337	KYKSFKVADEAEKYK	219	233	O00602	Homo sapiens	DRB5*01:01	multiple sclerosis	GNHQFAKYKSFKVADEAEKYK	213	233
http://www.iedb.org/assay/12522724	33091337	APMFVMGVNHEKYDN	128	142	P04406	Homo sapiens	DRB5*01:01	multiple sclerosis	APSADAPMFVMGVNHEKYDNS	123	143
http://www.iedb.org/assay/12522842	33091337	FSVVPSPKVSDTVVEPYNA	167	185	Q13509	Homo sapiens	DRB5*01:01	multiple sclerosis	FSVVPSPKVSDTVVEPYNATL	167	187
http://www.iedb.org/assay/12522850	33091337	RDGQVINETSQHHDDLE	450	466	P08670	Homo sapiens	DRB1*15:01	multiple sclerosis	TVETRDGQVINETSQHHDDLE	446	466
http://www.iedb.org/assay/12522971	33091337	VPQVSTPTLVEVSRNLG	439	455	P02768	Homo sapiens	DRB1*15:01	multiple sclerosis	VPQVSTPTLVEVSRNLGKVGS	439	459
http://www.iedb.org/assay/12523026	33091337	IGPRRIHTVRVRGGNKKYRAL	38	58	P62241	Homo sapiens	DRB5*01:01	multiple sclerosis	IGPRRIHTVRVRGGNKKYRAL	38	58
http://www.iedb.org/assay/12523027	33091337	IGPRRIHTVRVRGGNKKYRAL	38	58	P62241	Homo sapiens	DRB1*15:01	multiple sclerosis	IGPRRIHTVRVRGGNKKYRAL	38	58
http://www.iedb.org/assay/12523103	33091337	AKRTKKVGIVGKYGTRYGA	2	20	P61513	Homo sapiens	DRB5*01:01	multiple sclerosis	AKRTKKVGIVGKYGTRYGASL	2	22
http://www.iedb.org/assay/12523104	33091337	AKRTKKVGIVGKYGTRYGASL	2	22	P61513	Homo sapiens	DRB5*01:01	multiple sclerosis	AKRTKKVGIVGKYGTRYGASL	2	22
http://www.iedb.org/assay/12523105	33091337	AKRTKKVGIVGKYGTRYGASL	2	22	P61513	Homo sapiens	DRB5*01:01	multiple sclerosis	AKRTKKVGIVGKYGTRYGASL	2	22
http://www.iedb.org/assay/12523139	33091337	FPVGRIHRHLKSRTTSHGRVG	28	48	P0C0S5	Homo sapiens	DRB5*01:01	multiple sclerosis	FPVGRIHRHLKSRTTSHGRVG	28	48
http://www.iedb.org/assay/12523140	33091337	FPVGRIHRHLKSRTTSHGR	28	46	P0C0S5	Homo sapiens	DRB5*01:01	multiple sclerosis	FPVGRIHRHLKSRTTSHGRVG	28	48
http://www.iedb.org/assay/12523159	33091337	LPKPPKPVSKMRMATPLLMQA	97	117	P04233	Homo sapiens	DRB5*01:01	multiple sclerosis	LPKPPKPVSKMRMATPLLMQA	97	117
http://www.iedb.org/assay/12523203	33091337	LPFKRGAFHLAVQAQVPIVPI	188	208	Q99943	Homo sapiens	DRB5*01:01	multiple sclerosis	LPFKRGAFHLAVQAQVPIVPI	188	208
http://www.iedb.org/assay/12523255	33091337	KVVLPCNLLRMIWNAQKIFHI	976	996	P24928	Homo sapiens	DRB5*01:01	multiple sclerosis	KVVLPCNLLRMIWNAQKIFHI	976	996
http://www.iedb.org/assay/12523259	33091337	NHQFAKYKSFKVADE	214	228	O00602	Homo sapiens	DRB5*01:01	multiple sclerosis	GNHQFAKYKSFKVADEAEKYK	213	233
http://www.iedb.org/assay/12523290	33091337	LEEYMARFSKVRIVRTKKREG	191	211	Q49A17	Homo sapiens	DRB5*01:01	multiple sclerosis	LEEYMARFSKVRIVRTKKREG	191	211
http://www.iedb.org/assay/12523295	33091337	HQARKRYRDRLQYF	819	832	P46940	Homo sapiens	DRB5*01:01	multiple sclerosis	IQSLARMHQARKRYRDRLQYF	812	832
http://www.iedb.org/assay/12523304	33091337	AGYCDCFASGDFCNNCNCNNC	305	325	Q9Y4I5	Homo sapiens	DRB5*01:01	multiple sclerosis	AGYCDCFASGDFCNNCNCNNC	305	325
http://www.iedb.org/assay/12523366	33091337	SNNKYAASSYLSLTP	169	183	P15814	Homo sapiens	DRB5*01:01	multiple sclerosis	TPSKQSNNKYAASSYLSLTPE	164	184
http://www.iedb.org/assay/12523373	33091337	SRSGGGGGGGLGSGGSIRSS	12	31	P35527	Homo sapiens	DRB5*01:01	multiple sclerosis	SRSGGGGGGGLGSGGSIRSSY	12	32
http://www.iedb.org/assay/12523374	33091337	SRSGGGGGGGLGSGGSIRSS	12	31	P35527	Homo sapiens	DRB1*15:01	multiple sclerosis	SRSGGGGGGGLGSGGSIRSSY	12	32
http://www.iedb.org/assay/12523498	33091337	GPIITVHPKEIRTFFIHFQQQ	989	1009	Q9Y2E5	Homo sapiens	DRB5*01:01	multiple sclerosis	GPIITVHPKEIRTFFIHFQQQ	989	1009
http://www.iedb.org/assay/12523567	33091337	IQSLARMHQARKRYRDRLQYF	812	832	P46940	Homo sapiens	DRB5*01:01	multiple sclerosis	IQSLARMHQARKRYRDRLQYF	812	832
http://www.iedb.org/assay/12523579	33091337	GPDPSSPAFRIEDANLIPPVP	51	71	P07996	Homo sapiens	DRB5*01:01	multiple sclerosis	GPDPSSPAFRIEDANLIPPVP	51	71
http://www.iedb.org/assay/12523588	33091337	MMMKFAEKAVDRRRGVELEDW	1362	1382	Q86YV5	Homo sapiens	DRB5*01:01	multiple sclerosis	MMMKFAEKAVDRRRGVELEDW	1362	1382
http://www.iedb.org/assay/12523593	33091337	RRKERPARTPPRRRTLSGSGS	669	689	Q86VM9	Homo sapiens	DRB5*01:01	multiple sclerosis	RRKERPARTPPRRRTLSGSGS	669	689
http://www.iedb.org/assay/12523612	33091337	VPPVQVSPLIKLGRYSALF	2	20	P56385	Homo sapiens	DRB5*01:01	multiple sclerosis	VPPVQVSPLIKLGRYSALFLG	2	22
http://www.iedb.org/assay/12523653	33091337	TPSKQSNNKYAASSYLSLTPE	164	184	P15814	Homo sapiens	DRB5*01:01	multiple sclerosis	TPSKQSNNKYAASSYLSLTPE	164	184
http://www.iedb.org/assay/12523659	33091337	LAAVAAVALAVALLPLARVGR	158	178	P34995	Homo sapiens	DRB5*01:01	multiple sclerosis	LAAVAAVALAVALLPLARVGR	158	178
http://www.iedb.org/assay/12523677	33091337	SVVPSPKVSDTVVEPYNATL	168	187	Q13509	Homo sapiens	DRB5*01:01	multiple sclerosis	FSVVPSPKVSDTVVEPYNATL	167	187
http://www.iedb.org/assay/12523696	33091337	AIIDPGDSDIIRSMPEQTGEK	95	115	P62888	Homo sapiens	DRB5*01:01	multiple sclerosis	AIIDPGDSDIIRSMPEQTGEK	95	115
http://www.iedb.org/assay/12523697	33091337	AIIDPGDSDIIR	95	106	P62888	Homo sapiens	DRB5*01:01	multiple sclerosis	AIIDPGDSDIIRSMPEQTGEK	95	115
http://www.iedb.org/assay/12523704	33091337	VLSGGTTMYPGIADRMQKEI	300	319	P62736	Homo sapiens	DRB5*01:01	multiple sclerosis	VLSGGTTMYPGIADRMQKEIT	300	320
http://www.iedb.org/assay/12523705	33091337	VLSGGTTMYPGIADRMQ	300	316	P62736	Homo sapiens	DRB5*01:01	multiple sclerosis	VLSGGTTMYPGIADRMQKEIT	300	320
http://www.iedb.org/assay/12523706	33091337	VLSGGTTMYPGIADRMQKEIT	300	320	P62736	Homo sapiens	DRB5*01:01	multiple sclerosis	VLSGGTTMYPGIADRMQKEIT	300	320
http://www.iedb.org/assay/12523708	33091337	VLSGGTTMYPGIADR	300	314	P62736	Homo sapiens	DRB5*01:01	multiple sclerosis	VLSGGTTMYPGIADRMQKEIT	300	320
http://www.iedb.org/assay/12523769	33091337	APSADAPMFVMGVNHEKYDN	123	142	P04406	Homo sapiens	DRB5*01:01	multiple sclerosis	APSADAPMFVMGVNHEKYDNS	123	143
http://www.iedb.org/assay/12523770	33091337	ADAPMFVMGVNHEKYDN	126	142	P04406	Homo sapiens	DRB5*01:01	multiple sclerosis	APSADAPMFVMGVNHEKYDNS	123	143
http://www.iedb.org/assay/12523771	33091337	ADAPMFVMGVNHEKYDNS	126	143	P04406	Homo sapiens	DRB5*01:01	multiple sclerosis	APSADAPMFVMGVNHEKYDNS	123	143
http://www.iedb.org/assay/12523772	33091337	DAPMFVMGVNHEKYDN	127	142	P04406	Homo sapiens	DRB5*01:01	multiple sclerosis	APSADAPMFVMGVNHEKYDNS	123	143
http://www.iedb.org/assay/12523773	33091337	DAPMFVMGVNHEKYD	127	141	P04406	Homo sapiens	DRB5*01:01	multiple sclerosis	APSADAPMFVMGVNHEKYDNS	123	143
http://www.iedb.org/assay/12523774	33091337	DAPMFVMGVNHEKYDNS	127	143	P04406	Homo sapiens	DRB5*01:01	multiple sclerosis	APSADAPMFVMGVNHEKYDNS	123	143
http://www.iedb.org/assay/12523775	33091337	APMFVMGVNHEKYD	128	141	P04406	Homo sapiens	DRB5*01:01	multiple sclerosis	APSADAPMFVMGVNHEKYDNS	123	143
http://www.iedb.org/assay/12523785	33091337	PAVHASLDKF	120	129	P69905	Homo sapiens	DRB5*01:01	multiple sclerosis	LAAHLPAEFTPAVHASLDKFL	110	130
http://www.iedb.org/assay/12523786	33091337	AAHLPAEFTPAVH	111	123	P69905	Homo sapiens	DRB5*01:01	multiple sclerosis	LAAHLPAEFTPAVHASLDKFL	110	130
http://www.iedb.org/assay/12523787	33091337	AAHLPAEFTPAVHASLDKF	111	129	P69905	Homo sapiens	DRB5*01:01	multiple sclerosis	LAAHLPAEFTPAVHASLDKFL	110	130
http://www.iedb.org/assay/12523788	33091337	AAHLPAEFTPAVHASLDKF	111	129	P69905	Homo sapiens	DRB5*01:01	multiple sclerosis	LAAHLPAEFTPAVHASLDKFL	110	130
http://www.iedb.org/assay/12523791	33091337	EFTPAVHASLDKF	117	129	P69905	Homo sapiens	DRB5*01:01	multiple sclerosis	LAAHLPAEFTPAVHASLDKFL	110	130
http://www.iedb.org/assay/12523874	33091337	SRSGGGGGGGLGSGGSIR	12	29	P35527	Homo sapiens	DRB5*01:01	multiple sclerosis	SRSGGGGGGGLGSGGSIRSSY	12	32
http://www.iedb.org/assay/12523911	33091337	EEAEEPDMEEDDDQKAVKDEL	488	508	P07237	Homo sapiens	DRB5*01:01	multiple sclerosis	EEAEEPDMEEDDDQKAVKDEL	488	508
http://www.iedb.org/assay/12523927	33091337	DPQTFYYAVAVVK	109	121	P02787	Homo sapiens	DRB5*01:01	multiple sclerosis	KEDPQTFYYAVAVVKKDSGFQ	107	127
http://www.iedb.org/assay/12523928	33091337	DPQTFYYAVAVVK	109	121	P02787	Homo sapiens	DRB5*01:01	multiple sclerosis	KEDPQTFYYAVAVVKKDSGFQ	107	127
http://www.iedb.org/assay/12523945	33091337	APKPEDIDEEDDDVPDLVEN	129	148	Q96K17	Homo sapiens	DRB5*01:01	multiple sclerosis	APKPEDIDEEDDDVPDLVENF	129	149
http://www.iedb.org/assay/12523964	33091337	SVVPSPKVSDTVVEPYNA	168	185	Q13509	Homo sapiens	DRB5*01:01	multiple sclerosis	FSVVPSPKVSDTVVEPYNATL	167	187
http://www.iedb.org/assay/12523965	33091337	SVVPSPKVSDTVVEPY	168	183	Q13509	Homo sapiens	DRB5*01:01	multiple sclerosis	FSVVPSPKVSDTVVEPYNATL	167	187
http://www.iedb.org/assay/12524072	33091337	AAHLPAEFTPAVHASLDKFL	111	130	P69905	Homo sapiens	DRB5*01:01	multiple sclerosis	LAAHLPAEFTPAVHASLDKFL	110	130
http://www.iedb.org/assay/12524073	33091337	AAHLPAEFTPAVHASLDKFL	111	130	P69905	Homo sapiens	DRB5*01:01	multiple sclerosis	LAAHLPAEFTPAVHASLDKFL	110	130
http://www.iedb.org/assay/12524080	33091337	AAHLPAEFTPAVHASLDK	111	128	P69905	Homo sapiens	DRB5*01:01	multiple sclerosis	LAAHLPAEFTPAVHASLDKFL	110	130
http://www.iedb.org/assay/12524081	33091337	LAAHLPAEFTPAVHASLDKF	110	129	P69905	Homo sapiens	DRB5*01:01	multiple sclerosis	LAAHLPAEFTPAVHASLDKFL	110	130
http://www.iedb.org/assay/12524115	33091337	ADPLKVYPPLKGSFPENLRH	149	168	P04233	Homo sapiens	DRB5*01:01	multiple sclerosis	NADPLKVYPPLKGSFPENLRH	148	168
http://www.iedb.org/assay/12524139	33091337	LLIILAIRFNPHLQTPMYFFL	44	64	Q8NGR8	Homo sapiens	DRB5*01:01	multiple sclerosis	LLIILAIRFNPHLQTPMYFFL	44	64
http://www.iedb.org/assay/12524162	33091337	EDPQTFYYAVAVVKKDSGFQ	108	127	P02787	Homo sapiens	DRB5*01:01	multiple sclerosis	KEDPQTFYYAVAVVKKDSGFQ	107	127
http://www.iedb.org/assay/12524199	33091337	IWTESAFRKLDELYGTWRKAA	251	271	P36578	Homo sapiens	DRB5*01:01	multiple sclerosis	IWTESAFRKLDELYGTWRKAA	251	271
http://www.iedb.org/assay/12524247	33091337	EIMEMKHKSETDTSLIRGLVL	192	212	P40227	Homo sapiens	DRB5*01:01	multiple sclerosis	EIMEMKHKSETDTSLIRGLVL	192	212
http://www.iedb.org/assay/12524309	33091337	LIIRRLHKVLRPFLLRRLKKE	933	953	P51531	Homo sapiens	DRB5*01:01	multiple sclerosis	LIIRRLHKVLRPFLLRRLKKE	933	953
http://www.iedb.org/assay/12524310	33091337	LIIRRLHKVLRPFLLRRLKKE	933	953	P51531	Homo sapiens	DRB5*01:01	multiple sclerosis	LIIRRLHKVLRPFLLRRLKKE	933	953
http://www.iedb.org/assay/12524318	33091337	DPQTFYYAVAVVKKDSGF	109	126	P02787	Homo sapiens	DRB5*01:01	multiple sclerosis	KEDPQTFYYAVAVVKKDSGFQ	107	127
http://www.iedb.org/assay/12524319	33091337	KEDPQTFYYAVAVVKKDSGFQ	107	127	P02787	Homo sapiens	DRB5*01:01	multiple sclerosis	KEDPQTFYYAVAVVKKDSGFQ	107	127
http://www.iedb.org/assay/12524321	33091337	TPTLVEVSRNLGKVG	444	458	P02768	Homo sapiens	DRB1*15:01	multiple sclerosis	VPQVSTPTLVEVSRNLGKVGS	439	459
http://www.iedb.org/assay/12524322	33091337	TPTLVEVSRNLGKVG	444	458	P02768	Homo sapiens	DRB1*15:01	multiple sclerosis	VPQVSTPTLVEVSRNLGKVGS	439	459
http://www.iedb.org/assay/12524324	33091337	TPTLVEVSRNLGKVGS	444	459	P02768	Homo sapiens	DRB1*15:01	multiple sclerosis	VPQVSTPTLVEVSRNLGKVGS	439	459
http://www.iedb.org/assay/12524379	33091337	HDGHDDDVIDIEDDLDDVIEE	21	41	P27824	Homo sapiens	DRB5*01:01	multiple sclerosis	HDGHDDDVIDIEDDLDDVIEE	21	41
http://www.iedb.org/assay/12524387	33091337	FRRRKERKEMEELDTLNIRRP	687	707	Q58WW2	Homo sapiens	DRB5*01:01	multiple sclerosis	FRRRKERKEMEELDTLNIRRP	687	707
http://www.iedb.org/assay/12524395	33091337	MFLQYYLNEQGDRVYTLKKFD	1	21	Q9NPE3	Homo sapiens	DRB5*01:01	multiple sclerosis	MFLQYYLNEQGDRVYTLKKFD	1	21
http://www.iedb.org/assay/12524439	33091337	APKPEDIDEEDDDVPDLVENF	129	149	Q96K17	Homo sapiens	DRB5*01:01	multiple sclerosis	APKPEDIDEEDDDVPDLVENF	129	149
http://www.iedb.org/assay/12524441	33091337	AGPESDAQYQFTGIKKYFNSY	2	22	Q96IX5	Homo sapiens	DRB5*01:01	multiple sclerosis	AGPESDAQYQFTGIKKYFNSY	2	22
http://www.iedb.org/assay/12524460	33091337	SPSGNGADEDEDEGSGDDEDE	245	265	Q9NZW4	Homo sapiens	DRB5*01:01	multiple sclerosis	SPSGNGADEDEDEGSGDDEDE	245	265
http://www.iedb.org/assay/12524610	33091337	EEGKEILVGDVGQTVDDPYAT	50	70	P23528	Homo sapiens	DRB5*01:01	multiple sclerosis	EEGKEILVGDVGQTVDDPYAT	50	70
http://www.iedb.org/assay/12524793	33091337	LSEVLGMDAGEMVIQMKEAET	280	300	Q7Z4Q2	Homo sapiens	DRB1*15:01	multiple sclerosis	LSEVLGMDAGEMVIQMKEAET	280	300
http://www.iedb.org/assay/12524861	33091337	SAFVKSYKNLAFYWILKAGHM	412	432	Q9HB40	Homo sapiens	DRB1*15:01	multiple sclerosis	SAFVKSYKNLAFYWILKAGHM	412	432
http://www.iedb.org/assay/12525063	33091337	GFLVGGASLKPEFVDIINAKQ	266	286	P60174	Homo sapiens	DRB1*15:01	multiple sclerosis	GFLVGGASLKPEFVDIINAKQ	266	286
http://www.iedb.org/assay/12525147	33091337	TVETRDGQVINETSQHHDDLE	446	466	P08670	Homo sapiens	DRB1*15:01	multiple sclerosis	TVETRDGQVINETSQHHDDLE	446	466
http://www.iedb.org/assay/12521303	33091337	DVGEYRAVTELGRPD	72	86	Q30154	Homo sapiens	DRB5*01:01	multiple sclerosis	FDSDVGEYRAVTELGRPDAE	69	88
http://www.iedb.org/assay/12521304	33091337	DVGEYRAVTELGRPD	72	86	Q30154	Homo sapiens	DRB5*01:01	multiple sclerosis	FDSDVGEYRAVTELGRPDAE	69	88
http://www.iedb.org/assay/12521559	33091337	DSDVGEYRAVTELGRPD	70	86	Q30154	Homo sapiens	DRB5*01:01	multiple sclerosis	FDSDVGEYRAVTELGRPDAE	69	88
http://www.iedb.org/assay/12521560	33091337	DSDVGEYRAVTELGRPD	70	86	Q30154	Homo sapiens	DRB5*01:01	multiple sclerosis	FDSDVGEYRAVTELGRPDAE	69	88
http://www.iedb.org/assay/12521562	33091337	DSDVGEYRAVTELGRPDA	70	87	Q30154	Homo sapiens	DRB5*01:01	multiple sclerosis	FDSDVGEYRAVTELGRPDAE	69	88
http://www.iedb.org/assay/12521563	33091337	DSDVGEYRAVTELGRPDA	70	87	Q30154	Homo sapiens	DRB5*01:01	multiple sclerosis	FDSDVGEYRAVTELGRPDAE	69	88
http://www.iedb.org/assay/12521565	33091337	DSDVGEYRAVTELGRPDAE	70	88	Q30154	Homo sapiens	DRB5*01:01	multiple sclerosis	FDSDVGEYRAVTELGRPDAE	69	88
http://www.iedb.org/assay/12521567	33091337	DVGEYRAVTELGRP	72	85	Q30154	Homo sapiens	DRB5*01:01	multiple sclerosis	FDSDVGEYRAVTELGRPDAE	69	88
http://www.iedb.org/assay/12521568	33091337	DVGEYRAVTELGRP	72	85	Q30154	Homo sapiens	DRB5*01:01	multiple sclerosis	FDSDVGEYRAVTELGRPDAE	69	88
http://www.iedb.org/assay/12521570	33091337	DVGEYRAVTELGRPDA	72	87	Q30154	Homo sapiens	DRB5*01:01	multiple sclerosis	FDSDVGEYRAVTELGRPDAE	69	88
http://www.iedb.org/assay/12521571	33091337	DVGEYRAVTELGRPDA	72	87	Q30154	Homo sapiens	DRB5*01:01	multiple sclerosis	FDSDVGEYRAVTELGRPDAE	69	88
http://www.iedb.org/assay/12521573	33091337	DVGEYRAVTELGRPDAE	72	88	Q30154	Homo sapiens	DRB5*01:01	multiple sclerosis	FDSDVGEYRAVTELGRPDAE	69	88
http://www.iedb.org/assay/12521575	33091337	GEYRAVTELGRPD	74	86	Q30154	Homo sapiens	DRB5*01:01	multiple sclerosis	FDSDVGEYRAVTELGRPDAE	69	88
http://www.iedb.org/assay/12521576	33091337	GEYRAVTELGRPD	74	86	Q30154	Homo sapiens	DRB5*01:01	multiple sclerosis	FDSDVGEYRAVTELGRPDAE	69	88
http://www.iedb.org/assay/12521578	33091337	SDVGEYRAVTELGRPD	71	86	Q30154	Homo sapiens	DRB5*01:01	multiple sclerosis	FDSDVGEYRAVTELGRPDAE	69	88
http://www.iedb.org/assay/12521579	33091337	SDVGEYRAVTELGRPD	71	86	Q30154	Homo sapiens	DRB5*01:01	multiple sclerosis	FDSDVGEYRAVTELGRPDAE	69	88
http://www.iedb.org/assay/12521581	33091337	SDVGEYRAVTELGRPDA	71	87	Q30154	Homo sapiens	DRB5*01:01	multiple sclerosis	FDSDVGEYRAVTELGRPDAE	69	88
http://www.iedb.org/assay/12521583	33091337	SDVGEYRAVTELGRPDAE	71	88	Q30154	Homo sapiens	DRB5*01:01	multiple sclerosis	FDSDVGEYRAVTELGRPDAE	69	88
http://www.iedb.org/assay/12521585	33091337	VGEYRAVTELGRPD	73	86	Q30154	Homo sapiens	DRB5*01:01	multiple sclerosis	FDSDVGEYRAVTELGRPDAE	69	88
http://www.iedb.org/assay/12521586	33091337	VGEYRAVTELGRPD	73	86	Q30154	Homo sapiens	DRB5*01:01	multiple sclerosis	FDSDVGEYRAVTELGRPDAE	69	88
http://www.iedb.org/assay/12521588	33091337	VGEYRAVTELGRPDA	73	87	Q30154	Homo sapiens	DRB5*01:01	multiple sclerosis	FDSDVGEYRAVTELGRPDAE	69	88
http://www.iedb.org/assay/12521689	33091337	AQAQYSAAVAKGKSA	101	115	Q14624	Homo sapiens	DRB5*01:01	multiple sclerosis	EKAEAQAQYSAAVAKGKSAG	97	116
http://www.iedb.org/assay/12521690	33091337	AQAQYSAAVAKGKSA	101	115	Q14624	Homo sapiens	DRB5*01:01	multiple sclerosis	EKAEAQAQYSAAVAKGKSAG	97	116
http://www.iedb.org/assay/12521693	33091337	AQAQYSAAVAKGKSAG	101	116	Q14624	Homo sapiens	DRB5*01:01	multiple sclerosis	EKAEAQAQYSAAVAKGKSAG	97	116
http://www.iedb.org/assay/12521694	33091337	AQAQYSAAVAKGKSAG	101	116	Q14624	Homo sapiens	DRB5*01:01	multiple sclerosis	EKAEAQAQYSAAVAKGKSAG	97	116
http://www.iedb.org/assay/12521696	33091337	EAQAQYSAAVAKGKSAG	100	116	Q14624	Homo sapiens	DRB5*01:01	multiple sclerosis	EKAEAQAQYSAAVAKGKSAG	97	116
http://www.iedb.org/assay/12521697	33091337	EAQAQYSAAVAKGKSAG	100	116	Q14624	Homo sapiens	DRB5*01:01	multiple sclerosis	EKAEAQAQYSAAVAKGKSAG	97	116
http://www.iedb.org/assay/12521699	33091337	EKAEAQAQYSAAVAKGKSAG	97	116	Q14624	Homo sapiens	DRB5*01:01	multiple sclerosis	EKAEAQAQYSAAVAKGKSAG	97	116
http://www.iedb.org/assay/12521700	33091337	EKAEAQAQYSAAVAKGKSAG	97	116	Q14624	Homo sapiens	DRB5*01:01	multiple sclerosis	EKAEAQAQYSAAVAKGKSAG	97	116
http://www.iedb.org/assay/12521702	33091337	QAQYSAAVAKGKS	102	114	Q14624	Homo sapiens	DRB5*01:01	multiple sclerosis	EKAEAQAQYSAAVAKGKSAG	97	116
http://www.iedb.org/assay/12521703	33091337	QAQYSAAVAKGKS	102	114	Q14624	Homo sapiens	DRB5*01:01	multiple sclerosis	EKAEAQAQYSAAVAKGKSAG	97	116
http://www.iedb.org/assay/12521706	33091337	QAQYSAAVAKGKSA	102	115	Q14624	Homo sapiens	DRB5*01:01	multiple sclerosis	EKAEAQAQYSAAVAKGKSAG	97	116
http://www.iedb.org/assay/12521707	33091337	QAQYSAAVAKGKSA	102	115	Q14624	Homo sapiens	DRB5*01:01	multiple sclerosis	EKAEAQAQYSAAVAKGKSAG	97	116
http://www.iedb.org/assay/12521710	33091337	QAQYSAAVAKGKSAG	102	116	Q14624	Homo sapiens	DRB5*01:01	multiple sclerosis	EKAEAQAQYSAAVAKGKSAG	97	116
http://www.iedb.org/assay/12521711	33091337	QAQYSAAVAKGKSAG	102	116	Q14624	Homo sapiens	DRB5*01:01	multiple sclerosis	EKAEAQAQYSAAVAKGKSAG	97	116
http://www.iedb.org/assay/12521742	33091337	APDQDEIQRLPGLAKQPS	29	46	P10619	Homo sapiens	DRB5*01:01	multiple sclerosis	APDQDEIQRLPGLAKQPSFR	29	48
http://www.iedb.org/assay/12521743	33091337	APDQDEIQRLPGLAKQPS	29	46	P10619	Homo sapiens	DRB5*01:01	multiple sclerosis	APDQDEIQRLPGLAKQPSFR	29	48
http://www.iedb.org/assay/12521939	33091337	FLKKYLYEIARRHP	158	171	P02768	Homo sapiens	DRB5*01:01	multiple sclerosis	DNEETFLKKYLYEIARRHPY	153	172
http://www.iedb.org/assay/12521940	33091337	FLKKYLYEIARRHP	158	171	P02768	Homo sapiens	DRB5*01:01	multiple sclerosis	DNEETFLKKYLYEIARRHPY	153	172
http://www.iedb.org/assay/12521944	33091337	KKYLYEIARRHP	160	171	P02768	Homo sapiens	DRB5*01:01	multiple sclerosis	DNEETFLKKYLYEIARRHPY	153	172
http://www.iedb.org/assay/12521945	33091337	KKYLYEIARRHP	160	171	P02768	Homo sapiens	DRB5*01:01	multiple sclerosis	DNEETFLKKYLYEIARRHPY	153	172
http://www.iedb.org/assay/12521948	33091337	LKKYLYEIARRHP	159	171	P02768	Homo sapiens	DRB5*01:01	multiple sclerosis	DNEETFLKKYLYEIARRHPY	153	172
http://www.iedb.org/assay/12521949	33091337	LKKYLYEIARRHP	159	171	P02768	Homo sapiens	DRB5*01:01	multiple sclerosis	DNEETFLKKYLYEIARRHPY	153	172
http://www.iedb.org/assay/12521952	33091337	LKKYLYEIARRHPY	159	172	P02768	Homo sapiens	DRB5*01:01	multiple sclerosis	DNEETFLKKYLYEIARRHPY	153	172
http://www.iedb.org/assay/12521953	33091337	LKKYLYEIARRHPY	159	172	P02768	Homo sapiens	DRB5*01:01	multiple sclerosis	DNEETFLKKYLYEIARRHPY	153	172
http://www.iedb.org/assay/12522063	33091337	FKFPGRQKIHISKKWGFTKF	157	176	Q96L21	Homo sapiens	DRB5*01:01	multiple sclerosis	FKFPGRQKIHISKKWGFTKF	157	176
http://www.iedb.org/assay/12522065	33091337	FKFPGRQKIHISKKWGFTKF	157	176	Q96L21	Homo sapiens	DRB1*15:01	multiple sclerosis	FKFPGRQKIHISKKWGFTKF	157	176
http://www.iedb.org/assay/12522067	33091337	KFPGRQKIHISKKWGFTKF	158	176	Q96L21	Homo sapiens	DRB5*01:01	multiple sclerosis	FKFPGRQKIHISKKWGFTKF	157	176
http://www.iedb.org/assay/12522069	33091337	KFPGRQKIHISKKWGFTKF	158	176	Q96L21	Homo sapiens	DRB1*15:01	multiple sclerosis	FKFPGRQKIHISKKWGFTKF	157	176
http://www.iedb.org/assay/12522198	33091337	SSGAHGEEGSARMWKTLTFF	25	44	P12074	Homo sapiens	DRB5*01:01	multiple sclerosis	SSGAHGEEGSARMWKTLTFF	25	44
http://www.iedb.org/assay/12522200	33091337	SSGAHGEEGSARMWKTLTFF	25	44	P12074	Homo sapiens	DRB1*15:01	multiple sclerosis	SSGAHGEEGSARMWKTLTFF	25	44
http://www.iedb.org/assay/12522310	33091337	MQWGQLLDHDLDFTPEPAAR	253	272	P05164	Homo sapiens	DRB5*01:01	multiple sclerosis	MQWGQLLDHDLDFTPEPAAR	253	272
http://www.iedb.org/assay/12522311	33091337	MQWGQLLDHDLDFTPEPAAR	253	272	P05164	Homo sapiens	DRB1*15:01	multiple sclerosis	MQWGQLLDHDLDFTPEPAAR	253	272
http://www.iedb.org/assay/12522367	33091337	DNEETFLKKYLYEIARRHP	153	171	P02768	Homo sapiens	DRB5*01:01	multiple sclerosis	DNEETFLKKYLYEIARRHPY	153	172
http://www.iedb.org/assay/12522369	33091337	FLKKYLYEIARRHPY	158	172	P02768	Homo sapiens	DRB5*01:01	multiple sclerosis	DNEETFLKKYLYEIARRHPY	153	172
http://www.iedb.org/assay/12522370	33091337	FLKKYLYEIARRHPY	158	172	P02768	Homo sapiens	DRB5*01:01	multiple sclerosis	DNEETFLKKYLYEIARRHPY	153	172
http://www.iedb.org/assay/12522746	33091337	PEPAKSAPAPKKGSKKAVTK	2	21	P62807	Homo sapiens	DRB5*01:01	multiple sclerosis	PEPAKSAPAPKKGSKKAVTK	2	21
http://www.iedb.org/assay/12522747	33091337	PEPAKSAPAPKKGSKKAVTK	2	21	P62807	Homo sapiens	DRB5*01:01	multiple sclerosis	PEPAKSAPAPKKGSKKAVTK	2	21
http://www.iedb.org/assay/12522748	33091337	PEPAKSAPAPKKGSKKAVTK	2	21	P62807	Homo sapiens	DRB1*15:01	multiple sclerosis	PEPAKSAPAPKKGSKKAVTK	2	21
http://www.iedb.org/assay/12522749	33091337	PEPAKSAPAPKKGSKKAVTK	2	21	P62807	Homo sapiens	DRB1*15:01	multiple sclerosis	PEPAKSAPAPKKGSKKAVTK	2	21
http://www.iedb.org/assay/12522765	33091337	APDQDEIQRLPGLAKQPSFR	29	48	P10619	Homo sapiens	DRB5*01:01	multiple sclerosis	APDQDEIQRLPGLAKQPSFR	29	48
http://www.iedb.org/assay/12522783	33091337	SGKRSAPGGGSKVPQKKVKL	139	158	P06748	Homo sapiens	DRB5*01:01	multiple sclerosis	SGKRSAPGGGSKVPQKKVKL	139	158
http://www.iedb.org/assay/12522784	33091337	SGKRSAPGGGSKVPQKKVKL	139	158	P06748	Homo sapiens	DRB1*15:01	multiple sclerosis	SGKRSAPGGGSKVPQKKVKL	139	158
http://www.iedb.org/assay/12523063	33091337	YFGSAFATPFLVVRHQLLKT	44	63	P15954	Homo sapiens	DRB5*01:01	multiple sclerosis	YFGSAFATPFLVVRHQLLKT	44	63
http://www.iedb.org/assay/12523064	33091337	YFGSAFATPFLVVRHQLLKT	44	63	P15954	Homo sapiens	DRB1*15:01	multiple sclerosis	YFGSAFATPFLVVRHQLLKT	44	63
http://www.iedb.org/assay/12523092	33091337	QDATAEEEGEFEEEAEEEVA	426	445	P68371	Homo sapiens	DRB5*01:01	multiple sclerosis	QDATAEEEGEFEEEAEEEVA	426	445
http://www.iedb.org/assay/12523096	33091337	PAVVIRQRKSYRRKDGVFLY	78	97	P62829	Homo sapiens	DRB5*01:01	multiple sclerosis	PAVVIRQRKSYRRKDGVFLY	78	97
http://www.iedb.org/assay/12523195	33091337	MPRAPHFMPLLLLLLLLSLP	1	20	Q9H3T2	Homo sapiens	DRB5*01:01	multiple sclerosis	MPRAPHFMPLLLLLLLLSLP	1	20
http://www.iedb.org/assay/12523210	33091337	PGVTVKDVNQQEFVRALAAF	2	21	P39019	Homo sapiens	DRB5*01:01	multiple sclerosis	PGVTVKDVNQQEFVRALAAF	2	21
http://www.iedb.org/assay/12523211	33091337	PGVTVKDVNQQEFVRALAAF	2	21	P39019	Homo sapiens	DRB5*01:01	multiple sclerosis	PGVTVKDVNQQEFVRALAAF	2	21
http://www.iedb.org/assay/12523217	33091337	HISKKWGFTKF	166	176	Q96L21	Homo sapiens	DRB5*01:01	multiple sclerosis	FKFPGRQKIHISKKWGFTKF	157	176
http://www.iedb.org/assay/12523219	33091337	HISKKWGFTKF	166	176	Q96L21	Homo sapiens	DRB1*15:01	multiple sclerosis	FKFPGRQKIHISKKWGFTKF	157	176
http://www.iedb.org/assay/12523227	33091337	RNPRQINWTVLYRR	44	57	P83731	Homo sapiens	DRB5*01:01	multiple sclerosis	FLSKRNPRQINWTVLYRRKH	40	59
http://www.iedb.org/assay/12523231	33091337	FLSKRNPRQINWTVLYRRKH	40	59	P83731	Homo sapiens	DRB5*01:01	multiple sclerosis	FLSKRNPRQINWTVLYRRKH	40	59
http://www.iedb.org/assay/12523244	33091337	PKGKKAKGKKVAPAPAVVK	2	20	P62424	Homo sapiens	DRB5*01:01	multiple sclerosis	PKGKKAKGKKVAPAPAVVKK	2	21
http://www.iedb.org/assay/12523245	33091337	PKGKKAKGKKVAPAPAVVK	2	20	P62424	Homo sapiens	DRB5*01:01	multiple sclerosis	PKGKKAKGKKVAPAPAVVKK	2	21
http://www.iedb.org/assay/12523273	33091337	PEPAKSAPAPKKGSKKAV	2	19	P62807	Homo sapiens	DRB5*01:01	multiple sclerosis	PEPAKSAPAPKKGSKKAVTK	2	21
http://www.iedb.org/assay/12523274	33091337	PEPAKSAPAPKKGSKKAV	2	19	P62807	Homo sapiens	DRB1*15:01	multiple sclerosis	PEPAKSAPAPKKGSKKAVTK	2	21
http://www.iedb.org/assay/12523287	33091337	KGITNRPELQAPCFGVFLVI	15	34	Q8NH85	Homo sapiens	DRB5*01:01	multiple sclerosis	KGITNRPELQAPCFGVFLVI	15	34
http://www.iedb.org/assay/12523360	33091337	VGEYRAVTELGRP	73	85	Q30154	Homo sapiens	DRB5*01:01	multiple sclerosis	FDSDVGEYRAVTELGRPDAE	69	88
http://www.iedb.org/assay/12523399	33091337	WGLNFGSKEDAAQFAAGMAS	89	108	P50552	Homo sapiens	DRB5*01:01	multiple sclerosis	WGLNFGSKEDAAQFAAGMAS	89	108
http://www.iedb.org/assay/12523421	33091337	GKDGFHIRVRLHPFHVIRIN	81	100	P27635	Homo sapiens	DRB5*01:01	multiple sclerosis	GKDGFHIRVRLHPFHVIRIN	81	100
http://www.iedb.org/assay/12523450	33091337	IGGSILASLSTFQQM	343	357	P62736	Homo sapiens	DRB5*01:01	multiple sclerosis	IGGSILASLSTFQQMWISKQ	343	362
http://www.iedb.org/assay/12523453	33091337	NELRVAPEEHPVLL	92	105	P60709	Homo sapiens	DRB5*01:01	multiple sclerosis	WHHTFYNELRVAPEEHPVLL	86	105
http://www.iedb.org/assay/12523454	33091337	NELRVAPEEHPVLL	92	105	P60709	Homo sapiens	DRB1*15:01	multiple sclerosis	WHHTFYNELRVAPEEHPVLL	86	105
http://www.iedb.org/assay/12523455	33091337	WHHTFYNELRVAPEEHPV	86	103	P60709	Homo sapiens	DRB5*01:01	multiple sclerosis	WHHTFYNELRVAPEEHPVLL	86	105
http://www.iedb.org/assay/12523456	33091337	WHHTFYNELRVAPEEHPV	86	103	P60709	Homo sapiens	DRB1*15:01	multiple sclerosis	WHHTFYNELRVAPEEHPVLL	86	105
http://www.iedb.org/assay/12523457	33091337	LRVAPEEHPVL	94	104	P60709	Homo sapiens	DRB5*01:01	multiple sclerosis	WHHTFYNELRVAPEEHPVLL	86	105
http://www.iedb.org/assay/12523458	33091337	LRVAPEEHPVL	94	104	P60709	Homo sapiens	DRB5*01:01	multiple sclerosis	WHHTFYNELRVAPEEHPVLL	86	105
http://www.iedb.org/assay/12523459	33091337	LRVAPEEHPVL	94	104	P60709	Homo sapiens	DRB1*15:01	multiple sclerosis	WHHTFYNELRVAPEEHPVLL	86	105
http://www.iedb.org/assay/12523460	33091337	LRVAPEEHPVL	94	104	P60709	Homo sapiens	DRB1*15:01	multiple sclerosis	WHHTFYNELRVAPEEHPVLL	86	105
http://www.iedb.org/assay/12523471	33091337	MTGAKRKKKSMLWSKMHTPQ	1	20	Q8TE54	Homo sapiens	DRB5*01:01	multiple sclerosis	MTGAKRKKKSMLWSKMHTPQ	1	20
http://www.iedb.org/assay/12523492	33091337	FGSAFATPFLVVRHQLLKT	45	63	P15954	Homo sapiens	DRB5*01:01	multiple sclerosis	YFGSAFATPFLVVRHQLLKT	44	63
http://www.iedb.org/assay/12523550	33091337	RFAGHVSPLINVLMANVLLL	264	283	Q8NGJ7	Homo sapiens	DRB5*01:01	multiple sclerosis	RFAGHVSPLINVLMANVLLL	264	283
http://www.iedb.org/assay/12523563	33091337	QAALLVLTVVIEKREHSPSW	564	583	Q6V1P9	Homo sapiens	DRB5*01:01	multiple sclerosis	QAALLVLTVVIEKREHSPSW	564	583
http://www.iedb.org/assay/12523565	33091337	QAALLVLTVVIEKREHSPSW	564	583	Q6V1P9	Homo sapiens	DRB1*15:01	multiple sclerosis	QAALLVLTVVIEKREHSPSW	564	583
http://www.iedb.org/assay/12523569	33091337	VRRQATTIIADNIIFLSDQT	125	144	Q04837	Homo sapiens	DRB5*01:01	multiple sclerosis	VRRQATTIIADNIIFLSDQT	125	144
http://www.iedb.org/assay/12523570	33091337	VRRQATTIIADNIIFLSDQT	125	144	Q04837	Homo sapiens	DRB1*15:01	multiple sclerosis	VRRQATTIIADNIIFLSDQT	125	144
http://www.iedb.org/assay/12523571	33091337	VRRQATTIIADNIIFLSDQT	125	144	Q04837	Homo sapiens	DRB1*15:01	multiple sclerosis	VRRQATTIIADNIIFLSDQT	125	144
http://www.iedb.org/assay/12523572	33091337	VRRQATTIIADNIIFLSDQ	125	143	Q04837	Homo sapiens	DRB5*01:01	multiple sclerosis	VRRQATTIIADNIIFLSDQT	125	144
http://www.iedb.org/assay/12523573	33091337	VRRQATTIIADNIIFLSDQ	125	143	Q04837	Homo sapiens	DRB1*15:01	multiple sclerosis	VRRQATTIIADNIIFLSDQT	125	144
http://www.iedb.org/assay/12523574	33091337	VRRQATTIIADNIIFLSDQ	125	143	Q04837	Homo sapiens	DRB1*15:01	multiple sclerosis	VRRQATTIIADNIIFLSDQT	125	144
http://www.iedb.org/assay/12523596	33091337	PGVTVKDVNQQEFVRALAA	2	20	P39019	Homo sapiens	DRB5*01:01	multiple sclerosis	PGVTVKDVNQQEFVRALAAF	2	21
http://www.iedb.org/assay/12523597	33091337	PGVTVKDVNQQE	2	13	P39019	Homo sapiens	DRB5*01:01	multiple sclerosis	PGVTVKDVNQQEFVRALAAF	2	21
http://www.iedb.org/assay/12523598	33091337	PGVTVKDVNQQE	2	13	P39019	Homo sapiens	DRB5*01:01	multiple sclerosis	PGVTVKDVNQQEFVRALAAF	2	21
http://www.iedb.org/assay/12523606	33091337	RVAPEEHPVL	95	104	P60709	Homo sapiens	DRB5*01:01	multiple sclerosis	WHHTFYNELRVAPEEHPVLL	86	105
http://www.iedb.org/assay/12523607	33091337	RVAPEEHPVL	95	104	P60709	Homo sapiens	DRB5*01:01	multiple sclerosis	WHHTFYNELRVAPEEHPVLL	86	105
http://www.iedb.org/assay/12523608	33091337	RVAPEEHPVL	95	104	P60709	Homo sapiens	DRB1*15:01	multiple sclerosis	WHHTFYNELRVAPEEHPVLL	86	105
http://www.iedb.org/assay/12523609	33091337	DIDTAAKFIGAGA	62	74	P05496	Homo sapiens	DRB5*01:01	multiple sclerosis	DIDTAAKFIGAGAATVGVAG	62	81
http://www.iedb.org/assay/12523610	33091337	DIDTAAKFIGAGAATVGVAG	62	81	P05496	Homo sapiens	DRB5*01:01	multiple sclerosis	DIDTAAKFIGAGAATVGVAG	62	81
http://www.iedb.org/assay/12523707	33091337	SLSTFQQMWISKQ	350	362	P62736	Homo sapiens	DRB5*01:01	multiple sclerosis	IGGSILASLSTFQQMWISKQ	343	362
http://www.iedb.org/assay/12523709	33091337	STFQQMWISKQ	352	362	P62736	Homo sapiens	DRB5*01:01	multiple sclerosis	IGGSILASLSTFQQMWISKQ	343	362
http://www.iedb.org/assay/12523715	33091337	NELRVAPEEHPV	92	103	P60709	Homo sapiens	DRB5*01:01	multiple sclerosis	WHHTFYNELRVAPEEHPVLL	86	105
http://www.iedb.org/assay/12523716	33091337	LRVAPEEHPV	94	103	P60709	Homo sapiens	DRB5*01:01	multiple sclerosis	WHHTFYNELRVAPEEHPVLL	86	105
http://www.iedb.org/assay/12523717	33091337	RVAPEEHPV	95	103	P60709	Homo sapiens	DRB5*01:01	multiple sclerosis	WHHTFYNELRVAPEEHPVLL	86	105
http://www.iedb.org/assay/12523718	33091337	VAPEEHPVLL	96	105	P60709	Homo sapiens	DRB5*01:01	multiple sclerosis	WHHTFYNELRVAPEEHPVLL	86	105
http://www.iedb.org/assay/12523753	33091337	YGSAGPPPTGEEDTAEKDEL	635	654	P11021	Homo sapiens	DRB5*01:01	multiple sclerosis	YGSAGPPPTGEEDTAEKDEL	635	654
http://www.iedb.org/assay/12523870	33091337	AQAQYSAAVAKGKS	101	114	Q14624	Homo sapiens	DRB5*01:01	multiple sclerosis	EKAEAQAQYSAAVAKGKSAG	97	116
http://www.iedb.org/assay/12523871	33091337	AQAQYSAAVAKGKS	101	114	Q14624	Homo sapiens	DRB5*01:01	multiple sclerosis	EKAEAQAQYSAAVAKGKSAG	97	116
http://www.iedb.org/assay/12523872	33091337	AQYSAAVAKGKSAG	103	116	Q14624	Homo sapiens	DRB5*01:01	multiple sclerosis	EKAEAQAQYSAAVAKGKSAG	97	116
http://www.iedb.org/assay/12523881	33091337	QDEIQRLPGLAKQPS	32	46	P10619	Homo sapiens	DRB5*01:01	multiple sclerosis	APDQDEIQRLPGLAKQPSFR	29	48
http://www.iedb.org/assay/12523882	33091337	APDQDEIQRLPGLAKQPSF	29	47	P10619	Homo sapiens	DRB5*01:01	multiple sclerosis	APDQDEIQRLPGLAKQPSFR	29	48
http://www.iedb.org/assay/12523883	33091337	APDQDEIQRLPGLAKQPSF	29	47	P10619	Homo sapiens	DRB5*01:01	multiple sclerosis	APDQDEIQRLPGLAKQPSFR	29	48
http://www.iedb.org/assay/12523901	33091337	AADPPAENSSAPEAEQGGAE	305	324	P67809	Homo sapiens	DRB5*01:01	multiple sclerosis	AADPPAENSSAPEAEQGGAE	305	324
http://www.iedb.org/assay/12524002	33091337	PKGKKAKGKKVAPAPAVVKK	2	21	P62424	Homo sapiens	DRB5*01:01	multiple sclerosis	PKGKKAKGKKVAPAPAVVKK	2	21
http://www.iedb.org/assay/12524118	33091337	VGEYRAVTELGRPDAE	73	88	Q30154	Homo sapiens	DRB5*01:01	multiple sclerosis	FDSDVGEYRAVTELGRPDAE	69	88
http://www.iedb.org/assay/12524119	33091337	FDSDVGEYRAVTELGRPDAE	69	88	Q30154	Homo sapiens	DRB5*01:01	multiple sclerosis	FDSDVGEYRAVTELGRPDAE	69	88
http://www.iedb.org/assay/12524230	33091337	PPAENSSAPEAEQGGAE	308	324	P67809	Homo sapiens	DRB5*01:01	multiple sclerosis	AADPPAENSSAPEAEQGGAE	305	324
http://www.iedb.org/assay/12524246	33091337	DNEETFLKKYLYEIARRHPY	153	172	P02768	Homo sapiens	DRB5*01:01	multiple sclerosis	DNEETFLKKYLYEIARRHPY	153	172
http://www.iedb.org/assay/12524273	33091337	ASEKGSGDGPWPEPEAAEGD	96	115	Q5TGJ6	Homo sapiens	DRB5*01:01	multiple sclerosis	ASEKGSGDGPWPEPEAAEGD	96	115
http://www.iedb.org/assay/12524303	33091337	AEAQAQYSAAVAKGKSAG	99	116	Q14624	Homo sapiens	DRB5*01:01	multiple sclerosis	EKAEAQAQYSAAVAKGKSAG	97	116
http://www.iedb.org/assay/12524384	33091337	KRKEKWKHARVKEREHERRK	104	123	Q9UQ88	Homo sapiens	DRB5*01:01	multiple sclerosis	KRKEKWKHARVKEREHERRK	104	123
http://www.iedb.org/assay/12524389	33091337	IDEGWWRGYGPDGHFGMFPA	404	423	Q9UJU6	Homo sapiens	DRB5*01:01	multiple sclerosis	IDEGWWRGYGPDGHFGMFPA	404	423
http://www.iedb.org/assay/12524428	33091337	EKPIRIPRFLSVKASHVLKG	472	491	Q05513	Homo sapiens	DRB5*01:01	multiple sclerosis	EKPIRIPRFLSVKASHVLKG	472	491
http://www.iedb.org/assay/12524474	33091337	QDDKDGGDFSGTGGLPDYSA	574	593	Q8IWU5	Homo sapiens	DRB5*01:01	multiple sclerosis	QDDKDGGDFSGTGGLPDYSA	574	593
http://www.iedb.org/assay/12524516	33091337	APDQDEIQRLPGLAKQP	29	45	P10619	Homo sapiens	DRB5*01:01	multiple sclerosis	APDQDEIQRLPGLAKQPSFR	29	48
http://www.iedb.org/assay/12524529	33091337	APASRPRLALLLLLLLLPLP	10	29	Q8N729	Homo sapiens	DRB5*01:01	multiple sclerosis	APASRPRLALLLLLLLLPLP	10	29
http://www.iedb.org/assay/12524583	33091337	HSAFAPEFQQTDSGKVLSKL	321	340	Q6Q788	Homo sapiens	DRB5*01:01	multiple sclerosis	HSAFAPEFQQTDSGKVLSKL	321	340
http://www.iedb.org/assay/12524620	33091337	SSGAHGEEGSARMWKTLTF	25	43	P12074	Homo sapiens	DRB5*01:01	multiple sclerosis	SSGAHGEEGSARMWKTLTFF	25	44
http://www.iedb.org/assay/12524822	33091337	SPPPILNGRISYYSTPIAVG	25	44	P20023	Homo sapiens	DRB1*15:01	multiple sclerosis	SPPPILNGRISYYSTPIAVG	25	44
http://www.iedb.org/assay/12524837	33091337	AAVAGGAPSVGIKAANGVVL	27	46	P25787	Homo sapiens	DRB1*15:01	multiple sclerosis	AAVAGGAPSVGIKAANGVVL	27	46
http://www.iedb.org/assay/12524838	33091337	AAVAGGAPSVGIKAANGVVL	27	46	P25787	Homo sapiens	DRB1*15:01	multiple sclerosis	AAVAGGAPSVGIKAANGVVL	27	46
http://www.iedb.org/assay/12524951	33091337	PEPAKSAPAPK	2	12	P62807	Homo sapiens	DRB1*15:01	multiple sclerosis	PEPAKSAPAPKKGSKKAVTK	2	21
http://www.iedb.org/assay/12524952	33091337	PEPAKSAPAPK	2	12	P62807	Homo sapiens	DRB1*15:01	multiple sclerosis	PEPAKSAPAPKKGSKKAVTK	2	21
http://www.iedb.org/assay/12525050	33091337	PSRYISPDQLADLYKSFIKD	267	286	P06733	Homo sapiens	DRB1*15:01	multiple sclerosis	PSRYISPDQLADLYKSFIKD	267	286
http://www.iedb.org/assay/12525059	33091337	VNPTVFFDIAVD	2	13	P62937	Homo sapiens	DRB1*15:01	multiple sclerosis	VNPTVFFDIAVDGEPLGRVS	2	21
http://www.iedb.org/assay/12525123	33091337	DHGSTGILVFPNEDLHVK	147	164	Q99538	Homo sapiens	DRB1*15:01	multiple sclerosis	DHGSTGILVFPNEDLHVKDL	147	166
http://www.iedb.org/assay/12525124	33091337	DHGSTGILVFPNEDLHVK	147	164	Q99538	Homo sapiens	DRB1*15:01	multiple sclerosis	DHGSTGILVFPNEDLHVKDL	147	166
http://www.iedb.org/assay/12525125	33091337	DHGSTGILVFPNEDLHVKDL	147	166	Q99538	Homo sapiens	DRB1*15:01	multiple sclerosis	DHGSTGILVFPNEDLHVKDL	147	166
http://www.iedb.org/assay/12525126	33091337	DHGSTGILVFPNEDLHVKD	147	165	Q99538	Homo sapiens	DRB1*15:01	multiple sclerosis	DHGSTGILVFPNEDLHVKDL	147	166
http://www.iedb.org/assay/12525127	33091337	DHGSTGILVFPNEDLHVKD	147	165	Q99538	Homo sapiens	DRB1*15:01	multiple sclerosis	DHGSTGILVFPNEDLHVKDL	147	166
http://www.iedb.org/assay/12525129	33091337	YPGLQGFNWTYLGPFSDHQP	328	347	P07333	Homo sapiens	DRB1*15:01	multiple sclerosis	YPGLQGFNWTYLGPFSDHQP	328	347
http://www.iedb.org/assay/12525145	33091337	LGRPTTLSETMRKADIWLMR	239	258	P36537	Homo sapiens	DRB1*15:01	multiple sclerosis	LGRPTTLSETMRKADIWLMR	239	258
http://www.iedb.org/assay/12525158	33091337	ALLSSGFSLEDPQTHANRIY	670	689	P07900	Homo sapiens	DRB1*15:01	multiple sclerosis	ALLSSGFSLEDPQTHANRIY	670	689
http://www.iedb.org/assay/12525159	33091337	ALLSSGFSLEDPQTHSNRIY	662	681	P08238	Homo sapiens	DRB1*15:01	multiple sclerosis	ALLSSGFSLEDPQTHSNRIY	662	681
http://www.iedb.org/assay/12525162	33091337	DHGSTGILVFPNEDLH	147	162	Q99538	Homo sapiens	DRB1*15:01	multiple sclerosis	DHGSTGILVFPNEDLHVKDL	147	166
http://www.iedb.org/assay/12525198	33091337	VNPTVFFDIAVDGEPLGRVS	2	21	P62937	Homo sapiens	DRB1*15:01	multiple sclerosis	VNPTVFFDIAVDGEPLGRVS	2	21
http://www.iedb.org/assay/12525200	33091337	RRQATTIIADNIIFLSDQ	126	143	Q04837	Homo sapiens	DRB1*15:01	multiple sclerosis	VRRQATTIIADNIIFLSDQT	125	144
http://www.iedb.org/assay/12525218	33091337	QMLLNEQAQQLQELNYKLEL	1053	1072	Q6TFL3	Homo sapiens	DRB1*15:01	multiple sclerosis	QMLLNEQAQQLQELNYKLEL	1053	1072
http://www.iedb.org/assay/1648693	7638864	IYFRNQKGHSGLQPTGLLS	248	266	P13762	Homo sapiens	DRB1*04:01	rheumatoid arthritis	IYFRNQKGHSGLQPTGLLS	248	266
http://www.iedb.org/assay/1648694	7638864	IYFRNQKGHSGLQPTGFLS	248	266	P13760	Homo sapiens	DRB1*04:01	rheumatoid arthritis	IYFRNQKGHSGLQPTGFLS	248	266
http://www.iedb.org/assay/1693050	19531498	AAHLPAEFTPAVHASLDKF	111	129	P69905	Homo sapiens	DRB1*04:01	multiple sclerosis	AAHLPAEFTPAVHASLDKF	111	129
http://www.iedb.org/assay/1693237	19531498	QTPQHPSFLFQDKRVSWSL	462	480	Q08380	Homo sapiens	DRB1*03:01	multiple sclerosis	QTPQHPSFLFQDKRVSWSL	462	480
http://www.iedb.org/assay/12521721	33091337	DLFKAVDAALKK	32	43	P01042	Homo sapiens	DRB5*01:01	multiple sclerosis	NDKDLFKAVDAALKKYNSQ	29	47
http://www.iedb.org/assay/12521722	33091337	DLFKAVDAALKK	32	43	P01042	Homo sapiens	DRB5*01:01	multiple sclerosis	NDKDLFKAVDAALKKYNSQ	29	47
http://www.iedb.org/assay/12521725	33091337	NDKDLFKAVDAALKKYN	29	45	P01042	Homo sapiens	DRB5*01:01	multiple sclerosis	NDKDLFKAVDAALKKYNSQ	29	47
http://www.iedb.org/assay/12521726	33091337	NDKDLFKAVDAALKKYN	29	45	P01042	Homo sapiens	DRB5*01:01	multiple sclerosis	NDKDLFKAVDAALKKYNSQ	29	47
http://www.iedb.org/assay/12522134	33091337	KPFVFLMIEQNTKSPL	392	407	P01009	Homo sapiens	DRB5*01:01	multiple sclerosis	KPFVFLMIEQNTKSPLFMG	392	410
http://www.iedb.org/assay/12522135	33091337	KPFVFLMIEQNTKSPL	392	407	P01009	Homo sapiens	DRB5*01:01	multiple sclerosis	KPFVFLMIEQNTKSPLFMG	392	410
http://www.iedb.org/assay/12522166	33091337	GPVEGAFSVYSDFLLYKSG	247	265	P07858	Homo sapiens	DRB5*01:01	multiple sclerosis	GPVEGAFSVYSDFLLYKSG	247	265
http://www.iedb.org/assay/12522167	33091337	GPVEGAFSVYSDFLLYKSG	247	265	P07858	Homo sapiens	DRB5*01:01	multiple sclerosis	GPVEGAFSVYSDFLLYKSG	247	265
http://www.iedb.org/assay/12522170	33091337	GPVEGAFSVYSDFLLYKSG	247	265	P07858	Homo sapiens	DRB1*15:01	multiple sclerosis	GPVEGAFSVYSDFLLYKSG	247	265
http://www.iedb.org/assay/12522171	33091337	GPVEGAFSVYSDFLLYKSG	247	265	P07858	Homo sapiens	DRB1*15:01	multiple sclerosis	GPVEGAFSVYSDFLLYKSG	247	265
http://www.iedb.org/assay/12522173	33091337	GPVEGAFSVYSDFLLYK	247	263	P07858	Homo sapiens	DRB5*01:01	multiple sclerosis	GPVEGAFSVYSDFLLYKSG	247	265
http://www.iedb.org/assay/12522176	33091337	GPVEGAFSVYSDFLLYK	247	263	P07858	Homo sapiens	DRB1*15:01	multiple sclerosis	GPVEGAFSVYSDFLLYKSG	247	265
http://www.iedb.org/assay/12522177	33091337	GPVEGAFSVYSDFLLYK	247	263	P07858	Homo sapiens	DRB1*15:01	multiple sclerosis	GPVEGAFSVYSDFLLYKSG	247	265
http://www.iedb.org/assay/12522179	33091337	EGAFSVYSDFLLYKSG	250	265	P07858	Homo sapiens	DRB5*01:01	multiple sclerosis	GPVEGAFSVYSDFLLYKSG	247	265
http://www.iedb.org/assay/12522182	33091337	EGAFSVYSDFLLYKSG	250	265	P07858	Homo sapiens	DRB1*15:01	multiple sclerosis	GPVEGAFSVYSDFLLYKSG	247	265
http://www.iedb.org/assay/12522183	33091337	EGAFSVYSDFLLYKSG	250	265	P07858	Homo sapiens	DRB1*15:01	multiple sclerosis	GPVEGAFSVYSDFLLYKSG	247	265
http://www.iedb.org/assay/12522185	33091337	EGAFSVYSDFLLYK	250	263	P07858	Homo sapiens	DRB5*01:01	multiple sclerosis	GPVEGAFSVYSDFLLYKSG	247	265
http://www.iedb.org/assay/12522187	33091337	EGAFSVYSDFLLYK	250	263	P07858	Homo sapiens	DRB1*15:01	multiple sclerosis	GPVEGAFSVYSDFLLYKSG	247	265
http://www.iedb.org/assay/12522255	33091337	DKDLFKAVDAALKK	30	43	P01042	Homo sapiens	DRB5*01:01	multiple sclerosis	NDKDLFKAVDAALKKYNSQ	29	47
http://www.iedb.org/assay/12522258	33091337	DKDLFKAVDAALKKYN	30	45	P01042	Homo sapiens	DRB5*01:01	multiple sclerosis	NDKDLFKAVDAALKKYNSQ	29	47
http://www.iedb.org/assay/12522259	33091337	DKDLFKAVDAALKKYN	30	45	P01042	Homo sapiens	DRB5*01:01	multiple sclerosis	NDKDLFKAVDAALKKYNSQ	29	47
http://www.iedb.org/assay/12522261	33091337	DKDLFKAVDAALKKY	30	44	P01042	Homo sapiens	DRB5*01:01	multiple sclerosis	NDKDLFKAVDAALKKYNSQ	29	47
http://www.iedb.org/assay/12522262	33091337	DKDLFKAVDAALKKY	30	44	P01042	Homo sapiens	DRB5*01:01	multiple sclerosis	NDKDLFKAVDAALKKYNSQ	29	47
http://www.iedb.org/assay/12522264	33091337	KDLFKAVDAALKKYN	31	45	P01042	Homo sapiens	DRB5*01:01	multiple sclerosis	NDKDLFKAVDAALKKYNSQ	29	47
http://www.iedb.org/assay/12522265	33091337	KDLFKAVDAALKKYN	31	45	P01042	Homo sapiens	DRB5*01:01	multiple sclerosis	NDKDLFKAVDAALKKYNSQ	29	47
http://www.iedb.org/assay/12522267	33091337	DKDLFKAVDAALKKYNS	30	46	P01042	Homo sapiens	DRB5*01:01	multiple sclerosis	NDKDLFKAVDAALKKYNSQ	29	47
http://www.iedb.org/assay/12522268	33091337	DKDLFKAVDAALKKYNS	30	46	P01042	Homo sapiens	DRB5*01:01	multiple sclerosis	NDKDLFKAVDAALKKYNSQ	29	47
http://www.iedb.org/assay/12522270	33091337	DLFKAVDAALKKYN	32	45	P01042	Homo sapiens	DRB5*01:01	multiple sclerosis	NDKDLFKAVDAALKKYNSQ	29	47
http://www.iedb.org/assay/12522271	33091337	DLFKAVDAALKKYN	32	45	P01042	Homo sapiens	DRB5*01:01	multiple sclerosis	NDKDLFKAVDAALKKYNSQ	29	47
http://www.iedb.org/assay/12522274	33091337	NDKDLFKAVDAALKKYNS	29	46	P01042	Homo sapiens	DRB5*01:01	multiple sclerosis	NDKDLFKAVDAALKKYNSQ	29	47
http://www.iedb.org/assay/12522275	33091337	NDKDLFKAVDAALKKYNS	29	46	P01042	Homo sapiens	DRB5*01:01	multiple sclerosis	NDKDLFKAVDAALKKYNSQ	29	47
http://www.iedb.org/assay/12522277	33091337	NDKDLFKAVDAALKKY	29	44	P01042	Homo sapiens	DRB5*01:01	multiple sclerosis	NDKDLFKAVDAALKKYNSQ	29	47
http://www.iedb.org/assay/12522642	33091337	DIARRLKFSQIELMLRKAL	173	191	Q5VYY1	Homo sapiens	DRB5*01:01	multiple sclerosis	DIARRLKFSQIELMLRKAL	173	191
http://www.iedb.org/assay/12522665	33091337	GAFSVYSDFLLYKSG	251	265	P07858	Homo sapiens	DRB1*15:01	multiple sclerosis	GPVEGAFSVYSDFLLYKSG	247	265
http://www.iedb.org/assay/12522666	33091337	GAFSVYSDFLLYKSG	251	265	P07858	Homo sapiens	DRB1*15:01	multiple sclerosis	GPVEGAFSVYSDFLLYKSG	247	265
http://www.iedb.org/assay/12522668	33091337	GAFSVYSDFLLYK	251	263	P07858	Homo sapiens	DRB5*01:01	multiple sclerosis	GPVEGAFSVYSDFLLYKSG	247	265
http://www.iedb.org/assay/12522671	33091337	GAFSVYSDFLLYK	251	263	P07858	Homo sapiens	DRB1*15:01	multiple sclerosis	GPVEGAFSVYSDFLLYKSG	247	265
http://www.iedb.org/assay/12522672	33091337	GAFSVYSDFLLYK	251	263	P07858	Homo sapiens	DRB1*15:01	multiple sclerosis	GPVEGAFSVYSDFLLYKSG	247	265
http://www.iedb.org/assay/12522758	33091337	NDKDLFKAVDAALKK	29	43	P01042	Homo sapiens	DRB5*01:01	multiple sclerosis	NDKDLFKAVDAALKKYNSQ	29	47
http://www.iedb.org/assay/12522760	33091337	KDLFKAVDAALKKY	31	44	P01042	Homo sapiens	DRB5*01:01	multiple sclerosis	NDKDLFKAVDAALKKYNSQ	29	47
http://www.iedb.org/assay/12522763	33091337	DPAGPNFEYAEAPSRLSPD	183	201	P06858	Homo sapiens	DRB5*01:01	multiple sclerosis	DPAGPNFEYAEAPSRLSPD	183	201
http://www.iedb.org/assay/12522843	33091337	FSVVPSPKVSDTVVEPYNA	167	185	Q13509	Homo sapiens	DRB1*15:01	multiple sclerosis	FSVVPSPKVSDTVVEPYNA	167	185
http://www.iedb.org/assay/12523000	33091337	GRVRTKTVKKAARVIIEKY	2	20	P0CW22	Homo sapiens	DRB5*01:01	multiple sclerosis	GRVRTKTVKKAARVIIEKY	2	20
http://www.iedb.org/assay/12523098	33091337	MKFNPFVTSDRSKNRKRHF	1	19	Q9UNX3	Homo sapiens	DRB5*01:01	multiple sclerosis	MKFNPFVTSDRSKNRKRHF	1	19
http://www.iedb.org/assay/12523246	33091337	PKGKKAKGKKVAPAPAVVK	2	20	P62424	Homo sapiens	DRB1*15:01	multiple sclerosis	PKGKKAKGKKVAPAPAVVK	2	20
http://www.iedb.org/assay/12523247	33091337	VKWPRYIRLQRQRAILY	55	71	P62424	Homo sapiens	DRB5*01:01	multiple sclerosis	RFVKWPRYIRLQRQRAILY	53	71
http://www.iedb.org/assay/12523250	33091337	RFVKWPRYIRLQ	53	64	P62424	Homo sapiens	DRB5*01:01	multiple sclerosis	RFVKWPRYIRLQRQRAILY	53	71
http://www.iedb.org/assay/12523433	33091337	TGNKIRYNSKRRHWRRTKL	31	49	P62891	Homo sapiens	DRB5*01:01	multiple sclerosis	TGNKIRYNSKRRHWRRTKL	31	49
http://www.iedb.org/assay/12523558	33091337	WGALATISTLEAVRG	68	82	O75629	Homo sapiens	DRB5*01:01	multiple sclerosis	DWGALATISTLEAVRGRPF	67	85
http://www.iedb.org/assay/12523560	33091337	DWGALATISTLEAVRG	67	82	O75629	Homo sapiens	DRB5*01:01	multiple sclerosis	DWGALATISTLEAVRGRPF	67	85
http://www.iedb.org/assay/12523561	33091337	WGALATISTLEAVR	68	81	O75629	Homo sapiens	DRB5*01:01	multiple sclerosis	DWGALATISTLEAVRGRPF	67	85
http://www.iedb.org/assay/12523562	33091337	DWGALATISTLEAVRGRPF	67	85	O75629	Homo sapiens	DRB5*01:01	multiple sclerosis	DWGALATISTLEAVRGRPF	67	85
http://www.iedb.org/assay/12523656	33091337	LVLQVRQRVKPDRKPKLKP	213	231	P48039	Homo sapiens	DRB5*01:01	multiple sclerosis	LVLQVRQRVKPDRKPKLKP	213	231
http://www.iedb.org/assay/12523663	33091337	KQMPCKKNEENEDSVFQPN	827	845	Q6AWC2	Homo sapiens	DRB5*01:01	multiple sclerosis	KQMPCKKNEENEDSVFQPN	827	845
http://www.iedb.org/assay/12523710	33091337	TEAPLNPKANREKMTQI	108	124	P62736	Homo sapiens	DRB5*01:01	multiple sclerosis	LLTEAPLNPKANREKMTQI	106	124
http://www.iedb.org/assay/12523711	33091337	LLTEAPLNPKAN	106	117	P62736	Homo sapiens	DRB5*01:01	multiple sclerosis	LLTEAPLNPKANREKMTQI	106	124
http://www.iedb.org/assay/12523721	33091337	QNTKSPLFMG	401	410	P01009	Homo sapiens	DRB5*01:01	multiple sclerosis	KPFVFLMIEQNTKSPLFMG	392	410
http://www.iedb.org/assay/12523850	33091337	KLEKEEEEGISQESSEEEQ	89	107	P17096	Homo sapiens	DRB5*01:01	multiple sclerosis	KLEKEEEEGISQESSEEEQ	89	107
http://www.iedb.org/assay/12523877	33091337	LPDNINVYATTAANPRESS	198	216	Q99538	Homo sapiens	DRB5*01:01	multiple sclerosis	LPDNINVYATTAANPRESS	198	216
http://www.iedb.org/assay/12523913	33091337	ITATDSGSPALTGTGTINV	2334	2352	Q6V0I7	Homo sapiens	DRB5*01:01	multiple sclerosis	ITATDSGSPALTGTGTINV	2334	2352
http://www.iedb.org/assay/12523938	33091337	SAEELDAQLDAYNARMDTS	239	257	Q86V81	Homo sapiens	DRB5*01:01	multiple sclerosis	SAEELDAQLDAYNARMDTS	239	257
http://www.iedb.org/assay/12523939	33091337	SAEELDAQLDAYNARMDTS	239	257	Q86V81	Homo sapiens	DRB1*15:01	multiple sclerosis	SAEELDAQLDAYNARMDTS	239	257
http://www.iedb.org/assay/12523967	33091337	VSMGIWMAAIGPKRYQDSL	441	459	Q8NCR0	Homo sapiens	DRB5*01:01	multiple sclerosis	VSMGIWMAAIGPKRYQDSL	441	459
http://www.iedb.org/assay/12524128	33091337	NDKDLFKAVDAALKKYNSQ	29	47	P01042	Homo sapiens	DRB5*01:01	multiple sclerosis	NDKDLFKAVDAALKKYNSQ	29	47
http://www.iedb.org/assay/12524198	33091337	NEDNGIIKAFRNIPGITLL	212	230	P36578	Homo sapiens	DRB5*01:01	multiple sclerosis	NEDNGIIKAFRNIPGITLL	212	230
http://www.iedb.org/assay/12524225	33091337	LKKLTTLKVDDNQLTMLPN	275	293	Q96NW7	Homo sapiens	DRB5*01:01	multiple sclerosis	LKKLTTLKVDDNQLTMLPN	275	293
http://www.iedb.org/assay/12524365	33091337	FVRTNGKEPELLEPIPYEF	140	158	P46778	Homo sapiens	DRB5*01:01	multiple sclerosis	FVRTNGKEPELLEPIPYEF	140	158
http://www.iedb.org/assay/12524366	33091337	VRTNGKEPELLEPIPYEF	141	158	P46778	Homo sapiens	DRB5*01:01	multiple sclerosis	FVRTNGKEPELLEPIPYEF	140	158
http://www.iedb.org/assay/12524370	33091337	RFVKWPRYIRLQRQRAI	53	69	P62424	Homo sapiens	DRB5*01:01	multiple sclerosis	RFVKWPRYIRLQRQRAILY	53	71
http://www.iedb.org/assay/12524371	33091337	RFVKWPRYIRL	53	63	P62424	Homo sapiens	DRB5*01:01	multiple sclerosis	RFVKWPRYIRLQRQRAILY	53	71
http://www.iedb.org/assay/12524373	33091337	RFVKWPRYIRLQRQ	53	66	P62424	Homo sapiens	DRB5*01:01	multiple sclerosis	RFVKWPRYIRLQRQRAILY	53	71
http://www.iedb.org/assay/12524414	33091337	ERNGLSLAALKKALAAGGY	56	74	P16401	Homo sapiens	DRB5*01:01	multiple sclerosis	ERNGLSLAALKKALAAGGY	56	74
http://www.iedb.org/assay/12524417	33091337	TNVPRASVPDGFLSEL	8	23	P14174	Homo sapiens	DRB5*01:01	multiple sclerosis	IVNTNVPRASVPDGFLSEL	5	23
http://www.iedb.org/assay/12524419	33091337	IVNTNVPRASVPDGFLSEL	5	23	P14174	Homo sapiens	DRB5*01:01	multiple sclerosis	IVNTNVPRASVPDGFLSEL	5	23
http://www.iedb.org/assay/12524451	33091337	QPPSPVPPGADVSDSSDDE	3303	3321	Q12955	Homo sapiens	DRB5*01:01	multiple sclerosis	QPPSPVPPGADVSDSSDDE	3303	3321
http://www.iedb.org/assay/12524499	33091337	SDVGEYRAVTELGRP	71	85	P04229	Homo sapiens	DRB5*01:01	multiple sclerosis	FDSDVGEYRAVTELGRPDA	69	87
http://www.iedb.org/assay/12524500	33091337	DSDVGEYRAVTELGRP	70	85	P04229	Homo sapiens	DRB5*01:01	multiple sclerosis	FDSDVGEYRAVTELGRPDA	69	87
http://www.iedb.org/assay/12524501	33091337	GEYRAVTELGRPDA	74	87	P04229	Homo sapiens	DRB5*01:01	multiple sclerosis	FDSDVGEYRAVTELGRPDA	69	87
http://www.iedb.org/assay/12524502	33091337	FDSDVGEYRAVTELGRPD	69	86	P04229	Homo sapiens	DRB5*01:01	multiple sclerosis	FDSDVGEYRAVTELGRPDA	69	87
http://www.iedb.org/assay/12524503	33091337	FDSDVGEYRAVTELGRPDA	69	87	P04229	Homo sapiens	DRB5*01:01	multiple sclerosis	FDSDVGEYRAVTELGRPDA	69	87
http://www.iedb.org/assay/12524521	33091337	PSVVGLETTELSAEGSGTT	2919	2937	Q7Z5P9	Homo sapiens	DRB5*01:01	multiple sclerosis	PSVVGLETTELSAEGSGTT	2919	2937
http://www.iedb.org/assay/12524651	33091337	KDLFKAVDAALKK	31	43	P01042	Homo sapiens	DRB5*01:01	multiple sclerosis	NDKDLFKAVDAALKKYNSQ	29	47
http://www.iedb.org/assay/12524663	33091337	CSLLRGLSSGWSSPLLPAP	108	126	Q96RG2	Homo sapiens	DRB5*01:01	multiple sclerosis	CSLLRGLSSGWSSPLLPAP	108	126
http://www.iedb.org/assay/12524675	33091337	FEDTKLHEIYIQAKDKGAN	312	330	Q9UN70	Homo sapiens	DRB5*01:01	multiple sclerosis	FEDTKLHEIYIQAKDKGAN	312	330
http://www.iedb.org/assay/12524677	33091337	GPDAHMRMILRKPPGQRTV	323	341	Q8WZA2	Homo sapiens	DRB5*01:01	multiple sclerosis	GPDAHMRMILRKPPGQRTV	323	341
http://www.iedb.org/assay/12524688	33091337	KGLVGAVARPTGGIVDMAS	3557	3575	Q709C8	Homo sapiens	DRB5*01:01	multiple sclerosis	KGLVGAVARPTGGIVDMAS	3557	3575
http://www.iedb.org/assay/12524773	33091337	GPVEGAFSVYSDFLLYKS	247	264	P07858	Homo sapiens	DRB1*15:01	multiple sclerosis	GPVEGAFSVYSDFLLYKSG	247	265
http://www.iedb.org/assay/12524775	33091337	EGAFSVYSDFLLYKS	250	264	P07858	Homo sapiens	DRB1*15:01	multiple sclerosis	GPVEGAFSVYSDFLLYKSG	247	265
http://www.iedb.org/assay/12524777	33091337	GPVEGAFSVYSDFL	247	260	P07858	Homo sapiens	DRB1*15:01	multiple sclerosis	GPVEGAFSVYSDFLLYKSG	247	265
http://www.iedb.org/assay/12524855	33091337	GAFSVYSDFLLYKS	251	264	P07858	Homo sapiens	DRB1*15:01	multiple sclerosis	GPVEGAFSVYSDFLLYKSG	247	265
http://www.iedb.org/assay/12524908	33091337	AKHAVSEGTKAVTKYTSAK	108	126	P06899	Homo sapiens	DRB1*15:01	multiple sclerosis	AKHAVSEGTKAVTKYTSAK	108	126
http://www.iedb.org/assay/12524963	33091337	EEPGTFSISFIEDPERKYH	69	87	Q9NW61	Homo sapiens	DRB1*15:01	multiple sclerosis	EEPGTFSISFIEDPERKYH	69	87
http://www.iedb.org/assay/12524974	33091337	SAEELDAQLDAY	239	250	Q86V81	Homo sapiens	DRB1*15:01	multiple sclerosis	SAEELDAQLDAYNARMDTS	239	257
http://www.iedb.org/assay/12525019	33091337	PPKDLKKPRGKKCFFVKFF	29	47	Q49A26	Homo sapiens	DRB1*15:01	multiple sclerosis	PPKDLKKPRGKKCFFVKFF	29	47
http://www.iedb.org/assay/12525054	33091337	NLTSAFEKATAEKIKCQQE	3295	3313	Q9UFH2	Homo sapiens	DRB1*15:01	multiple sclerosis	NLTSAFEKATAEKIKCQQE	3295	3313
http://www.iedb.org/assay/12525079	33091337	PREDRATWKSNYFLKIIQL	2	20	Q8NHW5	Homo sapiens	DRB1*15:01	multiple sclerosis	PREDRATWKSNYFLKIIQL	2	20
http://www.iedb.org/assay/12525081	33091337	EGAFSVYSDFL	250	260	P07858	Homo sapiens	DRB1*15:01	multiple sclerosis	GPVEGAFSVYSDFLLYKSG	247	265
http://www.iedb.org/assay/12525082	33091337	GPVEGAFSVYSDFLL	247	261	P07858	Homo sapiens	DRB1*15:01	multiple sclerosis	GPVEGAFSVYSDFLLYKSG	247	265
http://www.iedb.org/assay/12525083	33091337	EGAFSVYSDFLL	250	261	P07858	Homo sapiens	DRB1*15:01	multiple sclerosis	GPVEGAFSVYSDFLLYKSG	247	265
http://www.iedb.org/assay/12525084	33091337	GPVEGAFSVYSDF	247	259	P07858	Homo sapiens	DRB1*15:01	multiple sclerosis	GPVEGAFSVYSDFLLYKSG	247	265
http://www.iedb.org/assay/12525089	33091337	NQSLLSPLVLEVDPNIQAV	69	87	P05787	Homo sapiens	DRB1*15:01	multiple sclerosis	NQSLLSPLVLEVDPNIQAV	69	87
http://www.iedb.org/assay/12525111	33091337	SVNEHEDGDGDGDSDEGDD	1051	1069	Q2VIQ3	Homo sapiens	DRB1*15:01	multiple sclerosis	SVNEHEDGDGDGDSDEGDD	1051	1069
http://www.iedb.org/assay/12525172	33091337	AYTNFDAERDALNIETAIK	29	47	P07355	Homo sapiens	DRB1*15:01	multiple sclerosis	AYTNFDAERDALNIETAIK	29	47
http://www.iedb.org/assay/12525179	33091337	QKKEIHLYQTFVVQLQDPR	118	136	P31785	Homo sapiens	DRB1*15:01	multiple sclerosis	QKKEIHLYQTFVVQLQDPR	118	136
http://www.iedb.org/assay/1693120	19531498	RHGSKYLATA	143	152	P02686	Homo sapiens	DRB1*15:01	multiple sclerosis	RHGSKYLATASTMDHARH	143	160
http://www.iedb.org/assay/1693121	19531498	RHGSKYLATASTMDHARH	143	160	P02686	Homo sapiens	DRB1*15:01	multiple sclerosis	RHGSKYLATASTMDHARH	143	160
http://www.iedb.org/assay/1693340	19531498	HGSKYLATASTMDHA	144	158	P02686	Homo sapiens	DRB1*15:01	multiple sclerosis	RHGSKYLATASTMDHARH	143	160
http://www.iedb.org/assay/12521311	33091337	LEEFGRFASFEAQGAL	70	85	P01903	Homo sapiens	DRB1*15:01	multiple sclerosis	WRLEEFGRFASFEAQGAL	68	85
http://www.iedb.org/assay/12521312	33091337	LEEFGRFASFEAQGAL	70	85	P01903	Homo sapiens	DRB1*15:01	multiple sclerosis	WRLEEFGRFASFEAQGAL	68	85
http://www.iedb.org/assay/12521401	33091337	SPDPSIYAYDNFGVLG	300	315	P27797	Homo sapiens	DRB1*15:01	multiple sclerosis	SPDPSIYAYDNFGVLGLD	300	317
http://www.iedb.org/assay/12521402	33091337	SPDPSIYAYDNFGVLG	300	315	P27797	Homo sapiens	DRB1*15:01	multiple sclerosis	SPDPSIYAYDNFGVLGLD	300	317
http://www.iedb.org/assay/12521491	33091337	DGKDYIALNEDLR	143	155	P04439	Homo sapiens	DRB5*01:01	multiple sclerosis	YDGKDYIALNEDLRSWTA	142	159
http://www.iedb.org/assay/12521494	33091337	DGKDYIALNEDLRSW	143	157	P04439	Homo sapiens	DRB5*01:01	multiple sclerosis	YDGKDYIALNEDLRSWTA	142	159
http://www.iedb.org/assay/12521497	33091337	DGKDYIALNEDLRSWT	143	158	P04439	Homo sapiens	DRB5*01:01	multiple sclerosis	YDGKDYIALNEDLRSWTA	142	159
http://www.iedb.org/assay/12521498	33091337	DGKDYIALNEDLRSWT	143	158	P04439	Homo sapiens	DRB5*01:01	multiple sclerosis	YDGKDYIALNEDLRSWTA	142	159
http://www.iedb.org/assay/12521546	33091337	LEEFGRFASFEAQGA	70	84	P01903	Homo sapiens	DRB1*15:01	multiple sclerosis	WRLEEFGRFASFEAQGAL	68	85
http://www.iedb.org/assay/12521549	33091337	RLEEFGRFASFEAQGAL	69	85	P01903	Homo sapiens	DRB1*15:01	multiple sclerosis	WRLEEFGRFASFEAQGAL	68	85
http://www.iedb.org/assay/12521555	33091337	LEEFGRFASFEAQG	70	83	P01903	Homo sapiens	DRB1*15:01	multiple sclerosis	WRLEEFGRFASFEAQGAL	68	85
http://www.iedb.org/assay/12521556	33091337	LEEFGRFASFEAQG	70	83	P01903	Homo sapiens	DRB1*15:01	multiple sclerosis	WRLEEFGRFASFEAQGAL	68	85
http://www.iedb.org/assay/12521674	33091337	VKGRFTISRDNSKNTL	83	98	P01764	Homo sapiens	DRB5*01:01	multiple sclerosis	DSVKGRFTISRDNSKNTL	81	98
http://www.iedb.org/assay/12521746	33091337	VLPSYEEALSLPSKTP	235	250	Q13571	Homo sapiens	DRB5*01:01	multiple sclerosis	VVLPSYEEALSLPSKTPE	234	251
http://www.iedb.org/assay/12521748	33091337	VVLPSYEEALSLPSKTPE	234	251	Q13571	Homo sapiens	DRB5*01:01	multiple sclerosis	VVLPSYEEALSLPSKTPE	234	251
http://www.iedb.org/assay/12521956	33091337	LPNGLAFISSGLKYPG	58	73	P27169	Homo sapiens	DRB5*01:01	multiple sclerosis	LPNGLAFISSGLKYPGIK	58	75
http://www.iedb.org/assay/12521957	33091337	LPNGLAFISSGLKYPG	58	73	P27169	Homo sapiens	DRB5*01:01	multiple sclerosis	LPNGLAFISSGLKYPGIK	58	75
http://www.iedb.org/assay/12522095	33091337	KTGKNKWFFQKLRF	123	136	P61353	Homo sapiens	DRB5*01:01	multiple sclerosis	EERYKTGKNKWFFQKLRF	119	136
http://www.iedb.org/assay/12522098	33091337	YKTGKNKWFFQKLRF	122	136	P61353	Homo sapiens	DRB5*01:01	multiple sclerosis	EERYKTGKNKWFFQKLRF	119	136
http://www.iedb.org/assay/12522099	33091337	YKTGKNKWFFQKLRF	122	136	P61353	Homo sapiens	DRB5*01:01	multiple sclerosis	EERYKTGKNKWFFQKLRF	119	136
http://www.iedb.org/assay/12522155	33091337	ASLLSFMQGYMKHAT	26	40	P02656	Homo sapiens	DRB5*01:01	multiple sclerosis	EDASLLSFMQGYMKHATK	24	41
http://www.iedb.org/assay/12522250	33091337	FDLDYDFQRDYYDRMY	122	137	P07910	Homo sapiens	DRB1*15:01	multiple sclerosis	SSFDLDYDFQRDYYDRMY	120	137
http://www.iedb.org/assay/12522554	33091337	ARGPKKHLKRVAAPKHWM	2	19	P62701	Homo sapiens	DRB5*01:01	multiple sclerosis	ARGPKKHLKRVAAPKHWM	2	19
http://www.iedb.org/assay/12522555	33091337	ARGPKKHLKRVAAPKHWM	2	19	P62701	Homo sapiens	DRB5*01:01	multiple sclerosis	ARGPKKHLKRVAAPKHWM	2	19
http://www.iedb.org/assay/12522556	33091337	ARGPKKHLKRVAAPKHWM	2	19	P62701	Homo sapiens	DRB1*15:01	multiple sclerosis	ARGPKKHLKRVAAPKHWM	2	19
http://www.iedb.org/assay/12522558	33091337	ARGPKKHLKRVAAPK	2	16	P62701	Homo sapiens	DRB5*01:01	multiple sclerosis	ARGPKKHLKRVAAPKHWM	2	19
http://www.iedb.org/assay/12522559	33091337	ARGPKKHLKRVAAPK	2	16	P62701	Homo sapiens	DRB5*01:01	multiple sclerosis	ARGPKKHLKRVAAPKHWM	2	19
http://www.iedb.org/assay/12522560	33091337	ARGPKKHLKRVAAPK	2	16	P62701	Homo sapiens	DRB1*15:01	multiple sclerosis	ARGPKKHLKRVAAPKHWM	2	19
http://www.iedb.org/assay/12522733	33091337	SSFDLDYDFQRDYYDRMY	120	137	P07910	Homo sapiens	DRB1*15:01	multiple sclerosis	SSFDLDYDFQRDYYDRMY	120	137
http://www.iedb.org/assay/12523102	33091337	KHQPHKVTQYKKGKDSLY	17	34	P83881	Homo sapiens	DRB5*01:01	multiple sclerosis	KHQPHKVTQYKKGKDSLY	17	34
http://www.iedb.org/assay/12523147	33091337	DTQFVRFDSDAASQR	54	68	P01892	Homo sapiens	DRB1*15:01	multiple sclerosis	DTQFVRFDSDAASQRMEP	54	71
http://www.iedb.org/assay/12523148	33091337	DTQFVRFDSDAASQR	54	68	P01892	Homo sapiens	DRB1*15:01	multiple sclerosis	DTQFVRFDSDAASQRMEP	54	71
http://www.iedb.org/assay/12523157	33091337	MRYFYTAVSRPSRGEPH	29	45	P30501	Homo sapiens	DRB5*01:01	multiple sclerosis	SMRYFYTAVSRPSRGEPH	28	45
http://www.iedb.org/assay/12523158	33091337	SMRYFYTAVSRPSRGEPH	28	45	P30501	Homo sapiens	DRB5*01:01	multiple sclerosis	SMRYFYTAVSRPSRGEPH	28	45
http://www.iedb.org/assay/12523177	33091337	VVLPSYEEALSLPSKTP	234	250	Q13571	Homo sapiens	DRB5*01:01	multiple sclerosis	VVLPSYEEALSLPSKTPE	234	251
http://www.iedb.org/assay/12523222	33091337	NLYIISVKGIKGRLNRLP	36	53	P62829	Homo sapiens	DRB5*01:01	multiple sclerosis	NLYIISVKGIKGRLNRLP	36	53
http://www.iedb.org/assay/12523333	33091337	AASAISEGQLSSDESGDL	413	430	Q4G163	Homo sapiens	DRB5*01:01	multiple sclerosis	AASAISEGQLSSDESGDL	413	430
http://www.iedb.org/assay/12523350	33091337	GPDGRLLRGHDQYAYDGK	128	145	P01889	Homo sapiens	DRB5*01:01	multiple sclerosis	GPDGRLLRGHDQYAYDGK	128	145
http://www.iedb.org/assay/12523351	33091337	GRLLRGHDQYAYDGK	131	145	P01889	Homo sapiens	DRB5*01:01	multiple sclerosis	GPDGRLLRGHDQYAYDGK	128	145
http://www.iedb.org/assay/12523352	33091337	GPDGRLLRGHNQYAYDGK	128	145	P30460	Homo sapiens	DRB5*01:01	multiple sclerosis	GPDGRLLRGHNQYAYDGK	128	145
http://www.iedb.org/assay/12523353	33091337	GRLLRGHNQYAYDGK	131	145	P30460	Homo sapiens	DRB5*01:01	multiple sclerosis	GPDGRLLRGHNQYAYDGK	128	145
http://www.iedb.org/assay/12523364	33091337	VKGRFTISRNDSKNTL	63	78	P01766	Homo sapiens	DRB5*01:01	multiple sclerosis	DSVKGRFTISRNDSKNTL	61	78
http://www.iedb.org/assay/12523365	33091337	DSVKGRFTISRNDSKNTL	61	78	P01766	Homo sapiens	DRB5*01:01	multiple sclerosis	DSVKGRFTISRNDSKNTL	61	78
http://www.iedb.org/assay/12523381	33091337	APRDVFIAVKTTKKFHRA	111	128	Q8NES3	Homo sapiens	DRB5*01:01	multiple sclerosis	APRDVFIAVKTTKKFHRA	111	128
http://www.iedb.org/assay/12523396	33091337	KISVTDTVSILKIISTEK	5553	5570	Q8WZ42	Homo sapiens	DRB5*01:01	multiple sclerosis	KISVTDTVSILKIISTEK	5553	5570
http://www.iedb.org/assay/12523472	33091337	VDEVTIVNILTNRSNAQ	51	67	P07355	Homo sapiens	DRB5*01:01	multiple sclerosis	GVDEVTIVNILTNRSNAQ	50	67
http://www.iedb.org/assay/12523473	33091337	GVDEVTIVNILTNRSNAQ	50	67	P07355	Homo sapiens	DRB5*01:01	multiple sclerosis	GVDEVTIVNILTNRSNAQ	50	67
http://www.iedb.org/assay/12523474	33091337	DEVTIVNILTNRSN	52	65	P07355	Homo sapiens	DRB5*01:01	multiple sclerosis	GVDEVTIVNILTNRSNAQ	50	67
http://www.iedb.org/assay/12523475	33091337	DEVTIVNILTNRSNAQ	52	67	P07355	Homo sapiens	DRB5*01:01	multiple sclerosis	GVDEVTIVNILTNRSNAQ	50	67
http://www.iedb.org/assay/12523476	33091337	VDEVTIVNILTNRSN	51	65	P07355	Homo sapiens	DRB5*01:01	multiple sclerosis	GVDEVTIVNILTNRSNAQ	50	67
http://www.iedb.org/assay/12523477	33091337	GVDEVTIVNILTNRSN	50	65	P07355	Homo sapiens	DRB5*01:01	multiple sclerosis	GVDEVTIVNILTNRSNAQ	50	67
http://www.iedb.org/assay/12523479	33091337	DASLLSFMQGYMKHAT	25	40	P02656	Homo sapiens	DRB5*01:01	multiple sclerosis	EDASLLSFMQGYMKHATK	24	41
http://www.iedb.org/assay/12523510	33091337	RHYRNPWKAAYHHFQRY	901	917	Q9H0E3	Homo sapiens	DRB5*01:01	multiple sclerosis	LRHYRNPWKAAYHHFQRY	900	917
http://www.iedb.org/assay/12523521	33091337	DLRSWTAVDTAAQISEQ	150	166	P13747	Homo sapiens	DRB5*01:01	multiple sclerosis	EDLRSWTAVDTAAQISEQ	149	166
http://www.iedb.org/assay/12523522	33091337	EDLRSWTAVDTAAQISEQ	149	166	P13747	Homo sapiens	DRB5*01:01	multiple sclerosis	EDLRSWTAVDTAAQISEQ	149	166
http://www.iedb.org/assay/12523523	33091337	DLRSWTAVDTAAQISE	150	165	P13747	Homo sapiens	DRB5*01:01	multiple sclerosis	EDLRSWTAVDTAAQISEQ	149	166
http://www.iedb.org/assay/12523535	33091337	VPSDVVIFPSSDSQAHPP	545	562	O00754	Homo sapiens	DRB5*01:01	multiple sclerosis	VPSDVVIFPSSDSQAHPP	545	562
http://www.iedb.org/assay/12523536	33091337	VPSDVVIFPSSDSQAHPP	545	562	O00754	Homo sapiens	DRB1*15:01	multiple sclerosis	VPSDVVIFPSSDSQAHPP	545	562
http://www.iedb.org/assay/12523537	33091337	DVVIFPSSDSQAHPP	548	562	O00754	Homo sapiens	DRB5*01:01	multiple sclerosis	VPSDVVIFPSSDSQAHPP	545	562
http://www.iedb.org/assay/12523538	33091337	DVVIFPSSDSQAHPP	548	562	O00754	Homo sapiens	DRB1*15:01	multiple sclerosis	VPSDVVIFPSSDSQAHPP	545	562
http://www.iedb.org/assay/12523566	33091337	KPIWTRNPDAITNEEYGE	118	135	Q58FG0	Homo sapiens	DRB5*01:01	multiple sclerosis	KPIWTRNPDAITNEEYGE	118	135
http://www.iedb.org/assay/12523683	33091337	SALDQEIIEVDPDTKEML	89	106	P0CW22	Homo sapiens	DRB5*01:01	multiple sclerosis	SALDQEIIEVDPDTKEML	89	106
http://www.iedb.org/assay/12523684	33091337	DQEIIEVDPDTKEML	92	106	P0CW22	Homo sapiens	DRB5*01:01	multiple sclerosis	SALDQEIIEVDPDTKEML	89	106
http://www.iedb.org/assay/12523688	33091337	IYTRNTKGGDAPAAGEDA	108	125	P62851	Homo sapiens	DRB5*01:01	multiple sclerosis	IYTRNTKGGDAPAAGEDA	108	125
http://www.iedb.org/assay/12523758	33091337	LDEMCANNDFVQVDPGQV	60	77	Q9Y2M0	Homo sapiens	DRB5*01:01	multiple sclerosis	LDEMCANNDFVQVDPGQV	60	77
http://www.iedb.org/assay/12523902	33091337	KMAPPPKEVEEDSEDEEM	16	33	P19338	Homo sapiens	DRB5*01:01	multiple sclerosis	KMAPPPKEVEEDSEDEEM	16	33
http://www.iedb.org/assay/12523923	33091337	ENSTQCTDCGGGQSLHPC	3521	3538	A2VEC9	Homo sapiens	DRB5*01:01	multiple sclerosis	ENSTQCTDCGGGQSLHPC	3521	3538
http://www.iedb.org/assay/12523936	33091337	VDKVIQAQTAFSANPA	12	27	O00560	Homo sapiens	DRB5*01:01	multiple sclerosis	VDKVIQAQTAFSANPANP	12	29
http://www.iedb.org/assay/12523937	33091337	VDKVIQAQTAFSANPANP	12	29	O00560	Homo sapiens	DRB5*01:01	multiple sclerosis	VDKVIQAQTAFSANPANP	12	29
http://www.iedb.org/assay/12523993	33091337	KVHGSLARAGKVRGQTPK	1	18	P62861	Homo sapiens	DRB5*01:01	multiple sclerosis	KVHGSLARAGKVRGQTPK	1	18
http://www.iedb.org/assay/12524011	33091337	KPSDEEMLFIYGHYKQAT	19	36	P07108	Homo sapiens	DRB5*01:01	multiple sclerosis	KPSDEEMLFIYGHYKQAT	19	36
http://www.iedb.org/assay/12524019	33091337	VKGRFTISRDNSK	83	95	P01764	Homo sapiens	DRB5*01:01	multiple sclerosis	DSVKGRFTISRDNSKNTL	81	98
http://www.iedb.org/assay/12524020	33091337	DSVKGRFTISRDNSKNTL	81	98	P01764	Homo sapiens	DRB5*01:01	multiple sclerosis	DSVKGRFTISRDNSKNTL	81	98
http://www.iedb.org/assay/12524021	33091337	SVKGRFTISRDNSKNTL	82	98	P01764	Homo sapiens	DRB5*01:01	multiple sclerosis	DSVKGRFTISRDNSKNTL	81	98
http://www.iedb.org/assay/12524039	33091337	SPDPSIYAYDNFGVL	300	314	P27797	Homo sapiens	DRB1*15:01	multiple sclerosis	SPDPSIYAYDNFGVLGLD	300	317
http://www.iedb.org/assay/12524040	33091337	SPDPSIYAYDNFGVL	300	314	P27797	Homo sapiens	DRB1*15:01	multiple sclerosis	SPDPSIYAYDNFGVLGLD	300	317
http://www.iedb.org/assay/12524041	33091337	VGSQATDFGEALVRHDEF	298	315	O43852	Homo sapiens	DRB5*01:01	multiple sclerosis	VGSQATDFGEALVRHDEF	298	315
http://www.iedb.org/assay/12524042	33091337	VGSQATDFGEALVRHDEF	298	315	O43852	Homo sapiens	DRB1*15:01	multiple sclerosis	VGSQATDFGEALVRHDEF	298	315
http://www.iedb.org/assay/12524051	33091337	APTETFTYEWTVPKEVGP	510	527	P00450	Homo sapiens	DRB5*01:01	multiple sclerosis	APTETFTYEWTVPKEVGP	510	527
http://www.iedb.org/assay/12524069	33091337	VGPQPIDFVPNALRHAVD	43	60	Q68CQ7	Homo sapiens	DRB5*01:01	multiple sclerosis	VGPQPIDFVPNALRHAVD	43	60
http://www.iedb.org/assay/12524102	33091337	YDGKDYIALNEDLRSWT	142	158	P04439	Homo sapiens	DRB5*01:01	multiple sclerosis	YDGKDYIALNEDLRSWTA	142	159
http://www.iedb.org/assay/12524103	33091337	YDGKDYIALNEDLRSWT	142	158	P04439	Homo sapiens	DRB5*01:01	multiple sclerosis	YDGKDYIALNEDLRSWTA	142	159
http://www.iedb.org/assay/12524104	33091337	DGKDYIALNEDLRSWTA	143	159	P04439	Homo sapiens	DRB5*01:01	multiple sclerosis	YDGKDYIALNEDLRSWTA	142	159
http://www.iedb.org/assay/12524105	33091337	YDGKDYIALNEDLRSWTA	142	159	P04439	Homo sapiens	DRB5*01:01	multiple sclerosis	YDGKDYIALNEDLRSWTA	142	159
http://www.iedb.org/assay/12524106	33091337	YDGKDYIALNEDLRSWTA	142	159	P04439	Homo sapiens	DRB5*01:01	multiple sclerosis	YDGKDYIALNEDLRSWTA	142	159
http://www.iedb.org/assay/12524110	33091337	GKDYIALNEDLRSWT	144	158	P04439	Homo sapiens	DRB5*01:01	multiple sclerosis	YDGKDYIALNEDLRSWTA	142	159
http://www.iedb.org/assay/12524111	33091337	YDGKDYIALNEDLRSW	142	157	P04439	Homo sapiens	DRB5*01:01	multiple sclerosis	YDGKDYIALNEDLRSWTA	142	159
http://www.iedb.org/assay/12524165	33091337	LPNGLAFISSGLKYPGIK	58	75	P27169	Homo sapiens	DRB5*01:01	multiple sclerosis	LPNGLAFISSGLKYPGIK	58	75
http://www.iedb.org/assay/12524203	33091337	DASLLSFMQGYMKHATK	25	41	P02656	Homo sapiens	DRB5*01:01	multiple sclerosis	EDASLLSFMQGYMKHATK	24	41
http://www.iedb.org/assay/12524204	33091337	EDASLLSFMQGYMKHAT	24	40	P02656	Homo sapiens	DRB5*01:01	multiple sclerosis	EDASLLSFMQGYMKHATK	24	41
http://www.iedb.org/assay/12524232	33091337	QSQDIQLLVFVLVLIFYF	19	36	Q8NGD1	Homo sapiens	DRB5*01:01	multiple sclerosis	QSQDIQLLVFVLVLIFYF	19	36
http://www.iedb.org/assay/12524320	33091337	TPTLVEVSRNLGKVG	444	458	P02768	Homo sapiens	DRB5*01:01	multiple sclerosis	STPTLVEVSRNLGKVGSK	443	460
http://www.iedb.org/assay/12524323	33091337	TPTLVEVSRNLGKVGS	444	459	P02768	Homo sapiens	DRB5*01:01	multiple sclerosis	STPTLVEVSRNLGKVGSK	443	460
http://www.iedb.org/assay/12524332	33091337	STPTLVEVSRNLGKVG	443	458	P02768	Homo sapiens	DRB5*01:01	multiple sclerosis	STPTLVEVSRNLGKVGSK	443	460
http://www.iedb.org/assay/12524333	33091337	TPTLVEVSRNLGKVGSK	444	460	P02768	Homo sapiens	DRB5*01:01	multiple sclerosis	STPTLVEVSRNLGKVGSK	443	460
http://www.iedb.org/assay/12524334	33091337	STPTLVEVSRNLGKVGSK	443	460	P02768	Homo sapiens	DRB5*01:01	multiple sclerosis	STPTLVEVSRNLGKVGSK	443	460
http://www.iedb.org/assay/12524343	33091337	SSMPNAESWPVVGQFSSV	384	401	Q9NUW8	Homo sapiens	DRB5*01:01	multiple sclerosis	SSMPNAESWPVVGQFSSV	384	401
http://www.iedb.org/assay/12524367	33091337	GKNKWFFQKLRF	125	136	P61353	Homo sapiens	DRB5*01:01	multiple sclerosis	EERYKTGKNKWFFQKLRF	119	136
http://www.iedb.org/assay/12524369	33091337	EERYKTGKNKWFFQKLRF	119	136	P61353	Homo sapiens	DRB5*01:01	multiple sclerosis	EERYKTGKNKWFFQKLRF	119	136
http://www.iedb.org/assay/12524410	33091337	LRHYRNPWKAAYHHFQRY	900	917	Q9H0E3	Homo sapiens	DRB5*01:01	multiple sclerosis	LRHYRNPWKAAYHHFQRY	900	917
http://www.iedb.org/assay/12524454	33091337	NSINYERQQAQARIPSPE	585	602	Q13873	Homo sapiens	DRB5*01:01	multiple sclerosis	NSINYERQQAQARIPSPE	585	602
http://www.iedb.org/assay/12524456	33091337	EEEEACLEEEEEEEDSDE	242	259	Q96F63	Homo sapiens	DRB5*01:01	multiple sclerosis	EEEEACLEEEEEEEDSDE	242	259
http://www.iedb.org/assay/12524517	33091337	LPSYEEALSLPSKTPE	236	251	Q13571	Homo sapiens	DRB5*01:01	multiple sclerosis	VVLPSYEEALSLPSKTPE	234	251
http://www.iedb.org/assay/12524518	33091337	VLPSYEEALSLPSK	235	248	Q13571	Homo sapiens	DRB5*01:01	multiple sclerosis	VVLPSYEEALSLPSKTPE	234	251
http://www.iedb.org/assay/12524572	33091337	CDSCTCVTDTPDDDDDLM	421	438	Q8NAP8	Homo sapiens	DRB5*01:01	multiple sclerosis	CDSCTCVTDTPDDDDDLM	421	438
http://www.iedb.org/assay/12524579	33091337	YILLCCWAGLPLCLATCL	21	38	Q9H4F1	Homo sapiens	DRB5*01:01	multiple sclerosis	YILLCCWAGLPLCLATCL	21	38
http://www.iedb.org/assay/12524587	33091337	APRDVFIAVKTTKKFHR	111	127	Q8NES3	Homo sapiens	DRB5*01:01	multiple sclerosis	APRDVFIAVKTTKKFHRA	111	128
http://www.iedb.org/assay/12524608	33091337	ETEKERVSLLETLLQTQK	922	939	Q9BV73	Homo sapiens	DRB5*01:01	multiple sclerosis	ETEKERVSLLETLLQTQK	922	939
http://www.iedb.org/assay/12524623	33091337	IFGVPSRVPKDERGSAAD	78	95	P13716	Homo sapiens	DRB5*01:01	multiple sclerosis	IFGVPSRVPKDERGSAAD	78	95
http://www.iedb.org/assay/12524648	33091337	LPEKPVHFQTVLGSSQII	4927	4944	Q4G0P3	Homo sapiens	DRB5*01:01	multiple sclerosis	LPEKPVHFQTVLGSSQII	4927	4944
http://www.iedb.org/assay/12524659	33091337	RFSCKITGRPQPQVTWLK	179	196	Q15746	Homo sapiens	DRB5*01:01	multiple sclerosis	RFSCKITGRPQPQVTWLK	179	196
http://www.iedb.org/assay/12524660	33091337	KFRKAVTDLLGRRQRKSE	129	146	O00401	Homo sapiens	DRB5*01:01	multiple sclerosis	KFRKAVTDLLGRRQRKSE	129	146
http://www.iedb.org/assay/12524662	33091337	EEDEMEEDDDDSDYPEEM	162	179	Q12830	Homo sapiens	DRB5*01:01	multiple sclerosis	EEDEMEEDDDDSDYPEEM	162	179
http://www.iedb.org/assay/12524665	33091337	LPSDTRLVLLNAIYLSAK	281	298	P05155	Homo sapiens	DRB5*01:01	multiple sclerosis	LPSDTRLVLLNAIYLSAK	281	298
http://www.iedb.org/assay/12524668	33091337	ILTEAEIDAHLVALAERD	229	246	P60900	Homo sapiens	DRB5*01:01	multiple sclerosis	ILTEAEIDAHLVALAERD	229	246
http://www.iedb.org/assay/12524669	33091337	ILTEAEIDAHLVALAERD	229	246	P60900	Homo sapiens	DRB1*15:01	multiple sclerosis	ILTEAEIDAHLVALAERD	229	246
http://www.iedb.org/assay/12524670	33091337	ILTEAEIDAHLVALAERD	229	246	P60900	Homo sapiens	DRB1*15:01	multiple sclerosis	ILTEAEIDAHLVALAERD	229	246
http://www.iedb.org/assay/12524689	33091337	WYTDLNQQKKIYTGEKPY	612	629	Q8TF20	Homo sapiens	DRB5*01:01	multiple sclerosis	WYTDLNQQKKIYTGEKPY	612	629
http://www.iedb.org/assay/12524818	33091337	SPDPSIYAYDNF	300	311	P27797	Homo sapiens	DRB1*15:01	multiple sclerosis	SPDPSIYAYDNFGVLGLD	300	317
http://www.iedb.org/assay/12524910	33091337	RLEEFGRFASFEAQG	69	83	P01903	Homo sapiens	DRB1*15:01	multiple sclerosis	WRLEEFGRFASFEAQGAL	68	85
http://www.iedb.org/assay/12524933	33091337	EDDGDRDDSKLPPPPTLE	822	839	Q9ULD4	Homo sapiens	DRB1*15:01	multiple sclerosis	EDDGDRDDSKLPPPPTLE	822	839
http://www.iedb.org/assay/12524934	33091337	MGTDESQESSMTDADDTQ	798	815	P30260	Homo sapiens	DRB1*15:01	multiple sclerosis	MGTDESQESSMTDADDTQ	798	815
http://www.iedb.org/assay/12524948	33091337	DYDFQRDYYDRMY	125	137	P07910	Homo sapiens	DRB1*15:01	multiple sclerosis	SSFDLDYDFQRDYYDRMY	120	137
http://www.iedb.org/assay/12524953	33091337	DTQFVRFDSDAASQRMEP	54	71	P01892	Homo sapiens	DRB1*15:01	multiple sclerosis	DTQFVRFDSDAASQRMEP	54	71
http://www.iedb.org/assay/12524985	33091337	WMYFDDAHVKEIGPKWKD	315	332	Q70EL1	Homo sapiens	DRB1*15:01	multiple sclerosis	WMYFDDAHVKEIGPKWKD	315	332
http://www.iedb.org/assay/12525022	33091337	IEFPLPPPPPLMMFPEKN	2131	2148	A4UGR9	Homo sapiens	DRB1*15:01	multiple sclerosis	IEFPLPPPPPLMMFPEKN	2131	2148
http://www.iedb.org/assay/12525027	33091337	PSIYAYDNFGVLG	303	315	P27797	Homo sapiens	DRB1*15:01	multiple sclerosis	SPDPSIYAYDNFGVLGLD	300	317
http://www.iedb.org/assay/12525034	33091337	YQFGSALAHFYYAIEPAW	149	166	Q86WK9	Homo sapiens	DRB1*15:01	multiple sclerosis	YQFGSALAHFYYAIEPAW	149	166
http://www.iedb.org/assay/12525068	33091337	WRLEEFGRFASFEAQGAL	68	85	P01903	Homo sapiens	DRB1*15:01	multiple sclerosis	WRLEEFGRFASFEAQGAL	68	85
http://www.iedb.org/assay/12525078	33091337	RDISEASVFDAYVLPKLY	51	68	P62854	Homo sapiens	DRB1*15:01	multiple sclerosis	RDISEASVFDAYVLPKLY	51	68
http://www.iedb.org/assay/12525091	33091337	LAEDDGHSHMTQGHSSRS	260	277	Q9GZU2	Homo sapiens	DRB1*15:01	multiple sclerosis	LAEDDGHSHMTQGHSSRS	260	277
http://www.iedb.org/assay/12525109	33091337	EGSAGSAGLGGGGAGAGA	40	57	Q9ULU8	Homo sapiens	DRB1*15:01	multiple sclerosis	EGSAGSAGLGGGGAGAGA	40	57
http://www.iedb.org/assay/12525133	33091337	NPGLDGIIEYDDFKLNSS	6	23	Q00653	Homo sapiens	DRB1*15:01	multiple sclerosis	NPGLDGIIEYDDFKLNSS	6	23
http://www.iedb.org/assay/12525134	33091337	TEAEIDAHLVALAERD	231	246	P60900	Homo sapiens	DRB1*15:01	multiple sclerosis	ILTEAEIDAHLVALAERD	229	246
http://www.iedb.org/assay/12525177	33091337	SPDPSIYAYDNFGVLGLD	300	317	P27797	Homo sapiens	DRB1*15:01	multiple sclerosis	SPDPSIYAYDNFGVLGLD	300	317
http://www.iedb.org/assay/12525178	33091337	FSSSYDYGENESDSCCTS	23	40	P49682	Homo sapiens	DRB1*15:01	multiple sclerosis	FSSSYDYGENESDSCCTS	23	40
http://www.iedb.org/assay/12525201	33091337	FIKPYRNRTPMGHMKQLD	186	203	Q9Y2B4	Homo sapiens	DRB1*15:01	multiple sclerosis	FIKPYRNRTPMGHMKQLD	186	203
http://www.iedb.org/assay/1693049	19531498	WISKQEYDESGPSIVHR	356	372	P60709	Homo sapiens	DRB1*04:01	multiple sclerosis	WISKQEYDESGPSIVHR	356	372
http://www.iedb.org/assay/1693054	19531498	EPGEPEFKYIGNMHGNE	101	117	P16870	Homo sapiens	DRB1*04:01	multiple sclerosis	EPGEPEFKYIGNMHGNE	101	117
http://www.iedb.org/assay/1693109	19531498	GKVNVDEVGGEALGRL	17	32	O95408	Homo sapiens	DRB1*03:01	multiple sclerosis	GKVNVDEVGGEALGRLL	17	33
http://www.iedb.org/assay/1693116	19531498	ISWYDNEFGYSNRVVDL	311	327	P04406	Homo sapiens	DRB1*15:01	multiple sclerosis	ISWYDNEFGYSNRVVDL	311	327
http://www.iedb.org/assay/1693119	19531498	AVVDKAAEAGGAEEQYG	1047	1063	P46821	Homo sapiens	DRB1*15:01	multiple sclerosis	AVVDKAAEAGGAEEQYG	1047	1063
http://www.iedb.org/assay/1693230	19531498	GKVNVDEVGGEALGRLL	17	33	O95408	Homo sapiens	DRB1*01:01	multiple sclerosis	GKVNVDEVGGEALGRLL	17	33
http://www.iedb.org/assay/1693244	19531498	VTPRTPPPSQGKGRGL	228	243	P02686	Homo sapiens	DRB1*01:01	multiple sclerosis	IVTPRTPPPSQGKGRGL	227	243
http://www.iedb.org/assay/1693281	19531498	EVGGEALGRL	23	32	O95408	Homo sapiens	DRB1*03:01	multiple sclerosis	GKVNVDEVGGEALGRLL	17	33
http://www.iedb.org/assay/1693302	19531498	VGGEALGRLL	24	33	O95408	Homo sapiens	DRB1*03:01	multiple sclerosis	GKVNVDEVGGEALGRLL	17	33
http://www.iedb.org/assay/1700675	19531498	GKVNVDEVGGEALGRL	17	32	O95408	Homo sapiens	DRB1*01:01	multiple sclerosis	GKVNVDEVGGEALGRLL	17	33
http://www.iedb.org/assay/1700676	19531498	IVTPRTPPPSQG	227	238	P02686	Homo sapiens	DRB1*01:01	multiple sclerosis	IVTPRTPPPSQGKGRGL	227	243
http://www.iedb.org/assay/1700701	19531498	YDNEFGYSNRVVDL	314	327	P04406	Homo sapiens	DRB1*15:01	multiple sclerosis	ISWYDNEFGYSNRVVDL	311	327
http://www.iedb.org/assay/12521306	33091337	FQTLVMLETVPRSGEV	184	199	P01911	Homo sapiens	DRB5*01:01	multiple sclerosis	FQTLVMLETVPRSGEVY	184	200
http://www.iedb.org/assay/12521307	33091337	FQTLVMLETVPRSGEV	184	199	P01911	Homo sapiens	DRB5*01:01	multiple sclerosis	FQTLVMLETVPRSGEVY	184	200
http://www.iedb.org/assay/12521314	33091337	VGDKVLLPEYGGTKVVL	67	83	P61604	Homo sapiens	DRB5*01:01	multiple sclerosis	VGDKVLLPEYGGTKVVL	67	83
http://www.iedb.org/assay/12521346	33091337	AKRTKKVGIVGKYGTRY	2	18	P61513	Homo sapiens	DRB1*15:01	multiple sclerosis	AKRTKKVGIVGKYGTRY	2	18
http://www.iedb.org/assay/12521347	33091337	AKRTKKVGIVGKYGTRY	2	18	P61513	Homo sapiens	DRB1*15:01	multiple sclerosis	AKRTKKVGIVGKYGTRY	2	18
http://www.iedb.org/assay/12521357	33091337	ARRLLCPALLLLLLLLP	8	24	O95450	Homo sapiens	DRB5*01:01	multiple sclerosis	ARRLLCPALLLLLLLLP	8	24
http://www.iedb.org/assay/12521393	33091337	RPKSNIVLLSAEEKKEQ	222	238	P11836	Homo sapiens	DRB5*01:01	multiple sclerosis	RPKSNIVLLSAEEKKEQ	222	238
http://www.iedb.org/assay/12521531	33091337	DVGEFRAVTELGRPA	70	84	P04440	Homo sapiens	DRB5*01:01	multiple sclerosis	DSDVGEFRAVTELGRPA	68	84
http://www.iedb.org/assay/12521532	33091337	DVGEFRAVTELGRPA	70	84	P04440	Homo sapiens	DRB5*01:01	multiple sclerosis	DSDVGEFRAVTELGRPA	68	84
http://www.iedb.org/assay/12521535	33091337	SDVGEFRAVTELGRPA	69	84	P04440	Homo sapiens	DRB5*01:01	multiple sclerosis	DSDVGEFRAVTELGRPA	68	84
http://www.iedb.org/assay/12521536	33091337	SDVGEFRAVTELGRPA	69	84	P04440	Homo sapiens	DRB5*01:01	multiple sclerosis	DSDVGEFRAVTELGRPA	68	84
http://www.iedb.org/assay/12521538	33091337	VGEFRAVTELGRPA	71	84	P04440	Homo sapiens	DRB5*01:01	multiple sclerosis	DSDVGEFRAVTELGRPA	68	84
http://www.iedb.org/assay/12521539	33091337	VGEFRAVTELGRPA	71	84	P04440	Homo sapiens	DRB5*01:01	multiple sclerosis	DSDVGEFRAVTELGRPA	68	84
http://www.iedb.org/assay/12521617	33091337	DVGEFRAVTELGRPDE	38	53	Q3LAA8	Homo sapiens	DRB5*01:01	multiple sclerosis	SDVGEFRAVTELGRPDE	37	53
http://www.iedb.org/assay/12521639	33091337	SDVGEFRAVTELGRPDE	37	53	Q3LAA8	Homo sapiens	DRB5*01:01	multiple sclerosis	SDVGEFRAVTELGRPDE	37	53
http://www.iedb.org/assay/12521662	33091337	FQTLVMLETVPRSG	184	197	P01911	Homo sapiens	DRB5*01:01	multiple sclerosis	FQTLVMLETVPRSGEVY	184	200
http://www.iedb.org/assay/12521663	33091337	FQTLVMLETVPRSG	184	197	P01911	Homo sapiens	DRB5*01:01	multiple sclerosis	FQTLVMLETVPRSGEVY	184	200
http://www.iedb.org/assay/12521798	33091337	TPPPRFRPAGAAPRP	96	110	Q5JNZ5	Homo sapiens	DRB5*01:01	multiple sclerosis	TPPPRFRPAGAAPRPPP	96	112
http://www.iedb.org/assay/12521818	33091337	ASPNIVIALAGNKAD	123	137	P51148	Homo sapiens	DRB5*01:01	multiple sclerosis	ASPNIVIALAGNKADLA	123	139
http://www.iedb.org/assay/12521819	33091337	ASPNIVIALAGNKAD	123	137	P51148	Homo sapiens	DRB5*01:01	multiple sclerosis	ASPNIVIALAGNKADLA	123	139
http://www.iedb.org/assay/12521822	33091337	ASPNIVIALAGNKADL	123	138	P51148	Homo sapiens	DRB5*01:01	multiple sclerosis	ASPNIVIALAGNKADLA	123	139
http://www.iedb.org/assay/12521823	33091337	ASPNIVIALAGNKADL	123	138	P51148	Homo sapiens	DRB5*01:01	multiple sclerosis	ASPNIVIALAGNKADLA	123	139
http://www.iedb.org/assay/12521825	33091337	SPNIVIALAGNKAD	124	137	P51148	Homo sapiens	DRB5*01:01	multiple sclerosis	ASPNIVIALAGNKADLA	123	139
http://www.iedb.org/assay/12521826	33091337	SPNIVIALAGNKAD	124	137	P51148	Homo sapiens	DRB5*01:01	multiple sclerosis	ASPNIVIALAGNKADLA	123	139
http://www.iedb.org/assay/12521829	33091337	SPNIVIALAGNKADL	124	138	P51148	Homo sapiens	DRB5*01:01	multiple sclerosis	ASPNIVIALAGNKADLA	123	139
http://www.iedb.org/assay/12521830	33091337	SPNIVIALAGNKADL	124	138	P51148	Homo sapiens	DRB5*01:01	multiple sclerosis	ASPNIVIALAGNKADLA	123	139
http://www.iedb.org/assay/12521832	33091337	DIFQVVKALRK	1196	1206	P08575	Homo sapiens	DRB5*01:01	multiple sclerosis	VVDIFQVVKALRKARPG	1194	1210
http://www.iedb.org/assay/12521835	33091337	DIFQVVKALRKA	1196	1207	P08575	Homo sapiens	DRB5*01:01	multiple sclerosis	VVDIFQVVKALRKARPG	1194	1210
http://www.iedb.org/assay/12521836	33091337	DIFQVVKALRKA	1196	1207	P08575	Homo sapiens	DRB5*01:01	multiple sclerosis	VVDIFQVVKALRKARPG	1194	1210
http://www.iedb.org/assay/12521839	33091337	VDIFQVVKALRK	1195	1206	P08575	Homo sapiens	DRB5*01:01	multiple sclerosis	VVDIFQVVKALRKARPG	1194	1210
http://www.iedb.org/assay/12521840	33091337	VDIFQVVKALRK	1195	1206	P08575	Homo sapiens	DRB5*01:01	multiple sclerosis	VVDIFQVVKALRKARPG	1194	1210
http://www.iedb.org/assay/12521843	33091337	VDIFQVVKALRKA	1195	1207	P08575	Homo sapiens	DRB5*01:01	multiple sclerosis	VVDIFQVVKALRKARPG	1194	1210
http://www.iedb.org/assay/12521844	33091337	VDIFQVVKALRKA	1195	1207	P08575	Homo sapiens	DRB5*01:01	multiple sclerosis	VVDIFQVVKALRKARPG	1194	1210
http://www.iedb.org/assay/12521847	33091337	VDIFQVVKALRKARPG	1195	1210	P08575	Homo sapiens	DRB5*01:01	multiple sclerosis	VVDIFQVVKALRKARPG	1194	1210
http://www.iedb.org/assay/12521848	33091337	VDIFQVVKALRKARPG	1195	1210	P08575	Homo sapiens	DRB5*01:01	multiple sclerosis	VVDIFQVVKALRKARPG	1194	1210
http://www.iedb.org/assay/12521851	33091337	VVDIFQVVKALRKARPG	1194	1210	P08575	Homo sapiens	DRB5*01:01	multiple sclerosis	VVDIFQVVKALRKARPG	1194	1210
http://www.iedb.org/assay/12521852	33091337	VVDIFQVVKALRKARPG	1194	1210	P08575	Homo sapiens	DRB5*01:01	multiple sclerosis	VVDIFQVVKALRKARPG	1194	1210
http://www.iedb.org/assay/12521913	33091337	EQLGEYKFQNALLVR	420	434	P02768	Homo sapiens	DRB5*01:01	multiple sclerosis	EQLGEYKFQNALLVRYT	420	436
http://www.iedb.org/assay/12521916	33091337	EQLGEYKFQNALLVRYT	420	436	P02768	Homo sapiens	DRB5*01:01	multiple sclerosis	EQLGEYKFQNALLVRYT	420	436
http://www.iedb.org/assay/12521917	33091337	EQLGEYKFQNALLVRYT	420	436	P02768	Homo sapiens	DRB5*01:01	multiple sclerosis	EQLGEYKFQNALLVRYT	420	436
http://www.iedb.org/assay/12521918	33091337	EQLGEYKFQNALLVRYT	420	436	P02768	Homo sapiens	DRB1*15:01	multiple sclerosis	EQLGEYKFQNALLVRYT	420	436
http://www.iedb.org/assay/12521920	33091337	GEYKFQNALLVRYT	423	436	P02768	Homo sapiens	DRB5*01:01	multiple sclerosis	EQLGEYKFQNALLVRYT	420	436
http://www.iedb.org/assay/12521924	33091337	LGEYKFQNALLVR	422	434	P02768	Homo sapiens	DRB5*01:01	multiple sclerosis	EQLGEYKFQNALLVRYT	420	436
http://www.iedb.org/assay/12521925	33091337	LGEYKFQNALLVR	422	434	P02768	Homo sapiens	DRB5*01:01	multiple sclerosis	EQLGEYKFQNALLVRYT	420	436
http://www.iedb.org/assay/12521928	33091337	QLGEYKFQNALLVR	421	434	P02768	Homo sapiens	DRB5*01:01	multiple sclerosis	EQLGEYKFQNALLVRYT	420	436
http://www.iedb.org/assay/12521929	33091337	QLGEYKFQNALLVR	421	434	P02768	Homo sapiens	DRB5*01:01	multiple sclerosis	EQLGEYKFQNALLVRYT	420	436
http://www.iedb.org/assay/12521931	33091337	QLGEYKFQNALLVRY	421	435	P02768	Homo sapiens	DRB5*01:01	multiple sclerosis	EQLGEYKFQNALLVRYT	420	436
http://www.iedb.org/assay/12521933	33091337	QLGEYKFQNALLVRYT	421	436	P02768	Homo sapiens	DRB5*01:01	multiple sclerosis	EQLGEYKFQNALLVRYT	420	436
http://www.iedb.org/assay/12521934	33091337	QLGEYKFQNALLVRYT	421	436	P02768	Homo sapiens	DRB5*01:01	multiple sclerosis	EQLGEYKFQNALLVRYT	420	436
http://www.iedb.org/assay/12521935	33091337	QLGEYKFQNALLVRYT	421	436	P02768	Homo sapiens	DRB1*15:01	multiple sclerosis	EQLGEYKFQNALLVRYT	420	436
http://www.iedb.org/assay/12521936	33091337	QLGEYKFQNALLVRYT	421	436	P02768	Homo sapiens	DRB1*15:01	multiple sclerosis	EQLGEYKFQNALLVRYT	420	436
http://www.iedb.org/assay/12521965	33091337	ELERIQIQEAAKKKPG	316	331	Q92563	Homo sapiens	DRB5*01:01	multiple sclerosis	ELERIQIQEAAKKKPGI	316	332
http://www.iedb.org/assay/12521967	33091337	ERIQIQEAAKKKPGI	318	332	Q92563	Homo sapiens	DRB5*01:01	multiple sclerosis	ELERIQIQEAAKKKPGI	316	332
http://www.iedb.org/assay/12521969	33091337	LERIQIQEAAKKKPG	317	331	Q92563	Homo sapiens	DRB5*01:01	multiple sclerosis	ELERIQIQEAAKKKPGI	316	332
http://www.iedb.org/assay/12522124	33091337	ITGKWFYIASAFRNEE	39	54	P02763	Homo sapiens	DRB5*01:01	multiple sclerosis	ITGKWFYIASAFRNEEY	39	55
http://www.iedb.org/assay/12522125	33091337	ITGKWFYIASAFRNEE	39	54	P02763	Homo sapiens	DRB5*01:01	multiple sclerosis	ITGKWFYIASAFRNEEY	39	55
http://www.iedb.org/assay/12522127	33091337	TGKWFYIASAFRNE	40	53	P02763	Homo sapiens	DRB5*01:01	multiple sclerosis	ITGKWFYIASAFRNEEY	39	55
http://www.iedb.org/assay/12522128	33091337	TGKWFYIASAFRNE	40	53	P02763	Homo sapiens	DRB5*01:01	multiple sclerosis	ITGKWFYIASAFRNEEY	39	55
http://www.iedb.org/assay/12522130	33091337	ITGKWFYIASAFRNE	39	53	P02763	Homo sapiens	DRB5*01:01	multiple sclerosis	ITGKWFYIASAFRNEEY	39	55
http://www.iedb.org/assay/12522131	33091337	ITGKWFYIASAFRNE	39	53	P02763	Homo sapiens	DRB5*01:01	multiple sclerosis	ITGKWFYIASAFRNEEY	39	55
http://www.iedb.org/assay/12522144	33091337	VLPKFEVQVTVPKIIT	225	240	P01023	Homo sapiens	DRB5*01:01	multiple sclerosis	FVLPKFEVQVTVPKIIT	224	240
http://www.iedb.org/assay/12522146	33091337	FVLPKFEVQVTVPKIIT	224	240	P01023	Homo sapiens	DRB5*01:01	multiple sclerosis	FVLPKFEVQVTVPKIIT	224	240
http://www.iedb.org/assay/12522153	33091337	IPENLFLKSDGRVKYTL	1273	1289	P04114	Homo sapiens	DRB5*01:01	multiple sclerosis	IPENLFLKSDGRVKYTL	1273	1289
http://www.iedb.org/assay/12522161	33091337	FYDIDLDPETEQVNGLF	919	935	P11586	Homo sapiens	DRB5*01:01	multiple sclerosis	FYDIDLDPETEQVNGLF	919	935
http://www.iedb.org/assay/12522162	33091337	FYDIDLDPETEQVNGLF	919	935	P11586	Homo sapiens	DRB1*15:01	multiple sclerosis	FYDIDLDPETEQVNGLF	919	935
http://www.iedb.org/assay/12522211	33091337	YDQFYVANEFLKYR	316	329	Q14314	Homo sapiens	DRB5*01:01	multiple sclerosis	LYDQFYVANEFLKYRLH	315	331
http://www.iedb.org/assay/12522213	33091337	LYDQFYVANEFLKYRLH	315	331	Q14314	Homo sapiens	DRB5*01:01	multiple sclerosis	LYDQFYVANEFLKYRLH	315	331
http://www.iedb.org/assay/12522215	33091337	YDQFYVANEFLKYRL	316	330	Q14314	Homo sapiens	DRB5*01:01	multiple sclerosis	LYDQFYVANEFLKYRLH	315	331
http://www.iedb.org/assay/12522217	33091337	YDQFYVANEFLKYRLH	316	331	Q14314	Homo sapiens	DRB5*01:01	multiple sclerosis	LYDQFYVANEFLKYRLH	315	331
http://www.iedb.org/assay/12522219	33091337	LYDQFYVANEFLKYR	315	329	Q14314	Homo sapiens	DRB5*01:01	multiple sclerosis	LYDQFYVANEFLKYRLH	315	331
http://www.iedb.org/assay/12522235	33091337	GNHQFAKYKSFKVADE	213	228	O00602	Homo sapiens	DRB1*15:01	multiple sclerosis	GNHQFAKYKSFKVADEA	213	229
http://www.iedb.org/assay/12522252	33091337	MNSFVNDIFERI	63	74	P33778	Homo sapiens	DRB1*15:01	multiple sclerosis	IMNSFVNDIFERIAGEA	62	78
http://www.iedb.org/assay/12522331	33091337	NDDIIVNWVNETLRE	517	531	P13796	Homo sapiens	DRB1*15:01	multiple sclerosis	VNDDIIVNWVNETLREA	516	532
http://www.iedb.org/assay/12522332	33091337	NDDIIVNWVNETLRE	517	531	P13796	Homo sapiens	DRB1*15:01	multiple sclerosis	VNDDIIVNWVNETLREA	516	532
http://www.iedb.org/assay/12522336	33091337	DDIIVNWVNETLRE	518	531	P13796	Homo sapiens	DRB1*15:01	multiple sclerosis	VNDDIIVNWVNETLREA	516	532
http://www.iedb.org/assay/12522337	33091337	DDIIVNWVNETLRE	518	531	P13796	Homo sapiens	DRB1*15:01	multiple sclerosis	VNDDIIVNWVNETLREA	516	532
http://www.iedb.org/assay/12522339	33091337	EPITGFTLQFAKRLQVN	374	390	P16671	Homo sapiens	DRB5*01:01	multiple sclerosis	EPITGFTLQFAKRLQVN	374	390
http://www.iedb.org/assay/12522359	33091337	DIFQVVKALRKARPG	1196	1210	P08575	Homo sapiens	DRB5*01:01	multiple sclerosis	VVDIFQVVKALRKARPG	1194	1210
http://www.iedb.org/assay/12522360	33091337	DIFQVVKALRKARPG	1196	1210	P08575	Homo sapiens	DRB5*01:01	multiple sclerosis	VVDIFQVVKALRKARPG	1194	1210
http://www.iedb.org/assay/12522362	33091337	VVDIFQVVKALRKA	1194	1207	P08575	Homo sapiens	DRB5*01:01	multiple sclerosis	VVDIFQVVKALRKARPG	1194	1210
http://www.iedb.org/assay/12522363	33091337	VVDIFQVVKALRKA	1194	1207	P08575	Homo sapiens	DRB5*01:01	multiple sclerosis	VVDIFQVVKALRKARPG	1194	1210
http://www.iedb.org/assay/12522457	33091337	DSDVGEFRAVTELGRPA	68	84	P04440	Homo sapiens	DRB5*01:01	multiple sclerosis	DSDVGEFRAVTELGRPA	68	84
http://www.iedb.org/assay/12522458	33091337	DSDVGEFRAVTELGRPA	68	84	P04440	Homo sapiens	DRB5*01:01	multiple sclerosis	DSDVGEFRAVTELGRPA	68	84
http://www.iedb.org/assay/12522475	33091337	DRYFHNQEENVRFDS	57	71	Q5Y7A7	Homo sapiens	DRB5*01:01	multiple sclerosis	LDRYFHNQEENVRFDSD	56	72
http://www.iedb.org/assay/12522477	33091337	DRYFHNQEENVRFDSD	57	72	Q5Y7A7	Homo sapiens	DRB5*01:01	multiple sclerosis	LDRYFHNQEENVRFDSD	56	72
http://www.iedb.org/assay/12522479	33091337	LDRYFHNQEENVRFDS	56	71	Q5Y7A7	Homo sapiens	DRB5*01:01	multiple sclerosis	LDRYFHNQEENVRFDSD	56	72
http://www.iedb.org/assay/12522481	33091337	LDRYFHNQEENVRFDSD	56	72	Q5Y7A7	Homo sapiens	DRB5*01:01	multiple sclerosis	LDRYFHNQEENVRFDSD	56	72
http://www.iedb.org/assay/12522504	33091337	DIFQVVKALRKARP	1196	1209	P08575	Homo sapiens	DRB5*01:01	multiple sclerosis	VVDIFQVVKALRKARPG	1194	1210
http://www.iedb.org/assay/12522507	33091337	VDIFQVVKALRKARP	1195	1209	P08575	Homo sapiens	DRB5*01:01	multiple sclerosis	VVDIFQVVKALRKARPG	1194	1210
http://www.iedb.org/assay/12522508	33091337	VDIFQVVKALRKARP	1195	1209	P08575	Homo sapiens	DRB5*01:01	multiple sclerosis	VVDIFQVVKALRKARPG	1194	1210
http://www.iedb.org/assay/12522510	33091337	VVDIFQVVKALRK	1194	1206	P08575	Homo sapiens	DRB5*01:01	multiple sclerosis	VVDIFQVVKALRKARPG	1194	1210
http://www.iedb.org/assay/12522513	33091337	VVDIFQVVKALRKARP	1194	1209	P08575	Homo sapiens	DRB5*01:01	multiple sclerosis	VVDIFQVVKALRKARPG	1194	1210
http://www.iedb.org/assay/12522514	33091337	VVDIFQVVKALRKARP	1194	1209	P08575	Homo sapiens	DRB5*01:01	multiple sclerosis	VVDIFQVVKALRKARPG	1194	1210
http://www.iedb.org/assay/12522620	33091337	RTKKVGIVGKYGTRY	4	18	P61513	Homo sapiens	DRB1*15:01	multiple sclerosis	AKRTKKVGIVGKYGTRY	2	18
http://www.iedb.org/assay/12522634	33091337	SSSSLEKSYELPDGQVI	234	250	P62736	Homo sapiens	DRB5*01:01	multiple sclerosis	SSSSLEKSYELPDGQVI	234	250
http://www.iedb.org/assay/12522635	33091337	SSSSLEKSYELPDGQVI	234	250	P62736	Homo sapiens	DRB1*15:01	multiple sclerosis	SSSSLEKSYELPDGQVI	234	250
http://www.iedb.org/assay/12522639	33091337	VLPKFEVQVTVPKI	225	238	P01023	Homo sapiens	DRB5*01:01	multiple sclerosis	FVLPKFEVQVTVPKIIT	224	240
http://www.iedb.org/assay/12522676	33091337	IIGGRESRPHSRPYMAY	21	37	P08311	Homo sapiens	DRB5*01:01	multiple sclerosis	IIGGRESRPHSRPYMAY	21	37
http://www.iedb.org/assay/12522738	33091337	LLPKKTESHHKAKGK	116	130	P04908	Homo sapiens	DRB5*01:01	multiple sclerosis	AVLLPKKTESHHKAKGK	114	130
http://www.iedb.org/assay/12522739	33091337	LLPKKTESHHKAKGK	116	130	P04908	Homo sapiens	DRB5*01:01	multiple sclerosis	AVLLPKKTESHHKAKGK	114	130
http://www.iedb.org/assay/12522743	33091337	LLPKKTESHHKAKG	116	129	P04908	Homo sapiens	DRB5*01:01	multiple sclerosis	AVLLPKKTESHHKAKGK	114	130
http://www.iedb.org/assay/12522854	33091337	FPASYFDEMKSFAKAFI	1702	1718	P04275	Homo sapiens	DRB5*01:01	multiple sclerosis	FPASYFDEMKSFAKAFI	1702	1718
http://www.iedb.org/assay/12522957	33091337	ASPNIVIALAGNKA	123	136	P51148	Homo sapiens	DRB5*01:01	multiple sclerosis	ASPNIVIALAGNKADLA	123	139
http://www.iedb.org/assay/12522958	33091337	ASPNIVIALAGNKA	123	136	P51148	Homo sapiens	DRB5*01:01	multiple sclerosis	ASPNIVIALAGNKADLA	123	139
http://www.iedb.org/assay/12522960	33091337	ASPNIVIALAGNKADLA	123	139	P51148	Homo sapiens	DRB5*01:01	multiple sclerosis	ASPNIVIALAGNKADLA	123	139
http://www.iedb.org/assay/12522969	33091337	GEYKFQNALLVR	423	434	P02768	Homo sapiens	DRB5*01:01	multiple sclerosis	EQLGEYKFQNALLVRYT	420	436
http://www.iedb.org/assay/12523070	33091337	VDDMPNALSALSDL	74	87	P69905	Homo sapiens	DRB5*01:01	multiple sclerosis	VAHVDDMPNALSALSDL	71	87
http://www.iedb.org/assay/12523081	33091337	SVFDAYVLPKLYVKLHY	57	73	Q5JNZ5	Homo sapiens	DRB5*01:01	multiple sclerosis	SVFDAYVLPKLYVKLHY	57	73
http://www.iedb.org/assay/12523083	33091337	SVFDAYVLPKLYVKLHY	57	73	Q5JNZ5	Homo sapiens	DRB1*15:01	multiple sclerosis	SVFDAYVLPKLYVKLHY	57	73
http://www.iedb.org/assay/12523133	33091337	IQVYEGERAMTKDN	442	455	P34931	Homo sapiens	DRB5*01:01	multiple sclerosis	VLIQVYEGERAMTKDNN	440	456
http://www.iedb.org/assay/12523134	33091337	IQVYEGERAMTKDN	442	455	P34931	Homo sapiens	DRB5*01:01	multiple sclerosis	VLIQVYEGERAMTKDNN	440	456
http://www.iedb.org/assay/12523153	33091337	DTQFVRFDSDAASPR	54	68	P01889	Homo sapiens	DRB1*15:01	multiple sclerosis	VDDTQFVRFDSDAASPR	52	68
http://www.iedb.org/assay/12523154	33091337	DTQFVRFDSDAASPR	54	68	P01889	Homo sapiens	DRB1*15:01	multiple sclerosis	VDDTQFVRFDSDAASPR	52	68
http://www.iedb.org/assay/12523155	33091337	DLRSWTAADTAAQITQ	153	168	P01889	Homo sapiens	DRB5*01:01	multiple sclerosis	DLRSWTAADTAAQITQR	153	169
http://www.iedb.org/assay/12523156	33091337	DLRSWTAADTAAQITQ	153	168	P01889	Homo sapiens	DRB5*01:01	multiple sclerosis	DLRSWTAADTAAQITQR	153	169
http://www.iedb.org/assay/12523160	33091337	FQTLVMLETVPRSGE	184	198	P01911	Homo sapiens	DRB5*01:01	multiple sclerosis	FQTLVMLETVPRSGEVY	184	200
http://www.iedb.org/assay/12523161	33091337	FQTLVMLETVPRSGE	184	198	P01911	Homo sapiens	DRB5*01:01	multiple sclerosis	FQTLVMLETVPRSGEVY	184	200
http://www.iedb.org/assay/12523162	33091337	FQTLVMLETVPRSGEVY	184	200	P01911	Homo sapiens	DRB5*01:01	multiple sclerosis	FQTLVMLETVPRSGEVY	184	200
http://www.iedb.org/assay/12523163	33091337	LDRYFYHQEEYVRFDS	56	71	P13760	Homo sapiens	DRB5*01:01	multiple sclerosis	LDRYFYHQEEYVRFDSD	56	72
http://www.iedb.org/assay/12523164	33091337	LDRYFYHQEEYVRFDSD	56	72	P13760	Homo sapiens	DRB5*01:01	multiple sclerosis	LDRYFYHQEEYVRFDSD	56	72
http://www.iedb.org/assay/12523165	33091337	DRYFYHQEEYVRFDSD	57	72	P13760	Homo sapiens	DRB5*01:01	multiple sclerosis	LDRYFYHQEEYVRFDSD	56	72
http://www.iedb.org/assay/12523166	33091337	LDRYFYHQEEYVRFD	56	70	P13760	Homo sapiens	DRB5*01:01	multiple sclerosis	LDRYFYHQEEYVRFDSD	56	72
http://www.iedb.org/assay/12523171	33091337	RDEQYTALSNMPKKSS	321	336	Q9UIQ6	Homo sapiens	DRB5*01:01	multiple sclerosis	IRDEQYTALSNMPKKSS	320	336
http://www.iedb.org/assay/12523172	33091337	RDEQYTALSNMPKKSS	321	336	Q9UIQ6	Homo sapiens	DRB5*01:01	multiple sclerosis	IRDEQYTALSNMPKKSS	320	336
http://www.iedb.org/assay/12523173	33091337	DEQYTALSNMPKKS	322	335	Q9UIQ6	Homo sapiens	DRB5*01:01	multiple sclerosis	IRDEQYTALSNMPKKSS	320	336
http://www.iedb.org/assay/12523182	33091337	IWHDAYLTWDRDQYDGL	86	102	Q9UGM1	Homo sapiens	DRB5*01:01	multiple sclerosis	IWHDAYLTWDRDQYDGL	86	102
http://www.iedb.org/assay/12523249	33091337	VKWPRYIRLQRQRAILY	55	71	P62424	Homo sapiens	DRB1*15:01	multiple sclerosis	VKWPRYIRLQRQRAILY	55	71
http://www.iedb.org/assay/12523251	33091337	SYELPDGQVI	241	250	P62736	Homo sapiens	DRB5*01:01	multiple sclerosis	SSSSLEKSYELPDGQVI	234	250
http://www.iedb.org/assay/12523258	33091337	LMVSRMAKPEEVLVVEN	419	435	O14980	Homo sapiens	DRB5*01:01	multiple sclerosis	LMVSRMAKPEEVLVVEN	419	435
http://www.iedb.org/assay/12523261	33091337	NHQFAKYKSFKVADE	214	228	O00602	Homo sapiens	DRB1*15:01	multiple sclerosis	GNHQFAKYKSFKVADEA	213	229
http://www.iedb.org/assay/12523343	33091337	IQVYEGERAMTKDNN	442	456	P34931	Homo sapiens	DRB5*01:01	multiple sclerosis	VLIQVYEGERAMTKDNN	440	456
http://www.iedb.org/assay/12523344	33091337	IQVYEGERAMTKDNN	442	456	P34931	Homo sapiens	DRB5*01:01	multiple sclerosis	VLIQVYEGERAMTKDNN	440	456
http://www.iedb.org/assay/12523345	33091337	HAVSEGTKAVTKYTSS	111	126	Q96A08	Homo sapiens	DRB5*01:01	multiple sclerosis	HAVSEGTKAVTKYTSSK	111	127
http://www.iedb.org/assay/12523346	33091337	HAVSEGTKAVTKYTSS	111	126	Q96A08	Homo sapiens	DRB5*01:01	multiple sclerosis	HAVSEGTKAVTKYTSSK	111	127
http://www.iedb.org/assay/12523349	33091337	DTAAQITQR	161	169	P01889	Homo sapiens	DRB5*01:01	multiple sclerosis	DLRSWTAADTAAQITQR	153	169
http://www.iedb.org/assay/12523354	33091337	NTQIFKTNTQTDRE	87	100	P30460	Homo sapiens	DRB5*01:01	multiple sclerosis	DRNTQIFKTNTQTDRES	85	101
http://www.iedb.org/assay/12523355	33091337	DRNTQIFKTNTQTDRES	85	101	P30460	Homo sapiens	DRB5*01:01	multiple sclerosis	DRNTQIFKTNTQTDRES	85	101
http://www.iedb.org/assay/12523356	33091337	RNTQIFKTNTQTDRE	86	100	P30460	Homo sapiens	DRB5*01:01	multiple sclerosis	DRNTQIFKTNTQTDRES	85	101
http://www.iedb.org/assay/12523357	33091337	RNTQIFKTNTQTDRES	86	101	P30460	Homo sapiens	DRB5*01:01	multiple sclerosis	DRNTQIFKTNTQTDRES	85	101
http://www.iedb.org/assay/12523358	33091337	DRNTQIFKTNTQTDRE	85	100	P30460	Homo sapiens	DRB5*01:01	multiple sclerosis	DRNTQIFKTNTQTDRES	85	101
http://www.iedb.org/assay/12523361	33091337	TFQTLVMLETVPRSGEV	183	199	P13760	Homo sapiens	DRB5*01:01	multiple sclerosis	TFQTLVMLETVPRSGEV	183	199
http://www.iedb.org/assay/12523362	33091337	DRYFYHQEEYVRFD	57	70	P13760	Homo sapiens	DRB5*01:01	multiple sclerosis	LDRYFYHQEEYVRFDSD	56	72
http://www.iedb.org/assay/12523363	33091337	APTLMPAVNYAPLDLPG	39	55	Q92826	Homo sapiens	DRB5*01:01	multiple sclerosis	APTLMPAVNYAPLDLPG	39	55
http://www.iedb.org/assay/12523376	33091337	IRDEQYTALSNMPKKSS	320	336	Q9UIQ6	Homo sapiens	DRB5*01:01	multiple sclerosis	IRDEQYTALSNMPKKSS	320	336
http://www.iedb.org/assay/12523377	33091337	RDEQYTALSNMPKKS	321	335	Q9UIQ6	Homo sapiens	DRB5*01:01	multiple sclerosis	IRDEQYTALSNMPKKSS	320	336
http://www.iedb.org/assay/12523378	33091337	RDEQYTALSNMPKKS	321	335	Q9UIQ6	Homo sapiens	DRB5*01:01	multiple sclerosis	IRDEQYTALSNMPKKSS	320	336
http://www.iedb.org/assay/12523379	33091337	RDEQYTALSNMPKK	321	334	Q9UIQ6	Homo sapiens	DRB5*01:01	multiple sclerosis	IRDEQYTALSNMPKKSS	320	336
http://www.iedb.org/assay/12523380	33091337	RDEQYTALSNMPKK	321	334	Q9UIQ6	Homo sapiens	DRB5*01:01	multiple sclerosis	IRDEQYTALSNMPKKSS	320	336
http://www.iedb.org/assay/12523388	33091337	LAGRFREQAAAAKETPA	23	39	Q6JBY9	Homo sapiens	DRB5*01:01	multiple sclerosis	LAGRFREQAAAAKETPA	23	39
http://www.iedb.org/assay/12523389	33091337	VSEKGTVQQADE	181	192	P32969	Homo sapiens	DRB5*01:01	multiple sclerosis	LDGIYVSEKGTVQQADE	176	192
http://www.iedb.org/assay/12523511	33091337	RHYRNPWKAAYHHFQRY	901	917	Q9H0E3	Homo sapiens	DRB1*15:01	multiple sclerosis	RHYRNPWKAAYHHFQRY	901	917
http://www.iedb.org/assay/12523514	33091337	IMNSFVNDIFERIAGEA	62	78	P33778	Homo sapiens	DRB5*01:01	multiple sclerosis	IMNSFVNDIFERIAGEA	62	78
http://www.iedb.org/assay/12523515	33091337	IMNSFVNDIFERIAGEA	62	78	P33778	Homo sapiens	DRB1*15:01	multiple sclerosis	IMNSFVNDIFERIAGEA	62	78
http://www.iedb.org/assay/12523516	33091337	IMNSFVNDIFERIAGE	62	77	P33778	Homo sapiens	DRB5*01:01	multiple sclerosis	IMNSFVNDIFERIAGEA	62	78
http://www.iedb.org/assay/12523517	33091337	IMNSFVNDIFERIAG	62	76	P33778	Homo sapiens	DRB5*01:01	multiple sclerosis	IMNSFVNDIFERIAGEA	62	78
http://www.iedb.org/assay/12523518	33091337	MNSFVNDIFERIAGE	63	77	P33778	Homo sapiens	DRB5*01:01	multiple sclerosis	IMNSFVNDIFERIAGEA	62	78
http://www.iedb.org/assay/12523519	33091337	MNSFVNDIFERIAGEA	63	78	P33778	Homo sapiens	DRB5*01:01	multiple sclerosis	IMNSFVNDIFERIAGEA	62	78
http://www.iedb.org/assay/12523520	33091337	SFVNDIFERIAGEA	65	78	P33778	Homo sapiens	DRB5*01:01	multiple sclerosis	IMNSFVNDIFERIAGEA	62	78
http://www.iedb.org/assay/12523540	33091337	RDIYQRIKKLEDKILEL	269	285	Q9NS73	Homo sapiens	DRB5*01:01	multiple sclerosis	RDIYQRIKKLEDKILEL	269	285
http://www.iedb.org/assay/12523541	33091337	RDIYQRIKKLEDKILEL	269	285	Q9NS73	Homo sapiens	DRB1*15:01	multiple sclerosis	RDIYQRIKKLEDKILEL	269	285
http://www.iedb.org/assay/12523551	33091337	FDIAVDGEPLGRVSFEL	8	24	P62937	Homo sapiens	DRB5*01:01	multiple sclerosis	FDIAVDGEPLGRVSFEL	8	24
http://www.iedb.org/assay/12523568	33091337	IPGSSYTVEIFAQVGDG	688	704	Q12913	Homo sapiens	DRB5*01:01	multiple sclerosis	IPGSSYTVEIFAQVGDG	688	704
http://www.iedb.org/assay/12523575	33091337	TVQILGADFILSLGDN	57	72	P13686	Homo sapiens	DRB5*01:01	multiple sclerosis	RTVQILGADFILSLGDN	56	72
http://www.iedb.org/assay/12523577	33091337	RTVQILGADFILSLGDN	56	72	P13686	Homo sapiens	DRB5*01:01	multiple sclerosis	RTVQILGADFILSLGDN	56	72
http://www.iedb.org/assay/12523578	33091337	TPALRFVAVGDWGGVPN	23	39	P13686	Homo sapiens	DRB5*01:01	multiple sclerosis	TPALRFVAVGDWGGVPN	23	39
http://www.iedb.org/assay/12523581	33091337	IDKVISTITNNIQQIIE	232	248	Q15582	Homo sapiens	DRB5*01:01	multiple sclerosis	IDKVISTITNNIQQIIE	232	248
http://www.iedb.org/assay/12523619	33091337	LVCNGDSDCDEDSADED	101	117	P10643	Homo sapiens	DRB5*01:01	multiple sclerosis	LVCNGDSDCDEDSADED	101	117
http://www.iedb.org/assay/12523682	33091337	QVTQPTVGMNFKTPRGP	118	134	P0CW22	Homo sapiens	DRB5*01:01	multiple sclerosis	QVTQPTVGMNFKTPRGP	118	134
http://www.iedb.org/assay/12523689	33091337	VNVVPTFGKKKGPNANS	43	59	P62861	Homo sapiens	DRB5*01:01	multiple sclerosis	VNVVPTFGKKKGPNANS	43	59
http://www.iedb.org/assay/12523690	33091337	VNVVPTFGKKKGPNANS	43	59	P62861	Homo sapiens	DRB1*15:01	multiple sclerosis	VNVVPTFGKKKGPNANS	43	59
http://www.iedb.org/assay/12523703	33091337	LDGIYVSEKGTVQQADE	176	192	P32969	Homo sapiens	DRB5*01:01	multiple sclerosis	LDGIYVSEKGTVQQADE	176	192
http://www.iedb.org/assay/12523742	33091337	ADPDPMKNTCKLLVVAD	216	232	P78536	Homo sapiens	DRB5*01:01	multiple sclerosis	ADPDPMKNTCKLLVVAD	216	232
http://www.iedb.org/assay/12523754	33091337	ATEKPDSKTKMDLGGHV	435	451	Q9UJM3	Homo sapiens	DRB5*01:01	multiple sclerosis	ATEKPDSKTKMDLGGHV	435	451
http://www.iedb.org/assay/12523757	33091337	ALSVDGEDENEGEDYAE	595	611	P23588	Homo sapiens	DRB5*01:01	multiple sclerosis	ALSVDGEDENEGEDYAE	595	611
http://www.iedb.org/assay/12523779	33091337	VLIQVYEGERAMTKDNN	440	456	P34931	Homo sapiens	DRB5*01:01	multiple sclerosis	VLIQVYEGERAMTKDNN	440	456
http://www.iedb.org/assay/12523780	33091337	LIQVYEGERAMTKDNN	441	456	P34931	Homo sapiens	DRB5*01:01	multiple sclerosis	VLIQVYEGERAMTKDNN	440	456
http://www.iedb.org/assay/12523783	33091337	VAHVDDMPNALSALSDL	71	87	P69905	Homo sapiens	DRB5*01:01	multiple sclerosis	VAHVDDMPNALSALSDL	71	87
http://www.iedb.org/assay/12523784	33091337	VDDMPNALSAL	74	84	P69905	Homo sapiens	DRB5*01:01	multiple sclerosis	VAHVDDMPNALSALSDL	71	87
http://www.iedb.org/assay/12523822	33091337	VVAGVANALAHKYH	134	147	P68871	Homo sapiens	DRB5*01:01	multiple sclerosis	YQKVVAGVANALAHKYH	131	147
http://www.iedb.org/assay/12523823	33091337	VVAGVANALAHKYH	134	147	P68871	Homo sapiens	DRB1*15:01	multiple sclerosis	YQKVVAGVANALAHKYH	131	147
http://www.iedb.org/assay/12523845	33091337	GPGGSGGSGGYGGRSRY	337	353	P22626	Homo sapiens	DRB5*01:01	multiple sclerosis	GPGGSGGSGGYGGRSRY	337	353
http://www.iedb.org/assay/12523857	33091337	AVSEGTKAVTKYTSSK	112	127	Q96A08	Homo sapiens	DRB5*01:01	multiple sclerosis	HAVSEGTKAVTKYTSSK	111	127
http://www.iedb.org/assay/12523859	33091337	AVSEGTKAVTKYTSS	112	126	Q96A08	Homo sapiens	DRB5*01:01	multiple sclerosis	HAVSEGTKAVTKYTSSK	111	127
http://www.iedb.org/assay/12523861	33091337	PSSGLGVTKQDLGPVPM	280	296	P04233	Homo sapiens	DRB5*01:01	multiple sclerosis	PSSGLGVTKQDLGPVPM	280	296
http://www.iedb.org/assay/12523866	33091337	SWIEASSCAALEMPIHS	801	817	Q9P2D0	Homo sapiens	DRB5*01:01	multiple sclerosis	SWIEASSCAALEMPIHS	801	817
http://www.iedb.org/assay/12523878	33091337	IRDEQYTALSNMPKK	320	334	Q9UIQ6	Homo sapiens	DRB5*01:01	multiple sclerosis	IRDEQYTALSNMPKKSS	320	336
http://www.iedb.org/assay/12523916	33091337	SPNIVIALAGNKA	124	136	P51148	Homo sapiens	DRB5*01:01	multiple sclerosis	ASPNIVIALAGNKADLA	123	139
http://www.iedb.org/assay/12523940	33091337	TLPTKETIEQEKRSEIS	28	44	P63313	Homo sapiens	DRB5*01:01	multiple sclerosis	TLPTKETIEQEKRSEIS	28	44
http://www.iedb.org/assay/12523944	33091337	AGTATENLSVIVLEKPG	25317	25333	Q8WZ42	Homo sapiens	DRB5*01:01	multiple sclerosis	AGTATENLSVIVLEKPG	25317	25333
http://www.iedb.org/assay/12524013	33091337	ITGKWFYIASAFRNEEY	39	55	P02763	Homo sapiens	DRB5*01:01	multiple sclerosis	ITGKWFYIASAFRNEEY	39	55
http://www.iedb.org/assay/12524014	33091337	ITGKWFYIASAFRNEEY	39	55	P02763	Homo sapiens	DRB5*01:01	multiple sclerosis	ITGKWFYIASAFRNEEY	39	55
http://www.iedb.org/assay/12524024	33091337	DPTPEQWKQIASVMKHR	200	216	P17174	Homo sapiens	DRB5*01:01	multiple sclerosis	DPTPEQWKQIASVMKHR	200	216
http://www.iedb.org/assay/12524082	33091337	YQKVVAGVANALAHKYH	131	147	P68871	Homo sapiens	DRB5*01:01	multiple sclerosis	YQKVVAGVANALAHKYH	131	147
http://www.iedb.org/assay/12524083	33091337	YQKVVAGVANALAHKYH	131	147	P68871	Homo sapiens	DRB1*15:01	multiple sclerosis	YQKVVAGVANALAHKYH	131	147
http://www.iedb.org/assay/12524093	33091337	FVNDIFERI	66	74	P33778	Homo sapiens	DRB5*01:01	multiple sclerosis	IMNSFVNDIFERIAGEA	62	78
http://www.iedb.org/assay/12524094	33091337	FVNDIFERI	66	74	P33778	Homo sapiens	DRB1*15:01	multiple sclerosis	IMNSFVNDIFERIAGEA	62	78
http://www.iedb.org/assay/12524095	33091337	DGKDYIALKEDLRSW	143	157	P30447	Homo sapiens	DRB5*01:01	multiple sclerosis	DGKDYIALKEDLRSWTA	143	159
http://www.iedb.org/assay/12524096	33091337	DGKDYIALKEDLR	143	155	P30447	Homo sapiens	DRB5*01:01	multiple sclerosis	DGKDYIALKEDLRSWTA	143	159
http://www.iedb.org/assay/12524097	33091337	DGKDYIALKEDLRSWTA	143	159	P30447	Homo sapiens	DRB5*01:01	multiple sclerosis	DGKDYIALKEDLRSWTA	143	159
http://www.iedb.org/assay/12524098	33091337	GPEYWDEETGKVKAHS	80	95	P30447	Homo sapiens	DRB5*01:01	multiple sclerosis	GPEYWDEETGKVKAHSQ	80	96
http://www.iedb.org/assay/12524099	33091337	GPEYWDEETGKVKAHS	80	95	P30447	Homo sapiens	DRB5*01:01	multiple sclerosis	GPEYWDEETGKVKAHSQ	80	96
http://www.iedb.org/assay/12524100	33091337	GPEYWDEETGKVKAH	80	94	P30447	Homo sapiens	DRB5*01:01	multiple sclerosis	GPEYWDEETGKVKAHSQ	80	96
http://www.iedb.org/assay/12524101	33091337	GPEYWDEETGKVKAHSQ	80	96	P30447	Homo sapiens	DRB5*01:01	multiple sclerosis	GPEYWDEETGKVKAHSQ	80	96
http://www.iedb.org/assay/12524117	33091337	GEFRAVTELGRPA	72	84	P04440	Homo sapiens	DRB5*01:01	multiple sclerosis	DSDVGEFRAVTELGRPA	68	84
http://www.iedb.org/assay/12524129	33091337	SVKGRFTISRDNAKNS	63	78	P01781	Homo sapiens	DRB5*01:01	multiple sclerosis	SVKGRFTISRDNAKNSL	63	79
http://www.iedb.org/assay/12524130	33091337	VKGRFTISRDNAK	64	76	P01781	Homo sapiens	DRB5*01:01	multiple sclerosis	SVKGRFTISRDNAKNSL	63	79
http://www.iedb.org/assay/12524131	33091337	SVKGRFTISRDNAKNSL	63	79	P01781	Homo sapiens	DRB5*01:01	multiple sclerosis	SVKGRFTISRDNAKNSL	63	79
http://www.iedb.org/assay/12524150	33091337	FPTIYFSPANKKLNPK	450	465	P30101	Homo sapiens	DRB5*01:01	multiple sclerosis	GFPTIYFSPANKKLNPK	449	465
http://www.iedb.org/assay/12524151	33091337	FPTIYFSPANKKLNPK	450	465	P30101	Homo sapiens	DRB5*01:01	multiple sclerosis	GFPTIYFSPANKKLNPK	449	465
http://www.iedb.org/assay/12524155	33091337	TPPPRFRPAGAAPRPPP	96	112	Q5JNZ5	Homo sapiens	DRB5*01:01	multiple sclerosis	TPPPRFRPAGAAPRPPP	96	112
http://www.iedb.org/assay/12524164	33091337	LGEYKFQNALLVRY	422	435	P02768	Homo sapiens	DRB5*01:01	multiple sclerosis	EQLGEYKFQNALLVRYT	420	436
http://www.iedb.org/assay/12524180	33091337	KEDVYENLHTKNKREEK	560	576	P29350	Homo sapiens	DRB5*01:01	multiple sclerosis	KEDVYENLHTKNKREEK	560	576
http://www.iedb.org/assay/12524181	33091337	KEDVYENLHTKNKREE	560	575	P29350	Homo sapiens	DRB5*01:01	multiple sclerosis	KEDVYENLHTKNKREEK	560	576
http://www.iedb.org/assay/12524201	33091337	AALPSPILNPDIPYNQL	23	39	P30837	Homo sapiens	DRB5*01:01	multiple sclerosis	AALPSPILNPDIPYNQL	23	39
http://www.iedb.org/assay/12524202	33091337	VLPKFEVQVTVPKII	225	239	P01023	Homo sapiens	DRB5*01:01	multiple sclerosis	FVLPKFEVQVTVPKIIT	224	240
http://www.iedb.org/assay/12524208	33091337	LYDQFYVANEFLKYRL	315	330	Q14314	Homo sapiens	DRB5*01:01	multiple sclerosis	LYDQFYVANEFLKYRLH	315	331
http://www.iedb.org/assay/12524222	33091337	APAALYQTIEENIKIFE	107	123	Q9Y287	Homo sapiens	DRB5*01:01	multiple sclerosis	APAALYQTIEENIKIFE	107	123
http://www.iedb.org/assay/12524228	33091337	EEVARMPPFRRKTLVLI	364	380	Q14168	Homo sapiens	DRB5*01:01	multiple sclerosis	EEVARMPPFRRKTLVLI	364	380
http://www.iedb.org/assay/12524231	33091337	PPAENSSAPEAEQGGAE	308	324	P67809	Homo sapiens	DRB1*15:01	multiple sclerosis	PPAENSSAPEAEQGGAE	308	324
http://www.iedb.org/assay/12524236	33091337	VNDDIIVNWVNETLRE	516	531	P13796	Homo sapiens	DRB1*15:01	multiple sclerosis	VNDDIIVNWVNETLREA	516	532
http://www.iedb.org/assay/12524277	33091337	AVLLPKKTESHHKAKG	114	129	P04908	Homo sapiens	DRB5*01:01	multiple sclerosis	AVLLPKKTESHHKAKGK	114	130
http://www.iedb.org/assay/12524301	33091337	VKGRFTISRDNAKNSL	64	79	P01781	Homo sapiens	DRB5*01:01	multiple sclerosis	SVKGRFTISRDNAKNSL	63	79
http://www.iedb.org/assay/12524327	33091337	LGEYKFQNALLVRYT	422	436	P02768	Homo sapiens	DRB5*01:01	multiple sclerosis	EQLGEYKFQNALLVRYT	420	436
http://www.iedb.org/assay/12524328	33091337	LGEYKFQNALLVRYT	422	436	P02768	Homo sapiens	DRB5*01:01	multiple sclerosis	EQLGEYKFQNALLVRYT	420	436
http://www.iedb.org/assay/12524330	33091337	LGEYKFQNALLVRYT	422	436	P02768	Homo sapiens	DRB1*15:01	multiple sclerosis	EQLGEYKFQNALLVRYT	420	436
http://www.iedb.org/assay/12524331	33091337	LGEYKFQNALLVRYT	422	436	P02768	Homo sapiens	DRB1*15:01	multiple sclerosis	EQLGEYKFQNALLVRYT	420	436
http://www.iedb.org/assay/12524345	33091337	LNLLKVNIHIPEDTNLF	274	290	O75752	Homo sapiens	DRB5*01:01	multiple sclerosis	LNLLKVNIHIPEDTNLF	274	290
http://www.iedb.org/assay/12524346	33091337	LNLLKVNIHIPEDTNLF	274	290	O75752	Homo sapiens	DRB5*01:01	multiple sclerosis	LNLLKVNIHIPEDTNLF	274	290
http://www.iedb.org/assay/12524362	33091337	FTLPGTPVFSYGDEIGL	458	474	P08195	Homo sapiens	DRB5*01:01	multiple sclerosis	FTLPGTPVFSYGDEIGL	458	474
http://www.iedb.org/assay/12524383	33091337	EVEQAYAKQLRSLVKKY	37	53	Q15642	Homo sapiens	DRB5*01:01	multiple sclerosis	EVEQAYAKQLRSLVKKY	37	53
http://www.iedb.org/assay/12524407	33091337	LDAGLPQKVAEKLDEIY	31	47	O60506	Homo sapiens	DRB5*01:01	multiple sclerosis	LDAGLPQKVAEKLDEIY	31	47
http://www.iedb.org/assay/12524483	33091337	NTSRLDVYLSHNPAGTS	271	287	P07098	Homo sapiens	DRB5*01:01	multiple sclerosis	NTSRLDVYLSHNPAGTS	271	287
http://www.iedb.org/assay/12524494	33091337	AVSEGTKAVTK	112	122	Q96A08	Homo sapiens	DRB5*01:01	multiple sclerosis	HAVSEGTKAVTKYTSSK	111	127
http://www.iedb.org/assay/12524584	33091337	IPENLFLKSDGRVKYT	1273	1288	P04114	Homo sapiens	DRB5*01:01	multiple sclerosis	IPENLFLKSDGRVKYTL	1273	1289
http://www.iedb.org/assay/12524588	33091337	IDLDPETEQVNGLF	922	935	P11586	Homo sapiens	DRB5*01:01	multiple sclerosis	FYDIDLDPETEQVNGLF	919	935
http://www.iedb.org/assay/12524589	33091337	IDLDPETEQVNGLF	922	935	P11586	Homo sapiens	DRB1*15:01	multiple sclerosis	FYDIDLDPETEQVNGLF	919	935
http://www.iedb.org/assay/12524618	33091337	LPIELTSVVPESTEDIL	72	88	Q96JB2	Homo sapiens	DRB5*01:01	multiple sclerosis	LPIELTSVVPESTEDIL	72	88
http://www.iedb.org/assay/12524671	33091337	GFPTIYFSPANKKLNPK	449	465	P30101	Homo sapiens	DRB5*01:01	multiple sclerosis	GFPTIYFSPANKKLNPK	449	465
http://www.iedb.org/assay/12524896	33091337	GYTDNLVRVWQVTIGTR	301	317	P63244	Homo sapiens	DRB1*15:01	multiple sclerosis	GYTDNLVRVWQVTIGTR	301	317
http://www.iedb.org/assay/12524937	33091337	WPWEARELMPQDNFTLT	304	320	Q14264	Homo sapiens	DRB1*15:01	multiple sclerosis	WPWEARELMPQDNFTLT	304	320
http://www.iedb.org/assay/12524954	33091337	REAAPKSYAIRDSRQMV	5	21	Q9NZH7	Homo sapiens	DRB1*15:01	multiple sclerosis	REAAPKSYAIRDSRQMV	5	21
http://www.iedb.org/assay/12525006	33091337	GNHQFAKYKSFKVADEA	213	229	O00602	Homo sapiens	DRB1*15:01	multiple sclerosis	GNHQFAKYKSFKVADEA	213	229
http://www.iedb.org/assay/12525007	33091337	GNHQFAKYKSFKVA	213	226	O00602	Homo sapiens	DRB1*15:01	multiple sclerosis	GNHQFAKYKSFKVADEA	213	229
http://www.iedb.org/assay/12525017	33091337	NDDIIVNWVNETLR	517	530	P13796	Homo sapiens	DRB1*15:01	multiple sclerosis	VNDDIIVNWVNETLREA	516	532
http://www.iedb.org/assay/12525018	33091337	NDDIIVNWVNETLR	517	530	P13796	Homo sapiens	DRB1*15:01	multiple sclerosis	VNDDIIVNWVNETLREA	516	532
http://www.iedb.org/assay/12525029	33091337	VDDTQFVRFDSDAASPR	52	68	P01889	Homo sapiens	DRB1*15:01	multiple sclerosis	VDDTQFVRFDSDAASPR	52	68
http://www.iedb.org/assay/12525032	33091337	PRGLVQPKKTGSRPVVL	79	95	Q5VYY2	Homo sapiens	DRB1*15:01	multiple sclerosis	PRGLVQPKKTGSRPVVL	79	95
http://www.iedb.org/assay/12525071	33091337	DDIIVNWVNETLR	518	530	P13796	Homo sapiens	DRB1*15:01	multiple sclerosis	VNDDIIVNWVNETLREA	516	532
http://www.iedb.org/assay/12525072	33091337	DDIIVNWVNETLR	518	530	P13796	Homo sapiens	DRB1*15:01	multiple sclerosis	VNDDIIVNWVNETLREA	516	532
http://www.iedb.org/assay/12525073	33091337	NDDIIVNWVNETLREA	517	532	P13796	Homo sapiens	DRB1*15:01	multiple sclerosis	VNDDIIVNWVNETLREA	516	532
http://www.iedb.org/assay/12525074	33091337	VNDDIIVNWVNETLREA	516	532	P13796	Homo sapiens	DRB1*15:01	multiple sclerosis	VNDDIIVNWVNETLREA	516	532
http://www.iedb.org/assay/12525092	33091337	VNDDIIVNWVNETLR	516	530	P13796	Homo sapiens	DRB1*15:01	multiple sclerosis	VNDDIIVNWVNETLREA	516	532
http://www.iedb.org/assay/12525093	33091337	DIIVNWVNETLRE	519	531	P13796	Homo sapiens	DRB1*15:01	multiple sclerosis	VNDDIIVNWVNETLREA	516	532
http://www.iedb.org/assay/12525103	33091337	SLEKSYELPDGQVI	237	250	P62736	Homo sapiens	DRB1*15:01	multiple sclerosis	SSSSLEKSYELPDGQVI	234	250
http://www.iedb.org/assay/12525135	33091337	GHTNIVEYLIQEQPGQE	226	242	Q9BSK4	Homo sapiens	DRB1*15:01	multiple sclerosis	GHTNIVEYLIQEQPGQE	226	242
http://www.iedb.org/assay/12525165	33091337	ESAVVSSPDQIRGEVVK	499	515	P0C7M7	Homo sapiens	DRB1*15:01	multiple sclerosis	ESAVVSSPDQIRGEVVK	499	515
http://www.iedb.org/assay/12525166	33091337	GTQGKIVDLVKELDRDT	188	204	P01009	Homo sapiens	DRB1*15:01	multiple sclerosis	GTQGKIVDLVKELDRDT	188	204
http://www.iedb.org/assay/12525167	33091337	TQGKIVDLVKELDRDT	189	204	P01009	Homo sapiens	DRB1*15:01	multiple sclerosis	GTQGKIVDLVKELDRDT	188	204
http://www.iedb.org/assay/12525183	33091337	EMGFSNMEDDGPEEEEC	600	616	Q3T8J9	Homo sapiens	DRB1*15:01	multiple sclerosis	EMGFSNMEDDGPEEEEC	600	616
http://www.iedb.org/assay/12525227	33091337	VLLTMIARVADGLPLAA	2	18	O75396	Homo sapiens	DRB1*15:01	multiple sclerosis	VLLTMIARVADGLPLAA	2	18
http://www.iedb.org/assay/1648691	7638864	DLRSWTAADTAAQITQ	152	167	Q95HC2	Homo sapiens	DRB1*04:01	rheumatoid arthritis	DLRSWTAADTAAQITQ	152	167
http://www.iedb.org/assay/1693070	19531498	KVKKIYLDEKRLLA	556	569	Q14515	Homo sapiens	DRB1*03:01	multiple sclerosis	KVKKIYLDEKRLLAGD	556	571
http://www.iedb.org/assay/1693088	19531498	DGVIKVFNDMKVRK	9	22	P23528	Homo sapiens	DRB1*15:01	multiple sclerosis	SDGVIKVFNDMKVRKS	8	23
http://www.iedb.org/assay/1693132	19531498	KVKKIYLDEKRLLAG	556	570	Q14515	Homo sapiens	DRB1*03:01	multiple sclerosis	KVKKIYLDEKRLLAGD	556	571
http://www.iedb.org/assay/1693186	19531498	TSPAKQQAPPVRNLHQ	521	536	Q16555	Homo sapiens	DRB1*01:01	multiple sclerosis	TSPAKQQAPPVRNLHQ	521	536
http://www.iedb.org/assay/1693197	19531498	TNVPRASVPDGFLSEL	8	23	P14174	Homo sapiens	DRB1*01:01	multiple sclerosis	TNVPRASVPDGFLSEL	8	23
http://www.iedb.org/assay/1693235	19531498	ASVDLKNTGREEFL	24	37	Q9Y6R7	Homo sapiens	DRB1*03:01	multiple sclerosis	ASVDLKNTGREEFLTA	24	39
http://www.iedb.org/assay/1693251	19531498	KVKKIYLDEKRLLAGD	556	571	Q14515	Homo sapiens	DRB1*03:01	multiple sclerosis	KVKKIYLDEKRLLAGD	556	571
http://www.iedb.org/assay/1693285	19531498	ASVDLKNTGREEFLTA	24	39	Q9Y6R7	Homo sapiens	DRB1*03:01	multiple sclerosis	ASVDLKNTGREEFLTA	24	39
http://www.iedb.org/assay/12521329	33091337	NKQTYSTEPNNLKARN	21	36	P46779	Homo sapiens	DRB5*01:01	multiple sclerosis	NKQTYSTEPNNLKARN	21	36
http://www.iedb.org/assay/12521330	33091337	NKQTYSTEPNNLKARN	21	36	P46779	Homo sapiens	DRB5*01:01	multiple sclerosis	NKQTYSTEPNNLKARN	21	36
http://www.iedb.org/assay/12521359	33091337	IKQYTGINAISKK	253	265	P61158	Homo sapiens	DRB5*01:01	multiple sclerosis	WIKQYTGINAISKKEF	252	267
http://www.iedb.org/assay/12521361	33091337	IKQYTGINAISKKE	253	266	P61158	Homo sapiens	DRB5*01:01	multiple sclerosis	WIKQYTGINAISKKEF	252	267
http://www.iedb.org/assay/12521377	33091337	QTKEFQVLKSLGKLA	41	55	P15907	Homo sapiens	DRB5*01:01	multiple sclerosis	QTKEFQVLKSLGKLAM	41	56
http://www.iedb.org/assay/12521378	33091337	QTKEFQVLKSLGKLA	41	55	P15907	Homo sapiens	DRB5*01:01	multiple sclerosis	QTKEFQVLKSLGKLAM	41	56
http://www.iedb.org/assay/12521383	33091337	TKEFQVLKSLGKLA	42	55	P15907	Homo sapiens	DRB5*01:01	multiple sclerosis	QTKEFQVLKSLGKLAM	41	56
http://www.iedb.org/assay/12521384	33091337	TKEFQVLKSLGKLA	42	55	P15907	Homo sapiens	DRB5*01:01	multiple sclerosis	QTKEFQVLKSLGKLAM	41	56
http://www.iedb.org/assay/12521397	33091337	SPDPSIYAYDNFGVLG	300	315	P27797	Homo sapiens	DRB5*01:01	multiple sclerosis	SPDPSIYAYDNFGVLG	300	315
http://www.iedb.org/assay/12521398	33091337	SPDPSIYAYDNFGVLG	300	315	P27797	Homo sapiens	DRB5*01:01	multiple sclerosis	SPDPSIYAYDNFGVLG	300	315
http://www.iedb.org/assay/12521404	33091337	LPFGSYTFEKDFSRG	252	266	Q9UHN6	Homo sapiens	DRB5*01:01	multiple sclerosis	LPFGSYTFEKDFSRGL	252	267
http://www.iedb.org/assay/12521458	33091337	TPSYVAFTDTERLIG	40	54	P34931	Homo sapiens	DRB5*01:01	multiple sclerosis	TTPSYVAFTDTERLIG	39	54
http://www.iedb.org/assay/12521460	33091337	TTPSYVAFTDTERLI	39	53	P34931	Homo sapiens	DRB5*01:01	multiple sclerosis	TTPSYVAFTDTERLIG	39	54
http://www.iedb.org/assay/12521463	33091337	TTPSYVAFTDTERLIG	39	54	P34931	Homo sapiens	DRB5*01:01	multiple sclerosis	TTPSYVAFTDTERLIG	39	54
http://www.iedb.org/assay/12521464	33091337	TTPSYVAFTDTERLIG	39	54	P34931	Homo sapiens	DRB5*01:01	multiple sclerosis	TTPSYVAFTDTERLIG	39	54
http://www.iedb.org/assay/12521471	33091337	KGGYTLVSGYPKR	332	344	P02790	Homo sapiens	DRB5*01:01	multiple sclerosis	TKGGYTLVSGYPKRLE	331	346
http://www.iedb.org/assay/12521472	33091337	KGGYTLVSGYPKR	332	344	P02790	Homo sapiens	DRB5*01:01	multiple sclerosis	TKGGYTLVSGYPKRLE	331	346
http://www.iedb.org/assay/12521474	33091337	KGGYTLVSGYPKRL	332	345	P02790	Homo sapiens	DRB5*01:01	multiple sclerosis	TKGGYTLVSGYPKRLE	331	346
http://www.iedb.org/assay/12521475	33091337	KGGYTLVSGYPKRL	332	345	P02790	Homo sapiens	DRB5*01:01	multiple sclerosis	TKGGYTLVSGYPKRLE	331	346
http://www.iedb.org/assay/12521477	33091337	KGGYTLVSGYPKRLE	332	346	P02790	Homo sapiens	DRB5*01:01	multiple sclerosis	TKGGYTLVSGYPKRLE	331	346
http://www.iedb.org/assay/12521478	33091337	KGGYTLVSGYPKRLE	332	346	P02790	Homo sapiens	DRB5*01:01	multiple sclerosis	TKGGYTLVSGYPKRLE	331	346
http://www.iedb.org/assay/12521672	33091337	LPAPIEKTISKAKGQP	211	226	P01857	Homo sapiens	DRB5*01:01	multiple sclerosis	LPAPIEKTISKAKGQP	211	226
http://www.iedb.org/assay/12521680	33091337	SNNKYAASSYLSLTPE	169	184	P15814	Homo sapiens	DRB1*15:01	multiple sclerosis	SNNKYAASSYLSLTPE	169	184
http://www.iedb.org/assay/12521683	33091337	HLAIQEAILEKCSDND	803	818	Q9Y2U8	Homo sapiens	DRB5*01:01	multiple sclerosis	HLAIQEAILEKCSDND	803	818
http://www.iedb.org/assay/12521760	33091337	AYFDYKDESGFPKPP	51	65	Q9BT67	Homo sapiens	DRB5*01:01	multiple sclerosis	AYFDYKDESGFPKPPS	51	66
http://www.iedb.org/assay/12521761	33091337	AYFDYKDESGFPKPP	51	65	Q9BT67	Homo sapiens	DRB5*01:01	multiple sclerosis	AYFDYKDESGFPKPPS	51	66
http://www.iedb.org/assay/12521763	33091337	AYFDYKDESGFPKPPS	51	66	Q9BT67	Homo sapiens	DRB5*01:01	multiple sclerosis	AYFDYKDESGFPKPPS	51	66
http://www.iedb.org/assay/12521765	33091337	FDYKDESGFPKPP	53	65	Q9BT67	Homo sapiens	DRB5*01:01	multiple sclerosis	AYFDYKDESGFPKPPS	51	66
http://www.iedb.org/assay/12521766	33091337	FDYKDESGFPKPP	53	65	Q9BT67	Homo sapiens	DRB5*01:01	multiple sclerosis	AYFDYKDESGFPKPPS	51	66
http://www.iedb.org/assay/12521768	33091337	YFDYKDESGFPKPP	52	65	Q9BT67	Homo sapiens	DRB5*01:01	multiple sclerosis	AYFDYKDESGFPKPPS	51	66
http://www.iedb.org/assay/12521784	33091337	FPKKISELDAFLKEPA	33	48	Q06323	Homo sapiens	DRB5*01:01	multiple sclerosis	FPKKISELDAFLKEPA	33	48
http://www.iedb.org/assay/12521808	33091337	ASPSIVIALAGNKAD	122	136	P61020	Homo sapiens	DRB5*01:01	multiple sclerosis	ASPSIVIALAGNKADL	122	137
http://www.iedb.org/assay/12521809	33091337	ASPSIVIALAGNKAD	122	136	P61020	Homo sapiens	DRB5*01:01	multiple sclerosis	ASPSIVIALAGNKADL	122	137
http://www.iedb.org/assay/12521812	33091337	ASPSIVIALAGNKADL	122	137	P61020	Homo sapiens	DRB5*01:01	multiple sclerosis	ASPSIVIALAGNKADL	122	137
http://www.iedb.org/assay/12521813	33091337	ASPSIVIALAGNKADL	122	137	P61020	Homo sapiens	DRB5*01:01	multiple sclerosis	ASPSIVIALAGNKADL	122	137
http://www.iedb.org/assay/12521815	33091337	SPSIVIALAGNKADL	123	137	P61020	Homo sapiens	DRB5*01:01	multiple sclerosis	ASPSIVIALAGNKADL	122	137
http://www.iedb.org/assay/12521855	33091337	QPKYAAELAENRGK	1055	1068	Q12913	Homo sapiens	DRB5*01:01	multiple sclerosis	SQPKYAAELAENRGKN	1054	1069
http://www.iedb.org/assay/12521857	33091337	SQPKYAAELAENRGK	1054	1068	Q12913	Homo sapiens	DRB5*01:01	multiple sclerosis	SQPKYAAELAENRGKN	1054	1069
http://www.iedb.org/assay/12521858	33091337	SQPKYAAELAENRGK	1054	1068	Q12913	Homo sapiens	DRB5*01:01	multiple sclerosis	SQPKYAAELAENRGKN	1054	1069
http://www.iedb.org/assay/12521861	33091337	SQPKYAAELAENRGKN	1054	1069	Q12913	Homo sapiens	DRB5*01:01	multiple sclerosis	SQPKYAAELAENRGKN	1054	1069
http://www.iedb.org/assay/12521862	33091337	SQPKYAAELAENRGKN	1054	1069	Q12913	Homo sapiens	DRB5*01:01	multiple sclerosis	SQPKYAAELAENRGKN	1054	1069
http://www.iedb.org/assay/12521972	33091337	LDTLAQEVALLKEQQ	51	65	P05452	Homo sapiens	DRB5*01:01	multiple sclerosis	RLDTLAQEVALLKEQQ	50	65
http://www.iedb.org/assay/12521973	33091337	LDTLAQEVALLKEQQ	51	65	P05452	Homo sapiens	DRB5*01:01	multiple sclerosis	RLDTLAQEVALLKEQQ	50	65
http://www.iedb.org/assay/12521995	33091337	GGNFAHQASVARVVG	248	262	O14773	Homo sapiens	DRB5*01:01	multiple sclerosis	FGGNFAHQASVARVVG	247	262
http://www.iedb.org/assay/12521997	33091337	LGGFALSVAHGRKAHH	48	63	P43405	Homo sapiens	DRB5*01:01	multiple sclerosis	LGGFALSVAHGRKAHH	48	63
http://www.iedb.org/assay/12522027	33091337	SLPIKESEIIDFF	85	97	P15880	Homo sapiens	DRB5*01:01	multiple sclerosis	SLPIKESEIIDFFLGA	85	100
http://www.iedb.org/assay/12522031	33091337	SLPIKESEIIDFFLGA	85	100	P15880	Homo sapiens	DRB5*01:01	multiple sclerosis	SLPIKESEIIDFFLGA	85	100
http://www.iedb.org/assay/12522078	33091337	YLKVKGNVFKNKRIL	124	138	P84098	Homo sapiens	DRB1*15:01	multiple sclerosis	LYLKVKGNVFKNKRIL	123	138
http://www.iedb.org/assay/12522122	33091337	VAIQAVLSLYASGRTT	136	151	P62736	Homo sapiens	DRB1*15:01	multiple sclerosis	VAIQAVLSLYASGRTT	136	151
http://www.iedb.org/assay/12522206	33091337	VSHFFRELAEEKREG	48	62	P02792	Homo sapiens	DRB5*01:01	multiple sclerosis	GVSHFFRELAEEKREG	47	62
http://www.iedb.org/assay/12522207	33091337	VSHFFRELAEEKREG	48	62	P02792	Homo sapiens	DRB5*01:01	multiple sclerosis	GVSHFFRELAEEKREG	47	62
http://www.iedb.org/assay/12522209	33091337	GVSHFFRELAEEKREG	47	62	P02792	Homo sapiens	DRB5*01:01	multiple sclerosis	GVSHFFRELAEEKREG	47	62
http://www.iedb.org/assay/12522237	33091337	GSVDFYRDWAAYK	164	176	O00602	Homo sapiens	DRB5*01:01	multiple sclerosis	DGSVDFYRDWAAYKQG	163	178
http://www.iedb.org/assay/12522239	33091337	GSVDFYRDWAAYK	164	176	O00602	Homo sapiens	DRB1*15:01	multiple sclerosis	DGSVDFYRDWAAYKQG	163	178
http://www.iedb.org/assay/12522281	33091337	SPGFAIQKIRVKAG	423	436	P06858	Homo sapiens	DRB5*01:01	multiple sclerosis	SSPGFAIQKIRVKAGE	422	437
http://www.iedb.org/assay/12522284	33091337	HERSIHLFIDSLLNEE	268	283	P06858	Homo sapiens	DRB1*15:01	multiple sclerosis	HERSIHLFIDSLLNEE	268	283
http://www.iedb.org/assay/12522286	33091337	GDKEFLPQSAFLKW	229	242	P38571	Homo sapiens	DRB5*01:01	multiple sclerosis	GDKEFLPQSAFLKWLG	229	244
http://www.iedb.org/assay/12522288	33091337	GDKEFLPQSAFLKWLG	229	244	P38571	Homo sapiens	DRB5*01:01	multiple sclerosis	GDKEFLPQSAFLKWLG	229	244
http://www.iedb.org/assay/12522289	33091337	GDKEFLPQSAFLKWLG	229	244	P38571	Homo sapiens	DRB5*01:01	multiple sclerosis	GDKEFLPQSAFLKWLG	229	244
http://www.iedb.org/assay/12522291	33091337	DKEFLPQSAFLKWLG	230	244	P38571	Homo sapiens	DRB5*01:01	multiple sclerosis	GDKEFLPQSAFLKWLG	229	244
http://www.iedb.org/assay/12522329	33091337	NDDIIVNWVNETLRE	517	531	P13796	Homo sapiens	DRB5*01:01	multiple sclerosis	VNDDIIVNWVNETLRE	516	531
http://www.iedb.org/assay/12522334	33091337	DDIIVNWVNETLRE	518	531	P13796	Homo sapiens	DRB5*01:01	multiple sclerosis	VNDDIIVNWVNETLRE	516	531
http://www.iedb.org/assay/12522342	33091337	AGKYVPAIAHLIHSL	206	220	Q9H3G5	Homo sapiens	DRB5*01:01	multiple sclerosis	YAGKYVPAIAHLIHSL	205	220
http://www.iedb.org/assay/12522344	33091337	KYVPAIAHLIHS	208	219	Q9H3G5	Homo sapiens	DRB5*01:01	multiple sclerosis	YAGKYVPAIAHLIHSL	205	220
http://www.iedb.org/assay/12522421	33091337	TKEFQVLKSLGKL	42	54	P15907	Homo sapiens	DRB5*01:01	multiple sclerosis	QTKEFQVLKSLGKLAM	41	56
http://www.iedb.org/assay/12522432	33091337	LSPEYDALTALVKET	149	163	Q01459	Homo sapiens	DRB5*01:01	multiple sclerosis	LSPEYDALTALVKETT	149	164
http://www.iedb.org/assay/12522434	33091337	LSPEYDALTALVKETT	149	164	Q01459	Homo sapiens	DRB5*01:01	multiple sclerosis	LSPEYDALTALVKETT	149	164
http://www.iedb.org/assay/12522543	33091337	AIKGVGRRYAHVVLR	32	46	P62269	Homo sapiens	DRB5*01:01	multiple sclerosis	AIKGVGRRYAHVVLRK	32	47
http://www.iedb.org/assay/12522545	33091337	AIKGVGRRYAHVVLRK	32	47	P62269	Homo sapiens	DRB5*01:01	multiple sclerosis	AIKGVGRRYAHVVLRK	32	47
http://www.iedb.org/assay/12522569	33091337	LYLKVKGNVFKNKRI	123	137	P84098	Homo sapiens	DRB1*15:01	multiple sclerosis	LYLKVKGNVFKNKRIL	123	138
http://www.iedb.org/assay/12522575	33091337	KGVHSHKKKKIRTSPT	30	45	P62750	Homo sapiens	DRB1*15:01	multiple sclerosis	KGVHSHKKKKIRTSPT	30	45
http://www.iedb.org/assay/12522644	33091337	NRRVWELSKANSRFA	77	91	P01008	Homo sapiens	DRB5*01:01	multiple sclerosis	NRRVWELSKANSRFAT	77	92
http://www.iedb.org/assay/12522646	33091337	RRVWELSKANSRFA	78	91	P01008	Homo sapiens	DRB5*01:01	multiple sclerosis	NRRVWELSKANSRFAT	77	92
http://www.iedb.org/assay/12522647	33091337	RRVWELSKANSRFA	78	91	P01008	Homo sapiens	DRB5*01:01	multiple sclerosis	NRRVWELSKANSRFAT	77	92
http://www.iedb.org/assay/12522649	33091337	VESLVSQYFQTVTDYG	30	45	P02652	Homo sapiens	DRB5*01:01	multiple sclerosis	VESLVSQYFQTVTDYG	30	45
http://www.iedb.org/assay/12522650	33091337	VESLVSQYFQTVTDYG	30	45	P02652	Homo sapiens	DRB5*01:01	multiple sclerosis	VESLVSQYFQTVTDYG	30	45
http://www.iedb.org/assay/12522651	33091337	VESLVSQYFQTVTDYG	30	45	P02652	Homo sapiens	DRB1*15:01	multiple sclerosis	VESLVSQYFQTVTDYG	30	45
http://www.iedb.org/assay/12522652	33091337	VESLVSQYFQTVTDYG	30	45	P02652	Homo sapiens	DRB1*15:01	multiple sclerosis	VESLVSQYFQTVTDYG	30	45
http://www.iedb.org/assay/12522659	33091337	QTKEFQVLKSLGKLAM	41	56	P15907	Homo sapiens	DRB5*01:01	multiple sclerosis	QTKEFQVLKSLGKLAM	41	56
http://www.iedb.org/assay/12522680	33091337	IPANREFKSEKGRNKF	90	105	P01024	Homo sapiens	DRB5*01:01	multiple sclerosis	IPANREFKSEKGRNKF	90	105
http://www.iedb.org/assay/12522682	33091337	NREFKSEKGRNKF	93	105	P01024	Homo sapiens	DRB5*01:01	multiple sclerosis	IPANREFKSEKGRNKF	90	105
http://www.iedb.org/assay/12522683	33091337	NREFKSEKGRNKF	93	105	P01024	Homo sapiens	DRB5*01:01	multiple sclerosis	IPANREFKSEKGRNKF	90	105
http://www.iedb.org/assay/12522686	33091337	THPQFRSIVSALKREA	1201	1216	P01031	Homo sapiens	DRB5*01:01	multiple sclerosis	THPQFRSIVSALKREA	1201	1216
http://www.iedb.org/assay/12522688	33091337	THPQFRSIVSALKR	1201	1214	P01031	Homo sapiens	DRB5*01:01	multiple sclerosis	THPQFRSIVSALKREA	1201	1216
http://www.iedb.org/assay/12522690	33091337	VQNAYIVSRQMSKYPS	1054	1069	P08603	Homo sapiens	DRB5*01:01	multiple sclerosis	VQNAYIVSRQMSKYPS	1054	1069
http://www.iedb.org/assay/12522693	33091337	TATFAQALQFVPETQV	35	50	P31930	Homo sapiens	DRB1*15:01	multiple sclerosis	TATFAQALQFVPETQV	35	50
http://www.iedb.org/assay/12522707	33091337	GVSHFFRELAEEKR	47	60	P02792	Homo sapiens	DRB5*01:01	multiple sclerosis	GVSHFFRELAEEKREG	47	62
http://www.iedb.org/assay/12522709	33091337	VSHFFRELAEEKR	48	60	P02792	Homo sapiens	DRB5*01:01	multiple sclerosis	GVSHFFRELAEEKREG	47	62
http://www.iedb.org/assay/12522711	33091337	VSHFFRELAEEKRE	48	61	P02792	Homo sapiens	DRB5*01:01	multiple sclerosis	GVSHFFRELAEEKREG	47	62
http://www.iedb.org/assay/12522713	33091337	AGLGEYLFERLTLKHD	160	175	P02792	Homo sapiens	DRB5*01:01	multiple sclerosis	AGLGEYLFERLTLKHD	160	175
http://www.iedb.org/assay/12522728	33091337	TKGGYTLVSGYPKR	331	344	P02790	Homo sapiens	DRB5*01:01	multiple sclerosis	TKGGYTLVSGYPKRLE	331	346
http://www.iedb.org/assay/12522767	33091337	IGSSYFPEHGYFRAPE	851	866	Q9H8L6	Homo sapiens	DRB5*01:01	multiple sclerosis	IGSSYFPEHGYFRAPE	851	866
http://www.iedb.org/assay/12522769	33091337	LDNRYQPMEPNPRVPL	512	527	P05164	Homo sapiens	DRB5*01:01	multiple sclerosis	LDNRYQPMEPNPRVPL	512	527
http://www.iedb.org/assay/12522771	33091337	DNRYQPMEPNPRVPL	513	527	P05164	Homo sapiens	DRB5*01:01	multiple sclerosis	LDNRYQPMEPNPRVPL	512	527
http://www.iedb.org/assay/12522773	33091337	DNRYQPMEPNPRVP	513	526	P05164	Homo sapiens	DRB5*01:01	multiple sclerosis	LDNRYQPMEPNPRVPL	512	527
http://www.iedb.org/assay/12522775	33091337	FTRILKHGAKDKDD	158	171	P19105	Homo sapiens	DRB5*01:01	multiple sclerosis	IEFTRILKHGAKDKDD	156	171
http://www.iedb.org/assay/12522776	33091337	FTRILKHGAKDKDD	158	171	P19105	Homo sapiens	DRB5*01:01	multiple sclerosis	IEFTRILKHGAKDKDD	156	171
http://www.iedb.org/assay/12522796	33091337	YAGKYVPAIAHLIHS	205	219	Q9H3G5	Homo sapiens	DRB5*01:01	multiple sclerosis	YAGKYVPAIAHLIHSL	205	220
http://www.iedb.org/assay/12522799	33091337	AGKYVPAIAHLIHS	206	219	Q9H3G5	Homo sapiens	DRB5*01:01	multiple sclerosis	YAGKYVPAIAHLIHSL	205	220
http://www.iedb.org/assay/12522802	33091337	YAGKYVPAIAHLIHSL	205	220	Q9H3G5	Homo sapiens	DRB5*01:01	multiple sclerosis	YAGKYVPAIAHLIHSL	205	220
http://www.iedb.org/assay/12522804	33091337	VASKNVIPALELVEPI	287	302	P07602	Homo sapiens	DRB5*01:01	multiple sclerosis	VASKNVIPALELVEPI	287	302
http://www.iedb.org/assay/12522805	33091337	VASKNVIPALELVEPI	287	302	P07602	Homo sapiens	DRB1*15:01	multiple sclerosis	VASKNVIPALELVEPI	287	302
http://www.iedb.org/assay/12522807	33091337	SDVELDDLGKDEL	428	440	Q15084	Homo sapiens	DRB5*01:01	multiple sclerosis	IDLSDVELDDLGKDEL	425	440
http://www.iedb.org/assay/12522814	33091337	NLAFYWILKAGHMVPS	420	435	Q9HB40	Homo sapiens	DRB5*01:01	multiple sclerosis	NLAFYWILKAGHMVPS	420	435
http://www.iedb.org/assay/12522826	33091337	LPSGFLSEVSSLKHLD	727	742	Q9NR97	Homo sapiens	DRB5*01:01	multiple sclerosis	LPSGFLSEVSSLKHLD	727	742
http://www.iedb.org/assay/12522888	33091337	HLEINPDHSIIETL	633	646	P07900	Homo sapiens	DRB5*01:01	multiple sclerosis	HLEINPDHSIIETLRQ	633	648
http://www.iedb.org/assay/12522889	33091337	HLEINPDHSIIETL	633	646	P07900	Homo sapiens	DRB5*01:01	multiple sclerosis	HLEINPDHSIIETLRQ	633	648
http://www.iedb.org/assay/12522890	33091337	HLEINPDHSIIETL	633	646	P07900	Homo sapiens	DRB1*15:01	multiple sclerosis	HLEINPDHSIIETLRQ	633	648
http://www.iedb.org/assay/12522892	33091337	HLEINPDHSIIETLRQ	633	648	P07900	Homo sapiens	DRB5*01:01	multiple sclerosis	HLEINPDHSIIETLRQ	633	648
http://www.iedb.org/assay/12522893	33091337	HLEINPDHSIIETLRQ	633	648	P07900	Homo sapiens	DRB5*01:01	multiple sclerosis	HLEINPDHSIIETLRQ	633	648
http://www.iedb.org/assay/12522894	33091337	HLEINPDHSIIETLRQ	633	648	P07900	Homo sapiens	DRB1*15:01	multiple sclerosis	HLEINPDHSIIETLRQ	633	648
http://www.iedb.org/assay/12522908	33091337	DGKDYIALKEDLRS	143	156	P01892	Homo sapiens	DRB5*01:01	multiple sclerosis	DGKDYIALKEDLRSWT	143	158
http://www.iedb.org/assay/12522975	33091337	EIGNLLVITFVSYFGA	89	104	Q9NYB5	Homo sapiens	DRB5*01:01	multiple sclerosis	EIGNLLVITFVSYFGA	89	104
http://www.iedb.org/assay/12523120	33091337	TKEFQVLKSLGKLAM	42	56	P15907	Homo sapiens	DRB5*01:01	multiple sclerosis	QTKEFQVLKSLGKLAM	41	56
http://www.iedb.org/assay/12523121	33091337	GPKPLFRRMSSLVGPT	26	41	P11836	Homo sapiens	DRB5*01:01	multiple sclerosis	GPKPLFRRMSSLVGPT	26	41
http://www.iedb.org/assay/12523126	33091337	GRLFGGLVLDIKRKAP	449	464	Q2Y0W8	Homo sapiens	DRB5*01:01	multiple sclerosis	GRLFGGLVLDIKRKAP	449	464
http://www.iedb.org/assay/12523149	33091337	DGKDYIALKEDLRSWT	143	158	P01892	Homo sapiens	DRB5*01:01	multiple sclerosis	DGKDYIALKEDLRSWT	143	158
http://www.iedb.org/assay/12523170	33091337	LIHQLQEKDKLLAAVK	330	345	Q86UP2	Homo sapiens	DRB5*01:01	multiple sclerosis	LIHQLQEKDKLLAAVK	330	345
http://www.iedb.org/assay/12523181	33091337	KQVFQSLPKSAFSGGY	34	49	Q96DA6	Homo sapiens	DRB5*01:01	multiple sclerosis	KQVFQSLPKSAFSGGY	34	49
http://www.iedb.org/assay/12523184	33091337	GIVAHIQEVTHNQENV	154	169	Q9P219	Homo sapiens	DRB5*01:01	multiple sclerosis	GIVAHIQEVTHNQENV	154	169
http://www.iedb.org/assay/12523185	33091337	GIVAHIQEVTHNQENV	154	169	Q9P219	Homo sapiens	DRB5*01:01	multiple sclerosis	GIVAHIQEVTHNQENV	154	169
http://www.iedb.org/assay/12523187	33091337	KGTEGDGQITAILDQK	249	264	Q7L099	Homo sapiens	DRB5*01:01	multiple sclerosis	KGTEGDGQITAILDQK	249	264
http://www.iedb.org/assay/12523214	33091337	AVGKNKRLTKGGKKGA	2	17	P61247	Homo sapiens	DRB5*01:01	multiple sclerosis	AVGKNKRLTKGGKKGA	2	17
http://www.iedb.org/assay/12523254	33091337	TTAFQYIIDNKGID	186	199	P25774	Homo sapiens	DRB1*15:01	multiple sclerosis	TTAFQYIIDNKGIDSD	186	201
http://www.iedb.org/assay/12523292	33091337	IDLSDVELDDLGKDEL	425	440	Q15084	Homo sapiens	DRB5*01:01	multiple sclerosis	IDLSDVELDDLGKDEL	425	440
http://www.iedb.org/assay/12523322	33091337	TTAFQYIIDNKGIDSD	186	201	P25774	Homo sapiens	DRB1*15:01	multiple sclerosis	TTAFQYIIDNKGIDSD	186	201
http://www.iedb.org/assay/12523326	33091337	DGVIKVFNDMKVRK	9	22	P23528	Homo sapiens	DRB1*15:01	multiple sclerosis	SDGVIKVFNDMKVRKS	8	23
http://www.iedb.org/assay/12523327	33091337	DGVIKVFNDMKVRK	9	22	P23528	Homo sapiens	DRB1*15:01	multiple sclerosis	SDGVIKVFNDMKVRKS	8	23
http://www.iedb.org/assay/12523339	33091337	PPKLRASLSPSLLLLL	3	18	Q8TAT2	Homo sapiens	DRB5*01:01	multiple sclerosis	PPKLRASLSPSLLLLL	3	18
http://www.iedb.org/assay/12523348	33091337	ITKRKWEAVHAAEQRR	166	181	P30443	Homo sapiens	DRB5*01:01	multiple sclerosis	ITKRKWEAVHAAEQRR	166	181
http://www.iedb.org/assay/12523367	33091337	SNNKYAASSYLSLTP	169	183	P15814	Homo sapiens	DRB1*15:01	multiple sclerosis	SNNKYAASSYLSLTPE	169	184
http://www.iedb.org/assay/12523392	33091337	FTQSYSLQLSNLKMED	88	103	Q96DU3	Homo sapiens	DRB5*01:01	multiple sclerosis	FTQSYSLQLSNLKMED	88	103
http://www.iedb.org/assay/12523393	33091337	TQSYSLQLSNLKMED	89	103	Q96DU3	Homo sapiens	DRB5*01:01	multiple sclerosis	FTQSYSLQLSNLKMED	88	103
http://www.iedb.org/assay/12523398	33091337	FGGNFAHQASVARVVG	247	262	O14773	Homo sapiens	DRB5*01:01	multiple sclerosis	FGGNFAHQASVARVVG	247	262
http://www.iedb.org/assay/12523413	33091337	SLPIKESEIIDF	85	96	P15880	Homo sapiens	DRB5*01:01	multiple sclerosis	SLPIKESEIIDFFLGA	85	100
http://www.iedb.org/assay/12523461	33091337	TDKVVIGMDVAASEFF	237	252	P06733	Homo sapiens	DRB5*01:01	multiple sclerosis	TDKVVIGMDVAASEFF	237	252
http://www.iedb.org/assay/12523462	33091337	TDKVVIGMDVAASEFF	237	252	P06733	Homo sapiens	DRB1*15:01	multiple sclerosis	TDKVVIGMDVAASEFF	237	252
http://www.iedb.org/assay/12523463	33091337	TDKVVIGMDVAASEFF	237	252	P06733	Homo sapiens	DRB1*15:01	multiple sclerosis	TDKVVIGMDVAASEFF	237	252
http://www.iedb.org/assay/12523464	33091337	DKVVIGMDVAASEFF	238	252	P06733	Homo sapiens	DRB5*01:01	multiple sclerosis	TDKVVIGMDVAASEFF	237	252
http://www.iedb.org/assay/12523465	33091337	DKVVIGMDVAASEFF	238	252	P06733	Homo sapiens	DRB1*15:01	multiple sclerosis	TDKVVIGMDVAASEFF	237	252
http://www.iedb.org/assay/12523466	33091337	DKVVIGMDVAASEFF	238	252	P06733	Homo sapiens	DRB1*15:01	multiple sclerosis	TDKVVIGMDVAASEFF	237	252
http://www.iedb.org/assay/12523467	33091337	DKVVIGMDVAASEF	238	251	P06733	Homo sapiens	DRB5*01:01	multiple sclerosis	TDKVVIGMDVAASEFF	237	252
http://www.iedb.org/assay/12523468	33091337	DKVVIGMDVAASEF	238	251	P06733	Homo sapiens	DRB1*15:01	multiple sclerosis	TDKVVIGMDVAASEFF	237	252
http://www.iedb.org/assay/12523486	33091337	TAFQYIIDNKGID	187	199	P25774	Homo sapiens	DRB1*15:01	multiple sclerosis	TTAFQYIIDNKGIDSD	186	201
http://www.iedb.org/assay/12523488	33091337	TTAFQYIIDNKGIDS	186	200	P25774	Homo sapiens	DRB1*15:01	multiple sclerosis	TTAFQYIIDNKGIDSD	186	201
http://www.iedb.org/assay/12523524	33091337	DLRSWTAVDTAAQISE	150	165	P13747	Homo sapiens	DRB1*15:01	multiple sclerosis	DLRSWTAVDTAAQISE	150	165
http://www.iedb.org/assay/12523528	33091337	FGPTFVSAVDGLSFQA	171	186	P28067	Homo sapiens	DRB5*01:01	multiple sclerosis	FGPTFVSAVDGLSFQA	171	186
http://www.iedb.org/assay/12523529	33091337	FGPTFVSAVDGLSFQ	171	185	P28067	Homo sapiens	DRB5*01:01	multiple sclerosis	FGPTFVSAVDGLSFQA	171	186
http://www.iedb.org/assay/12523534	33091337	SSPGFAIQKIRVKAG	422	436	P06858	Homo sapiens	DRB5*01:01	multiple sclerosis	SSPGFAIQKIRVKAGE	422	437
http://www.iedb.org/assay/12523543	33091337	LDNRYQPMEPNPRVP	512	526	P05164	Homo sapiens	DRB5*01:01	multiple sclerosis	LDNRYQPMEPNPRVPL	512	527
http://www.iedb.org/assay/12523544	33091337	IEFTRILKHGAKDKDD	156	171	P19105	Homo sapiens	DRB5*01:01	multiple sclerosis	IEFTRILKHGAKDKDD	156	171
http://www.iedb.org/assay/12523545	33091337	TRILKHGAKDKDD	159	171	P19105	Homo sapiens	DRB5*01:01	multiple sclerosis	IEFTRILKHGAKDKDD	156	171
http://www.iedb.org/assay/12523546	33091337	TRILKHGAKDKDD	159	171	P19105	Homo sapiens	DRB5*01:01	multiple sclerosis	IEFTRILKHGAKDKDD	156	171
http://www.iedb.org/assay/12523549	33091337	VKVYIQQLVEGLHYLH	6564	6579	Q5VST9	Homo sapiens	DRB5*01:01	multiple sclerosis	VKVYIQQLVEGLHYLH	6564	6579
http://www.iedb.org/assay/12523553	33091337	GPVGVFEWEAFARGTK	338	353	P00558	Homo sapiens	DRB5*01:01	multiple sclerosis	GPVGVFEWEAFARGTK	338	353
http://www.iedb.org/assay/12523554	33091337	GPVGVFEWEAFARGTK	338	353	P00558	Homo sapiens	DRB5*01:01	multiple sclerosis	GPVGVFEWEAFARGTK	338	353
http://www.iedb.org/assay/12523576	33091337	TVQILGADFILSLGDN	57	72	P13686	Homo sapiens	DRB1*15:01	multiple sclerosis	TVQILGADFILSLGDN	57	72
http://www.iedb.org/assay/12523599	33091337	GRIGVITNRERHPGSF	190	205	P62701	Homo sapiens	DRB5*01:01	multiple sclerosis	GRIGVITNRERHPGSF	190	205
http://www.iedb.org/assay/12523620	33091337	FERLTLKHD	167	175	P02792	Homo sapiens	DRB5*01:01	multiple sclerosis	AGLGEYLFERLTLKHD	160	175
http://www.iedb.org/assay/12523728	33091337	MDMTFSKQNALLRSEY	1587	1602	P04114	Homo sapiens	DRB5*01:01	multiple sclerosis	MDMTFSKQNALLRSEY	1587	1602
http://www.iedb.org/assay/12523736	33091337	VHPDYRQDESYNFEGD	542	557	P00736	Homo sapiens	DRB5*01:01	multiple sclerosis	VHPDYRQDESYNFEGD	542	557
http://www.iedb.org/assay/12523764	33091337	VPADIFQMQATTRYPG	361	376	Q9UBX5	Homo sapiens	DRB5*01:01	multiple sclerosis	VPADIFQMQATTRYPG	361	376
http://www.iedb.org/assay/12523767	33091337	TASDFITKMDYPKQTQ	361	376	P06396	Homo sapiens	DRB5*01:01	multiple sclerosis	TASDFITKMDYPKQTQ	361	376
http://www.iedb.org/assay/12523790	33091337	PTTKTYFPHF	38	47	P69905	Homo sapiens	DRB5*01:01	multiple sclerosis	FLSFPTTKTYFPHFDL	34	49
http://www.iedb.org/assay/12523792	33091337	LSFPTTKTYFPHF	35	47	P69905	Homo sapiens	DRB5*01:01	multiple sclerosis	FLSFPTTKTYFPHFDL	34	49
http://www.iedb.org/assay/12523793	33091337	LSFPTTKTYFPHF	35	47	P69905	Homo sapiens	DRB5*01:01	multiple sclerosis	FLSFPTTKTYFPHFDL	34	49
http://www.iedb.org/assay/12523796	33091337	LSFPTTKTYF	35	44	P69905	Homo sapiens	DRB5*01:01	multiple sclerosis	FLSFPTTKTYFPHFDL	34	49
http://www.iedb.org/assay/12523800	33091337	FLSFPTTKTYF	34	44	P69905	Homo sapiens	DRB5*01:01	multiple sclerosis	FLSFPTTKTYFPHFDL	34	49
http://www.iedb.org/assay/12523802	33091337	LSFPTTKTY	35	43	P69905	Homo sapiens	DRB5*01:01	multiple sclerosis	FLSFPTTKTYFPHFDL	34	49
http://www.iedb.org/assay/12523803	33091337	FLSFPTTKT	34	42	P69905	Homo sapiens	DRB5*01:01	multiple sclerosis	FLSFPTTKTYFPHFDL	34	49
http://www.iedb.org/assay/12523836	33091337	GGYTLVSGYPKR	333	344	P02790	Homo sapiens	DRB5*01:01	multiple sclerosis	TKGGYTLVSGYPKRLE	331	346
http://www.iedb.org/assay/12523844	33091337	GGGNYGSGNYNDFGNY	291	306	P22626	Homo sapiens	DRB5*01:01	multiple sclerosis	GGGNYGSGNYNDFGNY	291	306
http://www.iedb.org/assay/12523860	33091337	AVSEGTKAVTKYTSAK	111	126	P06899	Homo sapiens	DRB5*01:01	multiple sclerosis	AVSEGTKAVTKYTSAK	111	126
http://www.iedb.org/assay/12523886	33091337	DNRYQPMEPNPR	513	524	P05164	Homo sapiens	DRB5*01:01	multiple sclerosis	LDNRYQPMEPNPRVPL	512	527
http://www.iedb.org/assay/12523887	33091337	NRYQPMEPNPRVPL	514	527	P05164	Homo sapiens	DRB5*01:01	multiple sclerosis	LDNRYQPMEPNPRVPL	512	527
http://www.iedb.org/assay/12523892	33091337	IDQINTDLNLERSHAQ	1759	1774	P35579	Homo sapiens	DRB5*01:01	multiple sclerosis	IDQINTDLNLERSHAQ	1759	1774
http://www.iedb.org/assay/12523910	33091337	ELDDLGKDEL	431	440	Q15084	Homo sapiens	DRB5*01:01	multiple sclerosis	IDLSDVELDDLGKDEL	425	440
http://www.iedb.org/assay/12523917	33091337	GTEQFTAMRDLYMKNG	60	75	P62834	Homo sapiens	DRB5*01:01	multiple sclerosis	GTEQFTAMRDLYMKNG	60	75
http://www.iedb.org/assay/12523918	33091337	TEQFTAMRDLYMKNG	61	75	P62834	Homo sapiens	DRB5*01:01	multiple sclerosis	GTEQFTAMRDLYMKNG	60	75
http://www.iedb.org/assay/12523919	33091337	SQPKYAAELAENRG	1054	1067	Q12913	Homo sapiens	DRB5*01:01	multiple sclerosis	SQPKYAAELAENRGKN	1054	1069
http://www.iedb.org/assay/12523920	33091337	SQPKYAAELAENRG	1054	1067	Q12913	Homo sapiens	DRB5*01:01	multiple sclerosis	SQPKYAAELAENRGKN	1054	1069
http://www.iedb.org/assay/12523925	33091337	IWSLGITAIELARGEP	214	229	Q9Y6E0	Homo sapiens	DRB5*01:01	multiple sclerosis	IWSLGITAIELARGEP	214	229
http://www.iedb.org/assay/12523987	33091337	DPEHSYEFKHSRPKKP	179	194	Q04446	Homo sapiens	DRB5*01:01	multiple sclerosis	DPEHSYEFKHSRPKKP	179	194
http://www.iedb.org/assay/12524005	33091337	GRWYVVQTNYDRWKHP	312	327	Q13510	Homo sapiens	DRB5*01:01	multiple sclerosis	GRWYVVQTNYDRWKHP	312	327
http://www.iedb.org/assay/12524007	33091337	WIKQYTGINAISKKE	252	266	P61158	Homo sapiens	DRB5*01:01	multiple sclerosis	WIKQYTGINAISKKEF	252	267
http://www.iedb.org/assay/12524008	33091337	WIKQYTGINAISKKE	252	266	P61158	Homo sapiens	DRB5*01:01	multiple sclerosis	WIKQYTGINAISKKEF	252	267
http://www.iedb.org/assay/12524009	33091337	WIKQYTGINAISKKEF	252	267	P61158	Homo sapiens	DRB5*01:01	multiple sclerosis	WIKQYTGINAISKKEF	252	267
http://www.iedb.org/assay/12524010	33091337	WIKQYTGINAISKK	252	265	P61158	Homo sapiens	DRB5*01:01	multiple sclerosis	WIKQYTGINAISKKEF	252	267
http://www.iedb.org/assay/12524022	33091337	VPTFGKLYSILKIQSP	2752	2767	P04114	Homo sapiens	DRB5*01:01	multiple sclerosis	VPTFGKLYSILKIQSP	2752	2767
http://www.iedb.org/assay/12524028	33091337	AGREINLVDAHLKSEQ	192	207	Q7Z6A9	Homo sapiens	DRB5*01:01	multiple sclerosis	AGREINLVDAHLKSEQ	192	207
http://www.iedb.org/assay/12524037	33091337	SPDPSIYAYDNFGVL	300	314	P27797	Homo sapiens	DRB5*01:01	multiple sclerosis	SPDPSIYAYDNFGVLG	300	315
http://www.iedb.org/assay/12524045	33091337	DSGDYNMAKAKMKNKQ	61	76	P56211	Homo sapiens	DRB5*01:01	multiple sclerosis	DSGDYNMAKAKMKNKQ	61	76
http://www.iedb.org/assay/12524046	33091337	SGDYNMAKAKMKNKQ	62	76	P56211	Homo sapiens	DRB5*01:01	multiple sclerosis	DSGDYNMAKAKMKNKQ	61	76
http://www.iedb.org/assay/12524049	33091337	LPFGSYTFEKDFSRGL	252	267	Q9UHN6	Homo sapiens	DRB5*01:01	multiple sclerosis	LPFGSYTFEKDFSRGL	252	267
http://www.iedb.org/assay/12524075	33091337	FLSFPTTKTYFPHF	34	47	P69905	Homo sapiens	DRB5*01:01	multiple sclerosis	FLSFPTTKTYFPHFDL	34	49
http://www.iedb.org/assay/12524076	33091337	FLSFPTTKTYFPHF	34	47	P69905	Homo sapiens	DRB5*01:01	multiple sclerosis	FLSFPTTKTYFPHFDL	34	49
http://www.iedb.org/assay/12524089	33091337	TKGGYTLVSGYPKRLE	331	346	P02790	Homo sapiens	DRB5*01:01	multiple sclerosis	TKGGYTLVSGYPKRLE	331	346
http://www.iedb.org/assay/12524127	33091337	EQNVFYDFKIIMKDEI	47	62	Q8NAB2	Homo sapiens	DRB5*01:01	multiple sclerosis	EQNVFYDFKIIMKDEI	47	62
http://www.iedb.org/assay/12524136	33091337	ARHHYESLQTAKKKDE	153	168	O00499	Homo sapiens	DRB5*01:01	multiple sclerosis	ARHHYESLQTAKKKDE	153	168
http://www.iedb.org/assay/12524142	33091337	FPKGVFTKELPSGKKY	202	217	P30041	Homo sapiens	DRB5*01:01	multiple sclerosis	FPKGVFTKELPSGKKY	202	217
http://www.iedb.org/assay/12524144	33091337	SPERPFLAILGGAKVA	203	218	P00558	Homo sapiens	DRB5*01:01	multiple sclerosis	SPERPFLAILGGAKVA	203	218
http://www.iedb.org/assay/12524146	33091337	VRKAMEAVAAQGKAKK	239	254	P18669	Homo sapiens	DRB5*01:01	multiple sclerosis	VRKAMEAVAAQGKAKK	239	254
http://www.iedb.org/assay/12524154	33091337	STKTAQEKNRFHKNSD	13	28	Q15397	Homo sapiens	DRB5*01:01	multiple sclerosis	STKTAQEKNRFHKNSD	13	28
http://www.iedb.org/assay/12524159	33091337	NVRFNVAKSLQKIGPI	535	550	P30153	Homo sapiens	DRB5*01:01	multiple sclerosis	NVRFNVAKSLQKIGPI	535	550
http://www.iedb.org/assay/12524179	33091337	LGGFALSVAHGRK	48	60	P43405	Homo sapiens	DRB5*01:01	multiple sclerosis	LGGFALSVAHGRKAHH	48	63
http://www.iedb.org/assay/12524206	33091337	QVMTFNQAETFPFNPF	282	297	P04040	Homo sapiens	DRB5*01:01	multiple sclerosis	QVMTFNQAETFPFNPF	282	297
http://www.iedb.org/assay/12524209	33091337	LQIWRVEKFDLVPVPT	68	83	P06396	Homo sapiens	DRB5*01:01	multiple sclerosis	LQIWRVEKFDLVPVPT	68	83
http://www.iedb.org/assay/12524210	33091337	LQIWRVEKFDLVPVPT	68	83	P06396	Homo sapiens	DRB1*15:01	multiple sclerosis	LQIWRVEKFDLVPVPT	68	83
http://www.iedb.org/assay/12524226	33091337	GDKEFLPQSAFLKWL	229	243	P38571	Homo sapiens	DRB5*01:01	multiple sclerosis	GDKEFLPQSAFLKWLG	229	244
http://www.iedb.org/assay/12524234	33091337	VNDDIIVNWVNETLRE	516	531	P13796	Homo sapiens	DRB5*01:01	multiple sclerosis	VNDDIIVNWVNETLRE	516	531
http://www.iedb.org/assay/12524251	33091337	GATDFQIEAAISKIFG	407	422	P49748	Homo sapiens	DRB5*01:01	multiple sclerosis	GATDFQIEAAISKIFG	407	422
http://www.iedb.org/assay/12524261	33091337	SIPAILFLPRKRSQAE	58	73	O00585	Homo sapiens	DRB5*01:01	multiple sclerosis	SIPAILFLPRKRSQAE	58	73
http://www.iedb.org/assay/12524262	33091337	IPAILFLPRKRSQA	59	72	O00585	Homo sapiens	DRB5*01:01	multiple sclerosis	SIPAILFLPRKRSQAE	58	73
http://www.iedb.org/assay/12524317	33091337	KKKKKKEKEKADREVQ	165	180	Q9Y388	Homo sapiens	DRB5*01:01	multiple sclerosis	KKKKKKEKEKADREVQ	165	180
http://www.iedb.org/assay/12524337	33091337	AGPHFNPLSRKHGGPK	61	76	P00441	Homo sapiens	DRB5*01:01	multiple sclerosis	AGPHFNPLSRKHGGPK	61	76
http://www.iedb.org/assay/12524338	33091337	AGPHFNPLSRKHGGPK	61	76	P00441	Homo sapiens	DRB1*15:01	multiple sclerosis	AGPHFNPLSRKHGGPK	61	76
http://www.iedb.org/assay/12524396	33091337	PTTKTYFPHFDL	38	49	P69905	Homo sapiens	DRB5*01:01	multiple sclerosis	FLSFPTTKTYFPHFDL	34	49
http://www.iedb.org/assay/12524398	33091337	FLSFPTTKTYFPHFDL	34	49	P69905	Homo sapiens	DRB5*01:01	multiple sclerosis	FLSFPTTKTYFPHFDL	34	49
http://www.iedb.org/assay/12524400	33091337	LSFPTTKTYFPHFDL	35	49	P69905	Homo sapiens	DRB5*01:01	multiple sclerosis	FLSFPTTKTYFPHFDL	34	49
http://www.iedb.org/assay/12524402	33091337	SFPTTKTYFPHF	36	47	P69905	Homo sapiens	DRB5*01:01	multiple sclerosis	FLSFPTTKTYFPHFDL	34	49
http://www.iedb.org/assay/12524411	33091337	GVSLAALKKALAAAGY	59	74	Q02539	Homo sapiens	DRB5*01:01	multiple sclerosis	GVSLAALKKALAAAGY	59	74
http://www.iedb.org/assay/12524416	33091337	SVTDFYPAQIKVRWFR	150	165	P01920	Homo sapiens	DRB5*01:01	multiple sclerosis	SVTDFYPAQIKVRWFR	150	165
http://www.iedb.org/assay/12524527	33091337	FDYKDESGFPKPPS	53	66	Q9BT67	Homo sapiens	DRB5*01:01	multiple sclerosis	AYFDYKDESGFPKPPS	51	66
http://www.iedb.org/assay/12524540	33091337	DDVKRTGETGIEETIL	1412	1427	Q93008	Homo sapiens	DRB5*01:01	multiple sclerosis	DDVKRTGETGIEETIL	1412	1427
http://www.iedb.org/assay/12524550	33091337	SPSIVIALAGNKAD	123	136	P61020	Homo sapiens	DRB5*01:01	multiple sclerosis	ASPSIVIALAGNKADL	122	137
http://www.iedb.org/assay/12524551	33091337	QPKYAAELAENRGKN	1055	1069	Q12913	Homo sapiens	DRB5*01:01	multiple sclerosis	SQPKYAAELAENRGKN	1054	1069
http://www.iedb.org/assay/12524556	33091337	PTERYGIDCIMNDEWM	310	325	Q8IY84	Homo sapiens	DRB5*01:01	multiple sclerosis	PTERYGIDCIMNDEWM	310	325
http://www.iedb.org/assay/12524581	33091337	NRRVWELSKANSRFAT	77	92	P01008	Homo sapiens	DRB5*01:01	multiple sclerosis	NRRVWELSKANSRFAT	77	92
http://www.iedb.org/assay/12524582	33091337	DLQKKLVPFATELHER	75	90	P06727	Homo sapiens	DRB5*01:01	multiple sclerosis	DLQKKLVPFATELHER	75	90
http://www.iedb.org/assay/12524602	33091337	IPKDYKTMAALAKAI	118	132	P10644	Homo sapiens	DRB5*01:01	multiple sclerosis	IPKDYKTMAALAKAIE	118	133
http://www.iedb.org/assay/12524603	33091337	IPKDYKTMAALAKAIE	118	133	P10644	Homo sapiens	DRB5*01:01	multiple sclerosis	IPKDYKTMAALAKAIE	118	133
http://www.iedb.org/assay/12524613	33091337	GDVFTALIGEIASPN	177	191	P09871	Homo sapiens	DRB5*01:01	multiple sclerosis	SGDVFTALIGEIASPN	176	191
http://www.iedb.org/assay/12524614	33091337	GDVFTALIGEIASPN	177	191	P09871	Homo sapiens	DRB1*15:01	multiple sclerosis	SGDVFTALIGEIASPN	176	191
http://www.iedb.org/assay/12524615	33091337	SGDVFTALIGEIASPN	176	191	P09871	Homo sapiens	DRB5*01:01	multiple sclerosis	SGDVFTALIGEIASPN	176	191
http://www.iedb.org/assay/12524617	33091337	SGDVFTALIGEIASPN	176	191	P09871	Homo sapiens	DRB1*15:01	multiple sclerosis	SGDVFTALIGEIASPN	176	191
http://www.iedb.org/assay/12524627	33091337	LGEYLFERLTLKHD	162	175	P02792	Homo sapiens	DRB5*01:01	multiple sclerosis	AGLGEYLFERLTLKHD	160	175
http://www.iedb.org/assay/12524629	33091337	DGSVDFYRDWAAYK	163	176	O00602	Homo sapiens	DRB5*01:01	multiple sclerosis	DGSVDFYRDWAAYKQG	163	178
http://www.iedb.org/assay/12524631	33091337	DGSVDFYRDWAAYK	163	176	O00602	Homo sapiens	DRB1*15:01	multiple sclerosis	DGSVDFYRDWAAYKQG	163	178
http://www.iedb.org/assay/12524632	33091337	GSVDFYRDWAAYKQG	164	178	O00602	Homo sapiens	DRB5*01:01	multiple sclerosis	DGSVDFYRDWAAYKQG	163	178
http://www.iedb.org/assay/12524634	33091337	GSVDFYRDWAAYKQG	164	178	O00602	Homo sapiens	DRB1*15:01	multiple sclerosis	DGSVDFYRDWAAYKQG	163	178
http://www.iedb.org/assay/12524638	33091337	LSSHIANVERVPFDAA	410	425	P06396	Homo sapiens	DRB5*01:01	multiple sclerosis	LSSHIANVERVPFDAA	410	425
http://www.iedb.org/assay/12524652	33091337	SPGFAIQKIRVKAGE	423	437	P06858	Homo sapiens	DRB5*01:01	multiple sclerosis	SSPGFAIQKIRVKAGE	422	437
http://www.iedb.org/assay/12524654	33091337	GDKEFLPQSAFLK	229	241	P38571	Homo sapiens	DRB5*01:01	multiple sclerosis	GDKEFLPQSAFLKWLG	229	244
http://www.iedb.org/assay/12524657	33091337	VSNEIVRFPTDQLTPD	230	245	P05164	Homo sapiens	DRB5*01:01	multiple sclerosis	VSNEIVRFPTDQLTPD	230	245
http://www.iedb.org/assay/12524658	33091337	VSNEIVRFPTDQLTPD	230	245	P05164	Homo sapiens	DRB1*15:01	multiple sclerosis	VSNEIVRFPTDQLTPD	230	245
http://www.iedb.org/assay/12524667	33091337	GKALLLLRSDMMMKYM	623	638	Q96GD3	Homo sapiens	DRB5*01:01	multiple sclerosis	GKALLLLRSDMMMKYM	623	638
http://www.iedb.org/assay/12524682	33091337	RLDTLAQEVALLKEQQ	50	65	P05452	Homo sapiens	DRB5*01:01	multiple sclerosis	RLDTLAQEVALLKEQQ	50	65
http://www.iedb.org/assay/12524770	33091337	YPKSLHMYANRLLDHR	1200	1215	P04114	Homo sapiens	DRB1*15:01	multiple sclerosis	YPKSLHMYANRLLDHR	1200	1215
http://www.iedb.org/assay/12524786	33091337	DGSVDFYRDWAAYKQ	163	177	O00602	Homo sapiens	DRB1*15:01	multiple sclerosis	DGSVDFYRDWAAYKQG	163	178
http://www.iedb.org/assay/12524788	33091337	GSVDFYRDWAAYKQ	164	177	O00602	Homo sapiens	DRB1*15:01	multiple sclerosis	DGSVDFYRDWAAYKQG	163	178
http://www.iedb.org/assay/12524790	33091337	DGSVDFYRDWAAYKQG	163	178	O00602	Homo sapiens	DRB1*15:01	multiple sclerosis	DGSVDFYRDWAAYKQG	163	178
http://www.iedb.org/assay/12524849	33091337	RKWHRNGIKKPRSQRY	14	29	P47914	Homo sapiens	DRB1*15:01	multiple sclerosis	RKWHRNGIKKPRSQRY	14	29
http://www.iedb.org/assay/12524935	33091337	DGVIKVFNDMKVR	9	21	P23528	Homo sapiens	DRB1*15:01	multiple sclerosis	SDGVIKVFNDMKVRKS	8	23
http://www.iedb.org/assay/12524936	33091337	DGVIKVFNDMKVR	9	21	P23528	Homo sapiens	DRB1*15:01	multiple sclerosis	SDGVIKVFNDMKVRKS	8	23
http://www.iedb.org/assay/12524942	33091337	FLTDATKNPEIIGETY	2595	2610	Q5SZK8	Homo sapiens	DRB1*15:01	multiple sclerosis	FLTDATKNPEIIGETY	2595	2610
http://www.iedb.org/assay/12524958	33091337	PMMADAIDFMVDRLES	175	190	Q9NZD8	Homo sapiens	DRB1*15:01	multiple sclerosis	PMMADAIDFMVDRLES	175	190
http://www.iedb.org/assay/12524973	33091337	YEKLLCGMEAGVQASC	293	308	O15079	Homo sapiens	DRB1*15:01	multiple sclerosis	YEKLLCGMEAGVQASC	293	308
http://www.iedb.org/assay/12524983	33091337	ADIAFLIDGSFNIGQR	164	179	O43405	Homo sapiens	DRB1*15:01	multiple sclerosis	ADIAFLIDGSFNIGQR	164	179
http://www.iedb.org/assay/12524988	33091337	KAELEEAKRFHISLQE	206	221	O15482	Homo sapiens	DRB1*15:01	multiple sclerosis	KAELEEAKRFHISLQE	206	221
http://www.iedb.org/assay/12524989	33091337	ASGEIKIAYTYSVSFE	261	276	Q99805	Homo sapiens	DRB1*15:01	multiple sclerosis	ASGEIKIAYTYSVSFE	261	276
http://www.iedb.org/assay/12524998	33091337	GVIKVFNDMKVRK	10	22	P23528	Homo sapiens	DRB1*15:01	multiple sclerosis	SDGVIKVFNDMKVRKS	8	23
http://www.iedb.org/assay/12524999	33091337	SDGVIKVFNDMKVRK	8	22	P23528	Homo sapiens	DRB1*15:01	multiple sclerosis	SDGVIKVFNDMKVRKS	8	23
http://www.iedb.org/assay/12525000	33091337	DGVIKVFNDMKVRKS	9	23	P23528	Homo sapiens	DRB1*15:01	multiple sclerosis	SDGVIKVFNDMKVRKS	8	23
http://www.iedb.org/assay/12525001	33091337	DGVIKVFNDMKVRKS	9	23	P23528	Homo sapiens	DRB1*15:01	multiple sclerosis	SDGVIKVFNDMKVRKS	8	23
http://www.iedb.org/assay/12525002	33091337	TLTSVSVFVDHHLAPS	525	540	P0C0L4	Homo sapiens	DRB1*15:01	multiple sclerosis	TLTSVSVFVDHHLAPS	525	540
http://www.iedb.org/assay/12525015	33091337	VDFSLKLYHAFSAMKK	147	162	P05155	Homo sapiens	DRB1*15:01	multiple sclerosis	VDFSLKLYHAFSAMKK	147	162
http://www.iedb.org/assay/12525016	33091337	VDFSLKLYHAFSAMK	147	161	P05155	Homo sapiens	DRB1*15:01	multiple sclerosis	VDFSLKLYHAFSAMKK	147	162
http://www.iedb.org/assay/12525036	33091337	VRPPREKIGRRRALQ	214	228	Q8IZ08	Homo sapiens	DRB1*15:01	multiple sclerosis	VRPPREKIGRRRALQL	214	229
http://www.iedb.org/assay/12525037	33091337	RPPREKIGRRRALQL	215	229	Q8IZ08	Homo sapiens	DRB1*15:01	multiple sclerosis	VRPPREKIGRRRALQL	214	229
http://www.iedb.org/assay/12525041	33091337	PADLPSLAADFVESKD	323	338	P02768	Homo sapiens	DRB1*15:01	multiple sclerosis	PADLPSLAADFVESKD	323	338
http://www.iedb.org/assay/12525042	33091337	LPSLAADFVESKD	326	338	P02768	Homo sapiens	DRB1*15:01	multiple sclerosis	PADLPSLAADFVESKD	323	338
http://www.iedb.org/assay/12525045	33091337	ADDGKIVIFQSKPEIQ	172	187	Q9BXS4	Homo sapiens	DRB1*15:01	multiple sclerosis	ADDGKIVIFQSKPEIQ	172	187
http://www.iedb.org/assay/12525113	33091337	ERTIHSYQGQIISHEK	443	458	O15320	Homo sapiens	DRB1*15:01	multiple sclerosis	ERTIHSYQGQIISHEK	443	458
http://www.iedb.org/assay/12525121	33091337	LFRKFHYLPFLPSTED	169	184	P01903	Homo sapiens	DRB1*15:01	multiple sclerosis	LFRKFHYLPFLPSTED	169	184
http://www.iedb.org/assay/12525138	33091337	APELLFFAKRYKAAFT	175	190	P02768	Homo sapiens	DRB1*15:01	multiple sclerosis	APELLFFAKRYKAAFT	175	190
http://www.iedb.org/assay/12525154	33091337	VAVVFGITWILAYLML	676	691	Q96K78	Homo sapiens	DRB1*15:01	multiple sclerosis	VAVVFGITWILAYLML	676	691
http://www.iedb.org/assay/12525155	33091337	LDHHWHLWKKTYGKQY	24	39	P25774	Homo sapiens	DRB1*15:01	multiple sclerosis	LDHHWHLWKKTYGKQY	24	39
http://www.iedb.org/assay/12525156	33091337	LDHHWHLWKKTYGKQ	24	38	P25774	Homo sapiens	DRB1*15:01	multiple sclerosis	LDHHWHLWKKTYGKQY	24	39
http://www.iedb.org/assay/12525168	33091337	NQLLRIEEELGSKAKF	408	423	P06733	Homo sapiens	DRB1*15:01	multiple sclerosis	NQLLRIEEELGSKAKF	408	423
http://www.iedb.org/assay/12525169	33091337	NPTVEVDLFTSKGLFR	17	32	P06733	Homo sapiens	DRB1*15:01	multiple sclerosis	NPTVEVDLFTSKGLFR	17	32
http://www.iedb.org/assay/12525226	33091337	GFRLLLASPSACLKLF	487	502	Q9ULC6	Homo sapiens	DRB1*15:01	multiple sclerosis	GFRLLLASPSACLKLF	487	502
http://www.iedb.org/assay/1648695	7638864	DNPEYSPDPSIYAYD	295	309	P27797	Homo sapiens	DRB1*04:01	rheumatoid arthritis	DNPEYSPDPSIYAYD	295	309
http://www.iedb.org/assay/1693051	19531498	NQELRADGTVNQIEG	78	92	P05090	Homo sapiens	DRB1*04:01	multiple sclerosis	NQELRADGTVNQIEG	78	92
http://www.iedb.org/assay/1693066	19531498	ESNAIINDGKYHVVR	167	181	P58400	Homo sapiens	DRB1*03:01	multiple sclerosis	ESNAIINDGKYHVVR	167	181
http://www.iedb.org/assay/1693067	19531498	EPNAIVSDGKYHVVR	169	183	P58401	Homo sapiens	DRB1*03:01	multiple sclerosis	EPNAIVSDGKYHVVR	169	183
http://www.iedb.org/assay/1693089	19531498	PQRFVVIQNEDLGPA	983	997	P04626	Homo sapiens	DRB1*03:01	multiple sclerosis	PQRFVVIQNEDLGPA	983	997
http://www.iedb.org/assay/1693097	19531498	LERIQIQEAAKKKPG	317	331	Q92563	Homo sapiens	DRB1*15:01	multiple sclerosis	LERIQIQEAAKKKPG	317	331
http://www.iedb.org/assay/1693127	19531498	SNAIINDGKYHVVR	168	181	P58400	Homo sapiens	DRB1*03:01	multiple sclerosis	ESNAIINDGKYHVVR	167	181
http://www.iedb.org/assay/1693177	19531498	AAVGTSAAPVPSDNH	303	317	P02649	Homo sapiens	DRB1*01:01	multiple sclerosis	AAVGTSAAPVPSDNH	303	317
http://www.iedb.org/assay/1693189	19531498	AQVIILNHPGQISAG	342	356	P68104	Homo sapiens	DRB1*01:01	multiple sclerosis	AQVIILNHPGQISAG	342	356
http://www.iedb.org/assay/1693196	19531498	WVSQRTATAGTASPP	263	277	Q2VYF8	Homo sapiens	DRB1*01:01	multiple sclerosis	WVSQRTATAGTASPP	263	277
http://www.iedb.org/assay/1693309	19531498	TTMEKAGAHLQGGAK	103	117	P04406	Homo sapiens	DRB1*03:01	multiple sclerosis	TTMEKAGAHLQGGAK	103	117
http://www.iedb.org/assay/1700681	19531498	NQELRADGTVNQIEG	78	92	P05090	Homo sapiens	DRB1*15:01	multiple sclerosis	NQELRADGTVNQIEG	78	92
http://www.iedb.org/assay/12521386	33091337	VDIYEFLPSKRKT	338	350	P15907	Homo sapiens	DRB5*01:01	multiple sclerosis	VDIYEFLPSKRKTDV	338	352
http://www.iedb.org/assay/12521388	33091337	VDIYEFLPSKRKTD	338	351	P15907	Homo sapiens	DRB5*01:01	multiple sclerosis	VDIYEFLPSKRKTDV	338	352
http://www.iedb.org/assay/12521390	33091337	VDIYEFLPSKRKTDV	338	352	P15907	Homo sapiens	DRB5*01:01	multiple sclerosis	VDIYEFLPSKRKTDV	338	352
http://www.iedb.org/assay/12521391	33091337	VDIYEFLPSKRKTDV	338	352	P15907	Homo sapiens	DRB5*01:01	multiple sclerosis	VDIYEFLPSKRKTDV	338	352
http://www.iedb.org/assay/12521443	33091337	DDPFFYDEHTLRKRG	132	146	Q96DB9	Homo sapiens	DRB5*01:01	multiple sclerosis	DDPFFYDEHTLRKRG	132	146
http://www.iedb.org/assay/12521444	33091337	DDPFFYDEHTLRKRG	132	146	Q96DB9	Homo sapiens	DRB5*01:01	multiple sclerosis	DDPFFYDEHTLRKRG	132	146
http://www.iedb.org/assay/12521449	33091337	IEGYRAQHSQHRTP	132	145	P00367	Homo sapiens	DRB5*01:01	multiple sclerosis	VIEGYRAQHSQHRTP	131	145
http://www.iedb.org/assay/12521516	33091337	TTAYFLYQQQGRLDK	66	80	P04233	Homo sapiens	DRB5*01:01	multiple sclerosis	TTAYFLYQQQGRLDK	66	80
http://www.iedb.org/assay/12521787	33091337	INEFLRELSFGRGST	381	395	Q15084	Homo sapiens	DRB5*01:01	multiple sclerosis	INEFLRELSFGRGST	381	395
http://www.iedb.org/assay/12521788	33091337	INEFLRELSFGRGST	381	395	Q15084	Homo sapiens	DRB5*01:01	multiple sclerosis	INEFLRELSFGRGST	381	395
http://www.iedb.org/assay/12521882	33091337	EPSFVFADVIRKSPD	208	222	Q92854	Homo sapiens	DRB5*01:01	multiple sclerosis	EPSFVFADVIRKSPD	208	222
http://www.iedb.org/assay/12522076	33091337	YLKVKGNVFKNKRIL	124	138	P84098	Homo sapiens	DRB5*01:01	multiple sclerosis	YLKVKGNVFKNKRIL	124	138
http://www.iedb.org/assay/12522101	33091337	YKTGKNKWFFQKLRF	122	136	P61353	Homo sapiens	DRB1*15:01	multiple sclerosis	YKTGKNKWFFQKLRF	122	136
http://www.iedb.org/assay/12522102	33091337	YKTGKNKWFFQKLRF	122	136	P61353	Homo sapiens	DRB1*15:01	multiple sclerosis	YKTGKNKWFFQKLRF	122	136
http://www.iedb.org/assay/12522149	33091337	QDTYLQIAAFTRAI	290	303	Q6Q788	Homo sapiens	DRB5*01:01	multiple sclerosis	QDTYLQIAAFTRAID	290	304
http://www.iedb.org/assay/12522151	33091337	QDTYLQIAAFTRAID	290	304	Q6Q788	Homo sapiens	DRB5*01:01	multiple sclerosis	QDTYLQIAAFTRAID	290	304
http://www.iedb.org/assay/12522192	33091337	INEYWVLTAAHVVE	465	478	P09871	Homo sapiens	DRB5*01:01	multiple sclerosis	LINEYWVLTAAHVVE	464	478
http://www.iedb.org/assay/12522193	33091337	INEYWVLTAAHVVE	465	478	P09871	Homo sapiens	DRB5*01:01	multiple sclerosis	LINEYWVLTAAHVVE	464	478
http://www.iedb.org/assay/12522196	33091337	ANLFEALVGTLKAAK	40	54	Q9P1F3	Homo sapiens	DRB5*01:01	multiple sclerosis	ANLFEALVGTLKAAK	40	54
http://www.iedb.org/assay/12522203	33091337	DPFNPFELTNHAVLL	395	409	P53634	Homo sapiens	DRB5*01:01	multiple sclerosis	DPFNPFELTNHAVLL	395	409
http://www.iedb.org/assay/12522204	33091337	DPFNPFELTNHAVLL	395	409	P53634	Homo sapiens	DRB1*15:01	multiple sclerosis	DPFNPFELTNHAVLL	395	409
http://www.iedb.org/assay/12522279	33091337	FPIPSITWEHAGRYH	82	96	Q8N149	Homo sapiens	DRB5*01:01	multiple sclerosis	FPIPSITWEHAGRYH	82	96
http://www.iedb.org/assay/12522301	33091337	EDVFQVAKAEFRAF	450	463	Q2M385	Homo sapiens	DRB5*01:01	multiple sclerosis	EDVFQVAKAEFRAFW	450	464
http://www.iedb.org/assay/12522303	33091337	DVFQVAKAEFRAF	451	463	Q2M385	Homo sapiens	DRB5*01:01	multiple sclerosis	EDVFQVAKAEFRAFW	450	464
http://www.iedb.org/assay/12522305	33091337	EDVFQVAKAEFRA	450	462	Q2M385	Homo sapiens	DRB5*01:01	multiple sclerosis	EDVFQVAKAEFRAFW	450	464
http://www.iedb.org/assay/12522307	33091337	EDVFQVAKAEFRAFW	450	464	Q2M385	Homo sapiens	DRB5*01:01	multiple sclerosis	EDVFQVAKAEFRAFW	450	464
http://www.iedb.org/assay/12522320	33091337	IPGIYVLSLEIGKTL	62	76	P50897	Homo sapiens	DRB5*01:01	multiple sclerosis	IPGIYVLSLEIGKTL	62	76
http://www.iedb.org/assay/12522347	33091337	INEFLRELSFGRG	381	393	Q15084	Homo sapiens	DRB5*01:01	multiple sclerosis	INEFLRELSFGRGST	381	395
http://www.iedb.org/assay/12522372	33091337	VLLESEQFLTELTRL	2	16	P37108	Homo sapiens	DRB5*01:01	multiple sclerosis	VLLESEQFLTELTRL	2	16
http://www.iedb.org/assay/12522374	33091337	VLLESEQFLTELTRL	2	16	P37108	Homo sapiens	DRB1*15:01	multiple sclerosis	VLLESEQFLTELTRL	2	16
http://www.iedb.org/assay/12522551	33091337	KKKKWSKGKVRDKLN	31	45	P62851	Homo sapiens	DRB5*01:01	multiple sclerosis	KKKKWSKGKVRDKLN	31	45
http://www.iedb.org/assay/12522552	33091337	KKKKWSKGKVRDKLN	31	45	P62851	Homo sapiens	DRB1*15:01	multiple sclerosis	KKKKWSKGKVRDKLN	31	45
http://www.iedb.org/assay/12522699	33091337	YPVVPVHLDTTI	149	160	P12724	Homo sapiens	DRB5*01:01	multiple sclerosis	SPRYPVVPVHLDTTI	146	160
http://www.iedb.org/assay/12522701	33091337	YPVVPVHLDTTI	149	160	P12724	Homo sapiens	DRB1*15:01	multiple sclerosis	SPRYPVVPVHLDTTI	146	160
http://www.iedb.org/assay/12522741	33091337	LLPKKTESHHKAKGK	116	130	P04908	Homo sapiens	DRB1*15:01	multiple sclerosis	LLPKKTESHHKAKGK	116	130
http://www.iedb.org/assay/12522744	33091337	LLPKKTESHHKAKG	116	129	P04908	Homo sapiens	DRB1*15:01	multiple sclerosis	LLPKKTESHHKAKGK	116	130
http://www.iedb.org/assay/12522810	33091337	KSNFAEALAAHKYL	31	44	P07237	Homo sapiens	DRB5*01:01	multiple sclerosis	KSNFAEALAAHKYLL	31	45
http://www.iedb.org/assay/12522811	33091337	KSNFAEALAAHKYL	31	44	P07237	Homo sapiens	DRB5*01:01	multiple sclerosis	KSNFAEALAAHKYLL	31	45
http://www.iedb.org/assay/12522820	33091337	RKAFVVNIKEARGLP	167	181	Q9H2B2	Homo sapiens	DRB5*01:01	multiple sclerosis	RKAFVVNIKEARGLP	167	181
http://www.iedb.org/assay/12523009	33091337	SIEPGVEVEVTIADA	105	119	P60866	Homo sapiens	DRB5*01:01	multiple sclerosis	SIEPGVEVEVTIADA	105	119
http://www.iedb.org/assay/12523011	33091337	SIEPGVEVEVTIADA	105	119	P60866	Homo sapiens	DRB1*15:01	multiple sclerosis	SIEPGVEVEVTIADA	105	119
http://www.iedb.org/assay/12523060	33091337	INEYWVLTAAHVV	465	477	P09871	Homo sapiens	DRB5*01:01	multiple sclerosis	LINEYWVLTAAHVVE	464	478
http://www.iedb.org/assay/12523061	33091337	INEYWVLTAAHVV	465	477	P09871	Homo sapiens	DRB5*01:01	multiple sclerosis	LINEYWVLTAAHVVE	464	478
http://www.iedb.org/assay/12523077	33091337	SLKEEVGEEAIVELV	45	59	P35579	Homo sapiens	DRB5*01:01	multiple sclerosis	SLKEEVGEEAIVELV	45	59
http://www.iedb.org/assay/12523078	33091337	SLKEEVGEEAIVELV	45	59	P35579	Homo sapiens	DRB1*15:01	multiple sclerosis	SLKEEVGEEAIVELV	45	59
http://www.iedb.org/assay/12523114	33091337	RKGAGSVFRAHVKHR	9	23	P62917	Homo sapiens	DRB5*01:01	multiple sclerosis	RKGAGSVFRAHVKHR	9	23
http://www.iedb.org/assay/12523146	33091337	DTQFVRFDSDAASQR	54	68	P01892	Homo sapiens	DRB5*01:01	multiple sclerosis	DTQFVRFDSDAASQR	54	68
http://www.iedb.org/assay/12523152	33091337	DTQFVRFDSDAASPR	54	68	P01889	Homo sapiens	DRB5*01:01	multiple sclerosis	DTQFVRFDSDAASPR	54	68
http://www.iedb.org/assay/12523220	33091337	SLRMARANARLFGIR	181	195	P26373	Homo sapiens	DRB5*01:01	multiple sclerosis	SLRMARANARLFGIR	181	195
http://www.iedb.org/assay/12523272	33091337	LLPKKTESHKPGKNK	116	130	Q8IUE6	Homo sapiens	DRB5*01:01	multiple sclerosis	LLPKKTESHKPGKNK	116	130
http://www.iedb.org/assay/12523283	33091337	KISKGLESNESLRVL	321	335	Q0VAA2	Homo sapiens	DRB5*01:01	multiple sclerosis	KISKGLESNESLRVL	321	335
http://www.iedb.org/assay/12523319	33091337	KNLKFVMLHNLEHSM	54	68	P25774	Homo sapiens	DRB5*01:01	multiple sclerosis	KNLKFVMLHNLEHSM	54	68
http://www.iedb.org/assay/12523341	33091337	SWAATPPSQGDQVQL	341	355	P46093	Homo sapiens	DRB5*01:01	multiple sclerosis	SWAATPPSQGDQVQL	341	355
http://www.iedb.org/assay/12523359	33091337	DLGEYQAVTELGRPD	72	86	P13762	Homo sapiens	DRB5*01:01	multiple sclerosis	DLGEYQAVTELGRPD	72	86
http://www.iedb.org/assay/12523370	33091337	EDPAFYMLKGKLQYE	143	157	Q9HBE5	Homo sapiens	DRB5*01:01	multiple sclerosis	EDPAFYMLKGKLQYE	143	157
http://www.iedb.org/assay/12523385	33091337	STIFVAFKGNIDDKD	46	60	Q14686	Homo sapiens	DRB5*01:01	multiple sclerosis	STIFVAFKGNIDDKD	46	60
http://www.iedb.org/assay/12523400	33091337	RGVIINTASVAAFEG	147	161	Q99714	Homo sapiens	DRB5*01:01	multiple sclerosis	RGVIINTASVAAFEG	147	161
http://www.iedb.org/assay/12523491	33091337	LINEYWVLTAAHVVE	464	478	P09871	Homo sapiens	DRB5*01:01	multiple sclerosis	LINEYWVLTAAHVVE	464	478
http://www.iedb.org/assay/12523496	33091337	SPRYPVVPVHLDTTI	146	160	P12724	Homo sapiens	DRB5*01:01	multiple sclerosis	SPRYPVVPVHLDTTI	146	160
http://www.iedb.org/assay/12523497	33091337	SPRYPVVPVHLDTTI	146	160	P12724	Homo sapiens	DRB1*15:01	multiple sclerosis	SPRYPVVPVHLDTTI	146	160
http://www.iedb.org/assay/12523501	33091337	GATLINEQWLLTTAK	130	144	P00739	Homo sapiens	DRB5*01:01	multiple sclerosis	GATLINEQWLLTTAK	130	144
http://www.iedb.org/assay/12523502	33091337	GATLINEQWLLTTAK	130	144	P00739	Homo sapiens	DRB1*15:01	multiple sclerosis	GATLINEQWLLTTAK	130	144
http://www.iedb.org/assay/12523503	33091337	GATLINEQWLLTTA	130	143	P00739	Homo sapiens	DRB5*01:01	multiple sclerosis	GATLINEQWLLTTAK	130	144
http://www.iedb.org/assay/12523509	33091337	TPHGIILDSVDAAFI	351	365	P02790	Homo sapiens	DRB5*01:01	multiple sclerosis	TPHGIILDSVDAAFI	351	365
http://www.iedb.org/assay/12523539	33091337	NSLIASILDPYSNAF	1127	1141	P22897	Homo sapiens	DRB5*01:01	multiple sclerosis	NSLIASILDPYSNAF	1127	1141
http://www.iedb.org/assay/12523552	33091337	NFLKLCKIKYYNYCL	27	41	Q8WUA2	Homo sapiens	DRB5*01:01	multiple sclerosis	NFLKLCKIKYYNYCL	27	41
http://www.iedb.org/assay/12523559	33091337	WGALATISTLEAVRG	68	82	O75629	Homo sapiens	DRB1*15:01	multiple sclerosis	WGALATISTLEAVRG	68	82
http://www.iedb.org/assay/12523585	33091337	DLAAILGMHNLITNT	133	147	Q9NYL9	Homo sapiens	DRB5*01:01	multiple sclerosis	DLAAILGMHNLITNT	133	147
http://www.iedb.org/assay/12523586	33091337	DLAAILGMHNLITNT	133	147	Q9NYL9	Homo sapiens	DRB1*15:01	multiple sclerosis	DLAAILGMHNLITNT	133	147
http://www.iedb.org/assay/12523614	33091337	GRRMFPVLKVNVSGL	68	82	O15178	Homo sapiens	DRB5*01:01	multiple sclerosis	GRRMFPVLKVNVSGL	68	82
http://www.iedb.org/assay/12523621	33091337	YFLLKPAQKCLEWLI	104	118	Q9H583	Homo sapiens	DRB5*01:01	multiple sclerosis	YFLLKPAQKCLEWLI	104	118
http://www.iedb.org/assay/12523664	33091337	RKYLLKALFKALKRL	527	541	Q8IYM2	Homo sapiens	DRB5*01:01	multiple sclerosis	RKYLLKALFKALKRL	527	541
http://www.iedb.org/assay/12523668	33091337	VLLESEQFLTE	2	12	P37108	Homo sapiens	DRB5*01:01	multiple sclerosis	VLLESEQFLTELTRL	2	16
http://www.iedb.org/assay/12523685	33091337	DQEIIEVDPDTKEML	92	106	P0CW22	Homo sapiens	DRB1*15:01	multiple sclerosis	DQEIIEVDPDTKEML	92	106
http://www.iedb.org/assay/12523691	33091337	VERADGYEPPVQESV	250	264	P61247	Homo sapiens	DRB5*01:01	multiple sclerosis	VERADGYEPPVQESV	250	264
http://www.iedb.org/assay/12523722	33091337	KAVLTIDEKGTEAA	359	372	P01009	Homo sapiens	DRB5*01:01	multiple sclerosis	HKAVLTIDEKGTEAA	358	372
http://www.iedb.org/assay/12523723	33091337	KAVLTIDEKGTEA	359	371	P01009	Homo sapiens	DRB5*01:01	multiple sclerosis	HKAVLTIDEKGTEAA	358	372
http://www.iedb.org/assay/12523724	33091337	HKAVLTIDEKGTEAA	358	372	P01009	Homo sapiens	DRB5*01:01	multiple sclerosis	HKAVLTIDEKGTEAA	358	372
http://www.iedb.org/assay/12523725	33091337	KVESLEQEAANERQQ	438	452	P05067	Homo sapiens	DRB5*01:01	multiple sclerosis	KVESLEQEAANERQQ	438	452
http://www.iedb.org/assay/12523726	33091337	VDENMVIDETLDVKE	649	663	Q06481	Homo sapiens	DRB5*01:01	multiple sclerosis	VDENMVIDETLDVKE	649	663
http://www.iedb.org/assay/12523727	33091337	VDENMVIDETLDVK	649	662	Q06481	Homo sapiens	DRB5*01:01	multiple sclerosis	VDENMVIDETLDVKE	649	663
http://www.iedb.org/assay/12523766	33091337	ETVITVDTKAAGKGK	1669	1683	P21333	Homo sapiens	DRB5*01:01	multiple sclerosis	ETVITVDTKAAGKGK	1669	1683
http://www.iedb.org/assay/12523781	33091337	LGGPEAAKSDETAAK	191	205	P04792	Homo sapiens	DRB5*01:01	multiple sclerosis	LGGPEAAKSDETAAK	191	205
http://www.iedb.org/assay/12523782	33091337	LGGPEAAKSDETAA	191	204	P04792	Homo sapiens	DRB5*01:01	multiple sclerosis	LGGPEAAKSDETAAK	191	205
http://www.iedb.org/assay/12523841	33091337	VELQKEEAQKL	655	665	Q00839	Homo sapiens	DRB1*15:01	multiple sclerosis	VELQKEEAQKLLEQY	655	669
http://www.iedb.org/assay/12523868	33091337	NSNQFQTEVGKQLIS	213	227	P05107	Homo sapiens	DRB5*01:01	multiple sclerosis	NSNQFQTEVGKQLIS	213	227
http://www.iedb.org/assay/12523888	33091337	KEEVGEEAIVEL	47	58	P35579	Homo sapiens	DRB5*01:01	multiple sclerosis	SLKEEVGEEAIVELV	45	59
http://www.iedb.org/assay/12523889	33091337	KEEVGEEAIVEL	47	58	P35579	Homo sapiens	DRB1*15:01	multiple sclerosis	SLKEEVGEEAIVELV	45	59
http://www.iedb.org/assay/12523890	33091337	SLKEEVGEEAI	45	55	P35579	Homo sapiens	DRB5*01:01	multiple sclerosis	SLKEEVGEEAIVELV	45	59
http://www.iedb.org/assay/12523893	33091337	SLKEEVGEEAIV	45	56	P35579	Homo sapiens	DRB5*01:01	multiple sclerosis	SLKEEVGEEAIVELV	45	59
http://www.iedb.org/assay/12523897	33091337	NQNTFLLTTFANVVN	66	80	P10153	Homo sapiens	DRB5*01:01	multiple sclerosis	NQNTFLLTTFANVVN	66	80
http://www.iedb.org/assay/12523900	33091337	SPDVVMALLPKKEEK	268	282	P35658	Homo sapiens	DRB5*01:01	multiple sclerosis	SPDVVMALLPKKEEK	268	282
http://www.iedb.org/assay/12523926	33091337	FSTIAIQHSKDASYT	1683	1697	Q13315	Homo sapiens	DRB5*01:01	multiple sclerosis	FSTIAIQHSKDASYT	1683	1697
http://www.iedb.org/assay/12523929	33091337	INTWVAEKTEGKIA	134	147	P35237	Homo sapiens	DRB5*01:01	multiple sclerosis	INTWVAEKTEGKIAE	134	148
http://www.iedb.org/assay/12523930	33091337	INTWVAEKTEGKIAE	134	148	P35237	Homo sapiens	DRB5*01:01	multiple sclerosis	INTWVAEKTEGKIAE	134	148
http://www.iedb.org/assay/12523931	33091337	INDWVAEKTEGKIS	132	145	P50452	Homo sapiens	DRB5*01:01	multiple sclerosis	INDWVAEKTEGKISE	132	146
http://www.iedb.org/assay/12523932	33091337	INDWVAEKTEGKISE	132	146	P50452	Homo sapiens	DRB5*01:01	multiple sclerosis	INDWVAEKTEGKISE	132	146
http://www.iedb.org/assay/12524018	33091337	AAGQFFPEAAQVAYQ	327	341	P08133	Homo sapiens	DRB5*01:01	multiple sclerosis	AAGQFFPEAAQVAYQ	327	341
http://www.iedb.org/assay/12524031	33091337	YADLRFVKAPLKKS	7	20	P21854	Homo sapiens	DRB5*01:01	multiple sclerosis	TYADLRFVKAPLKKS	6	20
http://www.iedb.org/assay/12524032	33091337	TYADLRFVKAPLKKS	6	20	P21854	Homo sapiens	DRB5*01:01	multiple sclerosis	TYADLRFVKAPLKKS	6	20
http://www.iedb.org/assay/12524068	33091337	VIEGYRAQHSQHRTP	131	145	P00367	Homo sapiens	DRB5*01:01	multiple sclerosis	VIEGYRAQHSQHRTP	131	145
[truncated: 82 more rows]

## Sheet: Description
assay_id	Is the link of the IEDB accession for the current epitope
pmid	is the PMID of the paper in which the current epitope has been experimentally identified
epitope	is the sequence of the epitope
start	is the starting position of the epitope
end	is the ending position of the epitope
uniprot	is the uniprot code of the protein from which the epitope was identified
organism	is the organism to which the protein belong to
class	1: the epitope cross-link with the allele; 0: the epitope does not cross-link with the allele
allele	allele of the HLA-II gene known to bind the epitope
disease	is the disease of the patient(s) from which the samples were taken
merged_seq	is the merged sequence of the current epitope wth other epitopes that overlap with the current epitope and bind the same allele
merged_start	starting position of the merged sequence
merged_end	ending position of the merged sequence
