# Supplementary material for: MMPred: a tool to predict peptide mimicry events in MHC class II recognition
Source: Front Genet. 2024 Dec 10;15:1500684. doi: 10.3389/fgene.2024.1500684 (PMC11669352; doi:10.3389/fgene.2024.1500684)
Supplement: Supplementary file 2 [file Table3.xlsx]

## Sheet: Evaluation
DPA1*01:03/DPB1*02:01
DPA1*01:03/DPB1*03:01
DPA1*01:03/DPB1*04:01
DPA1*01:03/DPB1*04:02
DPA1*02:01/DPB1*01:01
DPA1*02:02/DPB1*05:01
DQA1*01:01/DQB1*05:01
DQA1*01:02/DQB1*06:02
DQA1*02:01/DQB1*02:02
DQA1*03:01/DQB1*03:02
DQA1*03:02/DQB1*04:01
DQA1*05:01/DQB1*02:01
DQA1*05:01/DQB1*03:01
DQA1*05:05/DQB1*03:01
DRB1*01:01
DRB1*01:02
DRB1*01:03
DRB1*03:01
DRB1*03:02
DRB1*03:03
DRB1*03:04
DRB1*04:01
DRB1*04:02
DRB1*04:03
DRB1*04:04
DRB1*04:05
DRB1*04:06
DRB1*04:07
DRB1*07:01
DRB1*08:01
DRB1*08:02
DRB1*08:03
DRB1*09:01
DRB1*10:01
DRB1*11:01
DRB1*11:02
DRB1*11:03
DRB1*11:04
DRB1*12:01
DRB1*12:02
DRB1*13:01
DRB1*13:02
DRB1*13:03
DRB1*13:04
DRB1*13:05
DRB1*14:01
DRB1*14:02
DRB1*14:05
DRB1*15:01
DRB1*15:02
DRB1*16:01
DRB1*16:02
DRB3*01:01
DRB3*02:02
DRB3*03:01
DRB4*01:01
DRB4*01:03
DRB5*01:01

## Sheet: Sars-CoV-2 peptide mimicry
DPA1*01:03/DPB1*04:01
DPB1*01:01
DPB1*03:01
DPB1*04:01
DPB1*04:02
DPB1*05:01
DQA1*01:02
DQA1*01:02/DQB1*06:02
DQA1*01:03
DQA1*03:01
DQA1*03:01/DQB1*03:02
DQA1*03:03
DQA1*05:01
DQA1*05:01/DQB1*02
DQA1*05:01/DQB1*02:01
DQA1*05:01/DQB1*03:01
DQB1*02:01
DQB1*02:02
DQB1*03:02
DQB1*03:03
DQB1*04:01
DQB1*05:01
DQB1*06:01
DQB1*06:02
DRB1*01:01
DRB1*03:01
DRB1*04:01
DRB1*04:04
DRB1*04:05
DRB1*04/DQB1*03:02
DRB1*07:01
DRB1*08:02
DRB1*08:03
DRB1*09:01
DRB1*11:01
DRB1*12:01
DRB1*13:01
DRB1*13:02
DRB1*15:01
DRB1*15:02
DRB1*15:03
DRB3*01:01
DRB3*02:02
DRB4*01:01
DRB5*01:01
