# Supplementary material for: MMPred: a tool to predict peptide mimicry events in MHC class II recognition
Source: Front Genet. 2024 Dec 10;15:1500684. doi: 10.3389/fgene.2024.1500684 (PMC11669352; doi:10.3389/fgene.2024.1500684)
Supplement: Supplementary file 3 [file Table6.xlsx]

## Sheet: blastp_allHla
%Rank threshold	E-Value treshold	Human protein	Motif	S
10	0.1	Q9HCE1	MYASTHENIA_GRAVIS_//_B_CELL_ANTIBODY-DEPENDENT_RESPONSE_MG	17.2337
10	0.1	Q8NFM7	THYROIDITIS	61.2227
10	0.1	P51610	DIABETES_TYPE_I	88.5402
10	0.1	Q9P2E3	ANEMIA_//_INEFFECTIVE_ERYTHROPOIESIS	5.16606
10	0.1	P46977	LUPUS_ERYTHEMATOSUS_SYSTEMIC_//_DEFECTIVE_SELF-TOLERANCE_CHECK-POINTS_AND_AUTO-ANTIBODY_PRODUCTION	3.23471
10	0.1	Q05682	RHEUMATOID_ARTHRITIS_//_SYNOVIAL_INFLAMMATION_RHEUMATOID_ARTHRITIS	3.54343
10	0.1	Q96JP5	LUPUS_ERYTHEMATOSUS_SYSTEMIC_//_INCREASED_AUTOANTIGEN_AVAILABILITY	18.0269
10	0.1	Q9H869	THYROIDITIS_//_THYROID_DESTRUCTION_AND_REMODELLING	8.06155
10	0.1	Q86XK2	RHEUMATOID_ARTHRITIS_//_AUTOIMMUNE_RESPONSE_RHEUMATOID_ARTHRITIS	3.71649
10	0.1	Q9BYK8	DIABETES_TYPE_I_//_AUTOIMMUNE_DESTRUCTION_OF_PANCREATIC__x001a_-CELLS	22.8684
10	0.1	Q92614	DERMATOMYOSITIS	65.6796
10	0.1	Q8N3J6	LUPUS_ERYTHEMATOSUS_SYSTEMIC_//_B-CELL_HYPERACTIVITY	41.2832
10	0.1	Q13217	ANEMIA	22.966
10	0.1	Q9H307	GUILLAIN-BARRE_SYNDROME_//_TH1_RESPONSE_AGAINST_MYELIN_AND_NODAL_PROTEINS_GBS	7.3348
10	0.1	Q03052	DERMATOMYOSITIS_//_T_CELL_ACTIVATION_AND_B_CELL_ANTIBODY-DEPENDENT_RESPONSE_DM	17.4698
10	0.1	P49459	DERMATOMYOSITIS_//_SKIN_AND_MUSCLE_ATROPHY_DM	12.1801
10	0.1	P36578	LUPUS_ERYTHEMATOSUS_SYSTEMIC_//_IMMUNE-COMPLEX_DEPOSITION	19.313
10	0.1	P52848	GUILLAIN-BARRE_SYNDROME	24.4857
10	0.1	Q9H307	THYROIDITIS_//_SUSTAINED_THYROCYTE_SURVIVAL_AND_THYROID_HORMONE_PRODUCTION	20.8921
10	0.1	Q13217	MYASTHENIA_GRAVIS_//_SYNAPTIC_DYSFUNCTION_MG	17.7006
10	0.1	Q01105	THYROIDITIS_//_THYROID_DESTRUCTION_AND_REMODELLING	25.4795
10	0.1	P09917	LUPUS_ERYTHEMATOSUS_SYSTEMIC_//_B-CELL_HYPERACTIVITY	21.4298
10	0.1	P46977	DERMATOMYOSITIS_//_EXAGGERATED_INNATE_IMMUNE_RESPONSE_DM	3.58789
10	0.1	O95342	RHEUMATOID_ARTHRITIS_//_AUTOIMMUNE_RESPONSE_RHEUMATOID_ARTHRITIS	21.3025
10	0.1	O75400	RHEUMATOID_ARTHRITIS	9.3275
10	0.1	P52848	RHEUMATOID_ARTHRITIS_//_BONE_EROSION_RHEUMATOID_ARTHRITIS	4.34822
10	0.1	P78509	GUILLAIN-BARRE_SYNDROME	4.52461
10	0.1	Q96R06	ANEMIA	17.8202
10	0.1	Q99932	DERMATOMYOSITIS_//_COMPLEMENT-MEDIATED_CELL_CYTOTOXICITY_DM	51.1401
10	0.1	Q63HR2	LUPUS_ERYTHEMATOSUS_SYSTEMIC_//_DEFECTIVE_SELF-TOLERANCE_CHECK-POINTS_AND_AUTO-ANTIBODY_PRODUCTION	22.6639
10	0.1	O14775	DIABETES_TYPE_I_//_AUTOIMMUNE_DESTRUCTION_OF_PANCREATIC__x001a_-CELLS	57.4711
10	0.1	P22083	RHEUMATOID_ARTHRITIS_//_SYNOVIAL_INFLAMMATION_RHEUMATOID_ARTHRITIS	3.27227
10	0.1	Q15615	RHEUMATOID_ARTHRITIS_//_ARTICULAR_DESTRUCTION_RHEUMATOID_ARTHRITIS	4.91087
10	0.1	Q96R06	MYASTHENIA_GRAVIS_//_SYNAPTIC_DYSFUNCTION_MG	14.0877
10	0.1	Q03052	RHEUMATOID_ARTHRITIS_//_BONE_EROSION_RHEUMATOID_ARTHRITIS	17.5214
10	0.1	P17544	LUPUS_ERYTHEMATOSUS_SYSTEMIC_//_INCREASED_AUTOANTIGEN_AVAILABILITY	7.7537
10	0.1	Q06495	PRURITUS	17.6851
10	0.1	Q7Z7G8	MYASTHENIA_GRAVIS	3.37777
10	0.1	Q3T8J9	MYASTHENIA_GRAVIS_//_B_CELL_ANTIBODY-DEPENDENT_RESPONSE_MG	4.97556
10	0.1	Q7Z7G8	MYASTHENIA_GRAVIS_//_MUSCULAR_ATROPHY_MG	3.8194
10	0.1	P20264	LUPUS_ERYTHEMATOSUS_SYSTEMIC_//_IMMUNE-COMPLEX_DEPOSITION	3.26875
10	0.1	Q5T9A4	RHEUMATOID_ARTHRITIS_//_AUTOIMMUNE_RESPONSE_RHEUMATOID_ARTHRITIS	10.051
10	0.1	Q96RN1	MYASTHENIA_GRAVIS_//_B_CELL_ANTIBODY-DEPENDENT_RESPONSE_MG	3.3646
10	0.1	P51610	THYROIDITIS_//_DRUG-INDUCED_THYROIDITIS	66.3644
10	0.1	Q9NQR1	DERMATOMYOSITIS_//_T_CELL_ACTIVATION_AND_B_CELL_ANTIBODY-DEPENDENT_RESPONSE_DM	26.1267
10	0.1	Q8N3J6	GUILLAIN-BARRE_SYNDROME_//_TH1_RESPONSE_AGAINST_MYELIN_AND_NODAL_PROTEINS_GBS	25.0914
10	0.1	Q96T23	LUPUS_ERYTHEMATOSUS_SYSTEMIC_//_DEFECTIVE_T-CELL_PHYSIOLOGY	12.7809
10	0.1	Q6RI45	DERMATOMYOSITIS	3.62107
10	0.1	Q9HCE1	MYASTHENIA_GRAVIS	17.932
10	0.1	Q8WXS5	LUPUS_ERYTHEMATOSUS_SYSTEMIC_//_INCREASED_AUTOANTIGEN_AVAILABILITY	14.6101
10	0.1	Q9HCE1	MYASTHENIA_GRAVIS_//_MUSCULAR_ATROPHY_MG	22.1469
10	0.1	Q86TG7	RHEUMATOID_ARTHRITIS_//_ARTICULAR_DESTRUCTION_RHEUMATOID_ARTHRITIS	4.94569
10	0.1	Q8N3J6	THYROIDITIS_//_SUSTAINED_THYROCYTE_SURVIVAL_AND_THYROID_HORMONE_PRODUCTION	26.5379
10	0.1	P19021	ANEMIA_//_EXCESSIVE_BLOOD_CELL_DESTRUCTION_(HEMOLYSIS)	62.8772
10	0.1	O75400	DERMATOMYOSITIS	4.2565
10	0.1	Q7Z7G8	RHEUMATOID_ARTHRITIS_//_BONE_EROSION_RHEUMATOID_ARTHRITIS	3.24304
10	0.1	Q9BYR0	LUPUS_ERYTHEMATOSUS_SYSTEMIC_//_DEFECTIVE_T-CELL_PHYSIOLOGY	5.62363
10	0.1	Q7L5D6	ANEMIA_//_INEFFECTIVE_ERYTHROPOIESIS	11.995
10	0.1	P0DME0	THYROIDITIS_//_DRUG-INDUCED_THYROIDITIS	3.90338
10	0.1	P09917	GUILLAIN-BARRE_SYNDROME_//_TH1_RESPONSE_AGAINST_MYELIN_AND_NODAL_PROTEINS_GBS	3.54087
10	0.1	Q02930	DIABETES_TYPE_I	68.0507
10	0.1	Q69384	DIABETES_TYPE_I_//_AUTOIMMUNE_DESTRUCTION_OF_PANCREATIC__x001a_-CELLS	3.24706
10	0.1	Q9BWF3	DERMATOMYOSITIS_//_T_CELL_ACTIVATION_AND_B_CELL_ANTIBODY-DEPENDENT_RESPONSE_DM	56.1539
10	0.1	Q05682	GUILLAIN-BARRE_SYNDROME_//_COMPLEMENT-MEDIATED_CELL_CYTOTOXICITY_GBS	26.0141
10	0.1	Q63HR2	ANEMIA_//_EXCESSIVE_BLOOD_LOSS_(HEMORRHAGE)	54.4858
10	0.1	Q9UJA3	DIABETES_TYPE_I_//_AUTOIMMUNE_DESTRUCTION_OF_PANCREATIC__x001a_-CELLS	26.0967
10	0.1	Q9BXT8	ANEMIA	3.59339
10	0.1	P23470	GUILLAIN-BARRE_SYNDROME_//_B_CELL_ANTIBODY-DEPENDENT_RESPONSE_GBS	47.0352
10	0.1	Q9HCE1	RHEUMATOID_ARTHRITIS_//_BONE_EROSION_RHEUMATOID_ARTHRITIS	11.4357
10	0.1	Q8N126	GUILLAIN-BARRE_SYNDROME_//_MYELIN_DAMAGE_AND_AXONAL_DISORGANISATION_GBS	26.3786
10	0.1	Q8NG98	THYROIDITIS_//_THYROID_DESTRUCTION_AND_REMODELLING	3.8839
10	0.1	Q03052	LUPUS_ERYTHEMATOSUS_SYSTEMIC_//_B-CELL_HYPERACTIVITY	21.4624
10	0.1	P98164	DIABETES_TYPE_I	72.577
10	0.1	P36956	DERMATOMYOSITIS_//_SKIN_AND_MUSCLE_ATROPHY_DM	72.7311
10	0.1	Q9BXT8	MYASTHENIA_GRAVIS_//_SYNAPTIC_DYSFUNCTION_MG	3.30645
10	0.1	P0CL83	RHEUMATOID_ARTHRITIS	3.84561
10	0.1	Q9NQR1	RHEUMATOID_ARTHRITIS_//_BONE_EROSION_RHEUMATOID_ARTHRITIS	7.28651
10	0.1	Q92834	RHEUMATOID_ARTHRITIS_//_AUTOIMMUNE_RESPONSE_RHEUMATOID_ARTHRITIS	4.7639
10	0.1	P13232	LUPUS_ERYTHEMATOSUS_SYSTEMIC_//_INCREASED_IFN_PRODUCTION_AND_UP-REGULATION_OF_IFN_INDUCIBLE_GENES	34.5395
10	0.1	Q8NG98	THYROIDITIS	3.93408
10	0.1	Q7RTP6	MYASTHENIA_GRAVIS_//_MUSCULAR_ATROPHY_MG	21.8209
10	0.1	P07305	RHEUMATOID_ARTHRITIS_//_ARTICULAR_DESTRUCTION_RHEUMATOID_ARTHRITIS	5.80537
10	0.1	P46977	RHEUMATOID_ARTHRITIS_//_ARTICULAR_DESTRUCTION_RHEUMATOID_ARTHRITIS	3.54465
10	0.1	Q7Z333	THYROIDITIS_//_SUSTAINED_THYROCYTE_SURVIVAL_AND_THYROID_HORMONE_PRODUCTION	3.61337
10	0.1	P19021	THYROIDITIS	5.15355
10	0.1	P06400	DERMATOMYOSITIS_//_EXAGGERATED_INNATE_IMMUNE_RESPONSE_DM	60.9644
10	0.1	Q99932	DERMATOMYOSITIS_//_SKIN_AND_MUSCLE_ATROPHY_DM	5.98554
10	0.1	Q8IY57	RHEUMATOID_ARTHRITIS_//_SYNOVIAL_INFLAMMATION_RHEUMATOID_ARTHRITIS	63.9586
10	0.1	O14775	THYROIDITIS_//_DRUG-INDUCED_THYROIDITIS	9.80115
10	0.1	Q86W33	LUPUS_ERYTHEMATOSUS_SYSTEMIC_//_IMMUNE-COMPLEX_DEPOSITION	3.5857
10	0.1	Q7Z7G8	LUPUS_ERYTHEMATOSUS_SYSTEMIC_//_B-CELL_HYPERACTIVITY	3.72629
10	0.1	Q7RTP6	RHEUMATOID_ARTHRITIS_//_BONE_EROSION_RHEUMATOID_ARTHRITIS	22.6259
10	0.1	Q5T2N8	DIABETES_TYPE_I_//_AUTOIMMUNE_DESTRUCTION_OF_PANCREATIC__x001a_-CELLS	3.23513
10	0.1	Q13472	ANEMIA_//_INEFFECTIVE_ERYTHROPOIESIS	62.8754
10	0.1	Q9BYR0	LUPUS_ERYTHEMATOSUS_SYSTEMIC	29.7352
10	0.1	Q3T8J9	MYASTHENIA_GRAVIS	7.98691
10	0.1	Q16825	LUPUS_ERYTHEMATOSUS_SYSTEMIC_//_IMMUNE-COMPLEX_DEPOSITION	30.3033
10	0.1	Q3T8J9	MYASTHENIA_GRAVIS_//_MUSCULAR_ATROPHY_MG	3.26478
10	0.1	P13232	THYROIDITIS_//_DEVELOPMENT_OF_THYROID_AUTOIMMUNITY	27.6443
10	0.1	Q96PE2	LUPUS_ERYTHEMATOSUS_SYSTEMIC_//_DEFECTIVE_SELF-TOLERANCE_CHECK-POINTS_AND_AUTO-ANTIBODY_PRODUCTION	3.24377
10	0.1	Q96RN1	MYASTHENIA_GRAVIS	3.39859
10	0.1	P04183	ANEMIA_//_EXCESSIVE_BLOOD_CELL_DESTRUCTION_(HEMOLYSIS)	74.0647
10	0.1	P23470	LUPUS_ERYTHEMATOSUS_SYSTEMIC	44.8438
10	0.1	O75334	DIABETES_TYPE_I	92.8796
10	0.1	Q9HCE1	LUPUS_ERYTHEMATOSUS_SYSTEMIC_//_B-CELL_HYPERACTIVITY	12.4399
10	0.1	Q9UBS9	LUPUS_ERYTHEMATOSUS_SYSTEMIC	8.61747
10	0.1	Q3L8U1	MYASTHENIA_GRAVIS_//_SYNAPTIC_DYSFUNCTION_MG	3.86621
10	0.1	P03951	GUILLAIN-BARRE_SYNDROME	21.7071
10	0.1	P78381	DIABETES_TYPE_I	3.66215
10	0.1	Q6PF18	LUPUS_ERYTHEMATOSUS_SYSTEMIC_//_INCREASED_AUTOANTIGEN_AVAILABILITY	11.4084
10	0.1	Q02930	THYROIDITIS_//_DRUG-INDUCED_THYROIDITIS	48.6456
10	0.1	P00451	THYROIDITIS_//_THYROID_DESTRUCTION_AND_REMODELLING	14.2466
10	0.1	Q9BXT6	DIABETES_TYPE_I_//_AUTOIMMUNE_DESTRUCTION_OF_PANCREATIC__x001a_-CELLS	3.2327
10	0.1	O95218	GUILLAIN-BARRE_SYNDROME_//_B_CELL_ANTIBODY-DEPENDENT_RESPONSE_GBS	20.7104
10	0.1	P38919	DERMATOMYOSITIS_//_COMPLEMENT-MEDIATED_CELL_CYTOTOXICITY_DM	26.5807
10	0.1	Q3T8J9	RHEUMATOID_ARTHRITIS_//_BONE_EROSION_RHEUMATOID_ARTHRITIS	3.65575
10	0.1	O00716	LUPUS_ERYTHEMATOSUS_SYSTEMIC_//_B-CELL_HYPERACTIVITY	23.212
10	0.1	P00451	THYROIDITIS	25.4105
10	0.1	P17544	ANEMIA_//_INEFFECTIVE_ERYTHROPOIESIS	14.4038
10	0.1	P04183	LUPUS_ERYTHEMATOSUS_SYSTEMIC_//_DEFECTIVE_SELF-TOLERANCE_CHECK-POINTS_AND_AUTO-ANTIBODY_PRODUCTION	17.2806
10	0.1	Q7Z333	LUPUS_ERYTHEMATOSUS_SYSTEMIC_//_INCREASED_AUTOANTIGEN_AVAILABILITY	5.91392
10	0.1	Q9UN37	MYASTHENIA_GRAVIS_//_SYNAPTIC_DYSFUNCTION_MG	20.6333
10	0.1	Q7RTP6	LUPUS_ERYTHEMATOSUS_SYSTEMIC_//_B-CELL_HYPERACTIVITY	25.0753
10	0.1	Q3L8U1	LUPUS_ERYTHEMATOSUS_SYSTEMIC_//_DEFECTIVE_T-CELL_PHYSIOLOGY	9.83156
10	0.1	Q9UJA3	THYROIDITIS_//_DRUG-INDUCED_THYROIDITIS	4.28754
10	0.1	Q9H307	THYROIDITIS_//_THYROCYTE_APOPTOSIS_AND_CYTOTOXICITY	9.3438
10	0.1	P61296	LUPUS_ERYTHEMATOSUS_SYSTEMIC_//_INCREASED_AUTOANTIGEN_AVAILABILITY	5.19914
10	0.1	Q9H307	ANEMIA_//_INEFFECTIVE_ERYTHROPOIESIS	10.0332
10	0.1	Q7Z7G8	GUILLAIN-BARRE_SYNDROME_//_TH1_RESPONSE_AGAINST_MYELIN_AND_NODAL_PROTEINS_GBS	3.7024
10	0.1	Q8WXS5	ANEMIA_//_INEFFECTIVE_ERYTHROPOIESIS	4.74012
10	0.1	Q13421	RHEUMATOID_ARTHRITIS_//_SYNOVIAL_INFLAMMATION_RHEUMATOID_ARTHRITIS	9.11625
10	0.1	Q7Z7G8	THYROIDITIS_//_SUSTAINED_THYROCYTE_SURVIVAL_AND_THYROID_HORMONE_PRODUCTION	3.60955
10	0.1	Q96PE2	ANEMIA_//_EXCESSIVE_BLOOD_LOSS_(HEMORRHAGE)	54.4858
10	0.1	Q9NQ79	LUPUS_ERYTHEMATOSUS_SYSTEMIC_//_DEFECTIVE_T-CELL_PHYSIOLOGY	20.8697
10	0.1	Q8NFM7	MYASTHENIA_GRAVIS_//_B_CELL_ANTIBODY-DEPENDENT_RESPONSE_MG	13.8877
10	0.1	Q9HCE1	GUILLAIN-BARRE_SYNDROME_//_TH1_RESPONSE_AGAINST_MYELIN_AND_NODAL_PROTEINS_GBS	10.1056
10	0.1	O75351	DIABETES_TYPE_I	67.6058
10	0.1	Q9HCE1	THYROIDITIS_//_SUSTAINED_THYROCYTE_SURVIVAL_AND_THYROID_HORMONE_PRODUCTION	18.9589
10	0.1	Q9UN37	LUPUS_ERYTHEMATOSUS_SYSTEMIC_//_DEFECTIVE_T-CELL_PHYSIOLOGY	17.6148
10	0.1	Q3T8J9	LUPUS_ERYTHEMATOSUS_SYSTEMIC_//_B-CELL_HYPERACTIVITY	3.62221
10	0.1	Q9BRZ2	RHEUMATOID_ARTHRITIS_//_SYNOVIAL_INFLAMMATION_RHEUMATOID_ARTHRITIS	16.0992
10	0.1	P51530	GUILLAIN-BARRE_SYNDROME_//_B_CELL_ANTIBODY-DEPENDENT_RESPONSE_GBS	9.0938
10	0.1	Q9H869	MYASTHENIA_GRAVIS_//_B_CELL_ANTIBODY-DEPENDENT_RESPONSE_MG	13.8302
10	0.1	Q8IY57	GUILLAIN-BARRE_SYNDROME_//_COMPLEMENT-MEDIATED_CELL_CYTOTOXICITY_GBS	40.0892
10	0.1	Q8WY21	DIABETES_TYPE_I	13.0939
10	0.1	Q8WY21	RHEUMATOID_ARTHRITIS_//_SYNOVIAL_INFLAMMATION_RHEUMATOID_ARTHRITIS	3.29736
10	0.1	Q14669	DIABETES_TYPE_I	56.1956
10	0.1	Q9BSW7	ANEMIA_//_EXCESSIVE_BLOOD_LOSS_(HEMORRHAGE)	35.0358
10	0.1	P78381	THYROIDITIS_//_DRUG-INDUCED_THYROIDITIS	3.3155
10	0.1	P49459	DERMATOMYOSITIS_//_T_CELL_ACTIVATION_AND_B_CELL_ANTIBODY-DEPENDENT_RESPONSE_DM	34.9683
10	0.1	Q05682	ANEMIA_//_EXCESSIVE_BLOOD_CELL_DESTRUCTION_(HEMOLYSIS)	62.8772
10	0.1	Q6ZS30	LUPUS_ERYTHEMATOSUS_SYSTEMIC_//_IMMUNE-COMPLEX_DEPOSITION	3.5857
10	0.1	Q7RTP6	GUILLAIN-BARRE_SYNDROME_//_TH1_RESPONSE_AGAINST_MYELIN_AND_NODAL_PROTEINS_GBS	20.5954
10	0.1	Q01105	MYASTHENIA_GRAVIS_//_B_CELL_ANTIBODY-DEPENDENT_RESPONSE_MG	26.2954
10	0.1	P37088	RHEUMATOID_ARTHRITIS_//_SYNOVIAL_INFLAMMATION_RHEUMATOID_ARTHRITIS	24.1517
10	0.1	Q86W33	ANEMIA	19.9663
10	0.1	Q8N3J6	THYROIDITIS_//_THYROCYTE_APOPTOSIS_AND_CYTOTOXICITY	30.3766
10	0.1	Q15615	GUILLAIN-BARRE_SYNDROME	3.59952
10	0.1	Q16825	ANEMIA	37.6731
10	0.1	P52209	LUPUS_ERYTHEMATOSUS_SYSTEMIC_//_DEFECTIVE_T-CELL_PHYSIOLOGY	4.51432
10	0.1	Q86W33	MYASTHENIA_GRAVIS_//_SYNAPTIC_DYSFUNCTION_MG	3.9495
10	0.1	P51610	LUPUS_ERYTHEMATOSUS_SYSTEMIC_//_DEFECTIVE_SELF-TOLERANCE_CHECK-POINTS_AND_AUTO-ANTIBODY_PRODUCTION	13.9015
10	0.1	Q9BXT6	THYROIDITIS_//_DRUG-INDUCED_THYROIDITIS	11.8207
10	0.1	Q15615	RHEUMATOID_ARTHRITIS_//_BONE_EROSION_RHEUMATOID_ARTHRITIS	3.54282
10	0.1	P38919	DERMATOMYOSITIS_//_SKIN_AND_MUSCLE_ATROPHY_DM	8.84371
10	0.1	P09917	THYROIDITIS_//_THYROCYTE_APOPTOSIS_AND_CYTOTOXICITY	3.72634
10	0.1	Q13217	RHEUMATOID_ARTHRITIS	18.4577
10	0.1	Q5T9A4	LUPUS_ERYTHEMATOSUS_SYSTEMIC_//_IMMUNE-COMPLEX_DEPOSITION	3.26875
10	0.1	P16401	RHEUMATOID_ARTHRITIS	45.8409
10	0.1	Q16825	MYASTHENIA_GRAVIS_//_SYNAPTIC_DYSFUNCTION_MG	32.6387
10	0.1	O43251	DERMATOMYOSITIS_//_SKIN_AND_MUSCLE_ATROPHY_DM	3.51295
10	0.1	P49459	RHEUMATOID_ARTHRITIS_//_BONE_EROSION_RHEUMATOID_ARTHRITIS	5.42893
10	0.1	P0DME0	LUPUS_ERYTHEMATOSUS_SYSTEMIC_//_DEFECTIVE_SELF-TOLERANCE_CHECK-POINTS_AND_AUTO-ANTIBODY_PRODUCTION	3.71244
10	0.1	Q3T8J9	GUILLAIN-BARRE_SYNDROME_//_TH1_RESPONSE_AGAINST_MYELIN_AND_NODAL_PROTEINS_GBS	4.4191
10	0.1	Q96T23	RHEUMATOID_ARTHRITIS	5.23057
10	0.1	Q86TG7	GUILLAIN-BARRE_SYNDROME	17.2876
10	0.1	P10809	DERMATOMYOSITIS_//_EXAGGERATED_INNATE_IMMUNE_RESPONSE_DM	64.0219
10	0.1	Q8TE49	LUPUS_ERYTHEMATOSUS_SYSTEMIC_//_INCREASED_AUTOANTIGEN_AVAILABILITY	6.83897
10	0.1	P78509	RHEUMATOID_ARTHRITIS_//_AUTOIMMUNE_RESPONSE_RHEUMATOID_ARTHRITIS	26.5173
10	0.1	Q3T8J9	THYROIDITIS_//_SUSTAINED_THYROCYTE_SURVIVAL_AND_THYROID_HORMONE_PRODUCTION	3.56672
10	0.1	Q96R06	RHEUMATOID_ARTHRITIS	28.7408
10	0.1	Q9NYC9	LUPUS_ERYTHEMATOSUS_SYSTEMIC_//_INCREASED_IFN_PRODUCTION_AND_UP-REGULATION_OF_IFN_INDUCIBLE_GENES	3.63433
10	0.1	Q96RN1	THYROIDITIS_//_SUSTAINED_THYROCYTE_SURVIVAL_AND_THYROID_HORMONE_PRODUCTION	3.2595
10	0.1	Q8NFM7	MYASTHENIA_GRAVIS	5.00637
10	0.1	Q8NFM7	MYASTHENIA_GRAVIS_//_MUSCULAR_ATROPHY_MG	73.0495
10	0.1	Q13421	GUILLAIN-BARRE_SYNDROME_//_COMPLEMENT-MEDIATED_CELL_CYTOTOXICITY_GBS	3.62283
10	0.1	P12259	RHEUMATOID_ARTHRITIS_//_SYNOVIAL_INFLAMMATION_RHEUMATOID_ARTHRITIS	8.74761
10	0.1	Q7Z333	ANEMIA_//_INEFFECTIVE_ERYTHROPOIESIS	6.61109
10	0.1	Q6PF18	RHEUMATOID_ARTHRITIS_//_AUTOIMMUNE_RESPONSE_RHEUMATOID_ARTHRITIS	3.71649
10	0.1	P36578	LUPUS_ERYTHEMATOSUS_SYSTEMIC_//_INCREASED_IFN_PRODUCTION_AND_UP-REGULATION_OF_IFN_INDUCIBLE_GENES	26.2493
10	0.1	P04183	RHEUMATOID_ARTHRITIS_//_ARTICULAR_DESTRUCTION_RHEUMATOID_ARTHRITIS	30.2951
10	0.1	Q86XK2	GUILLAIN-BARRE_SYNDROME_//_B_CELL_ANTIBODY-DEPENDENT_RESPONSE_GBS	36.5114
10	0.1	Q9P2E3	LUPUS_ERYTHEMATOSUS_SYSTEMIC_//_DEFECTIVE_T-CELL_PHYSIOLOGY	10.2434
10	0.1	Q9H869	MYASTHENIA_GRAVIS	33.7087
10	0.1	Q9H869	MYASTHENIA_GRAVIS_//_MUSCULAR_ATROPHY_MG	20.5946
10	0.1	P52209	LUPUS_ERYTHEMATOSUS_SYSTEMIC	15.7857
10	0.1	Q9BRZ2	GUILLAIN-BARRE_SYNDROME_//_COMPLEMENT-MEDIATED_CELL_CYTOTOXICITY_GBS	26.0141
10	0.1	Q8NFM7	RHEUMATOID_ARTHRITIS_//_BONE_EROSION_RHEUMATOID_ARTHRITIS	13.8541
10	0.1	Q9NVI7	DIABETES_TYPE_I	66.5209
10	0.1	Q69384	THYROIDITIS_//_THYROID_DESTRUCTION_AND_REMODELLING	27.6312
10	0.1	P51610	ANEMIA_//_EXCESSIVE_BLOOD_LOSS_(HEMORRHAGE)	65.2013
10	0.1	P52848	THYROIDITIS_//_THYROCYTE_APOPTOSIS_AND_CYTOTOXICITY	3.75881
10	0.1	O95342	GUILLAIN-BARRE_SYNDROME_//_B_CELL_ANTIBODY-DEPENDENT_RESPONSE_GBS	7.26263
10	0.1	P49459	LUPUS_ERYTHEMATOSUS_SYSTEMIC_//_B-CELL_HYPERACTIVITY	5.31566
10	0.1	P23470	THYROIDITIS_//_DEVELOPMENT_OF_THYROID_AUTOIMMUNITY	29.4504
10	0.1	Q8NG98	MYASTHENIA_GRAVIS_//_B_CELL_ANTIBODY-DEPENDENT_RESPONSE_MG	4.265
10	0.1	O14775	LUPUS_ERYTHEMATOSUS_SYSTEMIC_//_DEFECTIVE_SELF-TOLERANCE_CHECK-POINTS_AND_AUTO-ANTIBODY_PRODUCTION	5.82197
10	0.1	Q9UBS9	THYROIDITIS_//_DEVELOPMENT_OF_THYROID_AUTOIMMUNITY	4.49139
10	0.1	P61296	RHEUMATOID_ARTHRITIS_//_AUTOIMMUNE_RESPONSE_RHEUMATOID_ARTHRITIS	11.6955
10	0.1	Q01105	MYASTHENIA_GRAVIS	75.3913
10	0.1	P36508	LUPUS_ERYTHEMATOSUS_SYSTEMIC_//_INCREASED_AUTOANTIGEN_AVAILABILITY	11.3732
10	0.1	P0DME0	ANEMIA_//_EXCESSIVE_BLOOD_LOSS_(HEMORRHAGE)	3.33018
10	0.1	Q9BTD8	RHEUMATOID_ARTHRITIS	4.1069
10	0.1	Q8N126	GUILLAIN-BARRE_SYNDROME_//_COMPLEMENT-MEDIATED_CELL_CYTOTOXICITY_GBS	25.9544
10	0.1	P22083	DERMATOMYOSITIS_//_EXAGGERATED_INNATE_IMMUNE_RESPONSE_DM	3.68199
10	0.1	O76024	THYROIDITIS_//_DRUG-INDUCED_THYROIDITIS	46.2774
10	0.1	P37088	GUILLAIN-BARRE_SYNDROME_//_COMPLEMENT-MEDIATED_CELL_CYTOTOXICITY_GBS	26.0141
10	0.1	P98164	ANEMIA_//_EXCESSIVE_BLOOD_CELL_DESTRUCTION_(HEMOLYSIS)	27.0448
10	0.1	Q96RN1	LUPUS_ERYTHEMATOSUS_SYSTEMIC_//_INCREASED_AUTOANTIGEN_AVAILABILITY	3.58042
10	0.1	Q9H307	LUPUS_ERYTHEMATOSUS_SYSTEMIC_//_IMMUNE-COMPLEX_DEPOSITION	23.1651
10	0.1	P20264	LUPUS_ERYTHEMATOSUS_SYSTEMIC_//_INCREASED_IFN_PRODUCTION_AND_UP-REGULATION_OF_IFN_INDUCIBLE_GENES	3.97844
10	0.1	Q9BXT8	RHEUMATOID_ARTHRITIS	22.3204
10	0.1	Q02930	LUPUS_ERYTHEMATOSUS_SYSTEMIC_//_DEFECTIVE_SELF-TOLERANCE_CHECK-POINTS_AND_AUTO-ANTIBODY_PRODUCTION	68.1117
10	0.1	P63146	LUPUS_ERYTHEMATOSUS_SYSTEMIC_//_INCREASED_AUTOANTIGEN_AVAILABILITY	7.54566
10	0.1	O95218	LUPUS_ERYTHEMATOSUS_SYSTEMIC_//_INCREASED_IFN_PRODUCTION_AND_UP-REGULATION_OF_IFN_INDUCIBLE_GENES	17.332
10	0.1	Q7L099	LUPUS_ERYTHEMATOSUS_SYSTEMIC_//_INCREASED_AUTOANTIGEN_AVAILABILITY	3.66148
10	0.1	Q5T9A4	GUILLAIN-BARRE_SYNDROME_//_B_CELL_ANTIBODY-DEPENDENT_RESPONSE_GBS	47.0352
10	0.1	P36956	RHEUMATOID_ARTHRITIS_//_BONE_EROSION_RHEUMATOID_ARTHRITIS	68.7458
10	0.1	Q5T2N8	THYROIDITIS_//_THYROID_DESTRUCTION_AND_REMODELLING	4.48072
10	0.1	Q8NFM7	LUPUS_ERYTHEMATOSUS_SYSTEMIC_//_B-CELL_HYPERACTIVITY	54.0235
10	0.1	Q8IY57	ANEMIA_//_EXCESSIVE_BLOOD_CELL_DESTRUCTION_(HEMOLYSIS)	73.8221
10	0.1	Q9BWF3	RHEUMATOID_ARTHRITIS_//_AUTOIMMUNE_RESPONSE_RHEUMATOID_ARTHRITIS	20.2002
10	0.1	P98164	LUPUS_ERYTHEMATOSUS_SYSTEMIC_//_DEFECTIVE_SELF-TOLERANCE_CHECK-POINTS_AND_AUTO-ANTIBODY_PRODUCTION	21.1979
10	0.1	Q9BXC0	DIABETES_TYPE_I	5.30808
10	0.1	Q7Z7G8	THYROIDITIS_//_THYROCYTE_APOPTOSIS_AND_CYTOTOXICITY	3.25517
10	0.1	Q7Z7G8	ANEMIA_//_INEFFECTIVE_ERYTHROPOIESIS	3.71844
10	0.1	Q6RI45	RHEUMATOID_ARTHRITIS_//_SYNOVIAL_INFLAMMATION_RHEUMATOID_ARTHRITIS	3.72087
10	0.1	P10809	RHEUMATOID_ARTHRITIS_//_ARTICULAR_DESTRUCTION_RHEUMATOID_ARTHRITIS	26.2018
10	0.1	Q5T9A4	ANEMIA	10.5775
10	0.1	O14775	ANEMIA_//_EXCESSIVE_BLOOD_LOSS_(HEMORRHAGE)	52.3861
10	0.1	Q9UJA3	LUPUS_ERYTHEMATOSUS_SYSTEMIC_//_DEFECTIVE_SELF-TOLERANCE_CHECK-POINTS_AND_AUTO-ANTIBODY_PRODUCTION	24.2499
10	0.1	P12259	GUILLAIN-BARRE_SYNDROME_//_COMPLEMENT-MEDIATED_CELL_CYTOTOXICITY_GBS	25.1459
10	0.1	Q9H869	LUPUS_ERYTHEMATOSUS_SYSTEMIC_//_B-CELL_HYPERACTIVITY	15.9111
10	0.1	Q9HCE1	THYROIDITIS_//_THYROCYTE_APOPTOSIS_AND_CYTOTOXICITY	68.0333
10	0.1	Q05682	RHEUMATOID_ARTHRITIS_//_ARTICULAR_DESTRUCTION_RHEUMATOID_ARTHRITIS	3.47367
10	0.1	Q9HCE1	ANEMIA_//_INEFFECTIVE_ERYTHROPOIESIS	8.89696
10	0.1	O95218	THYROIDITIS_//_DEVELOPMENT_OF_THYROID_AUTOIMMUNITY	17.2247
10	0.1	Q14678	DIABETES_TYPE_I	4.40122
10	0.1	Q7L5D6	LUPUS_ERYTHEMATOSUS_SYSTEMIC_//_DEFECTIVE_T-CELL_PHYSIOLOGY	13.5547
10	0.1	Q3L8U1	RHEUMATOID_ARTHRITIS	4.78303
10	0.1	P06400	DERMATOMYOSITIS_//_T_CELL_ACTIVATION_AND_B_CELL_ANTIBODY-DEPENDENT_RESPONSE_DM	36.2315
10	0.1	Q8N3J6	LUPUS_ERYTHEMATOSUS_SYSTEMIC_//_IMMUNE-COMPLEX_DEPOSITION	25.6946
10	0.1	Q13217	GUILLAIN-BARRE_SYNDROME_//_MYELIN_DAMAGE_AND_AXONAL_DISORGANISATION_GBS	4.6524
10	0.1	Q8NG98	MYASTHENIA_GRAVIS	25.0763
10	0.1	Q9NQ79	RHEUMATOID_ARTHRITIS	16.4923
10	0.1	Q8NG98	MYASTHENIA_GRAVIS_//_MUSCULAR_ATROPHY_MG	34.9259
10	0.1	Q02930	ANEMIA_//_EXCESSIVE_BLOOD_LOSS_(HEMORRHAGE)	61.3055
10	0.1	P03951	RHEUMATOID_ARTHRITIS_//_AUTOIMMUNE_RESPONSE_RHEUMATOID_ARTHRITIS	57.6389
10	0.1	Q8IY57	THYROIDITIS	64.7728
10	0.1	P51530	LUPUS_ERYTHEMATOSUS_SYSTEMIC_//_INCREASED_IFN_PRODUCTION_AND_UP-REGULATION_OF_IFN_INDUCIBLE_GENES	22.7569
10	0.1	P36956	LUPUS_ERYTHEMATOSUS_SYSTEMIC_//_B-CELL_HYPERACTIVITY	8.36604
10	0.1	P09917	LUPUS_ERYTHEMATOSUS_SYSTEMIC_//_IMMUNE-COMPLEX_DEPOSITION	63.0731
10	0.1	Q8TE49	RHEUMATOID_ARTHRITIS_//_AUTOIMMUNE_RESPONSE_RHEUMATOID_ARTHRITIS	5.0011
10	0.1	P78381	LUPUS_ERYTHEMATOSUS_SYSTEMIC_//_DEFECTIVE_SELF-TOLERANCE_CHECK-POINTS_AND_AUTO-ANTIBODY_PRODUCTION	3.71244
10	0.1	P19021	MYASTHENIA_GRAVIS_//_MUSCULAR_ATROPHY_MG	8.745
10	0.1	Q9UN37	RHEUMATOID_ARTHRITIS	18.1878
10	0.1	Q7RTP6	THYROIDITIS_//_THYROCYTE_APOPTOSIS_AND_CYTOTOXICITY	4.5693
10	0.1	Q8NFM7	GUILLAIN-BARRE_SYNDROME_//_TH1_RESPONSE_AGAINST_MYELIN_AND_NODAL_PROTEINS_GBS	9.07326
10	0.1	P10412	DERMATOMYOSITIS_//_COMPLEMENT-MEDIATED_CELL_CYTOTOXICITY_DM	21.1373
10	0.1	Q96R06	GUILLAIN-BARRE_SYNDROME_//_MYELIN_DAMAGE_AND_AXONAL_DISORGANISATION_GBS	24.3362
10	0.1	Q96JP5	LUPUS_ERYTHEMATOSUS_SYSTEMIC_//_DEFECTIVE_T-CELL_PHYSIOLOGY	10.9968
10	0.1	Q8NG98	RHEUMATOID_ARTHRITIS_//_BONE_EROSION_RHEUMATOID_ARTHRITIS	3.54282
10	0.1	Q8NFM7	THYROIDITIS_//_SUSTAINED_THYROCYTE_SURVIVAL_AND_THYROID_HORMONE_PRODUCTION	6.33262
10	0.1	Q13421	ANEMIA_//_EXCESSIVE_BLOOD_CELL_DESTRUCTION_(HEMOLYSIS)	62.8772
10	0.1	P19021	GUILLAIN-BARRE_SYNDROME	6.56367
10	0.1	Q504T8	LUPUS_ERYTHEMATOSUS_SYSTEMIC_//_DEFECTIVE_SELF-TOLERANCE_CHECK-POINTS_AND_AUTO-ANTIBODY_PRODUCTION	7.30176
10	0.1	Q9UJA3	ANEMIA_//_EXCESSIVE_BLOOD_LOSS_(HEMORRHAGE)	8.03329
10	0.1	P07305	LUPUS_ERYTHEMATOSUS_SYSTEMIC_//_INCREASED_AUTOANTIGEN_AVAILABILITY	16.8443
10	0.1	P06400	RHEUMATOID_ARTHRITIS_//_BONE_EROSION_RHEUMATOID_ARTHRITIS	25.1709
10	0.1	P52747	DIABETES_TYPE_I	71.2467
10	0.1	Q9H869	GUILLAIN-BARRE_SYNDROME_//_TH1_RESPONSE_AGAINST_MYELIN_AND_NODAL_PROTEINS_GBS	17.6964
10	0.1	P19021	RHEUMATOID_ARTHRITIS_//_BONE_EROSION_RHEUMATOID_ARTHRITIS	3.91372
10	0.1	P51530	THYROIDITIS_//_DEVELOPMENT_OF_THYROID_AUTOIMMUNITY	20.8164
10	0.1	Q13472	LUPUS_ERYTHEMATOSUS_SYSTEMIC_//_DEFECTIVE_T-CELL_PHYSIOLOGY	16.8747
10	0.1	Q9H869	THYROIDITIS_//_SUSTAINED_THYROCYTE_SURVIVAL_AND_THYROID_HORMONE_PRODUCTION	25.9335
10	0.1	O75351	ANEMIA_//_EXCESSIVE_BLOOD_CELL_DESTRUCTION_(HEMOLYSIS)	27.571
10	0.1	P0CL83	DIABETES_TYPE_I	3.71799
10	0.1	Q92834	LUPUS_ERYTHEMATOSUS_SYSTEMIC	32.8057
10	0.1	Q3T8J9	ANEMIA_//_INEFFECTIVE_ERYTHROPOIESIS	3.26307
10	0.1	P52209	RHEUMATOID_ARTHRITIS	3.60026
10	0.1	Q9BYK8	MYASTHENIA_GRAVIS_//_B_CELL_ANTIBODY-DEPENDENT_RESPONSE_MG	44.8051
10	0.1	Q96RN1	ANEMIA_//_INEFFECTIVE_ERYTHROPOIESIS	3.24264
10	0.1	Q8WY21	ANEMIA_//_EXCESSIVE_BLOOD_CELL_DESTRUCTION_(HEMOLYSIS)	3.60523
10	0.1	Q14669	ANEMIA_//_EXCESSIVE_BLOOD_CELL_DESTRUCTION_(HEMOLYSIS)	41.4456
10	0.1	Q9H307	MYASTHENIA_GRAVIS_//_SYNAPTIC_DYSFUNCTION_MG	7.63499
10	0.1	P00451	MYASTHENIA_GRAVIS_//_MUSCULAR_ATROPHY_MG	26.7782
10	0.1	P13232	RHEUMATOID_ARTHRITIS_//_SYNOVIAL_INFLAMMATION_RHEUMATOID_ARTHRITIS	70.7161
10	0.1	Q01105	THYROIDITIS_//_SUSTAINED_THYROCYTE_SURVIVAL_AND_THYROID_HORMONE_PRODUCTION	76.5417
10	0.1	P52848	LUPUS_ERYTHEMATOSUS_SYSTEMIC_//_IMMUNE-COMPLEX_DEPOSITION	3.59051
10	0.1	P78381	ANEMIA_//_EXCESSIVE_BLOOD_LOSS_(HEMORRHAGE)	3.64534
10	0.1	O75351	LUPUS_ERYTHEMATOSUS_SYSTEMIC_//_DEFECTIVE_SELF-TOLERANCE_CHECK-POINTS_AND_AUTO-ANTIBODY_PRODUCTION	17.457
10	0.1	Q13421	THYROIDITIS	14.9691
10	0.1	Q63HR2	LUPUS_ERYTHEMATOSUS_SYSTEMIC_//_INCREASED_AUTOANTIGEN_AVAILABILITY	85.3072
10	0.1	P17544	LUPUS_ERYTHEMATOSUS_SYSTEMIC_//_DEFECTIVE_T-CELL_PHYSIOLOGY	16.7254
10	0.1	Q96JP5	LUPUS_ERYTHEMATOSUS_SYSTEMIC	9.20251
10	0.1	Q8NG98	LUPUS_ERYTHEMATOSUS_SYSTEMIC_//_B-CELL_HYPERACTIVITY	23.866
10	0.1	P06400	LUPUS_ERYTHEMATOSUS_SYSTEMIC_//_B-CELL_HYPERACTIVITY	54.5552
10	0.1	Q9BXT8	GUILLAIN-BARRE_SYNDROME_//_MYELIN_DAMAGE_AND_AXONAL_DISORGANISATION_GBS	3.36924
10	0.1	P63146	RHEUMATOID_ARTHRITIS_//_AUTOIMMUNE_RESPONSE_RHEUMATOID_ARTHRITIS	26.6705
10	0.1	Q14669	LUPUS_ERYTHEMATOSUS_SYSTEMIC_//_DEFECTIVE_SELF-TOLERANCE_CHECK-POINTS_AND_AUTO-ANTIBODY_PRODUCTION	29.6883
10	0.1	Q9BRZ2	THYROIDITIS_//_THYROID_DESTRUCTION_AND_REMODELLING	3.6993
10	0.1	Q7L099	RHEUMATOID_ARTHRITIS_//_AUTOIMMUNE_RESPONSE_RHEUMATOID_ARTHRITIS	14.7924
10	0.1	Q03052	LUPUS_ERYTHEMATOSUS_SYSTEMIC_//_IMMUNE-COMPLEX_DEPOSITION	21.5809
10	0.1	Q86XK2	LUPUS_ERYTHEMATOSUS_SYSTEMIC_//_INCREASED_IFN_PRODUCTION_AND_UP-REGULATION_OF_IFN_INDUCIBLE_GENES	16.2048
10	0.1	P98164	RHEUMATOID_ARTHRITIS_//_ARTICULAR_DESTRUCTION_RHEUMATOID_ARTHRITIS	4.82998
10	0.1	P00451	RHEUMATOID_ARTHRITIS_//_BONE_EROSION_RHEUMATOID_ARTHRITIS	23.6739
10	0.1	Q86W33	RHEUMATOID_ARTHRITIS	3.59171
10	0.1	P19021	LUPUS_ERYTHEMATOSUS_SYSTEMIC_//_B-CELL_HYPERACTIVITY	3.61694
10	0.1	Q9BRZ2	THYROIDITIS	10.1327
10	0.1	P04183	GUILLAIN-BARRE_SYNDROME	66.8459
10	0.1	Q8WXS5	LUPUS_ERYTHEMATOSUS_SYSTEMIC_//_DEFECTIVE_T-CELL_PHYSIOLOGY	4.76076
10	0.1	Q16825	RHEUMATOID_ARTHRITIS	30.9811
10	0.1	Q9P2E3	RHEUMATOID_ARTHRITIS	5.04224
10	0.1	O95342	LUPUS_ERYTHEMATOSUS_SYSTEMIC_//_INCREASED_IFN_PRODUCTION_AND_UP-REGULATION_OF_IFN_INDUCIBLE_GENES	10.5427
10	0.1	Q8N3J6	ANEMIA	44.838
10	0.1	Q8N126	THYROIDITIS_//_THYROID_DESTRUCTION_AND_REMODELLING	25.8447
10	0.1	P10412	DERMATOMYOSITIS_//_SKIN_AND_MUSCLE_ATROPHY_DM	3.29893
10	0.1	P37088	THYROIDITIS_//_THYROID_DESTRUCTION_AND_REMODELLING	37.0508
10	0.1	Q6ZS30	LUPUS_ERYTHEMATOSUS_SYSTEMIC_//_INCREASED_IFN_PRODUCTION_AND_UP-REGULATION_OF_IFN_INDUCIBLE_GENES	3.87973
10	0.1	Q8N3J6	MYASTHENIA_GRAVIS_//_SYNAPTIC_DYSFUNCTION_MG	23.6126
10	0.1	Q8N126	THYROIDITIS	12.3448
10	0.1	O76024	LUPUS_ERYTHEMATOSUS_SYSTEMIC_//_DEFECTIVE_SELF-TOLERANCE_CHECK-POINTS_AND_AUTO-ANTIBODY_PRODUCTION	18.4962
10	0.1	P12259	ANEMIA_//_EXCESSIVE_BLOOD_CELL_DESTRUCTION_(HEMOLYSIS)	62.8772
10	0.1	P09917	ANEMIA	10.8858
10	0.1	P37088	THYROIDITIS	20.5103
10	0.1	Q86XK2	THYROIDITIS_//_DEVELOPMENT_OF_THYROID_AUTOIMMUNITY	44.2668
10	0.1	P0CL83	THYROIDITIS_//_DRUG-INDUCED_THYROIDITIS	3.54026
10	0.1	Q86TG7	RHEUMATOID_ARTHRITIS_//_AUTOIMMUNE_RESPONSE_RHEUMATOID_ARTHRITIS	10.051
10	0.1	Q69384	MYASTHENIA_GRAVIS_//_B_CELL_ANTIBODY-DEPENDENT_RESPONSE_MG	21.424
10	0.1	P09917	MYASTHENIA_GRAVIS_//_SYNAPTIC_DYSFUNCTION_MG	17.7009
10	0.1	P17544	LUPUS_ERYTHEMATOSUS_SYSTEMIC	65.2072
10	0.1	Q9HCE1	LUPUS_ERYTHEMATOSUS_SYSTEMIC_//_IMMUNE-COMPLEX_DEPOSITION	12.0369
10	0.1	Q8NG98	GUILLAIN-BARRE_SYNDROME_//_TH1_RESPONSE_AGAINST_MYELIN_AND_NODAL_PROTEINS_GBS	3.39212
10	0.1	Q9BYK8	MYASTHENIA_GRAVIS	43.3315
10	0.1	P00451	LUPUS_ERYTHEMATOSUS_SYSTEMIC_//_B-CELL_HYPERACTIVITY	11.2292
10	0.1	O95342	THYROIDITIS_//_DEVELOPMENT_OF_THYROID_AUTOIMMUNITY	9.19564
10	0.1	Q15615	THYROIDITIS_//_THYROCYTE_APOPTOSIS_AND_CYTOTOXICITY	3.49824
10	0.1	Q14669	ANEMIA_//_EXCESSIVE_BLOOD_LOSS_(HEMORRHAGE)	74.2832
10	0.1	Q5T9A4	LUPUS_ERYTHEMATOSUS_SYSTEMIC_//_INCREASED_IFN_PRODUCTION_AND_UP-REGULATION_OF_IFN_INDUCIBLE_GENES	3.55913
10	0.1	Q9NQR1	LUPUS_ERYTHEMATOSUS_SYSTEMIC_//_IMMUNE-COMPLEX_DEPOSITION	8.62525
10	0.1	Q8NG98	THYROIDITIS_//_SUSTAINED_THYROCYTE_SURVIVAL_AND_THYROID_HORMONE_PRODUCTION	3.97877
10	0.1	P10809	DERMATOMYOSITIS_//_T_CELL_ACTIVATION_AND_B_CELL_ANTIBODY-DEPENDENT_RESPONSE_DM	40.3639
10	0.1	Q9NVI7	ANEMIA_//_EXCESSIVE_BLOOD_CELL_DESTRUCTION_(HEMOLYSIS)	62.8772
10	0.1	P19021	GUILLAIN-BARRE_SYNDROME_//_TH1_RESPONSE_AGAINST_MYELIN_AND_NODAL_PROTEINS_GBS	17.3346
10	0.1	Q99932	LUPUS_ERYTHEMATOSUS_SYSTEMIC_//_INCREASED_AUTOANTIGEN_AVAILABILITY	26.0577
10	0.1	Q8WXS5	LUPUS_ERYTHEMATOSUS_SYSTEMIC	28.3438
10	0.1	P13232	GUILLAIN-BARRE_SYNDROME_//_COMPLEMENT-MEDIATED_CELL_CYTOTOXICITY_GBS	17.7326
10	0.1	P52848	GUILLAIN-BARRE_SYNDROME_//_B_CELL_ANTIBODY-DEPENDENT_RESPONSE_GBS	3.65169
10	0.1	Q9BWF3	LUPUS_ERYTHEMATOSUS_SYSTEMIC_//_IMMUNE-COMPLEX_DEPOSITION	23.1651
10	0.1	P07305	RHEUMATOID_ARTHRITIS_//_AUTOIMMUNE_RESPONSE_RHEUMATOID_ARTHRITIS	10.5984
10	0.1	P12259	THYROIDITIS	30.4999
10	0.1	Q92614	LUPUS_ERYTHEMATOSUS_SYSTEMIC_//_DEFECTIVE_SELF-TOLERANCE_CHECK-POINTS_AND_AUTO-ANTIBODY_PRODUCTION	3.59051
10	0.1	P46977	RHEUMATOID_ARTHRITIS_//_AUTOIMMUNE_RESPONSE_RHEUMATOID_ARTHRITIS	4.09196
10	0.1	Q7RTP6	LUPUS_ERYTHEMATOSUS_SYSTEMIC_//_IMMUNE-COMPLEX_DEPOSITION	17.5749
10	0.1	Q9NVI7	LUPUS_ERYTHEMATOSUS_SYSTEMIC_//_DEFECTIVE_SELF-TOLERANCE_CHECK-POINTS_AND_AUTO-ANTIBODY_PRODUCTION	3.64624
10	0.1	P78509	GUILLAIN-BARRE_SYNDROME_//_B_CELL_ANTIBODY-DEPENDENT_RESPONSE_GBS	6.34734
10	0.1	O76024	ANEMIA_//_EXCESSIVE_BLOOD_LOSS_(HEMORRHAGE)	54.4858
10	0.1	P52848	ANEMIA	8.56715
10	0.1	Q5T2N8	MYASTHENIA_GRAVIS_//_B_CELL_ANTIBODY-DEPENDENT_RESPONSE_MG	26.9464
10	0.1	P10809	RHEUMATOID_ARTHRITIS_//_BONE_EROSION_RHEUMATOID_ARTHRITIS	68.9227
10	0.1	Q96PE2	LUPUS_ERYTHEMATOSUS_SYSTEMIC_//_INCREASED_AUTOANTIGEN_AVAILABILITY	3.54007
10	0.1	Q05682	GUILLAIN-BARRE_SYNDROME	3.85694
10	0.1	Q13217	DIABETES_TYPE_I_//_AUTOIMMUNE_DESTRUCTION_OF_PANCREATIC__x001a_-CELLS	18.135
10	0.1	P55017	LUPUS_ERYTHEMATOSUS_SYSTEMIC_//_INCREASED_AUTOANTIGEN_AVAILABILITY	11.9109
10	0.1	Q7L5D6	RHEUMATOID_ARTHRITIS	31.6325
10	0.1	Q05682	RHEUMATOID_ARTHRITIS_//_BONE_EROSION_RHEUMATOID_ARTHRITIS	3.91372
10	0.1	Q8NFM7	THYROIDITIS_//_THYROCYTE_APOPTOSIS_AND_CYTOTOXICITY	15.9815
10	0.1	P00451	GUILLAIN-BARRE_SYNDROME_//_TH1_RESPONSE_AGAINST_MYELIN_AND_NODAL_PROTEINS_GBS	40.1072
10	0.1	O75351	RHEUMATOID_ARTHRITIS_//_ARTICULAR_DESTRUCTION_RHEUMATOID_ARTHRITIS	6.6728
10	0.1	Q7Z333	LUPUS_ERYTHEMATOSUS_SYSTEMIC_//_DEFECTIVE_T-CELL_PHYSIOLOGY	3.57201
10	0.1	P22083	DERMATOMYOSITIS_//_T_CELL_ACTIVATION_AND_B_CELL_ANTIBODY-DEPENDENT_RESPONSE_DM	3.72464
10	0.1	Q9BXC0	ANEMIA_//_EXCESSIVE_BLOOD_CELL_DESTRUCTION_(HEMOLYSIS)	16.9453
10	0.1	P00451	THYROIDITIS_//_SUSTAINED_THYROCYTE_SURVIVAL_AND_THYROID_HORMONE_PRODUCTION	18.0104
10	0.1	Q9BXT6	MYASTHENIA_GRAVIS_//_B_CELL_ANTIBODY-DEPENDENT_RESPONSE_MG	3.6835
10	0.1	Q96R06	DIABETES_TYPE_I_//_AUTOIMMUNE_DESTRUCTION_OF_PANCREATIC__x001a_-CELLS	69.2644
10	0.1	Q8WY21	RHEUMATOID_ARTHRITIS_//_ARTICULAR_DESTRUCTION_RHEUMATOID_ARTHRITIS	3.28591
10	0.1	Q9BSW7	LUPUS_ERYTHEMATOSUS_SYSTEMIC_//_INCREASED_AUTOANTIGEN_AVAILABILITY	19.1022
10	0.1	Q14669	RHEUMATOID_ARTHRITIS_//_ARTICULAR_DESTRUCTION_RHEUMATOID_ARTHRITIS	6.85018
10	0.1	Q63HR2	RHEUMATOID_ARTHRITIS_//_AUTOIMMUNE_RESPONSE_RHEUMATOID_ARTHRITIS	32.5993
10	0.1	Q69384	MYASTHENIA_GRAVIS	23.9875
10	0.1	Q9H869	ANEMIA_//_INEFFECTIVE_ERYTHROPOIESIS	8.74924
10	0.1	Q69384	MYASTHENIA_GRAVIS_//_MUSCULAR_ATROPHY_MG	3.70619
10	0.1	Q14678	ANEMIA_//_EXCESSIVE_BLOOD_CELL_DESTRUCTION_(HEMOLYSIS)	16.9453
10	0.1	Q92834	THYROIDITIS_//_DEVELOPMENT_OF_THYROID_AUTOIMMUNITY	46.1008
10	0.1	P51530	GUILLAIN-BARRE_SYNDROME_//_MYELIN_DAMAGE_AND_AXONAL_DISORGANISATION_GBS	22.112
10	0.1	Q9BXC0	LUPUS_ERYTHEMATOSUS_SYSTEMIC_//_DEFECTIVE_SELF-TOLERANCE_CHECK-POINTS_AND_AUTO-ANTIBODY_PRODUCTION	40.9573
10	0.1	Q9NVI7	ANEMIA_//_EXCESSIVE_BLOOD_LOSS_(HEMORRHAGE)	66.112
10	0.1	Q86W33	GUILLAIN-BARRE_SYNDROME_//_MYELIN_DAMAGE_AND_AXONAL_DISORGANISATION_GBS	3.33842
10	0.1	Q9BYR0	DIABETES_TYPE_I	24.5777
10	0.1	O75400	LUPUS_ERYTHEMATOSUS_SYSTEMIC_//_DEFECTIVE_SELF-TOLERANCE_CHECK-POINTS_AND_AUTO-ANTIBODY_PRODUCTION	16.1108
10	0.1	Q01105	ANEMIA_//_INEFFECTIVE_ERYTHROPOIESIS	56.5379
10	0.1	P22083	RHEUMATOID_ARTHRITIS_//_BONE_EROSION_RHEUMATOID_ARTHRITIS	3.57795
10	0.1	Q6PF18	LUPUS_ERYTHEMATOSUS_SYSTEMIC	23.412
10	0.1	Q7Z7G8	MYASTHENIA_GRAVIS_//_SYNAPTIC_DYSFUNCTION_MG	3.26238
10	0.1	Q16825	GUILLAIN-BARRE_SYNDROME_//_MYELIN_DAMAGE_AND_AXONAL_DISORGANISATION_GBS	27.065
10	0.1	Q9NYC9	RHEUMATOID_ARTHRITIS_//_SYNOVIAL_INFLAMMATION_RHEUMATOID_ARTHRITIS	3.23912
10	0.1	P23470	RHEUMATOID_ARTHRITIS_//_SYNOVIAL_INFLAMMATION_RHEUMATOID_ARTHRITIS	29.7146
10	0.1	Q9UBS9	RHEUMATOID_ARTHRITIS_//_SYNOVIAL_INFLAMMATION_RHEUMATOID_ARTHRITIS	6.67292
10	0.1	Q13472	RHEUMATOID_ARTHRITIS	8.49993
10	0.1	Q14678	LUPUS_ERYTHEMATOSUS_SYSTEMIC_//_DEFECTIVE_SELF-TOLERANCE_CHECK-POINTS_AND_AUTO-ANTIBODY_PRODUCTION	19.0312
10	0.1	Q9H1B7	DERMATOMYOSITIS_//_SKIN_AND_MUSCLE_ATROPHY_DM	3.54648
10	0.1	Q7Z333	LUPUS_ERYTHEMATOSUS_SYSTEMIC	23.7876
10	0.1	Q9HCE1	MYASTHENIA_GRAVIS_//_SYNAPTIC_DYSFUNCTION_MG	4.62688
10	0.1	Q6RI45	DERMATOMYOSITIS_//_EXAGGERATED_INNATE_IMMUNE_RESPONSE_DM	3.33842
10	0.1	Q5T2N8	MYASTHENIA_GRAVIS	3.23324
10	0.1	Q9BXT8	DIABETES_TYPE_I_//_AUTOIMMUNE_DESTRUCTION_OF_PANCREATIC__x001a_-CELLS	4.11135
10	0.1	P61296	LUPUS_ERYTHEMATOSUS_SYSTEMIC	8.58856
10	0.1	P52747	ANEMIA_//_EXCESSIVE_BLOOD_CELL_DESTRUCTION_(HEMOLYSIS)	51.9128
10	0.1	P12259	RHEUMATOID_ARTHRITIS_//_ARTICULAR_DESTRUCTION_RHEUMATOID_ARTHRITIS	6.68642
10	0.1	Q7Z7G8	LUPUS_ERYTHEMATOSUS_SYSTEMIC_//_DEFECTIVE_T-CELL_PHYSIOLOGY	3.2457
10	0.1	Q96JP5	DERMATOMYOSITIS	6.24242
10	0.1	Q9BYK8	THYROIDITIS_//_SUSTAINED_THYROCYTE_SURVIVAL_AND_THYROID_HORMONE_PRODUCTION	3.63613
10	0.1	Q7RTP6	ANEMIA	17.4499
10	0.1	Q9BXC0	ANEMIA_//_EXCESSIVE_BLOOD_LOSS_(HEMORRHAGE)	54.4858
10	0.1	P98164	GUILLAIN-BARRE_SYNDROME	82.1673
10	0.1	Q9BXT6	MYASTHENIA_GRAVIS	3.24225
10	0.1	P22083	LUPUS_ERYTHEMATOSUS_SYSTEMIC_//_B-CELL_HYPERACTIVITY	26.4593
10	0.1	Q7RTP6	MYASTHENIA_GRAVIS_//_SYNAPTIC_DYSFUNCTION_MG	20.7811
10	0.1	Q92614	RHEUMATOID_ARTHRITIS_//_ARTICULAR_DESTRUCTION_RHEUMATOID_ARTHRITIS	3.61168
10	0.1	Q15615	LUPUS_ERYTHEMATOSUS_SYSTEMIC_//_IMMUNE-COMPLEX_DEPOSITION	4.96066
10	0.1	P51610	LUPUS_ERYTHEMATOSUS_SYSTEMIC_//_INCREASED_AUTOANTIGEN_AVAILABILITY	7.58912
10	0.1	P03951	GUILLAIN-BARRE_SYNDROME_//_B_CELL_ANTIBODY-DEPENDENT_RESPONSE_GBS	3.61222
10	0.1	P52747	LUPUS_ERYTHEMATOSUS_SYSTEMIC_//_DEFECTIVE_SELF-TOLERANCE_CHECK-POINTS_AND_AUTO-ANTIBODY_PRODUCTION	24.6847
10	0.1	Q9NVI7	RHEUMATOID_ARTHRITIS_//_ARTICULAR_DESTRUCTION_RHEUMATOID_ARTHRITIS	3.69459
10	0.1	Q9H307	RHEUMATOID_ARTHRITIS	17.0053
10	0.1	Q96R06	THYROIDITIS_//_DRUG-INDUCED_THYROIDITIS	56.2977
10	0.1	Q8IY57	MYASTHENIA_GRAVIS_//_MUSCULAR_ATROPHY_MG	17.7487
10	0.1	Q9BRZ2	MYASTHENIA_GRAVIS_//_B_CELL_ANTIBODY-DEPENDENT_RESPONSE_MG	13.1254
10	0.1	P55017	ANEMIA_//_INEFFECTIVE_ERYTHROPOIESIS	3.54855
10	0.1	P0DME0	LUPUS_ERYTHEMATOSUS_SYSTEMIC_//_INCREASED_AUTOANTIGEN_AVAILABILITY	3.26219
10	0.1	O95218	RHEUMATOID_ARTHRITIS_//_SYNOVIAL_INFLAMMATION_RHEUMATOID_ARTHRITIS	31.558
10	0.1	O00716	LUPUS_ERYTHEMATOSUS_SYSTEMIC_//_DEFECTIVE_T-CELL_PHYSIOLOGY	74.5095
10	0.1	P0CL83	LUPUS_ERYTHEMATOSUS_SYSTEMIC_//_DEFECTIVE_SELF-TOLERANCE_CHECK-POINTS_AND_AUTO-ANTIBODY_PRODUCTION	26.7006
10	0.1	Q8NG98	THYROIDITIS_//_THYROCYTE_APOPTOSIS_AND_CYTOTOXICITY	3.49824
10	0.1	Q8NG98	ANEMIA_//_INEFFECTIVE_ERYTHROPOIESIS	37.599
10	0.1	Q8IY57	GUILLAIN-BARRE_SYNDROME	3.54725
10	0.1	Q9UPA5	PSORIASIS	5.71392
10	0.1	Q3T8J9	MYASTHENIA_GRAVIS_//_SYNAPTIC_DYSFUNCTION_MG	3.66265
10	0.1	P19021	THYROIDITIS_//_THYROCYTE_APOPTOSIS_AND_CYTOTOXICITY	4.59515
10	0.1	Q8IY57	RHEUMATOID_ARTHRITIS_//_BONE_EROSION_RHEUMATOID_ARTHRITIS	4.92105
10	0.1	Q8N126	MYASTHENIA_GRAVIS_//_B_CELL_ANTIBODY-DEPENDENT_RESPONSE_MG	25.3807
10	0.1	Q9BYK8	LUPUS_ERYTHEMATOSUS_SYSTEMIC_//_INCREASED_AUTOANTIGEN_AVAILABILITY	6.6739
10	0.1	P37088	MYASTHENIA_GRAVIS_//_B_CELL_ANTIBODY-DEPENDENT_RESPONSE_MG	13.2702
10	0.1	P13232	THYROIDITIS_//_THYROID_DESTRUCTION_AND_REMODELLING	61.3258
10	0.1	P23470	GUILLAIN-BARRE_SYNDROME_//_COMPLEMENT-MEDIATED_CELL_CYTOTOXICITY_GBS	40.0892
10	0.1	Q9UBS9	GUILLAIN-BARRE_SYNDROME_//_COMPLEMENT-MEDIATED_CELL_CYTOTOXICITY_GBS	3.51759
10	0.1	P13232	THYROIDITIS	33.1216
10	0.1	P04183	RHEUMATOID_ARTHRITIS_//_AUTOIMMUNE_RESPONSE_RHEUMATOID_ARTHRITIS	37.7524
10	0.1	Q8NFM7	LUPUS_ERYTHEMATOSUS_SYSTEMIC_//_IMMUNE-COMPLEX_DEPOSITION	28.1305
10	0.1	Q69384	GUILLAIN-BARRE_SYNDROME_//_TH1_RESPONSE_AGAINST_MYELIN_AND_NODAL_PROTEINS_GBS	3.72631
10	0.1	P52848	LUPUS_ERYTHEMATOSUS_SYSTEMIC_//_INCREASED_IFN_PRODUCTION_AND_UP-REGULATION_OF_IFN_INDUCIBLE_GENES	3.86509
10	0.1	P36508	LUPUS_ERYTHEMATOSUS_SYSTEMIC_//_DEFECTIVE_T-CELL_PHYSIOLOGY	7.57639
10	0.1	Q9BXC0	RHEUMATOID_ARTHRITIS_//_ARTICULAR_DESTRUCTION_RHEUMATOID_ARTHRITIS	13.4572
10	0.1	P52747	ANEMIA_//_EXCESSIVE_BLOOD_LOSS_(HEMORRHAGE)	67.1931
10	0.1	Q6RI45	RHEUMATOID_ARTHRITIS_//_ARTICULAR_DESTRUCTION_RHEUMATOID_ARTHRITIS	3.23706
10	0.1	Q8N3J6	RHEUMATOID_ARTHRITIS	20.8189
10	0.1	Q69384	THYROIDITIS_//_SUSTAINED_THYROCYTE_SURVIVAL_AND_THYROID_HORMONE_PRODUCTION	25.8842
10	0.1	O76024	GUILLAIN-BARRE_SYNDROME_//_TH1_RESPONSE_AGAINST_MYELIN_AND_NODAL_PROTEINS_GBS	4.10304
10	0.1	Q3T8J9	LUPUS_ERYTHEMATOSUS_SYSTEMIC_//_DEFECTIVE_T-CELL_PHYSIOLOGY	3.56793
10	0.1	O75400	RHEUMATOID_ARTHRITIS_//_ARTICULAR_DESTRUCTION_RHEUMATOID_ARTHRITIS	5.42567
10	0.1	Q8TE49	LUPUS_ERYTHEMATOSUS_SYSTEMIC	5.03503
10	0.1	Q5T9A4	GUILLAIN-BARRE_SYNDROME_//_MYELIN_DAMAGE_AND_AXONAL_DISORGANISATION_GBS	3.55204
10	0.1	O14775	LUPUS_ERYTHEMATOSUS_SYSTEMIC_//_INCREASED_AUTOANTIGEN_AVAILABILITY	25.973
10	0.1	Q9BXT8	THYROIDITIS_//_DRUG-INDUCED_THYROIDITIS	3.81026
10	0.1	P78509	LUPUS_ERYTHEMATOSUS_SYSTEMIC_//_INCREASED_IFN_PRODUCTION_AND_UP-REGULATION_OF_IFN_INDUCIBLE_GENES	28.1004
10	0.1	Q96RN1	LUPUS_ERYTHEMATOSUS_SYSTEMIC_//_DEFECTIVE_T-CELL_PHYSIOLOGY	3.2457
10	0.1	P51530	RHEUMATOID_ARTHRITIS_//_SYNOVIAL_INFLAMMATION_RHEUMATOID_ARTHRITIS	23.2591
10	0.1	Q13421	MYASTHENIA_GRAVIS_//_MUSCULAR_ATROPHY_MG	24.9109
10	0.1	P0CL83	ANEMIA_//_EXCESSIVE_BLOOD_LOSS_(HEMORRHAGE)	3.33018
10	0.1	Q14678	RHEUMATOID_ARTHRITIS_//_ARTICULAR_DESTRUCTION_RHEUMATOID_ARTHRITIS	4.61977
10	0.1	P00451	THYROIDITIS_//_THYROCYTE_APOPTOSIS_AND_CYTOTOXICITY	3.72522
10	0.1	Q8IY57	LUPUS_ERYTHEMATOSUS_SYSTEMIC_//_B-CELL_HYPERACTIVITY	11.7636
10	0.1	Q13421	GUILLAIN-BARRE_SYNDROME	3.81597
10	0.1	Q02930	LUPUS_ERYTHEMATOSUS_SYSTEMIC_//_INCREASED_AUTOANTIGEN_AVAILABILITY	31.874
10	0.1	Q15615	GUILLAIN-BARRE_SYNDROME_//_B_CELL_ANTIBODY-DEPENDENT_RESPONSE_GBS	3.67492
10	0.1	Q9BRZ2	MYASTHENIA_GRAVIS	6.30377
10	0.1	Q9BRZ2	MYASTHENIA_GRAVIS_//_MUSCULAR_ATROPHY_MG	13.9384
10	0.1	Q13421	RHEUMATOID_ARTHRITIS_//_BONE_EROSION_RHEUMATOID_ARTHRITIS	3.81051
10	0.1	P78509	THYROIDITIS_//_DEVELOPMENT_OF_THYROID_AUTOIMMUNITY	42.7367
10	0.1	P16401	DERMATOMYOSITIS_//_COMPLEMENT-MEDIATED_CELL_CYTOTOXICITY_DM	24.4758
10	0.1	O75351	GUILLAIN-BARRE_SYNDROME	22.9131
10	0.1	Q5T2N8	GUILLAIN-BARRE_SYNDROME_//_TH1_RESPONSE_AGAINST_MYELIN_AND_NODAL_PROTEINS_GBS	27.782
10	0.1	P52209	DIABETES_TYPE_I	39.8191
10	0.1	O95218	GUILLAIN-BARRE_SYNDROME_//_COMPLEMENT-MEDIATED_CELL_CYTOTOXICITY_GBS	25.9544
10	0.1	Q15615	ANEMIA	22.966
10	0.1	Q5T2N8	THYROIDITIS_//_SUSTAINED_THYROCYTE_SURVIVAL_AND_THYROID_HORMONE_PRODUCTION	3.70312
10	0.1	P36508	LUPUS_ERYTHEMATOSUS_SYSTEMIC	24.9273
10	0.1	Q96T23	DERMATOMYOSITIS_//_COMPLEMENT-MEDIATED_CELL_CYTOTOXICITY_DM	26.0141
10	0.1	Q8WY21	GUILLAIN-BARRE_SYNDROME	3.92247
10	0.1	Q6PF18	THYROIDITIS_//_DEVELOPMENT_OF_THYROID_AUTOIMMUNITY	31.4011
10	0.1	Q3L8U1	THYROIDITIS_//_DRUG-INDUCED_THYROIDITIS	3.72075
10	0.1	Q8N126	MYASTHENIA_GRAVIS	22.836
10	0.1	Q8N126	MYASTHENIA_GRAVIS_//_MUSCULAR_ATROPHY_MG	25.6672
10	0.1	Q14669	GUILLAIN-BARRE_SYNDROME	3.71112
10	0.1	Q9UJA3	LUPUS_ERYTHEMATOSUS_SYSTEMIC_//_INCREASED_AUTOANTIGEN_AVAILABILITY	5.3381
10	0.1	Q9BRZ2	RHEUMATOID_ARTHRITIS_//_BONE_EROSION_RHEUMATOID_ARTHRITIS	11.397
10	0.1	P37088	MYASTHENIA_GRAVIS	10.937
10	0.1	Q86TG7	GUILLAIN-BARRE_SYNDROME_//_B_CELL_ANTIBODY-DEPENDENT_RESPONSE_GBS	10.8474
10	0.1	Q86W33	DIABETES_TYPE_I_//_AUTOIMMUNE_DESTRUCTION_OF_PANCREATIC__x001a_-CELLS	11.1968
10	0.1	P37088	MYASTHENIA_GRAVIS_//_MUSCULAR_ATROPHY_MG	19.6023
10	0.1	Q96RN1	LUPUS_ERYTHEMATOSUS_SYSTEMIC	25.6082
10	0.1	P52747	RHEUMATOID_ARTHRITIS_//_ARTICULAR_DESTRUCTION_RHEUMATOID_ARTHRITIS	3.55154
10	0.1	Q16825	DIABETES_TYPE_I_//_AUTOIMMUNE_DESTRUCTION_OF_PANCREATIC__x001a_-CELLS	70.5923
10	0.1	Q9NQR1	LUPUS_ERYTHEMATOSUS_SYSTEMIC_//_INCREASED_IFN_PRODUCTION_AND_UP-REGULATION_OF_IFN_INDUCIBLE_GENES	8.29957
10	0.1	P51610	RHEUMATOID_ARTHRITIS_//_AUTOIMMUNE_RESPONSE_RHEUMATOID_ARTHRITIS	7.72485
10	0.1	Q7L099	LUPUS_ERYTHEMATOSUS_SYSTEMIC	7.72362
10	0.1	Q86TG7	ANEMIA	6.73649
10	0.1	Q8IY57	GUILLAIN-BARRE_SYNDROME_//_TH1_RESPONSE_AGAINST_MYELIN_AND_NODAL_PROTEINS_GBS	7.4653
10	0.1	Q8N126	RHEUMATOID_ARTHRITIS_//_BONE_EROSION_RHEUMATOID_ARTHRITIS	25.3321
10	0.1	Q9UN37	THYROIDITIS_//_DRUG-INDUCED_THYROIDITIS	19.0311
10	0.1	P37088	RHEUMATOID_ARTHRITIS_//_BONE_EROSION_RHEUMATOID_ARTHRITIS	5.55149
10	0.1	Q13421	LUPUS_ERYTHEMATOSUS_SYSTEMIC_//_B-CELL_HYPERACTIVITY	3.6124
10	0.1	Q9BWF3	LUPUS_ERYTHEMATOSUS_SYSTEMIC_//_INCREASED_IFN_PRODUCTION_AND_UP-REGULATION_OF_IFN_INDUCIBLE_GENES	4.56178
10	0.1	P0DME0	RHEUMATOID_ARTHRITIS_//_AUTOIMMUNE_RESPONSE_RHEUMATOID_ARTHRITIS	16.5064
10	0.1	Q03052	RHEUMATOID_ARTHRITIS	21.417
10	0.1	Q86XK2	RHEUMATOID_ARTHRITIS_//_SYNOVIAL_INFLAMMATION_RHEUMATOID_ARTHRITIS	33.8343
10	0.1	Q9BYK8	ANEMIA_//_INEFFECTIVE_ERYTHROPOIESIS	7.87956
10	0.1	Q9P2E3	DIABETES_TYPE_I	23.9866
10	0.1	P78381	LUPUS_ERYTHEMATOSUS_SYSTEMIC_//_INCREASED_AUTOANTIGEN_AVAILABILITY	3.54248
10	0.1	Q8NFM7	ANEMIA	13.6056
10	0.1	P51530	GUILLAIN-BARRE_SYNDROME_//_COMPLEMENT-MEDIATED_CELL_CYTOTOXICITY_GBS	40.0892
10	0.1	O95342	RHEUMATOID_ARTHRITIS_//_SYNOVIAL_INFLAMMATION_RHEUMATOID_ARTHRITIS	7.81254
10	0.1	Q9BTD8	DERMATOMYOSITIS_//_COMPLEMENT-MEDIATED_CELL_CYTOTOXICITY_DM	3.7592
10	0.1	P61296	DERMATOMYOSITIS	46.3877
10	0.1	Q9BRZ2	LUPUS_ERYTHEMATOSUS_SYSTEMIC_//_B-CELL_HYPERACTIVITY	18.0075
10	0.1	P06400	LUPUS_ERYTHEMATOSUS_SYSTEMIC_//_IMMUNE-COMPLEX_DEPOSITION	36.9638
10	0.1	Q9BYR0	ANEMIA_//_EXCESSIVE_BLOOD_CELL_DESTRUCTION_(HEMOLYSIS)	62.8772
10	0.1	Q8NFM7	MYASTHENIA_GRAVIS_//_SYNAPTIC_DYSFUNCTION_MG	4.96117
10	0.1	Q504T8	LUPUS_ERYTHEMATOSUS_SYSTEMIC_//_INCREASED_AUTOANTIGEN_AVAILABILITY	3.39609
10	0.1	P12259	GUILLAIN-BARRE_SYNDROME	16.9714
10	0.1	P52209	THYROIDITIS_//_DRUG-INDUCED_THYROIDITIS	3.88391
10	0.1	P19021	LUPUS_ERYTHEMATOSUS_SYSTEMIC_//_IMMUNE-COMPLEX_DEPOSITION	20.7613
10	0.1	Q7Z7G8	RHEUMATOID_ARTHRITIS	9.28951
10	0.1	P23470	ANEMIA_//_EXCESSIVE_BLOOD_CELL_DESTRUCTION_(HEMOLYSIS)	62.8772
10	0.1	Q05682	THYROIDITIS_//_THYROCYTE_APOPTOSIS_AND_CYTOTOXICITY	12.8135
10	0.1	Q9UBS9	ANEMIA_//_EXCESSIVE_BLOOD_CELL_DESTRUCTION_(HEMOLYSIS)	62.8772
10	0.1	Q9BXT6	LUPUS_ERYTHEMATOSUS_SYSTEMIC_//_INCREASED_AUTOANTIGEN_AVAILABILITY	11.6291
10	0.1	Q96T23	LUPUS_ERYTHEMATOSUS_SYSTEMIC_//_DEFECTIVE_SELF-TOLERANCE_CHECK-POINTS_AND_AUTO-ANTIBODY_PRODUCTION	19.2442
10	0.1	P12259	RHEUMATOID_ARTHRITIS_//_BONE_EROSION_RHEUMATOID_ARTHRITIS	3.34392
10	0.1	P03951	LUPUS_ERYTHEMATOSUS_SYSTEMIC_//_INCREASED_IFN_PRODUCTION_AND_UP-REGULATION_OF_IFN_INDUCIBLE_GENES	16.8343
10	0.1	P16401	DERMATOMYOSITIS_//_SKIN_AND_MUSCLE_ATROPHY_DM	17.1101
10	0.1	Q8N126	LUPUS_ERYTHEMATOSUS_SYSTEMIC_//_B-CELL_HYPERACTIVITY	41.2832
10	0.1	P37088	LUPUS_ERYTHEMATOSUS_SYSTEMIC_//_B-CELL_HYPERACTIVITY	5.82693
10	0.1	Q9BYR0	LUPUS_ERYTHEMATOSUS_SYSTEMIC_//_DEFECTIVE_SELF-TOLERANCE_CHECK-POINTS_AND_AUTO-ANTIBODY_PRODUCTION	3.24377
10	0.1	Q9HCE1	RHEUMATOID_ARTHRITIS	83.7169
10	0.1	Q8N3J6	GUILLAIN-BARRE_SYNDROME_//_MYELIN_DAMAGE_AND_AXONAL_DISORGANISATION_GBS	26.3786
10	0.1	Q9NVI7	GUILLAIN-BARRE_SYNDROME	3.69455
10	0.1	Q13421	GUILLAIN-BARRE_SYNDROME_//_TH1_RESPONSE_AGAINST_MYELIN_AND_NODAL_PROTEINS_GBS	3.23409
10	0.1	Q9H1B7	RHEUMATOID_ARTHRITIS_//_BONE_EROSION_RHEUMATOID_ARTHRITIS	3.69146
10	0.1	P09917	GUILLAIN-BARRE_SYNDROME_//_MYELIN_DAMAGE_AND_AXONAL_DISORGANISATION_GBS	8.17387
10	0.1	O00716	RHEUMATOID_ARTHRITIS	89.627
10	0.1	P03951	THYROIDITIS_//_DEVELOPMENT_OF_THYROID_AUTOIMMUNITY	5.97678
10	0.1	Q16825	THYROIDITIS_//_DRUG-INDUCED_THYROIDITIS	32.5376
10	0.1	Q02930	RHEUMATOID_ARTHRITIS_//_AUTOIMMUNE_RESPONSE_RHEUMATOID_ARTHRITIS	65.4343
10	0.1	Q9H869	LUPUS_ERYTHEMATOSUS_SYSTEMIC_//_DEFECTIVE_T-CELL_PHYSIOLOGY	9.85212
10	0.1	P23470	THYROIDITIS	33.6192
10	0.1	Q9BRZ2	GUILLAIN-BARRE_SYNDROME_//_TH1_RESPONSE_AGAINST_MYELIN_AND_NODAL_PROTEINS_GBS	6.42866
10	0.1	Q9P2E3	THYROIDITIS_//_DRUG-INDUCED_THYROIDITIS	3.54158
10	0.1	P00451	LUPUS_ERYTHEMATOSUS_SYSTEMIC_//_IMMUNE-COMPLEX_DEPOSITION	66.0776
10	0.1	Q69384	ANEMIA_//_INEFFECTIVE_ERYTHROPOIESIS	6.29072
10	0.1	Q06495	PSORIASIS_//_EXACERBATION_OF_IMMUNOLOGICAL_SKIN_BARRIER	19.7167
10	0.1	Q9BRZ2	THYROIDITIS_//_SUSTAINED_THYROCYTE_SURVIVAL_AND_THYROID_HORMONE_PRODUCTION	3.54345
10	0.1	Q9NYC9	DERMATOMYOSITIS_//_EXAGGERATED_INNATE_IMMUNE_RESPONSE_DM	3.40685
10	0.1	P10412	LUPUS_ERYTHEMATOSUS_SYSTEMIC_//_INCREASED_AUTOANTIGEN_AVAILABILITY	3.54885
10	0.1	P12259	LUPUS_ERYTHEMATOSUS_SYSTEMIC_//_B-CELL_HYPERACTIVITY	14.774
10	0.1	Q9NQ79	DERMATOMYOSITIS_//_COMPLEMENT-MEDIATED_CELL_CYTOTOXICITY_DM	23.3215
10	0.1	P98164	RHEUMATOID_ARTHRITIS_//_AUTOIMMUNE_RESPONSE_RHEUMATOID_ARTHRITIS	29.8705
10	0.1	Q7L5D6	DIABETES_TYPE_I	69.3895
10	0.1	Q86XK2	GUILLAIN-BARRE_SYNDROME_//_COMPLEMENT-MEDIATED_CELL_CYTOTOXICITY_GBS	16.9689
10	0.1	Q01105	LUPUS_ERYTHEMATOSUS_SYSTEMIC_//_DEFECTIVE_T-CELL_PHYSIOLOGY	68.4883
10	0.1	O95218	ANEMIA_//_EXCESSIVE_BLOOD_CELL_DESTRUCTION_(HEMOLYSIS)	62.8772
10	0.1	Q8N126	GUILLAIN-BARRE_SYNDROME_//_TH1_RESPONSE_AGAINST_MYELIN_AND_NODAL_PROTEINS_GBS	25.0914
10	0.1	Q96R06	ANEMIA_//_EXCESSIVE_BLOOD_LOSS_(HEMORRHAGE)	66.112
10	0.1	Q92834	DIABETES_TYPE_I	73.5778
10	0.1	Q92834	RHEUMATOID_ARTHRITIS_//_SYNOVIAL_INFLAMMATION_RHEUMATOID_ARTHRITIS	31.0179
10	0.1	P37088	GUILLAIN-BARRE_SYNDROME_//_TH1_RESPONSE_AGAINST_MYELIN_AND_NODAL_PROTEINS_GBS	12.8139
10	0.1	P36956	LUPUS_ERYTHEMATOSUS_SYSTEMIC_//_DEFECTIVE_T-CELL_PHYSIOLOGY	69.9788
10	0.1	P20264	DERMATOMYOSITIS_//_COMPLEMENT-MEDIATED_CELL_CYTOTOXICITY_DM	3.63848
10	0.1	Q9BXC0	GUILLAIN-BARRE_SYNDROME	5.69049
10	0.1	Q8N126	THYROIDITIS_//_SUSTAINED_THYROCYTE_SURVIVAL_AND_THYROID_HORMONE_PRODUCTION	26.5379
10	0.1	Q63HR2	LUPUS_ERYTHEMATOSUS_SYSTEMIC	69.3095
10	0.1	P37088	THYROIDITIS_//_SUSTAINED_THYROCYTE_SURVIVAL_AND_THYROID_HORMONE_PRODUCTION	7.82369
10	0.1	Q8TE49	DERMATOMYOSITIS	22.0849
10	0.1	Q9H1B7	LUPUS_ERYTHEMATOSUS_SYSTEMIC_//_B-CELL_HYPERACTIVITY	3.86244
10	0.1	O95342	GUILLAIN-BARRE_SYNDROME_//_COMPLEMENT-MEDIATED_CELL_CYTOTOXICITY_GBS	4.1735
10	0.1	O76024	LUPUS_ERYTHEMATOSUS_SYSTEMIC_//_INCREASED_AUTOANTIGEN_AVAILABILITY	15.3439
10	0.1	Q3T8J9	RHEUMATOID_ARTHRITIS	17.0083
10	0.1	Q96RN1	RHEUMATOID_ARTHRITIS	13.2309
10	0.1	P52848	GUILLAIN-BARRE_SYNDROME_//_MYELIN_DAMAGE_AND_AXONAL_DISORGANISATION_GBS	14.2726
10	0.1	Q14678	GUILLAIN-BARRE_SYNDROME	3.75625
10	0.1	Q96JP5	RHEUMATOID_ARTHRITIS_//_SYNOVIAL_INFLAMMATION_RHEUMATOID_ARTHRITIS	57.3907
10	0.1	Q99932	LUPUS_ERYTHEMATOSUS_SYSTEMIC_//_DEFECTIVE_T-CELL_PHYSIOLOGY	4.26834
10	0.1	Q5T2N8	ANEMIA_//_INEFFECTIVE_ERYTHROPOIESIS	26.6968
10	0.1	Q15615	LUPUS_ERYTHEMATOSUS_SYSTEMIC_//_INCREASED_IFN_PRODUCTION_AND_UP-REGULATION_OF_IFN_INDUCIBLE_GENES	4.68655
10	0.1	O95218	THYROIDITIS_//_THYROID_DESTRUCTION_AND_REMODELLING	18.6015
10	0.1	Q8NG98	MYASTHENIA_GRAVIS_//_SYNAPTIC_DYSFUNCTION_MG	3.75148
10	0.1	P19021	ANEMIA	34.2203
10	0.1	O95218	THYROIDITIS	15.8244
10	0.1	P78381	RHEUMATOID_ARTHRITIS_//_AUTOIMMUNE_RESPONSE_RHEUMATOID_ARTHRITIS	26.1759
10	0.1	Q5T9A4	GUILLAIN-BARRE_SYNDROME_//_COMPLEMENT-MEDIATED_CELL_CYTOTOXICITY_GBS	3.62283
10	0.1	Q9UPA5	PRURITUS	18.1719
10	0.1	Q13472	DIABETES_TYPE_I	56.8334
10	0.1	P36578	DERMATOMYOSITIS_//_SKIN_AND_MUSCLE_ATROPHY_DM	11.2683
10	0.1	Q3L8U1	LUPUS_ERYTHEMATOSUS_SYSTEMIC_//_DEFECTIVE_SELF-TOLERANCE_CHECK-POINTS_AND_AUTO-ANTIBODY_PRODUCTION	3.94627
10	0.1	Q01105	LUPUS_ERYTHEMATOSUS_SYSTEMIC	79.8526
10	0.1	P19021	MYASTHENIA_GRAVIS_//_SYNAPTIC_DYSFUNCTION_MG	19.1662
10	0.1	Q9BXT6	ANEMIA_//_INEFFECTIVE_ERYTHROPOIESIS	11.01
10	0.1	Q7L099	THYROIDITIS_//_DEVELOPMENT_OF_THYROID_AUTOIMMUNITY	5.57825
10	0.1	Q9BXT8	ANEMIA_//_EXCESSIVE_BLOOD_LOSS_(HEMORRHAGE)	3.64534
10	0.1	Q86TG7	LUPUS_ERYTHEMATOSUS_SYSTEMIC_//_INCREASED_IFN_PRODUCTION_AND_UP-REGULATION_OF_IFN_INDUCIBLE_GENES	4.57539
10	0.1	Q504T8	RHEUMATOID_ARTHRITIS_//_AUTOIMMUNE_RESPONSE_RHEUMATOID_ARTHRITIS	58.2731
10	0.1	Q8IY57	THYROIDITIS_//_THYROCYTE_APOPTOSIS_AND_CYTOTOXICITY	9.37122
10	0.1	Q9NQ79	LUPUS_ERYTHEMATOSUS_SYSTEMIC_//_DEFECTIVE_SELF-TOLERANCE_CHECK-POINTS_AND_AUTO-ANTIBODY_PRODUCTION	18.5171
10	0.1	Q7L5D6	THYROIDITIS_//_DRUG-INDUCED_THYROIDITIS	6.19865
10	0.1	P55017	LUPUS_ERYTHEMATOSUS_SYSTEMIC_//_DEFECTIVE_T-CELL_PHYSIOLOGY	22.4701
10	0.1	Q9BYR0	RHEUMATOID_ARTHRITIS_//_ARTICULAR_DESTRUCTION_RHEUMATOID_ARTHRITIS	3.43002
10	0.1	P10809	LUPUS_ERYTHEMATOSUS_SYSTEMIC_//_IMMUNE-COMPLEX_DEPOSITION	55.8879
10	0.1	P52747	GUILLAIN-BARRE_SYNDROME	6.06884
10	0.1	Q9H307	DIABETES_TYPE_I_//_AUTOIMMUNE_DESTRUCTION_OF_PANCREATIC__x001a_-CELLS	64.0798
10	0.1	Q9UN37	LUPUS_ERYTHEMATOSUS_SYSTEMIC_//_DEFECTIVE_SELF-TOLERANCE_CHECK-POINTS_AND_AUTO-ANTIBODY_PRODUCTION	18.1187
10	0.1	P17544	DIABETES_TYPE_I	64.5926
10	0.1	P23470	RHEUMATOID_ARTHRITIS_//_ARTICULAR_DESTRUCTION_RHEUMATOID_ARTHRITIS	21.5737
10	0.1	Q99932	LUPUS_ERYTHEMATOSUS_SYSTEMIC	30.1136
10	0.1	Q13217	MYASTHENIA_GRAVIS_//_B_CELL_ANTIBODY-DEPENDENT_RESPONSE_MG	7.77665
10	0.1	Q9UBS9	RHEUMATOID_ARTHRITIS_//_ARTICULAR_DESTRUCTION_RHEUMATOID_ARTHRITIS	6.64982
10	0.1	Q05682	LUPUS_ERYTHEMATOSUS_SYSTEMIC_//_IMMUNE-COMPLEX_DEPOSITION	3.5857
10	0.1	Q9BSW7	LUPUS_ERYTHEMATOSUS_SYSTEMIC_//_DEFECTIVE_T-CELL_PHYSIOLOGY	11.3411
10	0.1	P00451	ANEMIA	8.60241
10	0.1	P51530	THYROIDITIS_//_THYROID_DESTRUCTION_AND_REMODELLING	9.97215
10	0.1	Q86TG7	THYROIDITIS_//_DEVELOPMENT_OF_THYROID_AUTOIMMUNITY	19.6483
10	0.1	Q92834	GUILLAIN-BARRE_SYNDROME_//_COMPLEMENT-MEDIATED_CELL_CYTOTOXICITY_GBS	24.4758
10	0.1	P13232	MYASTHENIA_GRAVIS_//_MUSCULAR_ATROPHY_MG	28.4809
10	0.1	P04183	GUILLAIN-BARRE_SYNDROME_//_B_CELL_ANTIBODY-DEPENDENT_RESPONSE_GBS	15.3118
10	0.1	P20264	DERMATOMYOSITIS_//_SKIN_AND_MUSCLE_ATROPHY_DM	3.94891
10	0.1	P51530	THYROIDITIS	10.4924
10	0.1	P00451	MYASTHENIA_GRAVIS_//_SYNAPTIC_DYSFUNCTION_MG	4.08057
10	0.1	O75351	RHEUMATOID_ARTHRITIS_//_AUTOIMMUNE_RESPONSE_RHEUMATOID_ARTHRITIS	18.3497
10	0.1	Q8WXS5	DIABETES_TYPE_I	64.0121
10	0.1	P46977	LUPUS_ERYTHEMATOSUS_SYSTEMIC_//_INCREASED_IFN_PRODUCTION_AND_UP-REGULATION_OF_IFN_INDUCIBLE_GENES	61.3702
10	0.1	Q3L8U1	ANEMIA_//_EXCESSIVE_BLOOD_LOSS_(HEMORRHAGE)	3.33018
10	0.1	Q8WY21	RHEUMATOID_ARTHRITIS_//_AUTOIMMUNE_RESPONSE_RHEUMATOID_ARTHRITIS	45.675
10	0.1	Q14669	RHEUMATOID_ARTHRITIS_//_AUTOIMMUNE_RESPONSE_RHEUMATOID_ARTHRITIS	3.58652
10	0.1	P49459	RHEUMATOID_ARTHRITIS	27.1034
10	0.1	Q96PE2	LUPUS_ERYTHEMATOSUS_SYSTEMIC	41.2382
10	0.1	P52209	LUPUS_ERYTHEMATOSUS_SYSTEMIC_//_DEFECTIVE_SELF-TOLERANCE_CHECK-POINTS_AND_AUTO-ANTIBODY_PRODUCTION	7.30176
10	0.1	P13232	RHEUMATOID_ARTHRITIS_//_BONE_EROSION_RHEUMATOID_ARTHRITIS	28.5533
10	0.1	Q13472	THYROIDITIS_//_DRUG-INDUCED_THYROIDITIS	25.9965
10	0.1	Q7RTP6	GUILLAIN-BARRE_SYNDROME_//_MYELIN_DAMAGE_AND_AXONAL_DISORGANISATION_GBS	20.8377
10	0.1	P55017	LUPUS_ERYTHEMATOSUS_SYSTEMIC	3.42578
10	0.1	O75400	LUPUS_ERYTHEMATOSUS_SYSTEMIC_//_INCREASED_AUTOANTIGEN_AVAILABILITY	17.4882
10	0.1	P22083	LUPUS_ERYTHEMATOSUS_SYSTEMIC_//_IMMUNE-COMPLEX_DEPOSITION	3.69959
10	0.1	Q13421	THYROIDITIS_//_THYROCYTE_APOPTOSIS_AND_CYTOTOXICITY	3.48532
10	0.1	Q9UN37	ANEMIA_//_EXCESSIVE_BLOOD_LOSS_(HEMORRHAGE)	54.4858
10	0.1	Q8N3J6	DIABETES_TYPE_I_//_AUTOIMMUNE_DESTRUCTION_OF_PANCREATIC__x001a_-CELLS	25.0049
10	0.1	Q9BSW7	LUPUS_ERYTHEMATOSUS_SYSTEMIC	17.4537
10	0.1	P09917	DIABETES_TYPE_I_//_AUTOIMMUNE_DESTRUCTION_OF_PANCREATIC__x001a_-CELLS	66.5289
10	0.1	O76024	RHEUMATOID_ARTHRITIS_//_AUTOIMMUNE_RESPONSE_RHEUMATOID_ARTHRITIS	10.5984
10	0.1	Q9BRZ2	THYROIDITIS_//_THYROCYTE_APOPTOSIS_AND_CYTOTOXICITY	4.49765
10	0.1	P17544	THYROIDITIS_//_DRUG-INDUCED_THYROIDITIS	15.0053
10	0.1	P38919	LUPUS_ERYTHEMATOSUS_SYSTEMIC_//_DEFECTIVE_T-CELL_PHYSIOLOGY	15.2806
10	0.1	Q8NFM7	RHEUMATOID_ARTHRITIS	67.9531
10	0.1	O43251	LUPUS_ERYTHEMATOSUS_SYSTEMIC_//_DEFECTIVE_T-CELL_PHYSIOLOGY	4.94135
10	0.1	Q9P2E3	LUPUS_ERYTHEMATOSUS_SYSTEMIC_//_DEFECTIVE_SELF-TOLERANCE_CHECK-POINTS_AND_AUTO-ANTIBODY_PRODUCTION	3.94627
10	0.1	Q13217	MYASTHENIA_GRAVIS	28.2106
10	0.1	P13232	LUPUS_ERYTHEMATOSUS_SYSTEMIC_//_B-CELL_HYPERACTIVITY	3.72364
10	0.1	Q86XK2	THYROIDITIS_//_THYROID_DESTRUCTION_AND_REMODELLING	12.1521
10	0.1	P52209	ANEMIA_//_EXCESSIVE_BLOOD_LOSS_(HEMORRHAGE)	66.112
10	0.1	Q9H307	THYROIDITIS_//_DRUG-INDUCED_THYROIDITIS	3.65169
10	0.1	P78509	RHEUMATOID_ARTHRITIS_//_SYNOVIAL_INFLAMMATION_RHEUMATOID_ARTHRITIS	51.0916
10	0.1	Q8N126	THYROIDITIS_//_THYROCYTE_APOPTOSIS_AND_CYTOTOXICITY	30.3766
10	0.1	P51610	GUILLAIN-BARRE_SYNDROME_//_B_CELL_ANTIBODY-DEPENDENT_RESPONSE_GBS	33.6324
10	0.1	Q8N126	ANEMIA_//_INEFFECTIVE_ERYTHROPOIESIS	47.0292
10	0.1	Q9H869	RHEUMATOID_ARTHRITIS	65.9543
10	0.1	Q05682	GUILLAIN-BARRE_SYNDROME_//_B_CELL_ANTIBODY-DEPENDENT_RESPONSE_GBS	3.8548
10	0.1	Q63HR2	THYROIDITIS_//_DEVELOPMENT_OF_THYROID_AUTOIMMUNITY	64.6927
10	0.1	Q86XK2	THYROIDITIS	23.4914
10	0.1	Q6ZS30	DERMATOMYOSITIS_//_COMPLEMENT-MEDIATED_CELL_CYTOTOXICITY_DM	26.0141
10	0.1	P37088	THYROIDITIS_//_THYROCYTE_APOPTOSIS_AND_CYTOTOXICITY	14.8912
10	0.1	Q6PF18	DIABETES_TYPE_I	51.2699
10	0.1	Q6PF18	RHEUMATOID_ARTHRITIS_//_SYNOVIAL_INFLAMMATION_RHEUMATOID_ARTHRITIS	68.7092
10	0.1	O95342	THYROIDITIS_//_THYROID_DESTRUCTION_AND_REMODELLING	3.26358
10	0.1	Q92614	RHEUMATOID_ARTHRITIS_//_AUTOIMMUNE_RESPONSE_RHEUMATOID_ARTHRITIS	22.0765
10	0.1	Q05682	ANEMIA	5.42741
10	0.1	O95342	THYROIDITIS	3.29658
10	0.1	Q01105	RHEUMATOID_ARTHRITIS	67.8254
10	0.1	Q9NVI7	RHEUMATOID_ARTHRITIS_//_AUTOIMMUNE_RESPONSE_RHEUMATOID_ARTHRITIS	3.54846
10	0.1	Q7Z333	DIABETES_TYPE_I	60.9787
10	0.1	P0CL83	LUPUS_ERYTHEMATOSUS_SYSTEMIC_//_INCREASED_AUTOANTIGEN_AVAILABILITY	3.66496
10	0.1	P52848	DIABETES_TYPE_I_//_AUTOIMMUNE_DESTRUCTION_OF_PANCREATIC__x001a_-CELLS	13.3324
10	0.1	P36956	RHEUMATOID_ARTHRITIS	68.2757
10	0.1	Q05682	MYASTHENIA_GRAVIS_//_SYNAPTIC_DYSFUNCTION_MG	9.17675
10	0.1	Q9BYK8	LUPUS_ERYTHEMATOSUS_SYSTEMIC_//_DEFECTIVE_T-CELL_PHYSIOLOGY	5.17379
10	0.1	P38919	LUPUS_ERYTHEMATOSUS_SYSTEMIC	6.13557
10	0.1	P19021	LUPUS_ERYTHEMATOSUS_SYSTEMIC_//_INCREASED_IFN_PRODUCTION_AND_UP-REGULATION_OF_IFN_INDUCIBLE_GENES	18.6144
10	0.1	Q8IY57	LUPUS_ERYTHEMATOSUS_SYSTEMIC_//_IMMUNE-COMPLEX_DEPOSITION	46.0259
10	0.1	Q16825	ANEMIA_//_EXCESSIVE_BLOOD_LOSS_(HEMORRHAGE)	54.4858
10	0.1	P61296	RHEUMATOID_ARTHRITIS_//_SYNOVIAL_INFLAMMATION_RHEUMATOID_ARTHRITIS	66.0932
10	0.1	Q9P2E3	ANEMIA_//_EXCESSIVE_BLOOD_LOSS_(HEMORRHAGE)	54.4858
10	0.1	P12259	THYROIDITIS_//_THYROCYTE_APOPTOSIS_AND_CYTOTOXICITY	5.39654
10	0.1	Q5T9A4	THYROIDITIS_//_THYROID_DESTRUCTION_AND_REMODELLING	3.66022
10	0.1	P13232	GUILLAIN-BARRE_SYNDROME_//_TH1_RESPONSE_AGAINST_MYELIN_AND_NODAL_PROTEINS_GBS	71.3724
10	0.1	P51610	LUPUS_ERYTHEMATOSUS_SYSTEMIC	72.7081
10	0.1	P13232	THYROIDITIS_//_SUSTAINED_THYROCYTE_SURVIVAL_AND_THYROID_HORMONE_PRODUCTION	20.1888
10	0.1	Q5T9A4	THYROIDITIS	3.64591
10	0.1	Q92834	ANEMIA_//_EXCESSIVE_BLOOD_CELL_DESTRUCTION_(HEMOLYSIS)	27.571
10	0.1	O14775	LUPUS_ERYTHEMATOSUS_SYSTEMIC_//_DEFECTIVE_T-CELL_PHYSIOLOGY	46.95
10	0.1	Q9UPA5	PSORIASIS_//_HYPERPLASIA_BY_HYPERPROLIFERATION_OF_KERATINOCYTES	3.24219
10	0.1	P52209	RHEUMATOID_ARTHRITIS_//_ARTICULAR_DESTRUCTION_RHEUMATOID_ARTHRITIS	7.40602
10	0.1	P0DME0	LUPUS_ERYTHEMATOSUS_SYSTEMIC	4.63559
10	0.1	Q15615	GUILLAIN-BARRE_SYNDROME_//_MYELIN_DAMAGE_AND_AXONAL_DISORGANISATION_GBS	4.6524
10	0.1	Q7L5D6	LUPUS_ERYTHEMATOSUS_SYSTEMIC_//_DEFECTIVE_SELF-TOLERANCE_CHECK-POINTS_AND_AUTO-ANTIBODY_PRODUCTION	10.8977
10	0.1	Q9NYC9	DERMATOMYOSITIS_//_T_CELL_ACTIVATION_AND_B_CELL_ANTIBODY-DEPENDENT_RESPONSE_DM	4.02929
10	0.1	Q9BXC0	RHEUMATOID_ARTHRITIS_//_AUTOIMMUNE_RESPONSE_RHEUMATOID_ARTHRITIS	47.5545
10	0.1	Q7Z7G8	DIABETES_TYPE_I_//_AUTOIMMUNE_DESTRUCTION_OF_PANCREATIC__x001a_-CELLS	3.28988
10	0.1	Q6RI45	RHEUMATOID_ARTHRITIS_//_AUTOIMMUNE_RESPONSE_RHEUMATOID_ARTHRITIS	46.9527
10	0.1	Q06495	PRURITUS_//_ACTIVATION_OF_NERVE_ENDINGS	17.6851
10	0.1	O75400	RHEUMATOID_ARTHRITIS_//_AUTOIMMUNE_RESPONSE_RHEUMATOID_ARTHRITIS	3.31355
10	0.1	Q9BYK8	LUPUS_ERYTHEMATOSUS_SYSTEMIC	10.2086
10	0.1	P78509	GUILLAIN-BARRE_SYNDROME_//_COMPLEMENT-MEDIATED_CELL_CYTOTOXICITY_GBS	40.0892
10	0.1	Q6ZS30	DERMATOMYOSITIS_//_SKIN_AND_MUSCLE_ATROPHY_DM	3.97945
10	0.1	Q9BYR0	GUILLAIN-BARRE_SYNDROME	3.5918
10	0.1	Q9HCE1	DIABETES_TYPE_I_//_AUTOIMMUNE_DESTRUCTION_OF_PANCREATIC__x001a_-CELLS	90.913
10	0.1	Q7Z333	THYROIDITIS_//_DRUG-INDUCED_THYROIDITIS	3.45095
10	0.1	Q14678	RHEUMATOID_ARTHRITIS_//_AUTOIMMUNE_RESPONSE_RHEUMATOID_ARTHRITIS	47.5545
10	0.1	Q86TG7	GUILLAIN-BARRE_SYNDROME_//_MYELIN_DAMAGE_AND_AXONAL_DISORGANISATION_GBS	18.9805
10	0.1	Q8NG98	RHEUMATOID_ARTHRITIS	5.21894
10	0.1	P06400	RHEUMATOID_ARTHRITIS	67.7616
10	0.1	Q6PF18	GUILLAIN-BARRE_SYNDROME_//_COMPLEMENT-MEDIATED_CELL_CYTOTOXICITY_GBS	18.7299
10	0.1	Q99932	DERMATOMYOSITIS	63.8836
10	0.1	Q13421	LUPUS_ERYTHEMATOSUS_SYSTEMIC_//_IMMUNE-COMPLEX_DEPOSITION	3.88233
10	0.1	P23470	GUILLAIN-BARRE_SYNDROME	21.1156
10	0.1	P04183	LUPUS_ERYTHEMATOSUS_SYSTEMIC_//_INCREASED_IFN_PRODUCTION_AND_UP-REGULATION_OF_IFN_INDUCIBLE_GENES	22.7128
10	0.1	P98164	GUILLAIN-BARRE_SYNDROME_//_B_CELL_ANTIBODY-DEPENDENT_RESPONSE_GBS	14.5748
10	0.1	Q9UBS9	GUILLAIN-BARRE_SYNDROME	24.589
10	0.1	Q69384	LUPUS_ERYTHEMATOSUS_SYSTEMIC_//_DEFECTIVE_T-CELL_PHYSIOLOGY	23.2539
10	0.1	Q96PE2	THYROIDITIS_//_DEVELOPMENT_OF_THYROID_AUTOIMMUNITY	3.88961
10	0.1	Q9NYC9	RHEUMATOID_ARTHRITIS_//_BONE_EROSION_RHEUMATOID_ARTHRITIS	3.80842
10	0.1	O14775	LUPUS_ERYTHEMATOSUS_SYSTEMIC	31.7537
10	0.1	P23470	RHEUMATOID_ARTHRITIS_//_BONE_EROSION_RHEUMATOID_ARTHRITIS	18.8589
10	0.1	P03951	RHEUMATOID_ARTHRITIS_//_SYNOVIAL_INFLAMMATION_RHEUMATOID_ARTHRITIS	11.7596
10	0.1	Q9UBS9	RHEUMATOID_ARTHRITIS_//_BONE_EROSION_RHEUMATOID_ARTHRITIS	23.6739
10	0.1	Q8NFM7	GUILLAIN-BARRE_SYNDROME_//_MYELIN_DAMAGE_AND_AXONAL_DISORGANISATION_GBS	68.7564
10	0.1	P36578	RHEUMATOID_ARTHRITIS_//_BONE_EROSION_RHEUMATOID_ARTHRITIS	5.11864
10	0.1	Q9BRZ2	LUPUS_ERYTHEMATOSUS_SYSTEMIC_//_IMMUNE-COMPLEX_DEPOSITION	4.77726
10	0.1	Q13217	THYROIDITIS_//_SUSTAINED_THYROCYTE_SURVIVAL_AND_THYROID_HORMONE_PRODUCTION	3.80158
10	0.1	Q8TE49	RHEUMATOID_ARTHRITIS_//_SYNOVIAL_INFLAMMATION_RHEUMATOID_ARTHRITIS	18.354
10	0.1	Q7RTP6	DIABETES_TYPE_I_//_AUTOIMMUNE_DESTRUCTION_OF_PANCREATIC__x001a_-CELLS	20.389
10	0.1	Q7L5D6	ANEMIA_//_EXCESSIVE_BLOOD_LOSS_(HEMORRHAGE)	54.4858
10	0.1	Q8WY21	LUPUS_ERYTHEMATOSUS_SYSTEMIC_//_IMMUNE-COMPLEX_DEPOSITION	3.58086
10	0.1	Q13472	LUPUS_ERYTHEMATOSUS_SYSTEMIC_//_DEFECTIVE_SELF-TOLERANCE_CHECK-POINTS_AND_AUTO-ANTIBODY_PRODUCTION	24.6847
10	0.1	P51530	MYASTHENIA_GRAVIS_//_B_CELL_ANTIBODY-DEPENDENT_RESPONSE_MG	29.4035
10	0.1	P04183	THYROIDITIS_//_DEVELOPMENT_OF_THYROID_AUTOIMMUNITY	72.3039
10	0.1	Q86W33	MYASTHENIA_GRAVIS_//_B_CELL_ANTIBODY-DEPENDENT_RESPONSE_MG	3.96561
10	0.1	Q96JP5	DERMATOMYOSITIS_//_EXAGGERATED_INNATE_IMMUNE_RESPONSE_DM	7.35411
10	0.1	Q02930	LUPUS_ERYTHEMATOSUS_SYSTEMIC	79.3332
10	0.1	P52747	RHEUMATOID_ARTHRITIS_//_AUTOIMMUNE_RESPONSE_RHEUMATOID_ARTHRITIS	3.85098
10	0.1	Q8N126	LUPUS_ERYTHEMATOSUS_SYSTEMIC_//_IMMUNE-COMPLEX_DEPOSITION	25.6946
10	0.1	Q8IY57	ANEMIA	6.95013
10	0.1	P37088	LUPUS_ERYTHEMATOSUS_SYSTEMIC_//_IMMUNE-COMPLEX_DEPOSITION	15.3729
10	0.1	Q5T2N8	LUPUS_ERYTHEMATOSUS_SYSTEMIC_//_DEFECTIVE_T-CELL_PHYSIOLOGY	3.56468
10	0.1	Q8WXS5	ANEMIA_//_EXCESSIVE_BLOOD_CELL_DESTRUCTION_(HEMOLYSIS)	3.94711
10	0.1	Q8IY57	MYASTHENIA_GRAVIS_//_SYNAPTIC_DYSFUNCTION_MG	3.62842
10	0.1	P0CL83	RHEUMATOID_ARTHRITIS_//_AUTOIMMUNE_RESPONSE_RHEUMATOID_ARTHRITIS	53.6678
10	0.1	P00451	RHEUMATOID_ARTHRITIS	25.0046
10	0.1	O95218	MYASTHENIA_GRAVIS_//_MUSCULAR_ATROPHY_MG	21.5725
10	0.1	P17544	LUPUS_ERYTHEMATOSUS_SYSTEMIC_//_DEFECTIVE_SELF-TOLERANCE_CHECK-POINTS_AND_AUTO-ANTIBODY_PRODUCTION	46.1251
10	0.1	Q9NYC9	LUPUS_ERYTHEMATOSUS_SYSTEMIC_//_B-CELL_HYPERACTIVITY	6.96732
10	0.1	P23470	LUPUS_ERYTHEMATOSUS_SYSTEMIC_//_B-CELL_HYPERACTIVITY	18.9223
10	0.1	Q9UJA3	LUPUS_ERYTHEMATOSUS_SYSTEMIC	8.90501
10	0.1	Q7Z7G8	THYROIDITIS_//_DRUG-INDUCED_THYROIDITIS	3.64992
10	0.1	P36508	DIABETES_TYPE_I	90.1573
10	0.1	P36578	LUPUS_ERYTHEMATOSUS_SYSTEMIC_//_B-CELL_HYPERACTIVITY	14.0747
10	0.1	P10809	LUPUS_ERYTHEMATOSUS_SYSTEMIC_//_INCREASED_IFN_PRODUCTION_AND_UP-REGULATION_OF_IFN_INDUCIBLE_GENES	92.5312
10	0.1	P38919	RHEUMATOID_ARTHRITIS	12.9753
10	0.1	Q13217	LUPUS_ERYTHEMATOSUS_SYSTEMIC_//_INCREASED_AUTOANTIGEN_AVAILABILITY	9.44198
10	0.1	O95218	RHEUMATOID_ARTHRITIS_//_BONE_EROSION_RHEUMATOID_ARTHRITIS	17.7462
10	0.1	Q9BXT6	LUPUS_ERYTHEMATOSUS_SYSTEMIC_//_DEFECTIVE_T-CELL_PHYSIOLOGY	8.70006
10	0.1	Q9H307	LUPUS_ERYTHEMATOSUS_SYSTEMIC_//_DEFECTIVE_SELF-TOLERANCE_CHECK-POINTS_AND_AUTO-ANTIBODY_PRODUCTION	15.6285
10	0.1	P16401	LUPUS_ERYTHEMATOSUS_SYSTEMIC_//_INCREASED_AUTOANTIGEN_AVAILABILITY	37.4003
10	0.1	Q8WXS5	LUPUS_ERYTHEMATOSUS_SYSTEMIC_//_DEFECTIVE_SELF-TOLERANCE_CHECK-POINTS_AND_AUTO-ANTIBODY_PRODUCTION	9.79938
10	0.1	Q13472	ANEMIA_//_EXCESSIVE_BLOOD_LOSS_(HEMORRHAGE)	54.4858
10	0.1	Q96RN1	DIABETES_TYPE_I	4.71325
10	0.1	O43251	RHEUMATOID_ARTHRITIS	21.057
10	0.1	Q9HCE1	THYROIDITIS_//_DRUG-INDUCED_THYROIDITIS	3.26189
10	0.1	Q05682	LUPUS_ERYTHEMATOSUS_SYSTEMIC_//_INCREASED_IFN_PRODUCTION_AND_UP-REGULATION_OF_IFN_INDUCIBLE_GENES	3.97364
10	0.1	P12259	LUPUS_ERYTHEMATOSUS_SYSTEMIC_//_IMMUNE-COMPLEX_DEPOSITION	46.0259
10	0.1	Q96T23	LUPUS_ERYTHEMATOSUS_SYSTEMIC_//_INCREASED_AUTOANTIGEN_AVAILABILITY	9.66941
10	0.1	P63146	RHEUMATOID_ARTHRITIS_//_SYNOVIAL_INFLAMMATION_RHEUMATOID_ARTHRITIS	61.2451
10	0.1	Q7L099	RHEUMATOID_ARTHRITIS_//_SYNOVIAL_INFLAMMATION_RHEUMATOID_ARTHRITIS	3.7746
10	0.1	Q96R06	LUPUS_ERYTHEMATOSUS_SYSTEMIC_//_INCREASED_AUTOANTIGEN_AVAILABILITY	9.69454
10	0.1	Q92834	RHEUMATOID_ARTHRITIS_//_ARTICULAR_DESTRUCTION_RHEUMATOID_ARTHRITIS	4.14442
10	0.1	P03951	GUILLAIN-BARRE_SYNDROME_//_COMPLEMENT-MEDIATED_CELL_CYTOTOXICITY_GBS	14.9366
10	0.1	P78381	LUPUS_ERYTHEMATOSUS_SYSTEMIC	3.54973
10	0.1	Q86XK2	MYASTHENIA_GRAVIS_//_B_CELL_ANTIBODY-DEPENDENT_RESPONSE_MG	55.1781
10	0.1	P51530	MYASTHENIA_GRAVIS	10.0974
10	0.1	Q13421	ANEMIA	4.81814
10	0.1	P51530	MYASTHENIA_GRAVIS_//_MUSCULAR_ATROPHY_MG	23.4081
10	0.1	O75351	GUILLAIN-BARRE_SYNDROME_//_B_CELL_ANTIBODY-DEPENDENT_RESPONSE_GBS	15.3118
10	0.1	P51610	THYROIDITIS_//_DEVELOPMENT_OF_THYROID_AUTOIMMUNITY	69.2353
10	0.1	P17544	ANEMIA_//_EXCESSIVE_BLOOD_LOSS_(HEMORRHAGE)	63.6888
10	0.1	Q86W33	MYASTHENIA_GRAVIS	5.24887
10	0.1	P13232	THYROIDITIS_//_THYROCYTE_APOPTOSIS_AND_CYTOTOXICITY	42.7523
10	0.1	Q504T8	LUPUS_ERYTHEMATOSUS_SYSTEMIC	35.3458
10	0.1	Q13421	MYASTHENIA_GRAVIS_//_SYNAPTIC_DYSFUNCTION_MG	3.85687
10	0.1	Q8WY21	GUILLAIN-BARRE_SYNDROME_//_B_CELL_ANTIBODY-DEPENDENT_RESPONSE_GBS	3.8548
10	0.1	Q14669	GUILLAIN-BARRE_SYNDROME_//_B_CELL_ANTIBODY-DEPENDENT_RESPONSE_GBS	10.8474
10	0.1	P38919	DERMATOMYOSITIS	21.234
10	0.1	O95342	MYASTHENIA_GRAVIS_//_B_CELL_ANTIBODY-DEPENDENT_RESPONSE_MG	6.29623
10	0.1	O95218	LUPUS_ERYTHEMATOSUS_SYSTEMIC_//_B-CELL_HYPERACTIVITY	15.9984
10	0.1	Q96JP5	RHEUMATOID_ARTHRITIS_//_ARTICULAR_DESTRUCTION_RHEUMATOID_ARTHRITIS	4.4823
10	0.1	P10412	LUPUS_ERYTHEMATOSUS_SYSTEMIC_//_DEFECTIVE_T-CELL_PHYSIOLOGY	3.72018
10	0.1	P0DME0	THYROIDITIS_//_DEVELOPMENT_OF_THYROID_AUTOIMMUNITY	16.51
10	0.1	Q9BXT6	LUPUS_ERYTHEMATOSUS_SYSTEMIC	3.55575
10	0.1	Q9H307	ANEMIA_//_EXCESSIVE_BLOOD_LOSS_(HEMORRHAGE)	17.4363
10	0.1	Q9BRZ2	ANEMIA	17.5821
10	0.1	P51530	RHEUMATOID_ARTHRITIS_//_BONE_EROSION_RHEUMATOID_ARTHRITIS	15.6059
10	0.1	Q8WY21	ANEMIA	3.29227
10	0.1	Q6PF18	ANEMIA_//_EXCESSIVE_BLOOD_CELL_DESTRUCTION_(HEMOLYSIS)	62.8772
10	0.1	Q06495	ARTHRALGIA	17.0087
10	0.1	Q9BRZ2	MYASTHENIA_GRAVIS_//_SYNAPTIC_DYSFUNCTION_MG	20.4234
10	0.1	P19021	GUILLAIN-BARRE_SYNDROME_//_MYELIN_DAMAGE_AND_AXONAL_DISORGANISATION_GBS	3.87088
10	0.1	Q15615	DIABETES_TYPE_I_//_AUTOIMMUNE_DESTRUCTION_OF_PANCREATIC__x001a_-CELLS	10.2819
10	0.1	Q9BTD8	LUPUS_ERYTHEMATOSUS_SYSTEMIC_//_INCREASED_AUTOANTIGEN_AVAILABILITY	7.94902
10	0.1	P52848	THYROIDITIS_//_THYROID_DESTRUCTION_AND_REMODELLING	3.54646
10	0.1	Q3T8J9	THYROIDITIS_//_DRUG-INDUCED_THYROIDITIS	3.60387
10	0.1	Q03052	DERMATOMYOSITIS_//_COMPLEMENT-MEDIATED_CELL_CYTOTOXICITY_DM	26.0141
10	0.1	Q96RN1	THYROIDITIS_//_DRUG-INDUCED_THYROIDITIS	3.23742
10	0.1	P52848	THYROIDITIS	3.23339
10	0.1	Q9BXT8	LUPUS_ERYTHEMATOSUS_SYSTEMIC_//_INCREASED_AUTOANTIGEN_AVAILABILITY	3.68994
10	0.1	P78509	THYROIDITIS_//_THYROID_DESTRUCTION_AND_REMODELLING	30.1335
10	0.1	Q5T9A4	MYASTHENIA_GRAVIS_//_B_CELL_ANTIBODY-DEPENDENT_RESPONSE_MG	3.54137
10	0.1	P37088	ANEMIA	11.0439
10	0.1	Q8N126	MYASTHENIA_GRAVIS_//_SYNAPTIC_DYSFUNCTION_MG	22.6659
10	0.1	P78509	THYROIDITIS	22.0715
10	0.1	P37088	MYASTHENIA_GRAVIS_//_SYNAPTIC_DYSFUNCTION_MG	43.8626
10	0.1	P07305	RHEUMATOID_ARTHRITIS_//_SYNOVIAL_INFLAMMATION_RHEUMATOID_ARTHRITIS	35.8844
10	0.1	P46977	RHEUMATOID_ARTHRITIS_//_SYNOVIAL_INFLAMMATION_RHEUMATOID_ARTHRITIS	3.5517
10	0.1	Q7Z333	LUPUS_ERYTHEMATOSUS_SYSTEMIC_//_DEFECTIVE_SELF-TOLERANCE_CHECK-POINTS_AND_AUTO-ANTIBODY_PRODUCTION	3.85155
10	0.1	P17544	RHEUMATOID_ARTHRITIS_//_ARTICULAR_DESTRUCTION_RHEUMATOID_ARTHRITIS	21.9134
10	0.1	P10412	LUPUS_ERYTHEMATOSUS_SYSTEMIC	31.5333
10	0.1	P51530	LUPUS_ERYTHEMATOSUS_SYSTEMIC_//_B-CELL_HYPERACTIVITY	15.5948
10	0.1	O95218	GUILLAIN-BARRE_SYNDROME_//_TH1_RESPONSE_AGAINST_MYELIN_AND_NODAL_PROTEINS_GBS	17.8023
10	0.1	P98164	LUPUS_ERYTHEMATOSUS_SYSTEMIC_//_INCREASED_IFN_PRODUCTION_AND_UP-REGULATION_OF_IFN_INDUCIBLE_GENES	31.7267
10	0.1	Q86XK2	MYASTHENIA_GRAVIS	66.79
10	0.1	Q7L099	GUILLAIN-BARRE_SYNDROME_//_COMPLEMENT-MEDIATED_CELL_CYTOTOXICITY_GBS	26.0141
10	0.1	Q86XK2	MYASTHENIA_GRAVIS_//_MUSCULAR_ATROPHY_MG	31.0865
10	0.1	O95218	THYROIDITIS_//_SUSTAINED_THYROCYTE_SURVIVAL_AND_THYROID_HORMONE_PRODUCTION	3.70616
10	0.1	P00451	GUILLAIN-BARRE_SYNDROME_//_MYELIN_DAMAGE_AND_AXONAL_DISORGANISATION_GBS	26.7214
10	0.1	Q13217	ANEMIA_//_INEFFECTIVE_ERYTHROPOIESIS	37.599
10	0.1	P12259	ANEMIA	10.1637
10	0.1	Q8NFM7	DIABETES_TYPE_I_//_AUTOIMMUNE_DESTRUCTION_OF_PANCREATIC__x001a_-CELLS	56.0621
10	0.1	P22083	RHEUMATOID_ARTHRITIS	4.97399
10	0.1	Q8WXS5	RHEUMATOID_ARTHRITIS_//_ARTICULAR_DESTRUCTION_RHEUMATOID_ARTHRITIS	7.15687
10	0.1	Q69384	RHEUMATOID_ARTHRITIS	15.0478
10	0.1	Q02930	THYROIDITIS_//_DEVELOPMENT_OF_THYROID_AUTOIMMUNITY	68.7333
10	0.1	Q3L8U1	LUPUS_ERYTHEMATOSUS_SYSTEMIC_//_INCREASED_AUTOANTIGEN_AVAILABILITY	6.95117
10	0.1	O95342	MYASTHENIA_GRAVIS	11.9637
10	0.1	O95342	MYASTHENIA_GRAVIS_//_MUSCULAR_ATROPHY_MG	27.119
10	0.1	O76024	LUPUS_ERYTHEMATOSUS_SYSTEMIC	16.7251
10	0.1	Q9NVI7	GUILLAIN-BARRE_SYNDROME_//_B_CELL_ANTIBODY-DEPENDENT_RESPONSE_GBS	15.3118
10	0.1	P12259	MYASTHENIA_GRAVIS_//_SYNAPTIC_DYSFUNCTION_MG	16.9213
10	0.1	P04183	GUILLAIN-BARRE_SYNDROME_//_MYELIN_DAMAGE_AND_AXONAL_DISORGANISATION_GBS	73.3607
10	0.1	Q86XK2	RHEUMATOID_ARTHRITIS_//_BONE_EROSION_RHEUMATOID_ARTHRITIS	4.80559
10	0.1	Q8IY57	LUPUS_ERYTHEMATOSUS_SYSTEMIC_//_INCREASED_IFN_PRODUCTION_AND_UP-REGULATION_OF_IFN_INDUCIBLE_GENES	16.3395
10	0.1	O00716	DERMATOMYOSITIS_//_COMPLEMENT-MEDIATED_CELL_CYTOTOXICITY_DM	50.6289
10	0.1	Q96R06	ANEMIA_//_INEFFECTIVE_ERYTHROPOIESIS	11.2398
10	0.1	Q9NQ79	LUPUS_ERYTHEMATOSUS_SYSTEMIC_//_INCREASED_AUTOANTIGEN_AVAILABILITY	20.9676
10	0.1	Q63HR2	RHEUMATOID_ARTHRITIS_//_SYNOVIAL_INFLAMMATION_RHEUMATOID_ARTHRITIS	68.4204
10	0.1	P98164	THYROIDITIS_//_DEVELOPMENT_OF_THYROID_AUTOIMMUNITY	55.0933
10	0.1	P61296	DERMATOMYOSITIS_//_EXAGGERATED_INNATE_IMMUNE_RESPONSE_DM	5.66673
10	0.1	Q86TG7	GUILLAIN-BARRE_SYNDROME_//_COMPLEMENT-MEDIATED_CELL_CYTOTOXICITY_GBS	20.0539
10	0.1	O95342	RHEUMATOID_ARTHRITIS_//_BONE_EROSION_RHEUMATOID_ARTHRITIS	11.1271
10	0.1	Q7Z333	ANEMIA_//_EXCESSIVE_BLOOD_LOSS_(HEMORRHAGE)	54.4858
10	0.1	Q9UN37	LUPUS_ERYTHEMATOSUS_SYSTEMIC_//_INCREASED_AUTOANTIGEN_AVAILABILITY	27.4655
10	0.1	Q9UJA3	THYROIDITIS_//_DEVELOPMENT_OF_THYROID_AUTOIMMUNITY	17.3417
10	0.1	Q9BYR0	RHEUMATOID_ARTHRITIS_//_AUTOIMMUNE_RESPONSE_RHEUMATOID_ARTHRITIS	24.5387
10	0.1	Q9H869	DIABETES_TYPE_I	91.8461
10	0.1	Q5T9A4	MYASTHENIA_GRAVIS	13.3335
10	0.1	Q06495	PSORIASIS_//_ACTIVATION_OF_INFLAMMATORY_SKIN_CASCADE	11.795
10	0.1	Q5T9A4	MYASTHENIA_GRAVIS_//_MUSCULAR_ATROPHY_MG	21.5725
10	0.1	P51530	GUILLAIN-BARRE_SYNDROME_//_TH1_RESPONSE_AGAINST_MYELIN_AND_NODAL_PROTEINS_GBS	6.67679
10	0.1	P51530	THYROIDITIS_//_SUSTAINED_THYROCYTE_SURVIVAL_AND_THYROID_HORMONE_PRODUCTION	17.3497
10	0.1	Q5T2N8	RHEUMATOID_ARTHRITIS	10.5804
10	0.1	Q7Z7G8	LUPUS_ERYTHEMATOSUS_SYSTEMIC_//_DEFECTIVE_SELF-TOLERANCE_CHECK-POINTS_AND_AUTO-ANTIBODY_PRODUCTION	3.63114
10	0.1	Q01105	DIABETES_TYPE_I	91.9268
10	0.1	Q9BXC0	GUILLAIN-BARRE_SYNDROME_//_B_CELL_ANTIBODY-DEPENDENT_RESPONSE_GBS	3.69818
10	0.1	Q86XK2	LUPUS_ERYTHEMATOSUS_SYSTEMIC_//_B-CELL_HYPERACTIVITY	4.00618
10	0.1	Q5T9A4	RHEUMATOID_ARTHRITIS_//_BONE_EROSION_RHEUMATOID_ARTHRITIS	8.05615
10	0.1	P13232	LUPUS_ERYTHEMATOSUS_SYSTEMIC_//_IMMUNE-COMPLEX_DEPOSITION	8.04579
10	0.1	Q9H1B7	LUPUS_ERYTHEMATOSUS_SYSTEMIC_//_DEFECTIVE_T-CELL_PHYSIOLOGY	3.39637
10	0.1	P52209	LUPUS_ERYTHEMATOSUS_SYSTEMIC_//_INCREASED_AUTOANTIGEN_AVAILABILITY	11.5487
10	0.1	Q9HCE1	LUPUS_ERYTHEMATOSUS_SYSTEMIC_//_DEFECTIVE_SELF-TOLERANCE_CHECK-POINTS_AND_AUTO-ANTIBODY_PRODUCTION	61.8955
10	0.1	P78381	THYROIDITIS_//_DEVELOPMENT_OF_THYROID_AUTOIMMUNITY	7.82436
10	0.1	Q9BXT8	ANEMIA_//_INEFFECTIVE_ERYTHROPOIESIS	3.56215
10	0.1	Q13421	LUPUS_ERYTHEMATOSUS_SYSTEMIC_//_INCREASED_IFN_PRODUCTION_AND_UP-REGULATION_OF_IFN_INDUCIBLE_GENES	3.96785
10	0.1	P03951	THYROIDITIS_//_THYROID_DESTRUCTION_AND_REMODELLING	57.8277
10	0.1	O95342	LUPUS_ERYTHEMATOSUS_SYSTEMIC_//_B-CELL_HYPERACTIVITY	3.34826
10	0.1	Q14678	GUILLAIN-BARRE_SYNDROME_//_B_CELL_ANTIBODY-DEPENDENT_RESPONSE_GBS	3.67492
10	0.1	O00716	LUPUS_ERYTHEMATOSUS_SYSTEMIC_//_DEFECTIVE_SELF-TOLERANCE_CHECK-POINTS_AND_AUTO-ANTIBODY_PRODUCTION	29.6797
10	0.1	Q6PF18	RHEUMATOID_ARTHRITIS_//_ARTICULAR_DESTRUCTION_RHEUMATOID_ARTHRITIS	6.07528
10	0.1	P03951	THYROIDITIS	30.013
10	0.1	P23470	THYROIDITIS_//_THYROCYTE_APOPTOSIS_AND_CYTOTOXICITY	22.7306
10	0.1	Q8NFM7	THYROIDITIS_//_DRUG-INDUCED_THYROIDITIS	10.6126
10	0.1	Q9UBS9	THYROIDITIS_//_THYROCYTE_APOPTOSIS_AND_CYTOTOXICITY	3.85851
10	0.1	Q9NQR1	DERMATOMYOSITIS_//_SKIN_AND_MUSCLE_ATROPHY_DM	8.07734
10	0.1	Q8N3J6	MYASTHENIA_GRAVIS_//_B_CELL_ANTIBODY-DEPENDENT_RESPONSE_MG	25.3807
10	0.1	O75351	LUPUS_ERYTHEMATOSUS_SYSTEMIC_//_INCREASED_IFN_PRODUCTION_AND_UP-REGULATION_OF_IFN_INDUCIBLE_GENES	20.9773
10	0.1	Q05682	GUILLAIN-BARRE_SYNDROME_//_MYELIN_DAMAGE_AND_AXONAL_DISORGANISATION_GBS	3.33842
10	0.1	Q92834	GUILLAIN-BARRE_SYNDROME	20.6421
10	0.1	Q7Z333	RHEUMATOID_ARTHRITIS_//_ARTICULAR_DESTRUCTION_RHEUMATOID_ARTHRITIS	3.65917
10	0.1	P36508	ANEMIA_//_EXCESSIVE_BLOOD_CELL_DESTRUCTION_(HEMOLYSIS)	62.8772
10	0.1	Q06495	PSORIASIS_//_INCREASED_VASCULARIZATION	18.2998
10	0.1	Q86W33	LUPUS_ERYTHEMATOSUS_SYSTEMIC_//_INCREASED_AUTOANTIGEN_AVAILABILITY	3.3069
10	0.1	Q8WY21	LUPUS_ERYTHEMATOSUS_SYSTEMIC_//_INCREASED_IFN_PRODUCTION_AND_UP-REGULATION_OF_IFN_INDUCIBLE_GENES	3.57007
10	0.1	P09917	MYASTHENIA_GRAVIS_//_B_CELL_ANTIBODY-DEPENDENT_RESPONSE_MG	4.86517
10	0.1	Q7Z7G8	ANEMIA_//_EXCESSIVE_BLOOD_LOSS_(HEMORRHAGE)	3.64534
10	0.1	Q14669	LUPUS_ERYTHEMATOSUS_SYSTEMIC_//_INCREASED_IFN_PRODUCTION_AND_UP-REGULATION_OF_IFN_INDUCIBLE_GENES	32.879
10	0.1	Q63HR2	GUILLAIN-BARRE_SYNDROME_//_COMPLEMENT-MEDIATED_CELL_CYTOTOXICITY_GBS	24.9176
10	0.1	Q9H869	THYROIDITIS_//_DRUG-INDUCED_THYROIDITIS	9.46939
10	0.1	Q9BWF3	DERMATOMYOSITIS_//_SKIN_AND_MUSCLE_ATROPHY_DM	4.93119
10	0.1	Q8TE49	DERMATOMYOSITIS_//_EXAGGERATED_INNATE_IMMUNE_RESPONSE_DM	6.86739
10	0.1	Q504T8	DERMATOMYOSITIS	10.6613
10	0.1	Q8NG98	DIABETES_TYPE_I_//_AUTOIMMUNE_DESTRUCTION_OF_PANCREATIC__x001a_-CELLS	10.2819
10	0.1	Q5T9A4	LUPUS_ERYTHEMATOSUS_SYSTEMIC_//_B-CELL_HYPERACTIVITY	3.57308
10	0.1	Q16825	LUPUS_ERYTHEMATOSUS_SYSTEMIC_//_INCREASED_AUTOANTIGEN_AVAILABILITY	28.2035
10	0.1	Q9P2E3	LUPUS_ERYTHEMATOSUS_SYSTEMIC_//_INCREASED_AUTOANTIGEN_AVAILABILITY	9.69503
10	0.1	P61296	RHEUMATOID_ARTHRITIS_//_ARTICULAR_DESTRUCTION_RHEUMATOID_ARTHRITIS	6.57646
10	0.1	Q86XK2	GUILLAIN-BARRE_SYNDROME_//_TH1_RESPONSE_AGAINST_MYELIN_AND_NODAL_PROTEINS_GBS	26.3816
10	0.1	Q9HCE1	ANEMIA_//_EXCESSIVE_BLOOD_LOSS_(HEMORRHAGE)	11.9317
10	0.1	Q96PE2	DIABETES_TYPE_I	30.1866
10	0.1	Q96PE2	RHEUMATOID_ARTHRITIS_//_SYNOVIAL_INFLAMMATION_RHEUMATOID_ARTHRITIS	3.75828
10	0.1	Q86XK2	THYROIDITIS_//_SUSTAINED_THYROCYTE_SURVIVAL_AND_THYROID_HORMONE_PRODUCTION	7.82369
10	0.1	Q7L099	ANEMIA_//_EXCESSIVE_BLOOD_CELL_DESTRUCTION_(HEMOLYSIS)	3.38564
10	0.1	P36508	LUPUS_ERYTHEMATOSUS_SYSTEMIC_//_DEFECTIVE_SELF-TOLERANCE_CHECK-POINTS_AND_AUTO-ANTIBODY_PRODUCTION	19.6441
10	0.1	P19021	DIABETES_TYPE_I_//_AUTOIMMUNE_DESTRUCTION_OF_PANCREATIC__x001a_-CELLS	13.4619
10	0.1	P52747	GUILLAIN-BARRE_SYNDROME_//_B_CELL_ANTIBODY-DEPENDENT_RESPONSE_GBS	92.337
10	0.1	P55017	DIABETES_TYPE_I	39.8191
10	0.1	Q01105	THYROIDITIS_//_DRUG-INDUCED_THYROIDITIS	85.2128
10	0.1	O75351	THYROIDITIS_//_DEVELOPMENT_OF_THYROID_AUTOIMMUNITY	24.3418
10	0.1	Q3T8J9	LUPUS_ERYTHEMATOSUS_SYSTEMIC_//_DEFECTIVE_SELF-TOLERANCE_CHECK-POINTS_AND_AUTO-ANTIBODY_PRODUCTION	26.7006
10	0.1	O95342	GUILLAIN-BARRE_SYNDROME_//_TH1_RESPONSE_AGAINST_MYELIN_AND_NODAL_PROTEINS_GBS	3.86857
10	0.1	Q3L8U1	RHEUMATOID_ARTHRITIS_//_AUTOIMMUNE_RESPONSE_RHEUMATOID_ARTHRITIS	7.42867
10	0.1	Q96RN1	LUPUS_ERYTHEMATOSUS_SYSTEMIC_//_DEFECTIVE_SELF-TOLERANCE_CHECK-POINTS_AND_AUTO-ANTIBODY_PRODUCTION	26.7006
10	0.1	Q14669	THYROIDITIS_//_DEVELOPMENT_OF_THYROID_AUTOIMMUNITY	62.5404
10	0.1	O95342	THYROIDITIS_//_SUSTAINED_THYROCYTE_SURVIVAL_AND_THYROID_HORMONE_PRODUCTION	3.94803
10	0.1	Q9BSW7	DIABETES_TYPE_I	52.7965
10	0.1	P04183	RHEUMATOID_ARTHRITIS_//_SYNOVIAL_INFLAMMATION_RHEUMATOID_ARTHRITIS	70.8746
10	0.1	Q9NQ79	RHEUMATOID_ARTHRITIS_//_AUTOIMMUNE_RESPONSE_RHEUMATOID_ARTHRITIS	20.5769
10	0.1	O95218	THYROIDITIS_//_THYROCYTE_APOPTOSIS_AND_CYTOTOXICITY	22.0169
10	0.1	P49459	DERMATOMYOSITIS_//_COMPLEMENT-MEDIATED_CELL_CYTOTOXICITY_DM	20.457
10	0.1	P52848	MYASTHENIA_GRAVIS_//_B_CELL_ANTIBODY-DEPENDENT_RESPONSE_MG	12.1648
10	0.1	Q9UN37	RHEUMATOID_ARTHRITIS_//_AUTOIMMUNE_RESPONSE_RHEUMATOID_ARTHRITIS	20.9312
10	0.1	Q15615	THYROIDITIS_//_THYROID_DESTRUCTION_AND_REMODELLING	3.8839
10	0.1	P12259	LUPUS_ERYTHEMATOSUS_SYSTEMIC_//_INCREASED_IFN_PRODUCTION_AND_UP-REGULATION_OF_IFN_INDUCIBLE_GENES	20.2059
10	0.1	Q5T9A4	GUILLAIN-BARRE_SYNDROME_//_TH1_RESPONSE_AGAINST_MYELIN_AND_NODAL_PROTEINS_GBS	3.55119
10	0.1	Q7L099	THYROIDITIS	9.35945
10	0.1	P00451	DIABETES_TYPE_I_//_AUTOIMMUNE_DESTRUCTION_OF_PANCREATIC__x001a_-CELLS	65.795
10	0.1	Q8N3J6	MYASTHENIA_GRAVIS	22.836
10	0.1	Q9BRZ2	RHEUMATOID_ARTHRITIS	33.9709
10	0.1	P13232	ANEMIA	36.6175
10	0.1	Q15615	THYROIDITIS	3.93408
10	0.1	P10412	DERMATOMYOSITIS	36.3903
10	0.1	Q5T9A4	THYROIDITIS_//_SUSTAINED_THYROCYTE_SURVIVAL_AND_THYROID_HORMONE_PRODUCTION	3.68479
10	0.1	P17544	GUILLAIN-BARRE_SYNDROME	40.5296
10	0.1	O76024	THYROIDITIS_//_DEVELOPMENT_OF_THYROID_AUTOIMMUNITY	5.45743
10	0.1	P63146	DERMATOMYOSITIS_//_EXAGGERATED_INNATE_IMMUNE_RESPONSE_DM	6.05443
10	0.1	P13232	MYASTHENIA_GRAVIS_//_SYNAPTIC_DYSFUNCTION_MG	17.9969
10	0.1	P09917	MYASTHENIA_GRAVIS	71.281
10	0.1	Q92614	LUPUS_ERYTHEMATOSUS_SYSTEMIC_//_INCREASED_IFN_PRODUCTION_AND_UP-REGULATION_OF_IFN_INDUCIBLE_GENES	8.70381
10	0.1	Q3T8J9	ANEMIA_//_EXCESSIVE_BLOOD_LOSS_(HEMORRHAGE)	3.64534
10	0.1	Q9NVI7	LUPUS_ERYTHEMATOSUS_SYSTEMIC_//_INCREASED_IFN_PRODUCTION_AND_UP-REGULATION_OF_IFN_INDUCIBLE_GENES	3.59579
10	0.1	Q96RN1	ANEMIA_//_EXCESSIVE_BLOOD_LOSS_(HEMORRHAGE)	3.64534
10	0.1	P0CL83	LUPUS_ERYTHEMATOSUS_SYSTEMIC	4.01608
10	0.1	P15924	DIABETES_TYPE_I	65.76
10	0.1	Q8N126	RHEUMATOID_ARTHRITIS	20.8189
10	0.1	Q86TG7	THYROIDITIS_//_THYROID_DESTRUCTION_AND_REMODELLING	3.66022
10	0.1	Q8WXS5	GUILLAIN-BARRE_SYNDROME	4.00705
10	0.1	P37088	RHEUMATOID_ARTHRITIS	16.6548
10	0.1	P52209	RHEUMATOID_ARTHRITIS_//_AUTOIMMUNE_RESPONSE_RHEUMATOID_ARTHRITIS	7.42867
10	0.1	Q7L5D6	LUPUS_ERYTHEMATOSUS_SYSTEMIC_//_INCREASED_AUTOANTIGEN_AVAILABILITY	39.2923
10	0.1	Q8TE49	RHEUMATOID_ARTHRITIS_//_ARTICULAR_DESTRUCTION_RHEUMATOID_ARTHRITIS	3.68159
10	0.1	Q86TG7	THYROIDITIS	8.6917
10	0.1	Q8NG98	THYROIDITIS_//_DRUG-INDUCED_THYROIDITIS	6.55063
10	0.1	P51530	THYROIDITIS_//_THYROCYTE_APOPTOSIS_AND_CYTOTOXICITY	5.06344
10	0.1	P51530	ANEMIA_//_INEFFECTIVE_ERYTHROPOIESIS	30.5025
10	0.1	Q96PE2	GUILLAIN-BARRE_SYNDROME_//_COMPLEMENT-MEDIATED_CELL_CYTOTOXICITY_GBS	3.68297
10	0.1	Q86W33	ANEMIA_//_INEFFECTIVE_ERYTHROPOIESIS	17.3495
10	0.1	Q9NVI7	THYROIDITIS_//_DEVELOPMENT_OF_THYROID_AUTOIMMUNITY	31.0821
10	0.1	Q8IY57	GUILLAIN-BARRE_SYNDROME_//_MYELIN_DAMAGE_AND_AXONAL_DISORGANISATION_GBS	32.9376
10	0.1	Q16825	ANEMIA_//_INEFFECTIVE_ERYTHROPOIESIS	39.4482
10	0.1	P51610	RHEUMATOID_ARTHRITIS_//_SYNOVIAL_INFLAMMATION_RHEUMATOID_ARTHRITIS	68.8501
10	0.1	P49459	LUPUS_ERYTHEMATOSUS_SYSTEMIC_//_DEFECTIVE_SELF-TOLERANCE_CHECK-POINTS_AND_AUTO-ANTIBODY_PRODUCTION	30.063
10	0.1	Q9NYC9	LUPUS_ERYTHEMATOSUS_SYSTEMIC_//_IMMUNE-COMPLEX_DEPOSITION	3.88233
10	0.1	P23470	LUPUS_ERYTHEMATOSUS_SYSTEMIC_//_IMMUNE-COMPLEX_DEPOSITION	24.9018
10	0.1	P04183	GUILLAIN-BARRE_SYNDROME_//_COMPLEMENT-MEDIATED_CELL_CYTOTOXICITY_GBS	40.0892
10	0.1	Q9UBS9	LUPUS_ERYTHEMATOSUS_SYSTEMIC_//_IMMUNE-COMPLEX_DEPOSITION	11.597
10	0.1	P52848	MYASTHENIA_GRAVIS	47.3204
10	0.1	P52848	MYASTHENIA_GRAVIS_//_MUSCULAR_ATROPHY_MG	21.8209
10	0.1	Q9BXC0	LUPUS_ERYTHEMATOSUS_SYSTEMIC_//_INCREASED_IFN_PRODUCTION_AND_UP-REGULATION_OF_IFN_INDUCIBLE_GENES	3.25332
10	0.1	P0DME0	DIABETES_TYPE_I	3.66335
10	0.1	P0DME0	RHEUMATOID_ARTHRITIS_//_SYNOVIAL_INFLAMMATION_RHEUMATOID_ARTHRITIS	20.6278
10	0.1	Q63HR2	ANEMIA_//_EXCESSIVE_BLOOD_CELL_DESTRUCTION_(HEMOLYSIS)	27.0886
10	0.1	P36508	RHEUMATOID_ARTHRITIS_//_ARTICULAR_DESTRUCTION_RHEUMATOID_ARTHRITIS	16.8826
10	0.1	Q6RI45	LUPUS_ERYTHEMATOSUS_SYSTEMIC_//_INCREASED_IFN_PRODUCTION_AND_UP-REGULATION_OF_IFN_INDUCIBLE_GENES	3.71633
10	0.1	Q9P2E3	RHEUMATOID_ARTHRITIS_//_AUTOIMMUNE_RESPONSE_RHEUMATOID_ARTHRITIS	14.1889
10	0.1	P36956	DERMATOMYOSITIS_//_COMPLEMENT-MEDIATED_CELL_CYTOTOXICITY_DM	21.1373
10	0.1	O75400	LUPUS_ERYTHEMATOSUS_SYSTEMIC_//_INCREASED_IFN_PRODUCTION_AND_UP-REGULATION_OF_IFN_INDUCIBLE_GENES	4.80817
10	0.1	Q13472	LUPUS_ERYTHEMATOSUS_SYSTEMIC_//_INCREASED_AUTOANTIGEN_AVAILABILITY	9.46891
10	0.1	P78509	MYASTHENIA_GRAVIS_//_MUSCULAR_ATROPHY_MG	74.347
10	0.1	P07305	DERMATOMYOSITIS_//_EXAGGERATED_INNATE_IMMUNE_RESPONSE_DM	4.00329
10	0.1	Q96RN1	RHEUMATOID_ARTHRITIS_//_ARTICULAR_DESTRUCTION_RHEUMATOID_ARTHRITIS	3.67846
10	0.1	Q7RTP6	MYASTHENIA_GRAVIS_//_B_CELL_ANTIBODY-DEPENDENT_RESPONSE_MG	28.9615
10	0.1	Q9H1B7	RHEUMATOID_ARTHRITIS	16.4509
10	0.1	Q14678	LUPUS_ERYTHEMATOSUS_SYSTEMIC_//_INCREASED_IFN_PRODUCTION_AND_UP-REGULATION_OF_IFN_INDUCIBLE_GENES	3.71633
10	0.1	Q9BYK8	DIABETES_TYPE_I	22.8684
10	0.1	P63146	RHEUMATOID_ARTHRITIS_//_ARTICULAR_DESTRUCTION_RHEUMATOID_ARTHRITIS	4.89817
10	0.1	Q7L099	RHEUMATOID_ARTHRITIS_//_ARTICULAR_DESTRUCTION_RHEUMATOID_ARTHRITIS	3.63633
10	0.1	Q9BXC0	THYROIDITIS_//_DEVELOPMENT_OF_THYROID_AUTOIMMUNITY	8.25611
10	0.1	Q05682	DIABETES_TYPE_I_//_AUTOIMMUNE_DESTRUCTION_OF_PANCREATIC__x001a_-CELLS	28.5563
10	0.1	P78509	RHEUMATOID_ARTHRITIS_//_BONE_EROSION_RHEUMATOID_ARTHRITIS	6.05291
10	0.1	Q6PF18	GUILLAIN-BARRE_SYNDROME	6.56971
10	0.1	P61296	DERMATOMYOSITIS_//_T_CELL_ACTIVATION_AND_B_CELL_ANTIBODY-DEPENDENT_RESPONSE_DM	8.49313
10	0.1	Q13421	GUILLAIN-BARRE_SYNDROME_//_MYELIN_DAMAGE_AND_AXONAL_DISORGANISATION_GBS	3.33842
10	0.1	Q86XK2	THYROIDITIS_//_THYROCYTE_APOPTOSIS_AND_CYTOTOXICITY	12.0657
10	0.1	Q63HR2	THYROIDITIS	69.2334
10	0.1	Q6PF18	RHEUMATOID_ARTHRITIS_//_BONE_EROSION_RHEUMATOID_ARTHRITIS	28.4953
10	0.1	Q13217	LUPUS_ERYTHEMATOSUS_SYSTEMIC_//_DEFECTIVE_T-CELL_PHYSIOLOGY	18.1905
10	0.1	Q9H869	LUPUS_ERYTHEMATOSUS_SYSTEMIC_//_DEFECTIVE_SELF-TOLERANCE_CHECK-POINTS_AND_AUTO-ANTIBODY_PRODUCTION	13.9015
10	0.1	Q7Z333	GUILLAIN-BARRE_SYNDROME	34.5777
10	0.1	P16401	LUPUS_ERYTHEMATOSUS_SYSTEMIC_//_DEFECTIVE_T-CELL_PHYSIOLOGY	62.023
10	0.1	O14775	DIABETES_TYPE_I	57.4711
10	0.1	O14775	RHEUMATOID_ARTHRITIS_//_SYNOVIAL_INFLAMMATION_RHEUMATOID_ARTHRITIS	47.1055
10	0.1	Q14678	THYROIDITIS_//_DEVELOPMENT_OF_THYROID_AUTOIMMUNITY	19.8095
10	0.1	O95218	LUPUS_ERYTHEMATOSUS_SYSTEMIC_//_IMMUNE-COMPLEX_DEPOSITION	6.33723
10	0.1	O95342	THYROIDITIS_//_THYROCYTE_APOPTOSIS_AND_CYTOTOXICITY	3.69419
10	0.1	Q9H307	LUPUS_ERYTHEMATOSUS_SYSTEMIC_//_INCREASED_AUTOANTIGEN_AVAILABILITY	7.86243
10	0.1	Q9BRZ2	GUILLAIN-BARRE_SYNDROME_//_MYELIN_DAMAGE_AND_AXONAL_DISORGANISATION_GBS	9.73723
10	0.1	P52747	LUPUS_ERYTHEMATOSUS_SYSTEMIC_//_INCREASED_IFN_PRODUCTION_AND_UP-REGULATION_OF_IFN_INDUCIBLE_GENES	4.66655
10	0.1	Q01105	LUPUS_ERYTHEMATOSUS_SYSTEMIC_//_DEFECTIVE_SELF-TOLERANCE_CHECK-POINTS_AND_AUTO-ANTIBODY_PRODUCTION	11.281
10	0.1	Q96R06	LUPUS_ERYTHEMATOSUS_SYSTEMIC_//_DEFECTIVE_T-CELL_PHYSIOLOGY	32.2195
10	0.1	P52848	LUPUS_ERYTHEMATOSUS_SYSTEMIC_//_B-CELL_HYPERACTIVITY	3.64085
10	0.1	Q8WY21	GUILLAIN-BARRE_SYNDROME_//_MYELIN_DAMAGE_AND_AXONAL_DISORGANISATION_GBS	3.63748
10	0.1	P61296	RHEUMATOID_ARTHRITIS_//_BONE_EROSION_RHEUMATOID_ARTHRITIS	30.0166
10	0.1	P36956	LUPUS_ERYTHEMATOSUS_SYSTEMIC_//_DEFECTIVE_SELF-TOLERANCE_CHECK-POINTS_AND_AUTO-ANTIBODY_PRODUCTION	24.2089
10	0.1	Q9BYR0	GUILLAIN-BARRE_SYNDROME_//_B_CELL_ANTIBODY-DEPENDENT_RESPONSE_GBS	3.27096
10	0.1	Q02930	RHEUMATOID_ARTHRITIS_//_SYNOVIAL_INFLAMMATION_RHEUMATOID_ARTHRITIS	67.4569
10	0.1	P51610	GUILLAIN-BARRE_SYNDROME_//_COMPLEMENT-MEDIATED_CELL_CYTOTOXICITY_GBS	17.4363
10	0.1	P06400	DERMATOMYOSITIS_//_COMPLEMENT-MEDIATED_CELL_CYTOTOXICITY_DM	26.0141
10	0.1	P09917	THYROIDITIS_//_SUSTAINED_THYROCYTE_SURVIVAL_AND_THYROID_HORMONE_PRODUCTION	19.7968
10	0.1	P78509	LUPUS_ERYTHEMATOSUS_SYSTEMIC_//_B-CELL_HYPERACTIVITY	23.6613
10	0.1	Q8NFM7	ANEMIA_//_EXCESSIVE_BLOOD_LOSS_(HEMORRHAGE)	63.6888
10	0.1	Q9UBS9	GUILLAIN-BARRE_SYNDROME_//_B_CELL_ANTIBODY-DEPENDENT_RESPONSE_GBS	3.8548
10	0.1	Q7L5D6	RHEUMATOID_ARTHRITIS_//_AUTOIMMUNE_RESPONSE_RHEUMATOID_ARTHRITIS	6.18013
10	0.1	P37088	GUILLAIN-BARRE_SYNDROME_//_MYELIN_DAMAGE_AND_AXONAL_DISORGANISATION_GBS	9.73723
10	0.1	P98164	RHEUMATOID_ARTHRITIS_//_SYNOVIAL_INFLAMMATION_RHEUMATOID_ARTHRITIS	27.2984
10	0.1	P0DME0	GUILLAIN-BARRE_SYNDROME_//_COMPLEMENT-MEDIATED_CELL_CYTOTOXICITY_GBS	26.0141
10	0.1	Q9BYK8	THYROIDITIS_//_DRUG-INDUCED_THYROIDITIS	3.67413
10	0.1	Q5T9A4	THYROIDITIS_//_THYROCYTE_APOPTOSIS_AND_CYTOTOXICITY	15.2237
10	0.1	Q7RTP6	MYASTHENIA_GRAVIS	11.1493
10	0.1	Q69384	DIABETES_TYPE_I	3.24706
10	0.1	Q5T9A4	ANEMIA_//_INEFFECTIVE_ERYTHROPOIESIS	8.69364
10	0.1	Q99932	LUPUS_ERYTHEMATOSUS_SYSTEMIC_//_DEFECTIVE_SELF-TOLERANCE_CHECK-POINTS_AND_AUTO-ANTIBODY_PRODUCTION	22.6632
10	0.1	P52747	THYROIDITIS_//_DEVELOPMENT_OF_THYROID_AUTOIMMUNITY	42.8942
10	0.1	Q13217	LUPUS_ERYTHEMATOSUS_SYSTEMIC	8.79968
10	0.1	P19021	THYROIDITIS_//_THYROID_DESTRUCTION_AND_REMODELLING	3.881
10	0.1	Q9H869	ANEMIA_//_EXCESSIVE_BLOOD_LOSS_(HEMORRHAGE)	66.112
10	0.1	P23470	ANEMIA	35.7346
10	0.1	Q9UJA3	DIABETES_TYPE_I	26.0967
10	0.1	Q9UJA3	RHEUMATOID_ARTHRITIS_//_SYNOVIAL_INFLAMMATION_RHEUMATOID_ARTHRITIS	14.4733
10	0.1	Q9UBS9	ANEMIA	10.1031
10	0.1	P16401	LUPUS_ERYTHEMATOSUS_SYSTEMIC	20.861
10	0.1	Q96PE2	ANEMIA_//_EXCESSIVE_BLOOD_CELL_DESTRUCTION_(HEMOLYSIS)	62.8772
10	0.1	P55017	ANEMIA_//_EXCESSIVE_BLOOD_CELL_DESTRUCTION_(HEMOLYSIS)	62.8772
10	0.1	Q9BWF3	RHEUMATOID_ARTHRITIS_//_BONE_EROSION_RHEUMATOID_ARTHRITIS	4.72911
10	0.1	P51530	LUPUS_ERYTHEMATOSUS_SYSTEMIC_//_IMMUNE-COMPLEX_DEPOSITION	4.96066
10	0.1	Q9UBS9	MYASTHENIA_GRAVIS_//_SYNAPTIC_DYSFUNCTION_MG	8.85055
10	0.1	Q96T23	LUPUS_ERYTHEMATOSUS_SYSTEMIC	64.0736
10	0.1	Q9BTD8	LUPUS_ERYTHEMATOSUS_SYSTEMIC_//_DEFECTIVE_T-CELL_PHYSIOLOGY	10.0749
10	0.1	Q8N3J6	LUPUS_ERYTHEMATOSUS_SYSTEMIC_//_INCREASED_AUTOANTIGEN_AVAILABILITY	25.9775
10	0.1	P23470	MYASTHENIA_GRAVIS_//_SYNAPTIC_DYSFUNCTION_MG	31.5411
10	0.1	P0CL83	THYROIDITIS_//_DEVELOPMENT_OF_THYROID_AUTOIMMUNITY	4.17065
10	0.1	Q96JP5	RHEUMATOID_ARTHRITIS_//_AUTOIMMUNE_RESPONSE_RHEUMATOID_ARTHRITIS	11.6955
10	0.1	Q96R06	LUPUS_ERYTHEMATOSUS_SYSTEMIC	31.6797
10	0.1	Q01105	ANEMIA_//_EXCESSIVE_BLOOD_LOSS_(HEMORRHAGE)	66.112
10	0.1	P52848	GUILLAIN-BARRE_SYNDROME_//_TH1_RESPONSE_AGAINST_MYELIN_AND_NODAL_PROTEINS_GBS	7.24441
10	0.1	Q9BXT8	LUPUS_ERYTHEMATOSUS_SYSTEMIC_//_DEFECTIVE_T-CELL_PHYSIOLOGY	3.36491
10	0.1	Q8TE49	DERMATOMYOSITIS_//_T_CELL_ACTIVATION_AND_B_CELL_ANTIBODY-DEPENDENT_RESPONSE_DM	8.44034
10	0.1	P03951	MYASTHENIA_GRAVIS_//_MUSCULAR_ATROPHY_MG	7.02929
10	0.1	P09917	LUPUS_ERYTHEMATOSUS_SYSTEMIC_//_INCREASED_AUTOANTIGEN_AVAILABILITY	28.8463
10	0.1	Q9BSW7	ANEMIA_//_EXCESSIVE_BLOOD_CELL_DESTRUCTION_(HEMOLYSIS)	27.571
10	0.1	P12259	GUILLAIN-BARRE_SYNDROME_//_MYELIN_DAMAGE_AND_AXONAL_DISORGANISATION_GBS	34.561
10	0.1	P52848	THYROIDITIS_//_SUSTAINED_THYROCYTE_SURVIVAL_AND_THYROID_HORMONE_PRODUCTION	3.97877
10	0.1	Q15615	MYASTHENIA_GRAVIS_//_B_CELL_ANTIBODY-DEPENDENT_RESPONSE_MG	4.265
10	0.1	P78509	GUILLAIN-BARRE_SYNDROME_//_TH1_RESPONSE_AGAINST_MYELIN_AND_NODAL_PROTEINS_GBS	5.93908
10	0.1	P55017	LUPUS_ERYTHEMATOSUS_SYSTEMIC_//_DEFECTIVE_SELF-TOLERANCE_CHECK-POINTS_AND_AUTO-ANTIBODY_PRODUCTION	3.24377
10	0.1	Q92834	THYROIDITIS_//_THYROCYTE_APOPTOSIS_AND_CYTOTOXICITY	6.30466
10	0.1	Q13472	RHEUMATOID_ARTHRITIS_//_AUTOIMMUNE_RESPONSE_RHEUMATOID_ARTHRITIS	3.81413
10	0.1	P78381	RHEUMATOID_ARTHRITIS_//_SYNOVIAL_INFLAMMATION_RHEUMATOID_ARTHRITIS	3.27705
10	0.1	Q8NG98	LUPUS_ERYTHEMATOSUS_SYSTEMIC_//_DEFECTIVE_SELF-TOLERANCE_CHECK-POINTS_AND_AUTO-ANTIBODY_PRODUCTION	20.9136
10	0.1	Q5T2N8	DIABETES_TYPE_I	3.23513
10	0.1	Q9NQR1	LUPUS_ERYTHEMATOSUS_SYSTEMIC_//_B-CELL_HYPERACTIVITY	5.84513
10	0.1	P78509	THYROIDITIS_//_SUSTAINED_THYROCYTE_SURVIVAL_AND_THYROID_HORMONE_PRODUCTION	14.0358
10	0.1	Q63HR2	RHEUMATOID_ARTHRITIS_//_ARTICULAR_DESTRUCTION_RHEUMATOID_ARTHRITIS	25.909
10	0.1	P03951	RHEUMATOID_ARTHRITIS_//_BONE_EROSION_RHEUMATOID_ARTHRITIS	4.71734
10	0.1	P36578	LUPUS_ERYTHEMATOSUS_SYSTEMIC_//_DEFECTIVE_T-CELL_PHYSIOLOGY	13.3449
10	0.1	Q9BSW7	LUPUS_ERYTHEMATOSUS_SYSTEMIC_//_DEFECTIVE_SELF-TOLERANCE_CHECK-POINTS_AND_AUTO-ANTIBODY_PRODUCTION	56.9693
10	0.1	Q504T8	RHEUMATOID_ARTHRITIS_//_SYNOVIAL_INFLAMMATION_RHEUMATOID_ARTHRITIS	6.24738
10	0.1	Q8IY57	DIABETES_TYPE_I_//_AUTOIMMUNE_DESTRUCTION_OF_PANCREATIC__x001a_-CELLS	70.7437
10	0.1	O43251	DERMATOMYOSITIS_//_COMPLEMENT-MEDIATED_CELL_CYTOTOXICITY_DM	50.6289
10	0.1	P06400	DERMATOMYOSITIS_//_SKIN_AND_MUSCLE_ATROPHY_DM	58.1604
10	0.1	Q9BWF3	LUPUS_ERYTHEMATOSUS_SYSTEMIC_//_B-CELL_HYPERACTIVITY	24.0984
10	0.1	Q86TG7	MYASTHENIA_GRAVIS_//_B_CELL_ANTIBODY-DEPENDENT_RESPONSE_MG	32.5618
10	0.1	Q02930	GUILLAIN-BARRE_SYNDROME_//_COMPLEMENT-MEDIATED_CELL_CYTOTOXICITY_GBS	23.2994
10	0.1	P04183	THYROIDITIS_//_THYROID_DESTRUCTION_AND_REMODELLING	70.0664
10	0.1	Q69384	THYROIDITIS_//_DRUG-INDUCED_THYROIDITIS	4.08569
10	0.1	O95218	ANEMIA	19.4734
10	0.1	Q9BXT6	DIABETES_TYPE_I	3.2327
10	0.1	Q9BTD8	LUPUS_ERYTHEMATOSUS_SYSTEMIC	6.78314
10	0.1	P13232	RHEUMATOID_ARTHRITIS	67.5653
10	0.1	P17544	RHEUMATOID_ARTHRITIS_//_AUTOIMMUNE_RESPONSE_RHEUMATOID_ARTHRITIS	13.2479
10	0.1	P04183	THYROIDITIS	74.0716
10	0.1	O95218	MYASTHENIA_GRAVIS_//_SYNAPTIC_DYSFUNCTION_MG	20.4234
10	0.1	Q9UPA5	PSORIASIS_//_EXACERBATION_OF_IMMUNOLOGICAL_SKIN_BARRIER	3.97944
10	0.1	Q9BXT8	LUPUS_ERYTHEMATOSUS_SYSTEMIC	10.129
10	0.1	P98164	GUILLAIN-BARRE_SYNDROME_//_COMPLEMENT-MEDIATED_CELL_CYTOTOXICITY_GBS	78.3944
10	0.1	P55017	ANEMIA_//_EXCESSIVE_BLOOD_LOSS_(HEMORRHAGE)	54.4858
10	0.1	Q86XK2	LUPUS_ERYTHEMATOSUS_SYSTEMIC_//_IMMUNE-COMPLEX_DEPOSITION	87.1906
10	0.1	Q9UJA3	GUILLAIN-BARRE_SYNDROME_//_COMPLEMENT-MEDIATED_CELL_CYTOTOXICITY_GBS	26.0141
10	0.1	P63146	DERMATOMYOSITIS_//_T_CELL_ACTIVATION_AND_B_CELL_ANTIBODY-DEPENDENT_RESPONSE_DM	32.3493
10	0.1	Q8WXS5	RHEUMATOID_ARTHRITIS_//_AUTOIMMUNE_RESPONSE_RHEUMATOID_ARTHRITIS	26.176
10	0.1	O75351	RHEUMATOID_ARTHRITIS_//_SYNOVIAL_INFLAMMATION_RHEUMATOID_ARTHRITIS	23.7631
10	0.1	Q8NG98	ANEMIA_//_EXCESSIVE_BLOOD_LOSS_(HEMORRHAGE)	54.4858
10	0.1	P36508	GUILLAIN-BARRE_SYNDROME	20.7166
10	0.1	P20264	LUPUS_ERYTHEMATOSUS_SYSTEMIC_//_DEFECTIVE_T-CELL_PHYSIOLOGY	3.57803
10	0.1	P03951	LUPUS_ERYTHEMATOSUS_SYSTEMIC_//_B-CELL_HYPERACTIVITY	6.12093
10	0.1	Q03052	LUPUS_ERYTHEMATOSUS_SYSTEMIC_//_INCREASED_AUTOANTIGEN_AVAILABILITY	19.584
10	0.1	O95342	LUPUS_ERYTHEMATOSUS_SYSTEMIC_//_IMMUNE-COMPLEX_DEPOSITION	3.26875
10	0.1	Q14669	RHEUMATOID_ARTHRITIS_//_SYNOVIAL_INFLAMMATION_RHEUMATOID_ARTHRITIS	68.6586
10	0.1	P51610	ANEMIA_//_EXCESSIVE_BLOOD_CELL_DESTRUCTION_(HEMOLYSIS)	27.571
10	0.1	Q5T2N8	THYROIDITIS_//_DRUG-INDUCED_THYROIDITIS	26.6928
10	0.1	Q15615	MYASTHENIA_GRAVIS	25.0763
10	0.1	Q15615	MYASTHENIA_GRAVIS_//_MUSCULAR_ATROPHY_MG	34.9259
10	0.1	Q99932	RHEUMATOID_ARTHRITIS_//_ARTICULAR_DESTRUCTION_RHEUMATOID_ARTHRITIS	5.14994
10	0.1	P51530	ANEMIA	30.0297
10	0.1	P38919	LUPUS_ERYTHEMATOSUS_SYSTEMIC_//_DEFECTIVE_SELF-TOLERANCE_CHECK-POINTS_AND_AUTO-ANTIBODY_PRODUCTION	19.6441
10	0.1	Q13421	DIABETES_TYPE_I_//_AUTOIMMUNE_DESTRUCTION_OF_PANCREATIC__x001a_-CELLS	25.3686
10	0.1	Q7L099	GUILLAIN-BARRE_SYNDROME	3.95523
10	0.1	Q3L8U1	LUPUS_ERYTHEMATOSUS_SYSTEMIC	3.73579
10	0.1	P0DME0	ANEMIA_//_EXCESSIVE_BLOOD_CELL_DESTRUCTION_(HEMOLYSIS)	3.38564
10	0.1	Q8N3J6	ANEMIA_//_INEFFECTIVE_ERYTHROPOIESIS	47.0292
10	0.1	Q06495	PSORIASIS_//_HYPERPLASIA_BY_HYPERPROLIFERATION_OF_KERATINOCYTES	25.7921
10	0.1	P78381	GUILLAIN-BARRE_SYNDROME_//_COMPLEMENT-MEDIATED_CELL_CYTOTOXICITY_GBS	26.0141
10	0.1	P63146	RHEUMATOID_ARTHRITIS_//_BONE_EROSION_RHEUMATOID_ARTHRITIS	3.81698
10	0.1	P51530	MYASTHENIA_GRAVIS_//_SYNAPTIC_DYSFUNCTION_MG	36.5993
10	0.1	Q7RTP6	THYROIDITIS_//_SUSTAINED_THYROCYTE_SURVIVAL_AND_THYROID_HORMONE_PRODUCTION	20.7395
10	0.1	Q7Z7G8	LUPUS_ERYTHEMATOSUS_SYSTEMIC_//_INCREASED_AUTOANTIGEN_AVAILABILITY	3.23489
10	0.1	Q7L099	RHEUMATOID_ARTHRITIS_//_BONE_EROSION_RHEUMATOID_ARTHRITIS	3.23146
10	0.1	O43251	LUPUS_ERYTHEMATOSUS_SYSTEMIC_//_DEFECTIVE_SELF-TOLERANCE_CHECK-POINTS_AND_AUTO-ANTIBODY_PRODUCTION	19.2643
10	0.1	Q9NQ79	LUPUS_ERYTHEMATOSUS_SYSTEMIC	33.5058
10	0.1	P52209	GUILLAIN-BARRE_SYNDROME_//_B_CELL_ANTIBODY-DEPENDENT_RESPONSE_GBS	4.65535
10	0.1	P09917	ANEMIA_//_INEFFECTIVE_ERYTHROPOIESIS	14.6833
10	0.1	O76024	DIABETES_TYPE_I	14.0408
10	0.1	O76024	RHEUMATOID_ARTHRITIS_//_SYNOVIAL_INFLAMMATION_RHEUMATOID_ARTHRITIS	7.19649
10	0.1	Q86TG7	MYASTHENIA_GRAVIS	36.1292
10	0.1	Q9BRZ2	DIABETES_TYPE_I_//_AUTOIMMUNE_DESTRUCTION_OF_PANCREATIC__x001a_-CELLS	41.1451
10	0.1	Q86TG7	MYASTHENIA_GRAVIS_//_MUSCULAR_ATROPHY_MG	62.4005
10	0.1	Q9HCE1	LUPUS_ERYTHEMATOSUS_SYSTEMIC_//_INCREASED_AUTOANTIGEN_AVAILABILITY	6.67966
10	0.1	Q05682	THYROIDITIS_//_THYROID_DESTRUCTION_AND_REMODELLING	3.8839
10	0.1	Q96PE2	RHEUMATOID_ARTHRITIS_//_ARTICULAR_DESTRUCTION_RHEUMATOID_ARTHRITIS	3.56352
10	0.1	P20264	LUPUS_ERYTHEMATOSUS_SYSTEMIC	3.60743
10	0.1	Q9UN37	LUPUS_ERYTHEMATOSUS_SYSTEMIC	18.1141
10	0.1	P03951	GUILLAIN-BARRE_SYNDROME_//_TH1_RESPONSE_AGAINST_MYELIN_AND_NODAL_PROTEINS_GBS	3.55119
10	0.1	P51610	THYROIDITIS	67.5039
10	0.1	Q9BYR0	LUPUS_ERYTHEMATOSUS_SYSTEMIC_//_INCREASED_IFN_PRODUCTION_AND_UP-REGULATION_OF_IFN_INDUCIBLE_GENES	3.71021
10	0.1	P55017	RHEUMATOID_ARTHRITIS_//_ARTICULAR_DESTRUCTION_RHEUMATOID_ARTHRITIS	7.40602
10	0.1	Q05682	THYROIDITIS	11.5314
10	0.1	P03951	THYROIDITIS_//_SUSTAINED_THYROCYTE_SURVIVAL_AND_THYROID_HORMONE_PRODUCTION	18.0104
10	0.1	O00716	LUPUS_ERYTHEMATOSUS_SYSTEMIC_//_INCREASED_AUTOANTIGEN_AVAILABILITY	36.318
10	0.1	Q8N126	DIABETES_TYPE_I_//_AUTOIMMUNE_DESTRUCTION_OF_PANCREATIC__x001a_-CELLS	25.0049
10	0.1	P23470	LUPUS_ERYTHEMATOSUS_SYSTEMIC_//_INCREASED_IFN_PRODUCTION_AND_UP-REGULATION_OF_IFN_INDUCIBLE_GENES	25.7874
10	0.1	Q86TG7	RHEUMATOID_ARTHRITIS_//_BONE_EROSION_RHEUMATOID_ARTHRITIS	11.2511
10	0.1	P37088	DIABETES_TYPE_I_//_AUTOIMMUNE_DESTRUCTION_OF_PANCREATIC__x001a_-CELLS	40.8861
10	0.1	Q9UBS9	LUPUS_ERYTHEMATOSUS_SYSTEMIC_//_INCREASED_IFN_PRODUCTION_AND_UP-REGULATION_OF_IFN_INDUCIBLE_GENES	3.24008
10	0.1	P07305	DERMATOMYOSITIS_//_T_CELL_ACTIVATION_AND_B_CELL_ANTIBODY-DEPENDENT_RESPONSE_DM	7.20942
10	0.1	Q86W33	LUPUS_ERYTHEMATOSUS_SYSTEMIC_//_DEFECTIVE_T-CELL_PHYSIOLOGY	3.44406
10	0.1	Q9BYK8	LUPUS_ERYTHEMATOSUS_SYSTEMIC_//_DEFECTIVE_SELF-TOLERANCE_CHECK-POINTS_AND_AUTO-ANTIBODY_PRODUCTION	3.94627
10	0.1	P46977	DERMATOMYOSITIS_//_T_CELL_ACTIVATION_AND_B_CELL_ANTIBODY-DEPENDENT_RESPONSE_DM	11.099
10	0.1	P22083	DERMATOMYOSITIS_//_COMPLEMENT-MEDIATED_CELL_CYTOTOXICITY_DM	26.0141
10	0.1	O14775	ANEMIA_//_EXCESSIVE_BLOOD_CELL_DESTRUCTION_(HEMOLYSIS)	20.1005
10	0.1	Q9BSW7	RHEUMATOID_ARTHRITIS_//_ARTICULAR_DESTRUCTION_RHEUMATOID_ARTHRITIS	7.46728
10	0.1	Q16825	LUPUS_ERYTHEMATOSUS_SYSTEMIC_//_DEFECTIVE_T-CELL_PHYSIOLOGY	36.7681
10	0.1	P63146	LUPUS_ERYTHEMATOSUS_SYSTEMIC_//_B-CELL_HYPERACTIVITY	8.62825
10	0.1	Q7RTP6	LUPUS_ERYTHEMATOSUS_SYSTEMIC_//_INCREASED_AUTOANTIGEN_AVAILABILITY	20.7811
10	0.1	O75351	GUILLAIN-BARRE_SYNDROME_//_COMPLEMENT-MEDIATED_CELL_CYTOTOXICITY_GBS	20.8152
10	0.1	Q9P2E3	GUILLAIN-BARRE_SYNDROME_//_B_CELL_ANTIBODY-DEPENDENT_RESPONSE_GBS	3.65169
10	0.1	Q92834	LUPUS_ERYTHEMATOSUS_SYSTEMIC_//_IMMUNE-COMPLEX_DEPOSITION	3.63666
10	0.1	Q92614	RHEUMATOID_ARTHRITIS_//_SYNOVIAL_INFLAMMATION_RHEUMATOID_ARTHRITIS	24.6147
10	0.1	Q15615	LUPUS_ERYTHEMATOSUS_SYSTEMIC_//_B-CELL_HYPERACTIVITY	23.866
10	0.1	Q9BYR0	THYROIDITIS_//_DEVELOPMENT_OF_THYROID_AUTOIMMUNITY	15.5157
10	0.1	Q7Z333	RHEUMATOID_ARTHRITIS_//_AUTOIMMUNE_RESPONSE_RHEUMATOID_ARTHRITIS	21.1277
10	0.1	Q9NVI7	RHEUMATOID_ARTHRITIS_//_SYNOVIAL_INFLAMMATION_RHEUMATOID_ARTHRITIS	18.0525
10	0.1	P16401	DERMATOMYOSITIS	17.7778
10	0.1	Q8WY21	GUILLAIN-BARRE_SYNDROME_//_COMPLEMENT-MEDIATED_CELL_CYTOTOXICITY_GBS	3.62283
10	0.1	P52848	ANEMIA_//_INEFFECTIVE_ERYTHROPOIESIS	4.30793
10	0.1	Q86XK2	ANEMIA	7.52864
10	0.1	Q14669	GUILLAIN-BARRE_SYNDROME_//_COMPLEMENT-MEDIATED_CELL_CYTOTOXICITY_GBS	17.7607
10	0.1	Q02930	ANEMIA_//_EXCESSIVE_BLOOD_CELL_DESTRUCTION_(HEMOLYSIS)	70.2705
10	0.1	P13232	GUILLAIN-BARRE_SYNDROME_//_MYELIN_DAMAGE_AND_AXONAL_DISORGANISATION_GBS	22.112
10	0.1	Q96T23	DERMATOMYOSITIS	46.8804
10	0.1	P07305	RHEUMATOID_ARTHRITIS_//_BONE_EROSION_RHEUMATOID_ARTHRITIS	4.61275
10	0.1	P78509	THYROIDITIS_//_THYROCYTE_APOPTOSIS_AND_CYTOTOXICITY	13.3172
10	0.1	Q86XK2	MYASTHENIA_GRAVIS_//_SYNAPTIC_DYSFUNCTION_MG	6.55524
10	0.1	P10809	DERMATOMYOSITIS_//_SKIN_AND_MUSCLE_ATROPHY_DM	90.5555
10	0.1	P46977	RHEUMATOID_ARTHRITIS_//_BONE_EROSION_RHEUMATOID_ARTHRITIS	3.25259
10	0.1	P12259	DIABETES_TYPE_I_//_AUTOIMMUNE_DESTRUCTION_OF_PANCREATIC__x001a_-CELLS	51.5579
10	0.1	Q96JP5	LUPUS_ERYTHEMATOSUS_SYSTEMIC_//_IMMUNE-COMPLEX_DEPOSITION	35.8003
10	0.1	Q3T8J9	LUPUS_ERYTHEMATOSUS_SYSTEMIC_//_INCREASED_AUTOANTIGEN_AVAILABILITY	79.7002
10	0.1	P19021	MYASTHENIA_GRAVIS_//_B_CELL_ANTIBODY-DEPENDENT_RESPONSE_MG	6.21009
10	0.1	O95342	ANEMIA	17.1999
10	0.1	Q86TG7	LUPUS_ERYTHEMATOSUS_SYSTEMIC_//_B-CELL_HYPERACTIVITY	3.62006
10	0.1	Q6PF18	THYROIDITIS_//_THYROCYTE_APOPTOSIS_AND_CYTOTOXICITY	6.44127
10	0.1	Q86W33	LUPUS_ERYTHEMATOSUS_SYSTEMIC	3.37729
10	0.1	O95342	MYASTHENIA_GRAVIS_//_SYNAPTIC_DYSFUNCTION_MG	3.95423
10	0.1	Q9BYK8	ANEMIA_//_EXCESSIVE_BLOOD_LOSS_(HEMORRHAGE)	54.4858
10	0.1	Q9UJA3	ANEMIA_//_EXCESSIVE_BLOOD_CELL_DESTRUCTION_(HEMOLYSIS)	6.15877
10	0.1	Q16825	LUPUS_ERYTHEMATOSUS_SYSTEMIC	50.4321
10	0.1	O76024	GUILLAIN-BARRE_SYNDROME_//_COMPLEMENT-MEDIATED_CELL_CYTOTOXICITY_GBS	20.0539
10	0.1	Q9BRZ2	THYROIDITIS_//_DRUG-INDUCED_THYROIDITIS	12.577
10	0.1	Q9P2E3	LUPUS_ERYTHEMATOSUS_SYSTEMIC	3.55645
10	0.1	Q63HR2	GUILLAIN-BARRE_SYNDROME	6.01561
10	0.1	P38919	RHEUMATOID_ARTHRITIS_//_ARTICULAR_DESTRUCTION_RHEUMATOID_ARTHRITIS	5.33305
10	0.1	Q15615	GUILLAIN-BARRE_SYNDROME_//_TH1_RESPONSE_AGAINST_MYELIN_AND_NODAL_PROTEINS_GBS	3.39212
10	0.1	Q9BXC0	RHEUMATOID_ARTHRITIS_//_SYNOVIAL_INFLAMMATION_RHEUMATOID_ARTHRITIS	13.117
10	0.1	Q69384	LUPUS_ERYTHEMATOSUS_SYSTEMIC_//_DEFECTIVE_SELF-TOLERANCE_CHECK-POINTS_AND_AUTO-ANTIBODY_PRODUCTION	21.9969
10	0.1	Q15615	THYROIDITIS_//_SUSTAINED_THYROCYTE_SURVIVAL_AND_THYROID_HORMONE_PRODUCTION	3.97877
10	0.1	P98164	THYROIDITIS_//_THYROID_DESTRUCTION_AND_REMODELLING	84.4307
10	0.1	P36578	RHEUMATOID_ARTHRITIS	87.4696
10	0.1	Q63HR2	RHEUMATOID_ARTHRITIS_//_BONE_EROSION_RHEUMATOID_ARTHRITIS	89.3866
10	0.1	O75400	RHEUMATOID_ARTHRITIS_//_SYNOVIAL_INFLAMMATION_RHEUMATOID_ARTHRITIS	8.02923
10	0.1	P07305	LUPUS_ERYTHEMATOSUS_SYSTEMIC_//_B-CELL_HYPERACTIVITY	3.3572
10	0.1	Q8N126	THYROIDITIS_//_DRUG-INDUCED_THYROIDITIS	37.3211
10	0.1	P51610	RHEUMATOID_ARTHRITIS_//_ARTICULAR_DESTRUCTION_RHEUMATOID_ARTHRITIS	11.7083
10	0.1	Q9BTD8	DERMATOMYOSITIS	14.0158
10	0.1	Q5T9A4	MYASTHENIA_GRAVIS_//_SYNAPTIC_DYSFUNCTION_MG	3.38818
10	0.1	P98164	THYROIDITIS	59.4055
10	0.1	P46977	LUPUS_ERYTHEMATOSUS_SYSTEMIC_//_B-CELL_HYPERACTIVITY	3.30122
10	0.1	P37088	THYROIDITIS_//_DRUG-INDUCED_THYROIDITIS	12.9084
10	0.1	P22083	DERMATOMYOSITIS_//_SKIN_AND_MUSCLE_ATROPHY_DM	3.34901
10	0.1	P00451	MYASTHENIA_GRAVIS_//_B_CELL_ANTIBODY-DEPENDENT_RESPONSE_MG	3.82352
10	0.1	Q14678	RHEUMATOID_ARTHRITIS_//_SYNOVIAL_INFLAMMATION_RHEUMATOID_ARTHRITIS	14.1954
10	0.1	P78381	ANEMIA_//_EXCESSIVE_BLOOD_CELL_DESTRUCTION_(HEMOLYSIS)	4.35472
10	0.1	Q6ZS30	LUPUS_ERYTHEMATOSUS_SYSTEMIC_//_DEFECTIVE_T-CELL_PHYSIOLOGY	3.56793
10	0.1	Q7L5D6	GUILLAIN-BARRE_SYNDROME_//_B_CELL_ANTIBODY-DEPENDENT_RESPONSE_GBS	14.5748
10	0.1	Q86TG7	GUILLAIN-BARRE_SYNDROME_//_TH1_RESPONSE_AGAINST_MYELIN_AND_NODAL_PROTEINS_GBS	21.4709
10	0.1	P0DME0	RHEUMATOID_ARTHRITIS_//_ARTICULAR_DESTRUCTION_RHEUMATOID_ARTHRITIS	3.23347
10	0.1	Q8IY57	THYROIDITIS_//_THYROID_DESTRUCTION_AND_REMODELLING	58.6508
10	0.1	Q92834	GUILLAIN-BARRE_SYNDROME_//_B_CELL_ANTIBODY-DEPENDENT_RESPONSE_GBS	47.0352
10	0.1	P04183	MYASTHENIA_GRAVIS_//_B_CELL_ANTIBODY-DEPENDENT_RESPONSE_MG	12.5168
10	0.1	Q86TG7	THYROIDITIS_//_SUSTAINED_THYROCYTE_SURVIVAL_AND_THYROID_HORMONE_PRODUCTION	3.54235
10	0.1	Q9NVI7	GUILLAIN-BARRE_SYNDROME_//_COMPLEMENT-MEDIATED_CELL_CYTOTOXICITY_GBS	3.51759
10	0.1	Q3L8U1	THYROIDITIS_//_DEVELOPMENT_OF_THYROID_AUTOIMMUNITY	27.8794
10	0.1	P19021	MYASTHENIA_GRAVIS	15.943
10	0.1	Q9BYK8	RHEUMATOID_ARTHRITIS_//_ARTICULAR_DESTRUCTION_RHEUMATOID_ARTHRITIS	3.7263
10	0.1	Q9BXT6	ANEMIA_//_EXCESSIVE_BLOOD_CELL_DESTRUCTION_(HEMOLYSIS)	26.0141
10	0.1	Q92834	ANEMIA	13.0854
10	0.1	Q5T9A4	LUPUS_ERYTHEMATOSUS_SYSTEMIC_//_DEFECTIVE_T-CELL_PHYSIOLOGY	3.53984
10	0.1	Q7RTP6	ANEMIA_//_INEFFECTIVE_ERYTHROPOIESIS	16.9779
10	0.1	Q5T2N8	LUPUS_ERYTHEMATOSUS_SYSTEMIC_//_DEFECTIVE_SELF-TOLERANCE_CHECK-POINTS_AND_AUTO-ANTIBODY_PRODUCTION	26.535
10	0.1	P20264	RHEUMATOID_ARTHRITIS	10.4433
10	0.1	O00716	RHEUMATOID_ARTHRITIS_//_AUTOIMMUNE_RESPONSE_RHEUMATOID_ARTHRITIS	28.7644
10	0.1	Q69384	ANEMIA_//_EXCESSIVE_BLOOD_LOSS_(HEMORRHAGE)	26.7006
10	0.1	Q63HR2	LUPUS_ERYTHEMATOSUS_SYSTEMIC_//_B-CELL_HYPERACTIVITY	15.7149
10	0.1	O95218	RHEUMATOID_ARTHRITIS	29.3829
10	0.1	P49459	LUPUS_ERYTHEMATOSUS_SYSTEMIC_//_INCREASED_AUTOANTIGEN_AVAILABILITY	7.0624
10	0.1	P52747	RHEUMATOID_ARTHRITIS_//_SYNOVIAL_INFLAMMATION_RHEUMATOID_ARTHRITIS	42.8675
10	0.1	Q9UN37	THYROIDITIS_//_DEVELOPMENT_OF_THYROID_AUTOIMMUNITY	17.3704
10	0.1	Q9BXT6	LUPUS_ERYTHEMATOSUS_SYSTEMIC_//_DEFECTIVE_SELF-TOLERANCE_CHECK-POINTS_AND_AUTO-ANTIBODY_PRODUCTION	26.7006
10	0.1	Q7L5D6	LUPUS_ERYTHEMATOSUS_SYSTEMIC	34.4189
10	0.1	Q6ZS30	LUPUS_ERYTHEMATOSUS_SYSTEMIC	4.52046
10	0.1	O14775	RHEUMATOID_ARTHRITIS_//_ARTICULAR_DESTRUCTION_RHEUMATOID_ARTHRITIS	5.06063
10	0.1	P03951	THYROIDITIS_//_THYROCYTE_APOPTOSIS_AND_CYTOTOXICITY	4.803
10	0.1	P0CL83	RHEUMATOID_ARTHRITIS_//_SYNOVIAL_INFLAMMATION_RHEUMATOID_ARTHRITIS	3.28554
10	0.1	Q9NQ79	DERMATOMYOSITIS	11.9374
10	0.1	Q9BXC0	GUILLAIN-BARRE_SYNDROME_//_COMPLEMENT-MEDIATED_CELL_CYTOTOXICITY_GBS	25.8447
10	0.1	P36508	RHEUMATOID_ARTHRITIS_//_AUTOIMMUNE_RESPONSE_RHEUMATOID_ARTHRITIS	11.3516
10	0.1	Q504T8	DERMATOMYOSITIS_//_EXAGGERATED_INNATE_IMMUNE_RESPONSE_DM	3.40685
10	0.1	P00451	MYASTHENIA_GRAVIS	6.6957
10	0.1	Q13421	THYROIDITIS_//_THYROID_DESTRUCTION_AND_REMODELLING	3.881
10	0.1	P20264	DERMATOMYOSITIS	3.7243
10	0.1	Q3T8J9	RHEUMATOID_ARTHRITIS_//_AUTOIMMUNE_RESPONSE_RHEUMATOID_ARTHRITIS	18.0907
10	0.1	Q96PE2	GUILLAIN-BARRE_SYNDROME	3.51175
10	0.1	Q9UPA5	PRURITUS_//_ACTIVATION_OF_NERVE_ENDINGS	18.1719
10	0.1	Q02930	RHEUMATOID_ARTHRITIS_//_ARTICULAR_DESTRUCTION_RHEUMATOID_ARTHRITIS	28.3031
10	0.1	Q5T2N8	ANEMIA_//_EXCESSIVE_BLOOD_LOSS_(HEMORRHAGE)	26.7006
10	0.1	Q96RN1	RHEUMATOID_ARTHRITIS_//_AUTOIMMUNE_RESPONSE_RHEUMATOID_ARTHRITIS	44.5653
10	0.1	P55017	GUILLAIN-BARRE_SYNDROME	21.5203
10	0.1	P52209	THYROIDITIS_//_DEVELOPMENT_OF_THYROID_AUTOIMMUNITY	9.70564
10	0.1	Q8NFM7	LUPUS_ERYTHEMATOSUS_SYSTEMIC_//_INCREASED_AUTOANTIGEN_AVAILABILITY	11.4319
10	0.1	Q14678	GUILLAIN-BARRE_SYNDROME_//_COMPLEMENT-MEDIATED_CELL_CYTOTOXICITY_GBS	26.0141
10	0.1	P78509	LUPUS_ERYTHEMATOSUS_SYSTEMIC_//_IMMUNE-COMPLEX_DEPOSITION	9.06287
10	0.1	O75351	THYROIDITIS_//_THYROID_DESTRUCTION_AND_REMODELLING	24.7697
10	0.1	P17544	GUILLAIN-BARRE_SYNDROME_//_B_CELL_ANTIBODY-DEPENDENT_RESPONSE_GBS	63.258
10	0.1	P04183	MYASTHENIA_GRAVIS	67.0624
10	0.1	P04183	MYASTHENIA_GRAVIS_//_MUSCULAR_ATROPHY_MG	79.1748
10	0.1	P51530	RHEUMATOID_ARTHRITIS	11.3434
10	0.1	Q05682	MYASTHENIA_GRAVIS_//_B_CELL_ANTIBODY-DEPENDENT_RESPONSE_MG	3.96561
10	0.1	O75351	THYROIDITIS	23.2241
10	0.1	Q8WY21	THYROIDITIS_//_THYROID_DESTRUCTION_AND_REMODELLING	3.51759
10	0.1	Q6PF18	LUPUS_ERYTHEMATOSUS_SYSTEMIC_//_IMMUNE-COMPLEX_DEPOSITION	10.5622
10	0.1	O76024	ANEMIA_//_EXCESSIVE_BLOOD_CELL_DESTRUCTION_(HEMOLYSIS)	17.4363
10	0.1	Q14669	THYROIDITIS_//_THYROID_DESTRUCTION_AND_REMODELLING	7.8305
10	0.1	Q9BSW7	GUILLAIN-BARRE_SYNDROME	26.854
10	0.1	P10412	LUPUS_ERYTHEMATOSUS_SYSTEMIC_//_DEFECTIVE_SELF-TOLERANCE_CHECK-POINTS_AND_AUTO-ANTIBODY_PRODUCTION	4.67201
10	0.1	Q9H869	LUPUS_ERYTHEMATOSUS_SYSTEMIC_//_INCREASED_AUTOANTIGEN_AVAILABILITY	23.0675
10	0.1	Q9H307	LUPUS_ERYTHEMATOSUS_SYSTEMIC_//_DEFECTIVE_T-CELL_PHYSIOLOGY	9.00247
10	0.1	Q9BXT6	ANEMIA_//_EXCESSIVE_BLOOD_LOSS_(HEMORRHAGE)	26.0141
10	0.1	Q13472	LUPUS_ERYTHEMATOSUS_SYSTEMIC	27.8079
10	0.1	Q9UJA3	RHEUMATOID_ARTHRITIS_//_ARTICULAR_DESTRUCTION_RHEUMATOID_ARTHRITIS	9.26829
10	0.1	Q8WY21	THYROIDITIS	10.879
10	0.1	Q8WXS5	GUILLAIN-BARRE_SYNDROME_//_B_CELL_ANTIBODY-DEPENDENT_RESPONSE_GBS	6.45066
10	0.1	P23470	GUILLAIN-BARRE_SYNDROME_//_MYELIN_DAMAGE_AND_AXONAL_DISORGANISATION_GBS	20.8824
10	0.1	Q9UBS9	GUILLAIN-BARRE_SYNDROME_//_MYELIN_DAMAGE_AND_AXONAL_DISORGANISATION_GBS	3.55204
10	0.1	Q14669	THYROIDITIS	48.0091
10	0.1	P04183	RHEUMATOID_ARTHRITIS_//_BONE_EROSION_RHEUMATOID_ARTHRITIS	46.8517
10	0.1	P13232	DIABETES_TYPE_I_//_AUTOIMMUNE_DESTRUCTION_OF_PANCREATIC__x001a_-CELLS	34.5502
10	0.1	Q01105	LUPUS_ERYTHEMATOSUS_SYSTEMIC_//_INCREASED_AUTOANTIGEN_AVAILABILITY	54.0946
10	0.1	P61296	LUPUS_ERYTHEMATOSUS_SYSTEMIC_//_IMMUNE-COMPLEX_DEPOSITION	16.4474
10	0.1	P36956	LUPUS_ERYTHEMATOSUS_SYSTEMIC_//_INCREASED_AUTOANTIGEN_AVAILABILITY	36.7663
10	0.1	Q9P2E3	THYROIDITIS_//_DEVELOPMENT_OF_THYROID_AUTOIMMUNITY	27.4859
10	0.1	P52747	GUILLAIN-BARRE_SYNDROME_//_COMPLEMENT-MEDIATED_CELL_CYTOTOXICITY_GBS	20.0539
10	0.1	Q7L099	THYROIDITIS_//_THYROCYTE_APOPTOSIS_AND_CYTOTOXICITY	3.40774
10	0.1	P78381	RHEUMATOID_ARTHRITIS_//_ARTICULAR_DESTRUCTION_RHEUMATOID_ARTHRITIS	3.61092
10	0.1	Q15615	ANEMIA_//_INEFFECTIVE_ERYTHROPOIESIS	37.599
10	0.1	P0CL83	GUILLAIN-BARRE_SYNDROME_//_COMPLEMENT-MEDIATED_CELL_CYTOTOXICITY_GBS	25.16
10	0.1	Q9H307	LUPUS_ERYTHEMATOSUS_SYSTEMIC	21.4822
10	0.1	Q8N3J6	LUPUS_ERYTHEMATOSUS_SYSTEMIC_//_DEFECTIVE_T-CELL_PHYSIOLOGY	28.7329
10	0.1	Q504T8	RHEUMATOID_ARTHRITIS_//_ARTICULAR_DESTRUCTION_RHEUMATOID_ARTHRITIS	3.63633
10	0.1	P19021	THYROIDITIS_//_SUSTAINED_THYROCYTE_SURVIVAL_AND_THYROID_HORMONE_PRODUCTION	7.60726
10	0.1	P12259	THYROIDITIS_//_THYROID_DESTRUCTION_AND_REMODELLING	22.5229
10	0.1	P04183	LUPUS_ERYTHEMATOSUS_SYSTEMIC_//_B-CELL_HYPERACTIVITY	7.4337
10	0.1	Q9H1B7	DERMATOMYOSITIS_//_COMPLEMENT-MEDIATED_CELL_CYTOTOXICITY_DM	26.0141
10	0.1	Q8N126	LUPUS_ERYTHEMATOSUS_SYSTEMIC_//_DEFECTIVE_SELF-TOLERANCE_CHECK-POINTS_AND_AUTO-ANTIBODY_PRODUCTION	25.088
10	0.1	Q86XK2	RHEUMATOID_ARTHRITIS	18.1654
10	0.1	P09917	LUPUS_ERYTHEMATOSUS_SYSTEMIC_//_DEFECTIVE_T-CELL_PHYSIOLOGY	7.82364
10	0.1	Q9BXT6	RHEUMATOID_ARTHRITIS_//_ARTICULAR_DESTRUCTION_RHEUMATOID_ARTHRITIS	4.78181
10	0.1	O95218	GUILLAIN-BARRE_SYNDROME_//_MYELIN_DAMAGE_AND_AXONAL_DISORGANISATION_GBS	6.57303
10	0.1	Q05682	MYASTHENIA_GRAVIS	18.2469
10	0.1	Q86TG7	THYROIDITIS_//_THYROCYTE_APOPTOSIS_AND_CYTOTOXICITY	14.7314
10	0.1	Q05682	MYASTHENIA_GRAVIS_//_MUSCULAR_ATROPHY_MG	3.26478
10	0.1	Q86TG7	ANEMIA_//_INEFFECTIVE_ERYTHROPOIESIS	8.07985
10	0.1	P51610	GUILLAIN-BARRE_SYNDROME	11.0322
10	0.1	Q9NVI7	THYROIDITIS_//_THYROID_DESTRUCTION_AND_REMODELLING	3.68307
10	0.1	O95342	RHEUMATOID_ARTHRITIS	3.54984
10	0.1	Q6PF18	GUILLAIN-BARRE_SYNDROME_//_B_CELL_ANTIBODY-DEPENDENT_RESPONSE_GBS	19.0229
10	0.1	Q92834	LUPUS_ERYTHEMATOSUS_SYSTEMIC_//_INCREASED_IFN_PRODUCTION_AND_UP-REGULATION_OF_IFN_INDUCIBLE_GENES	4.68655
10	0.1	P52848	MYASTHENIA_GRAVIS_//_SYNAPTIC_DYSFUNCTION_MG	57.0922
10	0.1	P78509	ANEMIA	12.0258
10	0.1	Q9NVI7	THYROIDITIS	31.4996
10	0.1	P51610	RHEUMATOID_ARTHRITIS_//_BONE_EROSION_RHEUMATOID_ARTHRITIS	27.2194
10	0.1	P98164	MYASTHENIA_GRAVIS_//_B_CELL_ANTIBODY-DEPENDENT_RESPONSE_MG	4.70776
10	0.1	Q6ZS30	RHEUMATOID_ARTHRITIS	24.9747
10	0.1	Q8NG98	LUPUS_ERYTHEMATOSUS_SYSTEMIC_//_INCREASED_AUTOANTIGEN_AVAILABILITY	33.9541
10	0.1	P0DME0	GUILLAIN-BARRE_SYNDROME	3.57882
10	0.1	Q8NFM7	ANEMIA_//_INEFFECTIVE_ERYTHROPOIESIS	13.27
10	0.1	P06400	LUPUS_ERYTHEMATOSUS_SYSTEMIC_//_INCREASED_AUTOANTIGEN_AVAILABILITY	7.22257
10	0.1	Q92614	DERMATOMYOSITIS_//_EXAGGERATED_INNATE_IMMUNE_RESPONSE_DM	5.28953
10	0.1	Q9BRZ2	ANEMIA_//_EXCESSIVE_BLOOD_LOSS_(HEMORRHAGE)	54.4858
10	0.1	P03951	LUPUS_ERYTHEMATOSUS_SYSTEMIC_//_IMMUNE-COMPLEX_DEPOSITION	3.97756
10	0.1	Q7Z333	GUILLAIN-BARRE_SYNDROME_//_B_CELL_ANTIBODY-DEPENDENT_RESPONSE_GBS	14.5748
10	0.1	P78509	MYASTHENIA_GRAVIS_//_SYNAPTIC_DYSFUNCTION_MG	21.5958
10	0.1	Q6PF18	ANEMIA	33.1854
10	0.1	Q13217	DIABETES_TYPE_I	18.135
10	0.1	Q8N3J6	LUPUS_ERYTHEMATOSUS_SYSTEMIC	19.5508
10	0.1	Q8TE49	LUPUS_ERYTHEMATOSUS_SYSTEMIC_//_IMMUNE-COMPLEX_DEPOSITION	22.0789
10	0.1	Q7L5D6	THYROIDITIS_//_DEVELOPMENT_OF_THYROID_AUTOIMMUNITY	35.1858
10	0.1	Q96JP5	LUPUS_ERYTHEMATOSUS_SYSTEMIC_//_INCREASED_IFN_PRODUCTION_AND_UP-REGULATION_OF_IFN_INDUCIBLE_GENES	7.27255
10	0.1	P04183	GUILLAIN-BARRE_SYNDROME_//_TH1_RESPONSE_AGAINST_MYELIN_AND_NODAL_PROTEINS_GBS	36.052
10	0.1	Q9BYK8	GUILLAIN-BARRE_SYNDROME	5.74842
10	0.1	Q8IY57	MYASTHENIA_GRAVIS_//_B_CELL_ANTIBODY-DEPENDENT_RESPONSE_MG	9.6656
10	0.1	Q5T9A4	RHEUMATOID_ARTHRITIS	8.7385
10	0.1	P10412	RHEUMATOID_ARTHRITIS_//_ARTICULAR_DESTRUCTION_RHEUMATOID_ARTHRITIS	3.68946
10	0.1	Q8N126	ANEMIA_//_EXCESSIVE_BLOOD_LOSS_(HEMORRHAGE)	26.7006
10	0.1	P09917	LUPUS_ERYTHEMATOSUS_SYSTEMIC	46.333
10	0.1	Q96T23	RHEUMATOID_ARTHRITIS_//_SYNOVIAL_INFLAMMATION_RHEUMATOID_ARTHRITIS	23.3978
10	0.1	P52848	LUPUS_ERYTHEMATOSUS_SYSTEMIC_//_DEFECTIVE_T-CELL_PHYSIOLOGY	3.94199
10	0.1	P37088	ANEMIA_//_EXCESSIVE_BLOOD_LOSS_(HEMORRHAGE)	12.804
10	0.1	P04183	THYROIDITIS_//_SUSTAINED_THYROCYTE_SURVIVAL_AND_THYROID_HORMONE_PRODUCTION	30.3148
10	0.1	Q96R06	DIABETES_TYPE_I	69.2644
10	0.1	Q9H869	RHEUMATOID_ARTHRITIS_//_AUTOIMMUNE_RESPONSE_RHEUMATOID_ARTHRITIS	22.0765
10	0.1	Q9BYR0	RHEUMATOID_ARTHRITIS_//_SYNOVIAL_INFLAMMATION_RHEUMATOID_ARTHRITIS	13.0876
10	0.1	P10809	LUPUS_ERYTHEMATOSUS_SYSTEMIC_//_B-CELL_HYPERACTIVITY	51.0536
10	0.1	Q9UPA5	ARTHRALGIA	3.73869
10	0.1	Q9H1B7	LUPUS_ERYTHEMATOSUS_SYSTEMIC_//_DEFECTIVE_SELF-TOLERANCE_CHECK-POINTS_AND_AUTO-ANTIBODY_PRODUCTION	3.62278
10	0.1	Q9BXC0	THYROIDITIS_//_THYROID_DESTRUCTION_AND_REMODELLING	3.66414
10	0.1	Q6ZS30	DERMATOMYOSITIS	12.3869
10	0.1	Q03052	LUPUS_ERYTHEMATOSUS_SYSTEMIC_//_DEFECTIVE_T-CELL_PHYSIOLOGY	17.4444
10	0.1	P51610	LUPUS_ERYTHEMATOSUS_SYSTEMIC_//_B-CELL_HYPERACTIVITY	9.46564
10	0.1	Q9BXC0	THYROIDITIS	7.98522
10	0.1	O76024	RHEUMATOID_ARTHRITIS_//_ARTICULAR_DESTRUCTION_RHEUMATOID_ARTHRITIS	3.51859
10	0.1	Q05682	LUPUS_ERYTHEMATOSUS_SYSTEMIC_//_B-CELL_HYPERACTIVITY	3.78015
10	0.1	O14775	GUILLAIN-BARRE_SYNDROME	6.19424
10	0.1	Q01105	RHEUMATOID_ARTHRITIS_//_AUTOIMMUNE_RESPONSE_RHEUMATOID_ARTHRITIS	6.5724
10	0.1	P00451	LUPUS_ERYTHEMATOSUS_SYSTEMIC_//_INCREASED_AUTOANTIGEN_AVAILABILITY	21.0723
10	0.1	Q14678	THYROIDITIS_//_THYROID_DESTRUCTION_AND_REMODELLING	4.91153
10	0.1	Q63HR2	THYROIDITIS_//_THYROCYTE_APOPTOSIS_AND_CYTOTOXICITY	23.7845
10	0.1	O75400	DERMATOMYOSITIS_//_EXAGGERATED_INNATE_IMMUNE_RESPONSE_DM	3.45573
10	0.1	Q14678	THYROIDITIS	15.777
10	0.1	Q13472	THYROIDITIS_//_DEVELOPMENT_OF_THYROID_AUTOIMMUNITY	17.619
10	0.1	P17544	LUPUS_ERYTHEMATOSUS_SYSTEMIC_//_INCREASED_IFN_PRODUCTION_AND_UP-REGULATION_OF_IFN_INDUCIBLE_GENES	9.7203
10	0.1	Q02930	GUILLAIN-BARRE_SYNDROME	28.1061
10	0.1	P98164	MYASTHENIA_GRAVIS	30.32
10	0.1	P98164	MYASTHENIA_GRAVIS_//_MUSCULAR_ATROPHY_MG	72.935
10	0.1	P38919	LUPUS_ERYTHEMATOSUS_SYSTEMIC_//_INCREASED_AUTOANTIGEN_AVAILABILITY	9.52918
10	0.1	Q13217	THYROIDITIS_//_DRUG-INDUCED_THYROIDITIS	3.90338
10	0.1	Q13421	MYASTHENIA_GRAVIS_//_B_CELL_ANTIBODY-DEPENDENT_RESPONSE_MG	3.8987
10	0.1	Q02930	RHEUMATOID_ARTHRITIS_//_BONE_EROSION_RHEUMATOID_ARTHRITIS	65.9894
10	0.1	P63146	LUPUS_ERYTHEMATOSUS_SYSTEMIC_//_IMMUNE-COMPLEX_DEPOSITION	62.9652
10	0.1	Q99932	RHEUMATOID_ARTHRITIS_//_AUTOIMMUNE_RESPONSE_RHEUMATOID_ARTHRITIS	11.9992
10	0.1	P0CL83	ANEMIA_//_EXCESSIVE_BLOOD_CELL_DESTRUCTION_(HEMOLYSIS)	26.0141
10	0.1	O43251	LUPUS_ERYTHEMATOSUS_SYSTEMIC_//_INCREASED_AUTOANTIGEN_AVAILABILITY	8.92293
10	0.1	Q7L099	LUPUS_ERYTHEMATOSUS_SYSTEMIC_//_IMMUNE-COMPLEX_DEPOSITION	4.77726
10	0.1	P23470	DIABETES_TYPE_I_//_AUTOIMMUNE_DESTRUCTION_OF_PANCREATIC__x001a_-CELLS	30.6341
10	0.1	Q9BXT8	DIABETES_TYPE_I	4.11135
10	0.1	Q9UBS9	DIABETES_TYPE_I_//_AUTOIMMUNE_DESTRUCTION_OF_PANCREATIC__x001a_-CELLS	35.8336
10	0.1	Q9HCE1	LUPUS_ERYTHEMATOSUS_SYSTEMIC_//_DEFECTIVE_T-CELL_PHYSIOLOGY	6.11411
10	0.1	Q8WXS5	LUPUS_ERYTHEMATOSUS_SYSTEMIC_//_INCREASED_IFN_PRODUCTION_AND_UP-REGULATION_OF_IFN_INDUCIBLE_GENES	15.0493
10	0.1	Q03052	LUPUS_ERYTHEMATOSUS_SYSTEMIC	16.4007
10	0.1	Q9NQR1	LUPUS_ERYTHEMATOSUS_SYSTEMIC_//_DEFECTIVE_T-CELL_PHYSIOLOGY	3.29673
10	0.1	P98164	RHEUMATOID_ARTHRITIS_//_BONE_EROSION_RHEUMATOID_ARTHRITIS	6.765
10	0.1	Q8IY57	MYASTHENIA_GRAVIS	13.2686
10	0.1	Q9UJA3	GUILLAIN-BARRE_SYNDROME	8.09136
10	0.1	O75351	MYASTHENIA_GRAVIS_//_B_CELL_ANTIBODY-DEPENDENT_RESPONSE_MG	9.37244
10	0.1	Q05682	GUILLAIN-BARRE_SYNDROME_//_TH1_RESPONSE_AGAINST_MYELIN_AND_NODAL_PROTEINS_GBS	3.23409
10	0.1	P17544	THYROIDITIS_//_DEVELOPMENT_OF_THYROID_AUTOIMMUNITY	64.6464
10	0.1	Q86XK2	GUILLAIN-BARRE_SYNDROME_//_MYELIN_DAMAGE_AND_AXONAL_DISORGANISATION_GBS	8.17387
10	0.1	P52747	THYROIDITIS_//_THYROID_DESTRUCTION_AND_REMODELLING	25.1459
10	0.1	Q05682	THYROIDITIS_//_SUSTAINED_THYROCYTE_SURVIVAL_AND_THYROID_HORMONE_PRODUCTION	3.94803
10	0.1	P03951	ANEMIA	29.7409
10	0.1	Q8WY21	MYASTHENIA_GRAVIS_//_B_CELL_ANTIBODY-DEPENDENT_RESPONSE_MG	3.3646
10	0.1	Q6RI45	DERMATOMYOSITIS_//_SKIN_AND_MUSCLE_ATROPHY_DM	3.44333
10	0.1	Q14669	MYASTHENIA_GRAVIS_//_B_CELL_ANTIBODY-DEPENDENT_RESPONSE_MG	40.4479
10	0.1	P52747	THYROIDITIS	24.3586
10	0.1	Q9BWF3	LUPUS_ERYTHEMATOSUS_SYSTEMIC_//_DEFECTIVE_T-CELL_PHYSIOLOGY	21.643
10	0.1	Q96PE2	RHEUMATOID_ARTHRITIS_//_AUTOIMMUNE_RESPONSE_RHEUMATOID_ARTHRITIS	12.0851
10	0.1	P03951	MYASTHENIA_GRAVIS_//_SYNAPTIC_DYSFUNCTION_MG	15.6925
10	0.1	Q86TG7	LUPUS_ERYTHEMATOSUS_SYSTEMIC_//_IMMUNE-COMPLEX_DEPOSITION	4.67201
10	0.1	O95342	GUILLAIN-BARRE_SYNDROME_//_MYELIN_DAMAGE_AND_AXONAL_DISORGANISATION_GBS	9.73723
10	0.1	Q8WXS5	THYROIDITIS_//_DEVELOPMENT_OF_THYROID_AUTOIMMUNITY	22.9062
10	0.1	Q9BYR0	GUILLAIN-BARRE_SYNDROME_//_COMPLEMENT-MEDIATED_CELL_CYTOTOXICITY_GBS	3.881
10	0.1	Q7RTP6	LUPUS_ERYTHEMATOSUS_SYSTEMIC_//_DEFECTIVE_T-CELL_PHYSIOLOGY	9.89865
10	0.1	P55017	RHEUMATOID_ARTHRITIS_//_AUTOIMMUNE_RESPONSE_RHEUMATOID_ARTHRITIS	19.8521
10	0.1	P19021	ANEMIA_//_INEFFECTIVE_ERYTHROPOIESIS	26.7657
10	0.1	Q504T8	DERMATOMYOSITIS_//_T_CELL_ACTIVATION_AND_B_CELL_ANTIBODY-DEPENDENT_RESPONSE_DM	14.8711
10	0.1	Q7Z7G8	LUPUS_ERYTHEMATOSUS_SYSTEMIC	26.6402
10	0.1	Q9UPA5	PSORIASIS_//_ACTIVATION_OF_INFLAMMATORY_SKIN_CASCADE	12.1985
10	0.1	Q3L8U1	DIABETES_TYPE_I	28.2118
10	0.1	Q3L8U1	RHEUMATOID_ARTHRITIS_//_SYNOVIAL_INFLAMMATION_RHEUMATOID_ARTHRITIS	16.5327
10	0.1	P78381	GUILLAIN-BARRE_SYNDROME	3.5445
10	0.1	Q9BSW7	RHEUMATOID_ARTHRITIS_//_AUTOIMMUNE_RESPONSE_RHEUMATOID_ARTHRITIS	6.5383
10	0.1	Q9HCE1	LUPUS_ERYTHEMATOSUS_SYSTEMIC	87.2281
10	0.1	Q9NQ79	RHEUMATOID_ARTHRITIS_//_SYNOVIAL_INFLAMMATION_RHEUMATOID_ARTHRITIS	20.2043
10	0.1	P98164	LUPUS_ERYTHEMATOSUS_SYSTEMIC_//_B-CELL_HYPERACTIVITY	15.7345
10	0.1	P78381	RHEUMATOID_ARTHRITIS_//_BONE_EROSION_RHEUMATOID_ARTHRITIS	3.93331
10	0.1	P36508	GUILLAIN-BARRE_SYNDROME_//_B_CELL_ANTIBODY-DEPENDENT_RESPONSE_GBS	20.6117
10	0.1	O95218	DIABETES_TYPE_I_//_AUTOIMMUNE_DESTRUCTION_OF_PANCREATIC__x001a_-CELLS	39.8189
10	0.1	P07305	LUPUS_ERYTHEMATOSUS_SYSTEMIC_//_IMMUNE-COMPLEX_DEPOSITION	16.7946
10	0.1	O00716	LUPUS_ERYTHEMATOSUS_SYSTEMIC	74.6413
10	0.1	Q9UN37	DIABETES_TYPE_I	36.6443
10	0.1	Q9UN37	RHEUMATOID_ARTHRITIS_//_SYNOVIAL_INFLAMMATION_RHEUMATOID_ARTHRITIS	23.6704
10	0.1	Q96PE2	THYROIDITIS_//_THYROCYTE_APOPTOSIS_AND_CYTOTOXICITY	3.68968
10	0.1	Q96RN1	GUILLAIN-BARRE_SYNDROME_//_B_CELL_ANTIBODY-DEPENDENT_RESPONSE_GBS	3.8548
10	0.1	Q504T8	RHEUMATOID_ARTHRITIS_//_BONE_EROSION_RHEUMATOID_ARTHRITIS	3.81726
10	0.1	Q13421	MYASTHENIA_GRAVIS	23.3885
10	0.1	P46977	LUPUS_ERYTHEMATOSUS_SYSTEMIC_//_IMMUNE-COMPLEX_DEPOSITION	4.33518
10	0.1	Q9BXT6	GUILLAIN-BARRE_SYNDROME	15.4367
10	0.1	P09917	RHEUMATOID_ARTHRITIS	59.0134
10	0.1	P00451	ANEMIA_//_INEFFECTIVE_ERYTHROPOIESIS	9.36626
10	0.1	Q6PF18	LUPUS_ERYTHEMATOSUS_SYSTEMIC_//_INCREASED_IFN_PRODUCTION_AND_UP-REGULATION_OF_IFN_INDUCIBLE_GENES	18.0014
10	0.1	P12259	MYASTHENIA_GRAVIS_//_B_CELL_ANTIBODY-DEPENDENT_RESPONSE_MG	13.0627
10	0.1	Q7L099	GUILLAIN-BARRE_SYNDROME_//_B_CELL_ANTIBODY-DEPENDENT_RESPONSE_GBS	3.84694
10	0.1	Q7RTP6	LUPUS_ERYTHEMATOSUS_SYSTEMIC	15.1627
10	0.1	O75351	MYASTHENIA_GRAVIS	12.1514
10	0.1	O75351	MYASTHENIA_GRAVIS_//_MUSCULAR_ATROPHY_MG	4.6644
10	0.1	Q7Z333	LUPUS_ERYTHEMATOSUS_SYSTEMIC_//_INCREASED_IFN_PRODUCTION_AND_UP-REGULATION_OF_IFN_INDUCIBLE_GENES	8.25971
10	0.1	P04183	THYROIDITIS_//_THYROCYTE_APOPTOSIS_AND_CYTOTOXICITY	26.9273
10	0.1	P04183	ANEMIA_//_INEFFECTIVE_ERYTHROPOIESIS	36.6302
10	0.1	Q8WY21	MYASTHENIA_GRAVIS	3.23668
10	0.1	Q8WY21	MYASTHENIA_GRAVIS_//_MUSCULAR_ATROPHY_MG	3.95085
10	0.1	Q14669	MYASTHENIA_GRAVIS	70.9734
10	0.1	Q7L099	ANEMIA	3.29512
10	0.1	Q14669	MYASTHENIA_GRAVIS_//_MUSCULAR_ATROPHY_MG	39.1654
10	0.1	Q9UPA5	PSORIASIS_//_INCREASED_VASCULARIZATION	3.60151
10	0.1	Q9NVI7	MYASTHENIA_GRAVIS_//_B_CELL_ANTIBODY-DEPENDENT_RESPONSE_MG	3.54137
10	0.1	P52209	RHEUMATOID_ARTHRITIS_//_SYNOVIAL_INFLAMMATION_RHEUMATOID_ARTHRITIS	12.9919
10	0.1	P61296	LUPUS_ERYTHEMATOSUS_SYSTEMIC_//_INCREASED_IFN_PRODUCTION_AND_UP-REGULATION_OF_IFN_INDUCIBLE_GENES	16.1203
10	0.1	Q92834	GUILLAIN-BARRE_SYNDROME_//_MYELIN_DAMAGE_AND_AXONAL_DISORGANISATION_GBS	55.4348
10	0.1	P22083	LUPUS_ERYTHEMATOSUS_SYSTEMIC_//_INCREASED_AUTOANTIGEN_AVAILABILITY	3.32339
10	0.1	Q69384	LUPUS_ERYTHEMATOSUS_SYSTEMIC_//_INCREASED_AUTOANTIGEN_AVAILABILITY	24.7657
10	0.1	P98164	GUILLAIN-BARRE_SYNDROME_//_TH1_RESPONSE_AGAINST_MYELIN_AND_NODAL_PROTEINS_GBS	18.9992
10	0.1	Q7L099	MYASTHENIA_GRAVIS_//_SYNAPTIC_DYSFUNCTION_MG	3.95423
10	0.1	O75351	RHEUMATOID_ARTHRITIS_//_BONE_EROSION_RHEUMATOID_ARTHRITIS	12.8964
10	0.1	Q63HR2	LUPUS_ERYTHEMATOSUS_SYSTEMIC_//_IMMUNE-COMPLEX_DEPOSITION	23.1651
10	0.1	P51530	DIABETES_TYPE_I_//_AUTOIMMUNE_DESTRUCTION_OF_PANCREATIC__x001a_-CELLS	40.5264
10	0.1	P38919	RHEUMATOID_ARTHRITIS_//_AUTOIMMUNE_RESPONSE_RHEUMATOID_ARTHRITIS	30.382
10	0.1	Q3T8J9	LUPUS_ERYTHEMATOSUS_SYSTEMIC	39.937
10	0.1	Q15615	MYASTHENIA_GRAVIS_//_SYNAPTIC_DYSFUNCTION_MG	3.75148
10	0.1	P98164	THYROIDITIS_//_SUSTAINED_THYROCYTE_SURVIVAL_AND_THYROID_HORMONE_PRODUCTION	19.3532
10	0.1	Q504T8	LUPUS_ERYTHEMATOSUS_SYSTEMIC_//_B-CELL_HYPERACTIVITY	3.42288
10	0.1	Q8WY21	RHEUMATOID_ARTHRITIS_//_BONE_EROSION_RHEUMATOID_ARTHRITIS	3.23351
10	0.1	O43251	RHEUMATOID_ARTHRITIS_//_AUTOIMMUNE_RESPONSE_RHEUMATOID_ARTHRITIS	19.9426
10	0.1	Q7Z333	THYROIDITIS_//_DEVELOPMENT_OF_THYROID_AUTOIMMUNITY	40.9577
10	0.1	Q14669	RHEUMATOID_ARTHRITIS_//_BONE_EROSION_RHEUMATOID_ARTHRITIS	6.33801
10	0.1	P52848	RHEUMATOID_ARTHRITIS	8.41818
10	0.1	Q3L8U1	GUILLAIN-BARRE_SYNDROME_//_COMPLEMENT-MEDIATED_CELL_CYTOTOXICITY_GBS	3.68297
10	0.1	P0CL83	RHEUMATOID_ARTHRITIS_//_ARTICULAR_DESTRUCTION_RHEUMATOID_ARTHRITIS	3.53117
10	0.1	P78509	RHEUMATOID_ARTHRITIS	33.5766
10	0.1	Q86W33	DIABETES_TYPE_I	11.1968
10	0.1	Q8IY57	THYROIDITIS_//_SUSTAINED_THYROCYTE_SURVIVAL_AND_THYROID_HORMONE_PRODUCTION	9.24305
10	0.1	Q86TG7	MYASTHENIA_GRAVIS_//_SYNAPTIC_DYSFUNCTION_MG	17.7007
10	0.1	O76024	GUILLAIN-BARRE_SYNDROME	17.2725
10	0.1	Q16825	DIABETES_TYPE_I	70.5923
10	0.1	Q15615	LUPUS_ERYTHEMATOSUS_SYSTEMIC_//_DEFECTIVE_T-CELL_PHYSIOLOGY	6.44382
10	0.1	Q9P2E3	RHEUMATOID_ARTHRITIS_//_SYNOVIAL_INFLAMMATION_RHEUMATOID_ARTHRITIS	8.75367
10	0.1	Q9BXC0	MYASTHENIA_GRAVIS_//_B_CELL_ANTIBODY-DEPENDENT_RESPONSE_MG	15.9899
10	0.1	Q5T2N8	LUPUS_ERYTHEMATOSUS_SYSTEMIC_//_INCREASED_AUTOANTIGEN_AVAILABILITY	11.2607
10	0.1	Q9UN37	GUILLAIN-BARRE_SYNDROME_//_COMPLEMENT-MEDIATED_CELL_CYTOTOXICITY_GBS	20.8152
10	0.1	P12259	MYASTHENIA_GRAVIS	28.1797
10	0.1	P49459	LUPUS_ERYTHEMATOSUS_SYSTEMIC_//_DEFECTIVE_T-CELL_PHYSIOLOGY	6.87725
10	0.1	P12259	MYASTHENIA_GRAVIS_//_MUSCULAR_ATROPHY_MG	26.9276
10	0.1	O76024	RHEUMATOID_ARTHRITIS_//_BONE_EROSION_RHEUMATOID_ARTHRITIS	22.76
10	0.1	O75351	LUPUS_ERYTHEMATOSUS_SYSTEMIC_//_B-CELL_HYPERACTIVITY	18.9427
10	0.1	Q96R06	ANEMIA_//_EXCESSIVE_BLOOD_CELL_DESTRUCTION_(HEMOLYSIS)	62.8772
10	0.1	Q92614	DERMATOMYOSITIS_//_T_CELL_ACTIVATION_AND_B_CELL_ANTIBODY-DEPENDENT_RESPONSE_DM	15.0414
10	0.1	Q9BYK8	RHEUMATOID_ARTHRITIS_//_AUTOIMMUNE_RESPONSE_RHEUMATOID_ARTHRITIS	4.09196
10	0.1	Q13217	LUPUS_ERYTHEMATOSUS_SYSTEMIC_//_DEFECTIVE_SELF-TOLERANCE_CHECK-POINTS_AND_AUTO-ANTIBODY_PRODUCTION	14.0805
10	0.1	P16401	LUPUS_ERYTHEMATOSUS_SYSTEMIC_//_DEFECTIVE_SELF-TOLERANCE_CHECK-POINTS_AND_AUTO-ANTIBODY_PRODUCTION	11.1032
10	0.1	Q8WY21	LUPUS_ERYTHEMATOSUS_SYSTEMIC_//_B-CELL_HYPERACTIVITY	3.72229
10	0.1	Q14669	LUPUS_ERYTHEMATOSUS_SYSTEMIC_//_B-CELL_HYPERACTIVITY	3.78914
10	0.1	Q14678	MYASTHENIA_GRAVIS_//_B_CELL_ANTIBODY-DEPENDENT_RESPONSE_MG	4.40033
10	0.1	P51610	THYROIDITIS_//_THYROCYTE_APOPTOSIS_AND_CYTOTOXICITY	67.4
10	0.1	Q05682	ANEMIA_//_INEFFECTIVE_ERYTHROPOIESIS	3.57379
10	0.1	Q9NVI7	MYASTHENIA_GRAVIS	12.3923
10	0.1	Q9NVI7	MYASTHENIA_GRAVIS_//_MUSCULAR_ATROPHY_MG	4.05807
10	0.1	Q96R06	LUPUS_ERYTHEMATOSUS_SYSTEMIC_//_DEFECTIVE_SELF-TOLERANCE_CHECK-POINTS_AND_AUTO-ANTIBODY_PRODUCTION	9.79907
10	0.1	Q86XK2	DIABETES_TYPE_I_//_AUTOIMMUNE_DESTRUCTION_OF_PANCREATIC__x001a_-CELLS	72.1715
10	0.1	P0DME0	THYROIDITIS_//_THYROCYTE_APOPTOSIS_AND_CYTOTOXICITY	3.24332
10	0.1	Q9NYC9	DERMATOMYOSITIS_//_COMPLEMENT-MEDIATED_CELL_CYTOTOXICITY_DM	3.63848
10	0.1	P52209	GUILLAIN-BARRE_SYNDROME_//_COMPLEMENT-MEDIATED_CELL_CYTOTOXICITY_GBS	3.62283
10	0.1	O14775	RHEUMATOID_ARTHRITIS_//_AUTOIMMUNE_RESPONSE_RHEUMATOID_ARTHRITIS	8.89932
10	0.1	Q8TE49	LUPUS_ERYTHEMATOSUS_SYSTEMIC_//_INCREASED_IFN_PRODUCTION_AND_UP-REGULATION_OF_IFN_INDUCIBLE_GENES	6.3295
10	0.1	Q03052	DERMATOMYOSITIS	19.1305
10	0.1	Q7Z7G8	THYROIDITIS_//_DEVELOPMENT_OF_THYROID_AUTOIMMUNITY	3.66273
10	0.1	P16401	DERMATOMYOSITIS_//_EXAGGERATED_INNATE_IMMUNE_RESPONSE_DM	13.1418
10	0.1	Q9NQR1	RHEUMATOID_ARTHRITIS	42.8921
10	0.1	Q9BYR0	THYROIDITIS_//_THYROID_DESTRUCTION_AND_REMODELLING	46.3348
10	0.1	Q92614	RHEUMATOID_ARTHRITIS_//_BONE_EROSION_RHEUMATOID_ARTHRITIS	3.40359
10	0.1	Q8NFM7	LUPUS_ERYTHEMATOSUS_SYSTEMIC_//_DEFECTIVE_T-CELL_PHYSIOLOGY	4.18945
10	0.1	Q63HR2	GUILLAIN-BARRE_SYNDROME_//_B_CELL_ANTIBODY-DEPENDENT_RESPONSE_GBS	47.0352
10	0.1	P51530	THYROIDITIS_//_DRUG-INDUCED_THYROIDITIS	25.9965
10	0.1	P36578	DERMATOMYOSITIS_//_COMPLEMENT-MEDIATED_CELL_CYTOTOXICITY_DM	50.6289
10	0.1	Q13421	THYROIDITIS_//_SUSTAINED_THYROCYTE_SURVIVAL_AND_THYROID_HORMONE_PRODUCTION	3.40608
10	0.1	O95342	DIABETES_TYPE_I_//_AUTOIMMUNE_DESTRUCTION_OF_PANCREATIC__x001a_-CELLS	11.008
10	0.1	Q9NVI7	RHEUMATOID_ARTHRITIS_//_BONE_EROSION_RHEUMATOID_ARTHRITIS	24.3515
10	0.1	Q86W33	THYROIDITIS_//_DRUG-INDUCED_THYROIDITIS	10.0167
10	0.1	Q9BYR0	THYROIDITIS	27.6048
10	0.1	P23470	THYROIDITIS_//_THYROID_DESTRUCTION_AND_REMODELLING	25.3558
10	0.1	Q96T23	DERMATOMYOSITIS_//_EXAGGERATED_INNATE_IMMUNE_RESPONSE_DM	5.56917
10	0.1	Q9UBS9	THYROIDITIS_//_THYROID_DESTRUCTION_AND_REMODELLING	5.38399
10	0.1	P49459	LUPUS_ERYTHEMATOSUS_SYSTEMIC	32.6902
10	0.1	O75351	GUILLAIN-BARRE_SYNDROME_//_TH1_RESPONSE_AGAINST_MYELIN_AND_NODAL_PROTEINS_GBS	17.7009
10	0.1	Q96PE2	LUPUS_ERYTHEMATOSUS_SYSTEMIC_//_IMMUNE-COMPLEX_DEPOSITION	3.61165
10	0.1	Q9BWF3	RHEUMATOID_ARTHRITIS	31.3866
10	0.1	Q63HR2	ANEMIA	64.8298
10	0.1	Q13217	ANEMIA_//_EXCESSIVE_BLOOD_LOSS_(HEMORRHAGE)	54.4858
10	0.1	Q9BXT8	ANEMIA_//_EXCESSIVE_BLOOD_CELL_DESTRUCTION_(HEMOLYSIS)	3.61518
10	0.1	Q9UBS9	THYROIDITIS	11.4416
10	0.1	O75351	THYROIDITIS_//_SUSTAINED_THYROCYTE_SURVIVAL_AND_THYROID_HORMONE_PRODUCTION	6.23592
10	0.1	P52747	MYASTHENIA_GRAVIS_//_B_CELL_ANTIBODY-DEPENDENT_RESPONSE_MG	4.33635
10	0.1	Q8WY21	GUILLAIN-BARRE_SYNDROME_//_TH1_RESPONSE_AGAINST_MYELIN_AND_NODAL_PROTEINS_GBS	3.31362
10	0.1	Q7RTP6	RHEUMATOID_ARTHRITIS	15.937
10	0.1	Q6RI45	DERMATOMYOSITIS_//_T_CELL_ACTIVATION_AND_B_CELL_ANTIBODY-DEPENDENT_RESPONSE_DM	3.97947
10	0.1	Q14669	GUILLAIN-BARRE_SYNDROME_//_TH1_RESPONSE_AGAINST_MYELIN_AND_NODAL_PROTEINS_GBS	26.3816
10	0.1	Q63HR2	MYASTHENIA_GRAVIS_//_SYNAPTIC_DYSFUNCTION_MG	20.7811
10	0.1	O75400	DERMATOMYOSITIS_//_T_CELL_ACTIVATION_AND_B_CELL_ANTIBODY-DEPENDENT_RESPONSE_DM	3.46709
10	0.1	Q8WY21	THYROIDITIS_//_SUSTAINED_THYROCYTE_SURVIVAL_AND_THYROID_HORMONE_PRODUCTION	3.74993
10	0.1	Q9BXC0	MYASTHENIA_GRAVIS	25.5175
10	0.1	Q9BTD8	LUPUS_ERYTHEMATOSUS_SYSTEMIC_//_DEFECTIVE_SELF-TOLERANCE_CHECK-POINTS_AND_AUTO-ANTIBODY_PRODUCTION	3.87101
10	0.1	Q9BXC0	MYASTHENIA_GRAVIS_//_MUSCULAR_ATROPHY_MG	49.6164
10	0.1	Q7L5D6	RHEUMATOID_ARTHRITIS_//_SYNOVIAL_INFLAMMATION_RHEUMATOID_ARTHRITIS	24.0238
10	0.1	Q14669	THYROIDITIS_//_SUSTAINED_THYROCYTE_SURVIVAL_AND_THYROID_HORMONE_PRODUCTION	9.76776
10	0.1	P36508	LUPUS_ERYTHEMATOSUS_SYSTEMIC_//_INCREASED_IFN_PRODUCTION_AND_UP-REGULATION_OF_IFN_INDUCIBLE_GENES	7.00063
10	0.1	Q69384	RHEUMATOID_ARTHRITIS_//_AUTOIMMUNE_RESPONSE_RHEUMATOID_ARTHRITIS	32.377
10	0.1	Q9P2E3	GUILLAIN-BARRE_SYNDROME_//_COMPLEMENT-MEDIATED_CELL_CYTOTOXICITY_GBS	3.68297
10	0.1	Q5T9A4	DIABETES_TYPE_I_//_AUTOIMMUNE_DESTRUCTION_OF_PANCREATIC__x001a_-CELLS	30.4259
10	0.1	P04183	LUPUS_ERYTHEMATOSUS_SYSTEMIC_//_IMMUNE-COMPLEX_DEPOSITION	48.6886
10	0.1	Q01105	GUILLAIN-BARRE_SYNDROME_//_B_CELL_ANTIBODY-DEPENDENT_RESPONSE_GBS	13.3855
10	0.1	Q9BXT8	LUPUS_ERYTHEMATOSUS_SYSTEMIC_//_DEFECTIVE_SELF-TOLERANCE_CHECK-POINTS_AND_AUTO-ANTIBODY_PRODUCTION	3.63114
10	0.1	Q9UJA3	RHEUMATOID_ARTHRITIS_//_AUTOIMMUNE_RESPONSE_RHEUMATOID_ARTHRITIS	10.5984
10	0.1	P13232	MYASTHENIA_GRAVIS_//_B_CELL_ANTIBODY-DEPENDENT_RESPONSE_MG	23.1889
10	0.1	Q96RN1	LUPUS_ERYTHEMATOSUS_SYSTEMIC_//_INCREASED_IFN_PRODUCTION_AND_UP-REGULATION_OF_IFN_INDUCIBLE_GENES	3.71633
10	0.1	Q92614	LUPUS_ERYTHEMATOSUS_SYSTEMIC_//_B-CELL_HYPERACTIVITY	3.26882
10	0.1	Q14678	MYASTHENIA_GRAVIS	3.74573
10	0.1	Q8NFM7	LUPUS_ERYTHEMATOSUS_SYSTEMIC	67.9241
10	0.1	Q14678	MYASTHENIA_GRAVIS_//_MUSCULAR_ATROPHY_MG	8.10527
10	0.1	Q9NVI7	LUPUS_ERYTHEMATOSUS_SYSTEMIC_//_B-CELL_HYPERACTIVITY	3.5395
10	0.1	P03951	RHEUMATOID_ARTHRITIS	26.8364
10	0.1	O00716	DERMATOMYOSITIS	68.0173
10	0.1	Q9BXC0	RHEUMATOID_ARTHRITIS_//_BONE_EROSION_RHEUMATOID_ARTHRITIS	3.30648
10	0.1	P63146	LUPUS_ERYTHEMATOSUS_SYSTEMIC_//_INCREASED_IFN_PRODUCTION_AND_UP-REGULATION_OF_IFN_INDUCIBLE_GENES	65.0121
10	0.1	Q6RI45	RHEUMATOID_ARTHRITIS_//_BONE_EROSION_RHEUMATOID_ARTHRITIS	3.32236
10	0.1	Q02930	THYROIDITIS_//_THYROCYTE_APOPTOSIS_AND_CYTOTOXICITY	33.9986
10	0.1	O75400	RHEUMATOID_ARTHRITIS_//_BONE_EROSION_RHEUMATOID_ARTHRITIS	3.56554
10	0.1	Q7L099	LUPUS_ERYTHEMATOSUS_SYSTEMIC_//_INCREASED_IFN_PRODUCTION_AND_UP-REGULATION_OF_IFN_INDUCIBLE_GENES	3.63433
10	0.1	Q9BTD8	DERMATOMYOSITIS_//_EXAGGERATED_INNATE_IMMUNE_RESPONSE_DM	3.59734
10	0.1	Q3L8U1	ANEMIA_//_EXCESSIVE_BLOOD_CELL_DESTRUCTION_(HEMOLYSIS)	27.571
10	0.1	P36508	THYROIDITIS_//_DEVELOPMENT_OF_THYROID_AUTOIMMUNITY	66.4333
10	0.1	Q9H869	LUPUS_ERYTHEMATOSUS_SYSTEMIC	20.4035
10	0.1	P78509	GUILLAIN-BARRE_SYNDROME_//_MYELIN_DAMAGE_AND_AXONAL_DISORGANISATION_GBS	9.12742
10	0.1	P36578	LUPUS_ERYTHEMATOSUS_SYSTEMIC_//_DEFECTIVE_SELF-TOLERANCE_CHECK-POINTS_AND_AUTO-ANTIBODY_PRODUCTION	10.8977
10	0.1	Q9BRZ2	LUPUS_ERYTHEMATOSUS_SYSTEMIC_//_INCREASED_AUTOANTIGEN_AVAILABILITY	9.42559
10	0.1	Q3T8J9	THYROIDITIS_//_DEVELOPMENT_OF_THYROID_AUTOIMMUNITY	3.33267
10	0.1	Q14678	RHEUMATOID_ARTHRITIS_//_BONE_EROSION_RHEUMATOID_ARTHRITIS	4.98483
10	0.1	P98164	THYROIDITIS_//_THYROCYTE_APOPTOSIS_AND_CYTOTOXICITY	7.71906
10	0.1	Q9NYC9	DERMATOMYOSITIS_//_SKIN_AND_MUSCLE_ATROPHY_DM	3.97069
10	0.1	Q86XK2	THYROIDITIS_//_DRUG-INDUCED_THYROIDITIS	23.8535
10	0.1	Q96RN1	THYROIDITIS_//_DEVELOPMENT_OF_THYROID_AUTOIMMUNITY	3.70972
10	0.1	Q92834	DIABETES_TYPE_I_//_AUTOIMMUNE_DESTRUCTION_OF_PANCREATIC__x001a_-CELLS	73.5778
10	0.1	Q13217	RHEUMATOID_ARTHRITIS_//_ARTICULAR_DESTRUCTION_RHEUMATOID_ARTHRITIS	3.66633
10	0.1	Q6PF18	GUILLAIN-BARRE_SYNDROME_//_MYELIN_DAMAGE_AND_AXONAL_DISORGANISATION_GBS	14.2726
10	0.1	Q5T2N8	RHEUMATOID_ARTHRITIS_//_AUTOIMMUNE_RESPONSE_RHEUMATOID_ARTHRITIS	30.3819
10	0.1	Q13472	RHEUMATOID_ARTHRITIS_//_SYNOVIAL_INFLAMMATION_RHEUMATOID_ARTHRITIS	23.7756
10	0.1	P16401	RHEUMATOID_ARTHRITIS_//_ARTICULAR_DESTRUCTION_RHEUMATOID_ARTHRITIS	4.70574
10	0.1	P12259	GUILLAIN-BARRE_SYNDROME_//_TH1_RESPONSE_AGAINST_MYELIN_AND_NODAL_PROTEINS_GBS	28.0523
10	0.1	Q9UN37	ANEMIA_//_EXCESSIVE_BLOOD_CELL_DESTRUCTION_(HEMOLYSIS)	62.8772
10	0.1	P12259	THYROIDITIS_//_SUSTAINED_THYROCYTE_SURVIVAL_AND_THYROID_HORMONE_PRODUCTION	46.1074
10	0.1	O95342	THYROIDITIS_//_DRUG-INDUCED_THYROIDITIS	3.9584
10	0.1	Q8N126	LUPUS_ERYTHEMATOSUS_SYSTEMIC_//_INCREASED_AUTOANTIGEN_AVAILABILITY	25.9775
10	0.1	P36956	LUPUS_ERYTHEMATOSUS_SYSTEMIC	70.5675
10	0.1	Q96T23	RHEUMATOID_ARTHRITIS_//_ARTICULAR_DESTRUCTION_RHEUMATOID_ARTHRITIS	5.08953
10	0.1	P52747	MYASTHENIA_GRAVIS	69.232
10	0.1	P52747	MYASTHENIA_GRAVIS_//_MUSCULAR_ATROPHY_MG	82.7022
10	0.1	P37088	LUPUS_ERYTHEMATOSUS_SYSTEMIC_//_INCREASED_AUTOANTIGEN_AVAILABILITY	6.66268
10	0.1	Q96PE2	GUILLAIN-BARRE_SYNDROME_//_B_CELL_ANTIBODY-DEPENDENT_RESPONSE_GBS	14.5748
10	0.1	Q8IY57	ANEMIA_//_INEFFECTIVE_ERYTHROPOIESIS	7.07979
10	0.1	Q9BXC0	LUPUS_ERYTHEMATOSUS_SYSTEMIC_//_B-CELL_HYPERACTIVITY	22.3877
10	0.1	Q96R06	RHEUMATOID_ARTHRITIS_//_ARTICULAR_DESTRUCTION_RHEUMATOID_ARTHRITIS	7.15687
10	0.1	Q9NVI7	GUILLAIN-BARRE_SYNDROME_//_TH1_RESPONSE_AGAINST_MYELIN_AND_NODAL_PROTEINS_GBS	3.6994
10	0.1	Q9BXT6	RHEUMATOID_ARTHRITIS_//_AUTOIMMUNE_RESPONSE_RHEUMATOID_ARTHRITIS	30.3819
10	0.1	Q6RI45	LUPUS_ERYTHEMATOSUS_SYSTEMIC_//_B-CELL_HYPERACTIVITY	8.74636
10	0.1	Q8NG98	LUPUS_ERYTHEMATOSUS_SYSTEMIC_//_DEFECTIVE_T-CELL_PHYSIOLOGY	6.44382
10	0.1	Q06495	PSORIASIS_//_ABNORMAL_KERATINOCYTE_DIFFERENTIATION	17.8372
10	0.1	P55017	GUILLAIN-BARRE_SYNDROME_//_B_CELL_ANTIBODY-DEPENDENT_RESPONSE_GBS	3.8548
10	0.1	O75400	LUPUS_ERYTHEMATOSUS_SYSTEMIC_//_B-CELL_HYPERACTIVITY	3.2525
10	0.1	P06400	LUPUS_ERYTHEMATOSUS_SYSTEMIC_//_DEFECTIVE_T-CELL_PHYSIOLOGY	58.6697
10	0.1	Q9NVI7	THYROIDITIS_//_SUSTAINED_THYROCYTE_SURVIVAL_AND_THYROID_HORMONE_PRODUCTION	20.4947
10	0.1	P20264	LUPUS_ERYTHEMATOSUS_SYSTEMIC_//_DEFECTIVE_SELF-TOLERANCE_CHECK-POINTS_AND_AUTO-ANTIBODY_PRODUCTION	26.7006
10	0.1	P51610	LUPUS_ERYTHEMATOSUS_SYSTEMIC_//_IMMUNE-COMPLEX_DEPOSITION	15.7644
10	0.1	Q96PE2	ANEMIA	11.5311
10	0.1	P17544	RHEUMATOID_ARTHRITIS_//_SYNOVIAL_INFLAMMATION_RHEUMATOID_ARTHRITIS	67.4347
10	0.1	Q7L5D6	GUILLAIN-BARRE_SYNDROME_//_COMPLEMENT-MEDIATED_CELL_CYTOTOXICITY_GBS	40.0892
10	0.1	P52747	RHEUMATOID_ARTHRITIS_//_BONE_EROSION_RHEUMATOID_ARTHRITIS	6.48989
10	0.1	P19021	LUPUS_ERYTHEMATOSUS_SYSTEMIC_//_DEFECTIVE_T-CELL_PHYSIOLOGY	26.489
10	0.1	Q14678	LUPUS_ERYTHEMATOSUS_SYSTEMIC_//_B-CELL_HYPERACTIVITY	3.52433
10	0.1	P78381	THYROIDITIS_//_THYROCYTE_APOPTOSIS_AND_CYTOTOXICITY	3.23626
10	0.1	Q9BSW7	GUILLAIN-BARRE_SYNDROME_//_B_CELL_ANTIBODY-DEPENDENT_RESPONSE_GBS	22.2257
10	0.1	P52209	ANEMIA_//_EXCESSIVE_BLOOD_CELL_DESTRUCTION_(HEMOLYSIS)	73.8221
10	0.1	Q5T9A4	THYROIDITIS_//_DRUG-INDUCED_THYROIDITIS	11.158
10	0.1	P13232	MYASTHENIA_GRAVIS	38.8496
10	0.1	P0CL83	GUILLAIN-BARRE_SYNDROME	3.70855
10	0.1	Q9NQ79	DERMATOMYOSITIS_//_EXAGGERATED_INNATE_IMMUNE_RESPONSE_DM	3.59734
10	0.1	P0DME0	LUPUS_ERYTHEMATOSUS_SYSTEMIC_//_IMMUNE-COMPLEX_DEPOSITION	3.88233
10	0.1	P07305	LUPUS_ERYTHEMATOSUS_SYSTEMIC_//_INCREASED_IFN_PRODUCTION_AND_UP-REGULATION_OF_IFN_INDUCIBLE_GENES	10.1637
10	0.1	Q9H307	DIABETES_TYPE_I	64.0798
10	0.1	Q9H307	RHEUMATOID_ARTHRITIS_//_SYNOVIAL_INFLAMMATION_RHEUMATOID_ARTHRITIS	23.4992
10	0.1	P0CL83	RHEUMATOID_ARTHRITIS_//_BONE_EROSION_RHEUMATOID_ARTHRITIS	3.7096
10	0.1	Q8WXS5	RHEUMATOID_ARTHRITIS_//_SYNOVIAL_INFLAMMATION_RHEUMATOID_ARTHRITIS	67.6728
10	0.1	Q15615	RHEUMATOID_ARTHRITIS	5.21894
10	0.1	P04183	ANEMIA	53.0724
10	0.1	Q9BTD8	RHEUMATOID_ARTHRITIS_//_ARTICULAR_DESTRUCTION_RHEUMATOID_ARTHRITIS	16.4561
10	0.1	P04183	MYASTHENIA_GRAVIS_//_SYNAPTIC_DYSFUNCTION_MG	65.4061
10	0.1	P10412	RHEUMATOID_ARTHRITIS_//_AUTOIMMUNE_RESPONSE_RHEUMATOID_ARTHRITIS	12.4657
10	0.1	Q9BXC0	GUILLAIN-BARRE_SYNDROME_//_TH1_RESPONSE_AGAINST_MYELIN_AND_NODAL_PROTEINS_GBS	15.4512
10	0.1	Q86W33	ANEMIA_//_EXCESSIVE_BLOOD_CELL_DESTRUCTION_(HEMOLYSIS)	4.35472
10	0.1	Q9H1B7	LUPUS_ERYTHEMATOSUS_SYSTEMIC_//_INCREASED_AUTOANTIGEN_AVAILABILITY	3.72233
10	0.1	Q9BXT8	RHEUMATOID_ARTHRITIS_//_ARTICULAR_DESTRUCTION_RHEUMATOID_ARTHRITIS	3.53117
10	0.1	Q8NG98	LUPUS_ERYTHEMATOSUS_SYSTEMIC	11.8514
10	0.1	Q13421	ANEMIA_//_INEFFECTIVE_ERYTHROPOIESIS	3.70818
10	0.1	P06400	LUPUS_ERYTHEMATOSUS_SYSTEMIC	74.3965
10	0.1	Q9BXC0	THYROIDITIS_//_SUSTAINED_THYROCYTE_SURVIVAL_AND_THYROID_HORMONE_PRODUCTION	3.34274
10	0.1	P00451	LUPUS_ERYTHEMATOSUS_SYSTEMIC_//_DEFECTIVE_T-CELL_PHYSIOLOGY	3.53962
10	0.1	P52209	THYROIDITIS	4.59918
10	0.1	Q86TG7	RHEUMATOID_ARTHRITIS	23.1032
10	0.1	Q16825	ANEMIA_//_EXCESSIVE_BLOOD_CELL_DESTRUCTION_(HEMOLYSIS)	73.8221
10	0.1	P52747	LUPUS_ERYTHEMATOSUS_SYSTEMIC_//_B-CELL_HYPERACTIVITY	5.36922
10	0.1	Q9P2E3	ANEMIA_//_EXCESSIVE_BLOOD_CELL_DESTRUCTION_(HEMOLYSIS)	4.35472
10	0.1	Q13472	GUILLAIN-BARRE_SYNDROME_//_COMPLEMENT-MEDIATED_CELL_CYTOTOXICITY_GBS	40.0892
10	0.1	P19021	LUPUS_ERYTHEMATOSUS_SYSTEMIC	4.86756
10	0.1	Q14678	GUILLAIN-BARRE_SYNDROME_//_TH1_RESPONSE_AGAINST_MYELIN_AND_NODAL_PROTEINS_GBS	3.95772
10	0.1	Q63HR2	LUPUS_ERYTHEMATOSUS_SYSTEMIC_//_INCREASED_IFN_PRODUCTION_AND_UP-REGULATION_OF_IFN_INDUCIBLE_GENES	18.7396
10	0.1	O75351	THYROIDITIS_//_THYROCYTE_APOPTOSIS_AND_CYTOTOXICITY	4.08255
10	0.1	Q86W33	LUPUS_ERYTHEMATOSUS_SYSTEMIC_//_DEFECTIVE_SELF-TOLERANCE_CHECK-POINTS_AND_AUTO-ANTIBODY_PRODUCTION	3.62278
10	0.1	Q14678	THYROIDITIS_//_SUSTAINED_THYROCYTE_SURVIVAL_AND_THYROID_HORMONE_PRODUCTION	5.36722
10	0.1	Q9BRZ2	ANEMIA_//_INEFFECTIVE_ERYTHROPOIESIS	20.0093
10	0.1	P03951	GUILLAIN-BARRE_SYNDROME_//_MYELIN_DAMAGE_AND_AXONAL_DISORGANISATION_GBS	3.87094
10	0.1	Q8N3J6	DIABETES_TYPE_I	25.0049
10	0.1	Q8WY21	THYROIDITIS_//_THYROCYTE_APOPTOSIS_AND_CYTOTOXICITY	3.23289
10	0.1	Q8WY21	ANEMIA_//_INEFFECTIVE_ERYTHROPOIESIS	3.26469
10	0.1	Q14669	THYROIDITIS_//_THYROCYTE_APOPTOSIS_AND_CYTOTOXICITY	17.7496
10	0.1	Q16825	LUPUS_ERYTHEMATOSUS_SYSTEMIC_//_DEFECTIVE_SELF-TOLERANCE_CHECK-POINTS_AND_AUTO-ANTIBODY_PRODUCTION	5.14381
10	0.1	P49459	DERMATOMYOSITIS	71.6973
10	0.1	P09917	DIABETES_TYPE_I	66.5289
10	0.1	Q02930	LUPUS_ERYTHEMATOSUS_SYSTEMIC_//_IMMUNE-COMPLEX_DEPOSITION	72.0582
10	0.1	P17544	GUILLAIN-BARRE_SYNDROME_//_COMPLEMENT-MEDIATED_CELL_CYTOTOXICITY_GBS	5.86807
10	0.1	Q9BYR0	MYASTHENIA_GRAVIS_//_B_CELL_ANTIBODY-DEPENDENT_RESPONSE_MG	3.32456
10	0.1	Q3L8U1	RHEUMATOID_ARTHRITIS_//_ARTICULAR_DESTRUCTION_RHEUMATOID_ARTHRITIS	3.61668
10	0.1	P46977	RHEUMATOID_ARTHRITIS	7.37463
10	0.1	P37088	ANEMIA_//_INEFFECTIVE_ERYTHROPOIESIS	12.382
10	0.1	Q9P2E3	THYROIDITIS	8.09356
10	0.1	P23470	MYASTHENIA_GRAVIS_//_B_CELL_ANTIBODY-DEPENDENT_RESPONSE_MG	21.1357
10	0.1	Q9UBS9	MYASTHENIA_GRAVIS_//_B_CELL_ANTIBODY-DEPENDENT_RESPONSE_MG	28.9615
10	0.1	Q9NQ79	RHEUMATOID_ARTHRITIS_//_ARTICULAR_DESTRUCTION_RHEUMATOID_ARTHRITIS	15.2043
10	0.1	P98164	LUPUS_ERYTHEMATOSUS_SYSTEMIC_//_IMMUNE-COMPLEX_DEPOSITION	46.0259
10	0.1	P00451	LUPUS_ERYTHEMATOSUS_SYSTEMIC	30.6198
10	0.1	P0DME0	GUILLAIN-BARRE_SYNDROME_//_B_CELL_ANTIBODY-DEPENDENT_RESPONSE_GBS	3.32573
10	0.1	P51610	ANEMIA	16.8564
10	0.1	O76024	THYROIDITIS_//_THYROCYTE_APOPTOSIS_AND_CYTOTOXICITY	8.20367
10	0.1	Q8WXS5	GUILLAIN-BARRE_SYNDROME_//_COMPLEMENT-MEDIATED_CELL_CYTOTOXICITY_GBS	26.0141
10	0.1	P52747	GUILLAIN-BARRE_SYNDROME_//_TH1_RESPONSE_AGAINST_MYELIN_AND_NODAL_PROTEINS_GBS	34.6608
10	0.1	Q9H869	THYROIDITIS_//_DEVELOPMENT_OF_THYROID_AUTOIMMUNITY	75.0861
10	0.1	Q7Z333	RHEUMATOID_ARTHRITIS_//_SYNOVIAL_INFLAMMATION_RHEUMATOID_ARTHRITIS	22.5714
10	0.1	P51530	ANEMIA_//_EXCESSIVE_BLOOD_LOSS_(HEMORRHAGE)	54.4858
10	0.1	Q9UJA3	LUPUS_ERYTHEMATOSUS_SYSTEMIC_//_IMMUNE-COMPLEX_DEPOSITION	20.5422
10	0.1	P52747	THYROIDITIS_//_SUSTAINED_THYROCYTE_SURVIVAL_AND_THYROID_HORMONE_PRODUCTION	16.9358
10	0.1	Q9UN37	RHEUMATOID_ARTHRITIS_//_ARTICULAR_DESTRUCTION_RHEUMATOID_ARTHRITIS	7.28773
10	0.1	P51610	MYASTHENIA_GRAVIS_//_SYNAPTIC_DYSFUNCTION_MG	21.8974
10	0.1	P20264	RHEUMATOID_ARTHRITIS_//_ARTICULAR_DESTRUCTION_RHEUMATOID_ARTHRITIS	3.49299
10	0.1	Q86W33	ANEMIA_//_EXCESSIVE_BLOOD_LOSS_(HEMORRHAGE)	54.4858
10	0.1	P0DME0	ANEMIA	5.92096
10	0.1	Q9BYK8	GUILLAIN-BARRE_SYNDROME_//_B_CELL_ANTIBODY-DEPENDENT_RESPONSE_GBS	14.5748
10	0.1	P36508	GUILLAIN-BARRE_SYNDROME_//_MYELIN_DAMAGE_AND_AXONAL_DISORGANISATION_GBS	8.79638
10	0.1	P78509	DIABETES_TYPE_I_//_AUTOIMMUNE_DESTRUCTION_OF_PANCREATIC__x001a_-CELLS	82.8069
10	0.1	O43251	LUPUS_ERYTHEMATOSUS_SYSTEMIC	29.1151
10	0.1	Q99932	LUPUS_ERYTHEMATOSUS_SYSTEMIC_//_INCREASED_IFN_PRODUCTION_AND_UP-REGULATION_OF_IFN_INDUCIBLE_GENES	10.5747
10	0.1	Q01105	THYROIDITIS_//_DEVELOPMENT_OF_THYROID_AUTOIMMUNITY	76.9876
10	0.1	P12259	ANEMIA_//_INEFFECTIVE_ERYTHROPOIESIS	9.94351
10	0.1	Q7L5D6	ANEMIA_//_EXCESSIVE_BLOOD_CELL_DESTRUCTION_(HEMOLYSIS)	27.571
10	0.1	Q8N3J6	THYROIDITIS_//_DRUG-INDUCED_THYROIDITIS	37.3211
10	0.1	P10809	LUPUS_ERYTHEMATOSUS_SYSTEMIC_//_DEFECTIVE_T-CELL_PHYSIOLOGY	74.7942
10	0.1	Q6PF18	DIABETES_TYPE_I_//_AUTOIMMUNE_DESTRUCTION_OF_PANCREATIC__x001a_-CELLS	51.2699
10	0.1	Q96T23	DERMATOMYOSITIS_//_T_CELL_ACTIVATION_AND_B_CELL_ANTIBODY-DEPENDENT_RESPONSE_DM	30.1029
10	0.1	Q7L099	GUILLAIN-BARRE_SYNDROME_//_MYELIN_DAMAGE_AND_AXONAL_DISORGANISATION_GBS	3.85826
10	0.1	Q05682	LUPUS_ERYTHEMATOSUS_SYSTEMIC_//_DEFECTIVE_T-CELL_PHYSIOLOGY	14.7206
10	0.1	P78381	LUPUS_ERYTHEMATOSUS_SYSTEMIC_//_IMMUNE-COMPLEX_DEPOSITION	3.25061
10	0.1	P09917	THYROIDITIS_//_DRUG-INDUCED_THYROIDITIS	4.19723
10	0.1	O14775	GUILLAIN-BARRE_SYNDROME_//_B_CELL_ANTIBODY-DEPENDENT_RESPONSE_GBS	9.32982
10	0.1	Q13217	GUILLAIN-BARRE_SYNDROME	3.58097
10	0.1	Q9NVI7	THYROIDITIS_//_THYROCYTE_APOPTOSIS_AND_CYTOTOXICITY	4.08424
10	0.1	O95218	MYASTHENIA_GRAVIS_//_B_CELL_ANTIBODY-DEPENDENT_RESPONSE_MG	6.0779
10	0.1	Q96PE2	LUPUS_ERYTHEMATOSUS_SYSTEMIC_//_INCREASED_IFN_PRODUCTION_AND_UP-REGULATION_OF_IFN_INDUCIBLE_GENES	28.1004
10	0.1	Q6ZS30	LUPUS_ERYTHEMATOSUS_SYSTEMIC_//_DEFECTIVE_SELF-TOLERANCE_CHECK-POINTS_AND_AUTO-ANTIBODY_PRODUCTION	3.62278
10	0.1	P36956	DERMATOMYOSITIS	85.4888
10	0.1	Q504T8	LUPUS_ERYTHEMATOSUS_SYSTEMIC_//_IMMUNE-COMPLEX_DEPOSITION	3.88233
10	0.1	O14775	ANEMIA	4.24345
10	0.1	Q9BYR0	MYASTHENIA_GRAVIS	6.03775
10	0.1	Q9BYR0	MYASTHENIA_GRAVIS_//_MUSCULAR_ATROPHY_MG	23.4081
10	0.1	P55017	LUPUS_ERYTHEMATOSUS_SYSTEMIC_//_INCREASED_IFN_PRODUCTION_AND_UP-REGULATION_OF_IFN_INDUCIBLE_GENES	12.1935
10	0.1	Q02930	GUILLAIN-BARRE_SYNDROME_//_B_CELL_ANTIBODY-DEPENDENT_RESPONSE_GBS	68.434
10	0.1	P23470	MYASTHENIA_GRAVIS	32.0745
10	0.1	Q96R06	GUILLAIN-BARRE_SYNDROME	23.7127
10	0.1	Q92834	THYROIDITIS_//_THYROID_DESTRUCTION_AND_REMODELLING	17.7152
10	0.1	P23470	MYASTHENIA_GRAVIS_//_MUSCULAR_ATROPHY_MG	33.0904
10	0.1	Q9UBS9	MYASTHENIA_GRAVIS	25.2269
10	0.1	Q9UBS9	MYASTHENIA_GRAVIS_//_MUSCULAR_ATROPHY_MG	29.6813
10	0.1	Q7L5D6	THYROIDITIS	20.9204
10	0.1	Q86W33	RHEUMATOID_ARTHRITIS_//_ARTICULAR_DESTRUCTION_RHEUMATOID_ARTHRITIS	3.36679
10	0.1	Q92834	THYROIDITIS	26.9068
10	0.1	Q7Z7G8	DIABETES_TYPE_I	3.28988
10	0.1	Q9BSW7	LUPUS_ERYTHEMATOSUS_SYSTEMIC_//_INCREASED_IFN_PRODUCTION_AND_UP-REGULATION_OF_IFN_INDUCIBLE_GENES	17.36
10	0.1	Q7Z7G8	RHEUMATOID_ARTHRITIS_//_SYNOVIAL_INFLAMMATION_RHEUMATOID_ARTHRITIS	3.84924
10	0.1	Q5T9A4	LUPUS_ERYTHEMATOSUS_SYSTEMIC_//_DEFECTIVE_SELF-TOLERANCE_CHECK-POINTS_AND_AUTO-ANTIBODY_PRODUCTION	3.87101
10	0.1	Q13472	ANEMIA_//_EXCESSIVE_BLOOD_CELL_DESTRUCTION_(HEMOLYSIS)	62.8772
10	0.1	Q86XK2	ANEMIA_//_EXCESSIVE_BLOOD_LOSS_(HEMORRHAGE)	66.112
10	0.1	Q9BYR0	RHEUMATOID_ARTHRITIS_//_BONE_EROSION_RHEUMATOID_ARTHRITIS	3.56525
10	0.1	P22083	LUPUS_ERYTHEMATOSUS_SYSTEMIC_//_DEFECTIVE_T-CELL_PHYSIOLOGY	3.28492
10	0.1	Q02930	ANEMIA	10.216
10	0.1	P13232	LUPUS_ERYTHEMATOSUS_SYSTEMIC_//_INCREASED_AUTOANTIGEN_AVAILABILITY	9.891
10	0.1	Q16825	RHEUMATOID_ARTHRITIS_//_ARTICULAR_DESTRUCTION_RHEUMATOID_ARTHRITIS	4.45596
10	0.1	Q69384	GUILLAIN-BARRE_SYNDROME_//_B_CELL_ANTIBODY-DEPENDENT_RESPONSE_GBS	27.782
10	0.1	Q9P2E3	RHEUMATOID_ARTHRITIS_//_ARTICULAR_DESTRUCTION_RHEUMATOID_ARTHRITIS	3.70152
10	0.1	P19021	RHEUMATOID_ARTHRITIS	13.273
10	0.1	Q7Z333	GUILLAIN-BARRE_SYNDROME_//_COMPLEMENT-MEDIATED_CELL_CYTOTOXICITY_GBS	78.3944
10	0.1	P55017	THYROIDITIS_//_DEVELOPMENT_OF_THYROID_AUTOIMMUNITY	5.6978
10	0.1	Q9HCE1	DIABETES_TYPE_I	90.913
10	0.1	Q9HCE1	RHEUMATOID_ARTHRITIS_//_SYNOVIAL_INFLAMMATION_RHEUMATOID_ARTHRITIS	85.0679
10	0.1	Q02930	MYASTHENIA_GRAVIS_//_SYNAPTIC_DYSFUNCTION_MG	29.855
10	0.1	Q9UJA3	GUILLAIN-BARRE_SYNDROME_//_B_CELL_ANTIBODY-DEPENDENT_RESPONSE_GBS	5.64567
10	0.1	O75351	LUPUS_ERYTHEMATOSUS_SYSTEMIC_//_IMMUNE-COMPLEX_DEPOSITION	66.0776
10	0.1	Q8NG98	THYROIDITIS_//_DEVELOPMENT_OF_THYROID_AUTOIMMUNITY	4.77482
10	0.1	P52848	THYROIDITIS_//_DRUG-INDUCED_THYROIDITIS	7.23318
10	0.1	O95342	ANEMIA_//_EXCESSIVE_BLOOD_LOSS_(HEMORRHAGE)	12.804
10	0.1	Q9BXC0	THYROIDITIS_//_THYROCYTE_APOPTOSIS_AND_CYTOTOXICITY	3.29774
10	0.1	P98164	ANEMIA	77.865
10	0.1	P98164	MYASTHENIA_GRAVIS_//_SYNAPTIC_DYSFUNCTION_MG	37.4468
10	0.1	O00716	RHEUMATOID_ARTHRITIS_//_SYNOVIAL_INFLAMMATION_RHEUMATOID_ARTHRITIS	92.1878
10	0.1	Q9BSW7	THYROIDITIS_//_DEVELOPMENT_OF_THYROID_AUTOIMMUNITY	32.6122
10	0.1	Q14669	LUPUS_ERYTHEMATOSUS_SYSTEMIC_//_IMMUNE-COMPLEX_DEPOSITION	6.62855
10	0.1	Q9UJA3	ANEMIA	7.19783
10	0.1	P17544	ANEMIA_//_EXCESSIVE_BLOOD_CELL_DESTRUCTION_(HEMOLYSIS)	62.8772
10	0.1	Q14678	THYROIDITIS_//_THYROCYTE_APOPTOSIS_AND_CYTOTOXICITY	3.35704
10	0.1	Q13472	THYROIDITIS	15.9575
10	0.1	Q9BXT8	GUILLAIN-BARRE_SYNDROME	3.27035
10	0.1	Q7RTP6	DIABETES_TYPE_I	20.389
10	0.1	P06400	DERMATOMYOSITIS	66.2801
10	0.1	Q9H307	ANEMIA_//_EXCESSIVE_BLOOD_CELL_DESTRUCTION_(HEMOLYSIS)	27.571
10	0.1	Q9BYR0	LUPUS_ERYTHEMATOSUS_SYSTEMIC_//_B-CELL_HYPERACTIVITY	15.4016
10	0.1	Q5T9A4	ANEMIA_//_EXCESSIVE_BLOOD_LOSS_(HEMORRHAGE)	3.33018
10	0.1	P78381	GUILLAIN-BARRE_SYNDROME_//_B_CELL_ANTIBODY-DEPENDENT_RESPONSE_GBS	3.69818
10	0.1	O95218	MYASTHENIA_GRAVIS	15.8824
10	0.1	P03951	DIABETES_TYPE_I_//_AUTOIMMUNE_DESTRUCTION_OF_PANCREATIC__x001a_-CELLS	14.7942
10	0.1	Q5T2N8	GUILLAIN-BARRE_SYNDROME_//_B_CELL_ANTIBODY-DEPENDENT_RESPONSE_GBS	3.69818
10	0.1	P22083	LUPUS_ERYTHEMATOSUS_SYSTEMIC	12.0405
10	0.1	Q69384	LUPUS_ERYTHEMATOSUS_SYSTEMIC	38.7596
10	0.1	O76024	LUPUS_ERYTHEMATOSUS_SYSTEMIC_//_IMMUNE-COMPLEX_DEPOSITION	4.96066
10	0.1	Q9UBS9	LUPUS_ERYTHEMATOSUS_SYSTEMIC_//_B-CELL_HYPERACTIVITY	3.56535
10	0.1	P17544	THYROIDITIS_//_THYROID_DESTRUCTION_AND_REMODELLING	25.1459
10	0.1	P78381	ANEMIA	3.36972
10	0.1	P36508	RHEUMATOID_ARTHRITIS_//_SYNOVIAL_INFLAMMATION_RHEUMATOID_ARTHRITIS	51.6271
10	0.1	P04183	RHEUMATOID_ARTHRITIS	69.1906
10	0.1	P17544	THYROIDITIS	70.238
10	0.1	Q3T8J9	DIABETES_TYPE_I	5.95642
10	0.1	Q3T8J9	RHEUMATOID_ARTHRITIS_//_SYNOVIAL_INFLAMMATION_RHEUMATOID_ARTHRITIS	18.0059
10	0.1	Q9NQ79	DERMATOMYOSITIS_//_T_CELL_ACTIVATION_AND_B_CELL_ANTIBODY-DEPENDENT_RESPONSE_DM	3.61516
10	0.1	Q9BXT6	GUILLAIN-BARRE_SYNDROME_//_B_CELL_ANTIBODY-DEPENDENT_RESPONSE_GBS	26.6921
10	0.1	Q63HR2	GUILLAIN-BARRE_SYNDROME_//_MYELIN_DAMAGE_AND_AXONAL_DISORGANISATION_GBS	23.0944
10	0.1	P78381	MYASTHENIA_GRAVIS_//_SYNAPTIC_DYSFUNCTION_MG	3.75148
10	0.1	P51610	LUPUS_ERYTHEMATOSUS_SYSTEMIC_//_INCREASED_IFN_PRODUCTION_AND_UP-REGULATION_OF_IFN_INDUCIBLE_GENES	74.7944
10	0.1	Q96RN1	RHEUMATOID_ARTHRITIS_//_SYNOVIAL_INFLAMMATION_RHEUMATOID_ARTHRITIS	26.4991
10	0.1	Q96JP5	DERMATOMYOSITIS_//_SKIN_AND_MUSCLE_ATROPHY_DM	14.5322
10	0.1	P52747	THYROIDITIS_//_THYROCYTE_APOPTOSIS_AND_CYTOTOXICITY	8.94998
10	0.1	Q8WXS5	THYROIDITIS_//_THYROID_DESTRUCTION_AND_REMODELLING	9.88598
10	0.1	Q8IY57	LUPUS_ERYTHEMATOSUS_SYSTEMIC_//_DEFECTIVE_T-CELL_PHYSIOLOGY	3.71584
10	0.1	Q3L8U1	GUILLAIN-BARRE_SYNDROME	5.74842
10	0.1	Q7L5D6	RHEUMATOID_ARTHRITIS_//_ARTICULAR_DESTRUCTION_RHEUMATOID_ARTHRITIS	5.14385
10	0.1	P0DME0	LUPUS_ERYTHEMATOSUS_SYSTEMIC_//_INCREASED_IFN_PRODUCTION_AND_UP-REGULATION_OF_IFN_INDUCIBLE_GENES	3.97844
10	0.1	Q8WXS5	THYROIDITIS	22.5843
10	0.1	P0CL83	THYROIDITIS_//_THYROCYTE_APOPTOSIS_AND_CYTOTOXICITY	3.48607
10	0.1	Q3L8U1	RHEUMATOID_ARTHRITIS_//_BONE_EROSION_RHEUMATOID_ARTHRITIS	21.0414
10	0.1	Q5T2N8	LUPUS_ERYTHEMATOSUS_SYSTEMIC	3.77071
10	0.1	Q9BYR0	GUILLAIN-BARRE_SYNDROME_//_TH1_RESPONSE_AGAINST_MYELIN_AND_NODAL_PROTEINS_GBS	3.5619
10	0.1	Q92614	LUPUS_ERYTHEMATOSUS_SYSTEMIC_//_IMMUNE-COMPLEX_DEPOSITION	23.1651
10	0.1	Q9NVI7	LUPUS_ERYTHEMATOSUS_SYSTEMIC_//_IMMUNE-COMPLEX_DEPOSITION	3.60418
10	0.1	Q9BYR0	THYROIDITIS_//_SUSTAINED_THYROCYTE_SURVIVAL_AND_THYROID_HORMONE_PRODUCTION	17.3497
10	0.1	Q9NQ79	RHEUMATOID_ARTHRITIS_//_BONE_EROSION_RHEUMATOID_ARTHRITIS	20.5901
10	0.1	Q9BYK8	LUPUS_ERYTHEMATOSUS_SYSTEMIC_//_INCREASED_IFN_PRODUCTION_AND_UP-REGULATION_OF_IFN_INDUCIBLE_GENES	18.286
10	0.1	Q7RTP6	THYROIDITIS_//_DRUG-INDUCED_THYROIDITIS	19.9448
10	0.1	P23470	GUILLAIN-BARRE_SYNDROME_//_TH1_RESPONSE_AGAINST_MYELIN_AND_NODAL_PROTEINS_GBS	26.3816
10	0.1	P13232	ANEMIA_//_INEFFECTIVE_ERYTHROPOIESIS	37.9719
10	0.1	Q9UN37	GUILLAIN-BARRE_SYNDROME	27.5888
10	0.1	Q9UBS9	GUILLAIN-BARRE_SYNDROME_//_TH1_RESPONSE_AGAINST_MYELIN_AND_NODAL_PROTEINS_GBS	14.6908
10	0.1	O75351	ANEMIA	20.0465
10	0.1	P23470	THYROIDITIS_//_SUSTAINED_THYROCYTE_SURVIVAL_AND_THYROID_HORMONE_PRODUCTION	24.9742
10	0.1	Q06495	PSORIASIS_//_ABNORMAL_TH1_AND_TH17_ADAPTIVE_IMMUNE_RESPONSE	4.715
10	0.1	Q9UBS9	THYROIDITIS_//_SUSTAINED_THYROCYTE_SURVIVAL_AND_THYROID_HORMONE_PRODUCTION	3.40608
10	0.1	Q9UN37	RHEUMATOID_ARTHRITIS_//_BONE_EROSION_RHEUMATOID_ARTHRITIS	27.5635
10	0.1	Q8N3J6	LUPUS_ERYTHEMATOSUS_SYSTEMIC_//_DEFECTIVE_SELF-TOLERANCE_CHECK-POINTS_AND_AUTO-ANTIBODY_PRODUCTION	25.088
10	0.1	O43251	DERMATOMYOSITIS	60.2344
10	0.1	O75351	MYASTHENIA_GRAVIS_//_SYNAPTIC_DYSFUNCTION_MG	26.325
10	0.1	Q14669	ANEMIA	7.13897
10	0.1	Q7L099	DIABETES_TYPE_I_//_AUTOIMMUNE_DESTRUCTION_OF_PANCREATIC__x001a_-CELLS	17.2541
10	0.1	Q8IY57	LUPUS_ERYTHEMATOSUS_SYSTEMIC	28.8608
10	0.1	P52209	MYASTHENIA_GRAVIS_//_MUSCULAR_ATROPHY_MG	21.8209
10	0.1	P09917	LUPUS_ERYTHEMATOSUS_SYSTEMIC_//_DEFECTIVE_SELF-TOLERANCE_CHECK-POINTS_AND_AUTO-ANTIBODY_PRODUCTION	16.1108
10	0.1	O14775	LUPUS_ERYTHEMATOSUS_SYSTEMIC_//_INCREASED_IFN_PRODUCTION_AND_UP-REGULATION_OF_IFN_INDUCIBLE_GENES	22.0665
10	0.1	P10809	RHEUMATOID_ARTHRITIS	86.7935
10	0.1	Q8WY21	MYASTHENIA_GRAVIS_//_SYNAPTIC_DYSFUNCTION_MG	3.96788
10	0.1	Q13472	RHEUMATOID_ARTHRITIS_//_ARTICULAR_DESTRUCTION_RHEUMATOID_ARTHRITIS	15.5147
10	0.1	Q9BYK8	THYROIDITIS_//_DEVELOPMENT_OF_THYROID_AUTOIMMUNITY	6.41476
10	0.1	Q7Z333	ANEMIA_//_EXCESSIVE_BLOOD_CELL_DESTRUCTION_(HEMOLYSIS)	27.0448
10	0.1	Q14669	MYASTHENIA_GRAVIS_//_SYNAPTIC_DYSFUNCTION_MG	5.04259
10	0.1	Q13421	LUPUS_ERYTHEMATOSUS_SYSTEMIC_//_DEFECTIVE_T-CELL_PHYSIOLOGY	3.44406
10	0.1	O76024	GUILLAIN-BARRE_SYNDROME_//_B_CELL_ANTIBODY-DEPENDENT_RESPONSE_GBS	6.45066
10	0.1	P52209	GUILLAIN-BARRE_SYNDROME	5.0686
10	0.1	Q05682	RHEUMATOID_ARTHRITIS	16.7277
10	0.1	P36508	GUILLAIN-BARRE_SYNDROME_//_COMPLEMENT-MEDIATED_CELL_CYTOTOXICITY_GBS	40.0892
10	0.1	Q9NQ79	LUPUS_ERYTHEMATOSUS_SYSTEMIC_//_B-CELL_HYPERACTIVITY	21.9834
10	0.1	Q9BXC0	LUPUS_ERYTHEMATOSUS_SYSTEMIC_//_IMMUNE-COMPLEX_DEPOSITION	5.34328
10	0.1	P52209	RHEUMATOID_ARTHRITIS_//_BONE_EROSION_RHEUMATOID_ARTHRITIS	22.3335
10	0.1	Q3T8J9	GUILLAIN-BARRE_SYNDROME_//_COMPLEMENT-MEDIATED_CELL_CYTOTOXICITY_GBS	26.0141
10	0.1	Q02930	LUPUS_ERYTHEMATOSUS_SYSTEMIC_//_INCREASED_IFN_PRODUCTION_AND_UP-REGULATION_OF_IFN_INDUCIBLE_GENES	68.9091
10	0.1	Q6RI45	LUPUS_ERYTHEMATOSUS_SYSTEMIC_//_IMMUNE-COMPLEX_DEPOSITION	3.81146
10	0.1	Q6PF18	THYROIDITIS_//_THYROID_DESTRUCTION_AND_REMODELLING	6.5302
10	0.1	O76024	ANEMIA	6.72957
10	0.1	Q96RN1	GUILLAIN-BARRE_SYNDROME_//_COMPLEMENT-MEDIATED_CELL_CYTOTOXICITY_GBS	26.1177
10	0.1	O75400	LUPUS_ERYTHEMATOSUS_SYSTEMIC_//_IMMUNE-COMPLEX_DEPOSITION	4.06098
10	0.1	Q9NYC9	LUPUS_ERYTHEMATOSUS_SYSTEMIC_//_INCREASED_AUTOANTIGEN_AVAILABILITY	3.56858
10	0.1	Q9BRZ2	LUPUS_ERYTHEMATOSUS_SYSTEMIC_//_DEFECTIVE_T-CELL_PHYSIOLOGY	10.0749
10	0.1	Q86TG7	DIABETES_TYPE_I_//_AUTOIMMUNE_DESTRUCTION_OF_PANCREATIC__x001a_-CELLS	70.0223
10	0.1	P49459	RHEUMATOID_ARTHRITIS_//_SYNOVIAL_INFLAMMATION_RHEUMATOID_ARTHRITIS	56.911
10	0.1	O14775	THYROIDITIS_//_DEVELOPMENT_OF_THYROID_AUTOIMMUNITY	46.3969
10	0.1	Q6PF18	THYROIDITIS	14.4911
10	0.1	Q96PE2	GUILLAIN-BARRE_SYNDROME_//_MYELIN_DAMAGE_AND_AXONAL_DISORGANISATION_GBS	24.3362
10	0.1	Q7Z333	THYROIDITIS_//_THYROID_DESTRUCTION_AND_REMODELLING	11.1338
10	0.1	P36578	LUPUS_ERYTHEMATOSUS_SYSTEMIC_//_INCREASED_AUTOANTIGEN_AVAILABILITY	15.6397
10	0.1	Q8N3J6	ANEMIA_//_EXCESSIVE_BLOOD_LOSS_(HEMORRHAGE)	26.7006
10	0.1	Q14678	LUPUS_ERYTHEMATOSUS_SYSTEMIC_//_IMMUNE-COMPLEX_DEPOSITION	3.88233
10	0.1	Q86W33	GUILLAIN-BARRE_SYNDROME	3.89505
10	0.1	Q7Z333	THYROIDITIS	15.2847
10	0.1	Q8N126	LUPUS_ERYTHEMATOSUS_SYSTEMIC_//_DEFECTIVE_T-CELL_PHYSIOLOGY	28.7329
10	0.1	Q9UJA3	LUPUS_ERYTHEMATOSUS_SYSTEMIC_//_INCREASED_IFN_PRODUCTION_AND_UP-REGULATION_OF_IFN_INDUCIBLE_GENES	3.97885
10	0.1	Q9H307	RHEUMATOID_ARTHRITIS_//_ARTICULAR_DESTRUCTION_RHEUMATOID_ARTHRITIS	3.69564
10	0.1	Q16825	GUILLAIN-BARRE_SYNDROME	3.56465
10	0.1	P52848	LUPUS_ERYTHEMATOSUS_SYSTEMIC_//_DEFECTIVE_SELF-TOLERANCE_CHECK-POINTS_AND_AUTO-ANTIBODY_PRODUCTION	3.63114
10	0.1	P37088	LUPUS_ERYTHEMATOSUS_SYSTEMIC_//_DEFECTIVE_T-CELL_PHYSIOLOGY	22.2728
10	0.1	Q92834	MYASTHENIA_GRAVIS_//_B_CELL_ANTIBODY-DEPENDENT_RESPONSE_MG	20.2265
10	0.1	Q9NQR1	DERMATOMYOSITIS_//_COMPLEMENT-MEDIATED_CELL_CYTOTOXICITY_DM	17.4363
10	0.1	P09917	ANEMIA_//_EXCESSIVE_BLOOD_LOSS_(HEMORRHAGE)	54.4858
10	0.1	Q9P2E3	GUILLAIN-BARRE_SYNDROME	3.52628
10	0.1	Q13421	LUPUS_ERYTHEMATOSUS_SYSTEMIC	3.26975
10	0.1	Q13217	RHEUMATOID_ARTHRITIS_//_AUTOIMMUNE_RESPONSE_RHEUMATOID_ARTHRITIS	11.1948
10	0.1	Q9BSW7	GUILLAIN-BARRE_SYNDROME_//_MYELIN_DAMAGE_AND_AXONAL_DISORGANISATION_GBS	15.8606
10	0.1	P16401	RHEUMATOID_ARTHRITIS_//_AUTOIMMUNE_RESPONSE_RHEUMATOID_ARTHRITIS	13.2203
10	0.1	Q9P2E3	RHEUMATOID_ARTHRITIS_//_BONE_EROSION_RHEUMATOID_ARTHRITIS	7.60327
10	0.1	P52209	LUPUS_ERYTHEMATOSUS_SYSTEMIC_//_B-CELL_HYPERACTIVITY	3.5666
10	0.1	Q8NFM7	DIABETES_TYPE_I	56.0621
10	0.1	Q03052	LUPUS_ERYTHEMATOSUS_SYSTEMIC_//_DEFECTIVE_SELF-TOLERANCE_CHECK-POINTS_AND_AUTO-ANTIBODY_PRODUCTION	18.0803
10	0.1	Q9BWF3	DERMATOMYOSITIS_//_COMPLEMENT-MEDIATED_CELL_CYTOTOXICITY_DM	24.4758
10	0.1	Q9NVI7	ANEMIA	4.06854
10	0.1	Q96T23	RHEUMATOID_ARTHRITIS_//_AUTOIMMUNE_RESPONSE_RHEUMATOID_ARTHRITIS	33.6577
10	0.1	Q69384	THYROIDITIS_//_DEVELOPMENT_OF_THYROID_AUTOIMMUNITY	3.75949
10	0.1	Q7Z7G8	ANEMIA_//_EXCESSIVE_BLOOD_CELL_DESTRUCTION_(HEMOLYSIS)	3.7045
10	0.1	Q9BRZ2	LUPUS_ERYTHEMATOSUS_SYSTEMIC	20.2594
10	0.1	P20264	LUPUS_ERYTHEMATOSUS_SYSTEMIC_//_INCREASED_AUTOANTIGEN_AVAILABILITY	3.24708
10	0.1	Q96R06	RHEUMATOID_ARTHRITIS_//_AUTOIMMUNE_RESPONSE_RHEUMATOID_ARTHRITIS	12.3699
10	0.1	Q9NVI7	MYASTHENIA_GRAVIS_//_SYNAPTIC_DYSFUNCTION_MG	3.57713
10	0.1	P52747	LUPUS_ERYTHEMATOSUS_SYSTEMIC_//_IMMUNE-COMPLEX_DEPOSITION	31.3869
10	0.1	Q15615	THYROIDITIS_//_DRUG-INDUCED_THYROIDITIS	6.55063
10	0.1	P78381	LUPUS_ERYTHEMATOSUS_SYSTEMIC_//_INCREASED_IFN_PRODUCTION_AND_UP-REGULATION_OF_IFN_INDUCIBLE_GENES	3.31644
10	0.1	Q9H869	RHEUMATOID_ARTHRITIS_//_SYNOVIAL_INFLAMMATION_RHEUMATOID_ARTHRITIS	64.1379
10	0.1	O95218	LUPUS_ERYTHEMATOSUS_SYSTEMIC_//_INCREASED_AUTOANTIGEN_AVAILABILITY	10.6996
10	0.1	Q9HCE1	ANEMIA_//_EXCESSIVE_BLOOD_CELL_DESTRUCTION_(HEMOLYSIS)	6.46373
10	0.1	P12259	LUPUS_ERYTHEMATOSUS_SYSTEMIC_//_DEFECTIVE_T-CELL_PHYSIOLOGY	8.15949
10	0.1	P22083	DERMATOMYOSITIS	3.24182
10	0.1	P0CL83	LUPUS_ERYTHEMATOSUS_SYSTEMIC_//_IMMUNE-COMPLEX_DEPOSITION	7.17938
10	0.1	Q8N126	LUPUS_ERYTHEMATOSUS_SYSTEMIC	43.1914
10	0.1	Q03052	DERMATOMYOSITIS_//_EXAGGERATED_INNATE_IMMUNE_RESPONSE_DM	20.5368
10	0.1	Q504T8	LUPUS_ERYTHEMATOSUS_SYSTEMIC_//_INCREASED_IFN_PRODUCTION_AND_UP-REGULATION_OF_IFN_INDUCIBLE_GENES	3.97844
10	0.1	Q8N3J6	RHEUMATOID_ARTHRITIS_//_ARTICULAR_DESTRUCTION_RHEUMATOID_ARTHRITIS	47.0588
10	0.1	P52848	ANEMIA_//_EXCESSIVE_BLOOD_LOSS_(HEMORRHAGE)	54.4858
10	0.1	P37088	LUPUS_ERYTHEMATOSUS_SYSTEMIC	8.77704
10	0.1	Q01105	RHEUMATOID_ARTHRITIS_//_SYNOVIAL_INFLAMMATION_RHEUMATOID_ARTHRITIS	94.3976
10	0.1	Q63HR2	DIABETES_TYPE_I_//_AUTOIMMUNE_DESTRUCTION_OF_PANCREATIC__x001a_-CELLS	41.8693
10	0.1	P98164	RHEUMATOID_ARTHRITIS	35.2452
10	0.1	Q9BXT6	LUPUS_ERYTHEMATOSUS_SYSTEMIC_//_INCREASED_IFN_PRODUCTION_AND_UP-REGULATION_OF_IFN_INDUCIBLE_GENES	3.70927
10	0.1	Q9P2E3	LUPUS_ERYTHEMATOSUS_SYSTEMIC_//_B-CELL_HYPERACTIVITY	3.31489
10	0.1	P36956	RHEUMATOID_ARTHRITIS_//_SYNOVIAL_INFLAMMATION_RHEUMATOID_ARTHRITIS	69.756
10	0.1	Q86TG7	THYROIDITIS_//_DRUG-INDUCED_THYROIDITIS	3.56405
10	0.1	P09917	RHEUMATOID_ARTHRITIS_//_ARTICULAR_DESTRUCTION_RHEUMATOID_ARTHRITIS	42.6747
10	0.1	P61296	DERMATOMYOSITIS_//_SKIN_AND_MUSCLE_ATROPHY_DM	18.7789
10	0.1	Q5T2N8	THYROIDITIS_//_DEVELOPMENT_OF_THYROID_AUTOIMMUNITY	3.83968
10	0.1	P52209	GUILLAIN-BARRE_SYNDROME_//_TH1_RESPONSE_AGAINST_MYELIN_AND_NODAL_PROTEINS_GBS	12.8139
10	0.1	Q9NQR1	LUPUS_ERYTHEMATOSUS_SYSTEMIC_//_DEFECTIVE_SELF-TOLERANCE_CHECK-POINTS_AND_AUTO-ANTIBODY_PRODUCTION	29.6883
10	0.1	Q9BXC0	ANEMIA	16.6039
10	0.1	Q9BTD8	RHEUMATOID_ARTHRITIS_//_AUTOIMMUNE_RESPONSE_RHEUMATOID_ARTHRITIS	11.1948
10	0.1	Q9BYR0	THYROIDITIS_//_THYROCYTE_APOPTOSIS_AND_CYTOTOXICITY	3.45033
10	0.1	Q92834	MYASTHENIA_GRAVIS	39.2799
10	0.1	Q92834	MYASTHENIA_GRAVIS_//_MUSCULAR_ATROPHY_MG	65.5369
10	0.1	Q9BXC0	MYASTHENIA_GRAVIS_//_SYNAPTIC_DYSFUNCTION_MG	5.91607
10	0.1	Q8IY57	RHEUMATOID_ARTHRITIS	60.4248
10	0.1	Q9BXT8	RHEUMATOID_ARTHRITIS_//_AUTOIMMUNE_RESPONSE_RHEUMATOID_ARTHRITIS	14.0514
10	0.1	Q99932	RHEUMATOID_ARTHRITIS_//_SYNOVIAL_INFLAMMATION_RHEUMATOID_ARTHRITIS	22.495
10	0.1	Q7L5D6	GUILLAIN-BARRE_SYNDROME	29.8443
10	0.1	P23470	ANEMIA_//_INEFFECTIVE_ERYTHROPOIESIS	34.0351
10	0.1	P51610	GUILLAIN-BARRE_SYNDROME_//_MYELIN_DAMAGE_AND_AXONAL_DISORGANISATION_GBS	65.5728
10	0.1	Q9UBS9	ANEMIA_//_INEFFECTIVE_ERYTHROPOIESIS	10.1981
10	0.1	Q9BWF3	LUPUS_ERYTHEMATOSUS_SYSTEMIC_//_DEFECTIVE_SELF-TOLERANCE_CHECK-POINTS_AND_AUTO-ANTIBODY_PRODUCTION	17.4569
10	0.1	Q14678	ANEMIA	17.9438
10	0.1	P51530	LUPUS_ERYTHEMATOSUS_SYSTEMIC_//_INCREASED_AUTOANTIGEN_AVAILABILITY	14.4493
10	0.1	Q9BXT6	THYROIDITIS_//_DEVELOPMENT_OF_THYROID_AUTOIMMUNITY	3.72245
10	0.1	Q96JP5	DERMATOMYOSITIS_//_T_CELL_ACTIVATION_AND_B_CELL_ANTIBODY-DEPENDENT_RESPONSE_DM	7.16895
10	0.1	Q7RTP6	LUPUS_ERYTHEMATOSUS_SYSTEMIC_//_DEFECTIVE_SELF-TOLERANCE_CHECK-POINTS_AND_AUTO-ANTIBODY_PRODUCTION	17.4568
10	0.1	Q7L5D6	RHEUMATOID_ARTHRITIS_//_BONE_EROSION_RHEUMATOID_ARTHRITIS	3.67851
10	0.1	Q8WXS5	MYASTHENIA_GRAVIS_//_B_CELL_ANTIBODY-DEPENDENT_RESPONSE_MG	9.05399
10	0.1	Q14678	MYASTHENIA_GRAVIS_//_SYNAPTIC_DYSFUNCTION_MG	26.9197
10	0.1	Q3T8J9	ANEMIA_//_EXCESSIVE_BLOOD_CELL_DESTRUCTION_(HEMOLYSIS)	3.7045
10	0.1	Q92834	RHEUMATOID_ARTHRITIS_//_BONE_EROSION_RHEUMATOID_ARTHRITIS	23.9949
10	0.1	P0DME0	GUILLAIN-BARRE_SYNDROME_//_MYELIN_DAMAGE_AND_AXONAL_DISORGANISATION_GBS	6.33098
10	0.1	Q96RN1	ANEMIA_//_EXCESSIVE_BLOOD_CELL_DESTRUCTION_(HEMOLYSIS)	3.61518
10	0.1	O00716	DERMATOMYOSITIS_//_EXAGGERATED_INNATE_IMMUNE_RESPONSE_DM	55.0995
10	0.1	P10412	LUPUS_ERYTHEMATOSUS_SYSTEMIC_//_INCREASED_IFN_PRODUCTION_AND_UP-REGULATION_OF_IFN_INDUCIBLE_GENES	3.78705
[truncated: 6,237 more rows]

## Sheet: blastp_oneHla
%Rank treshold	E-Value treshold	Human protein	Motif	S
10	0.1	Q9HCE1	MYASTHENIA_GRAVIS_//_B_CELL_ANTIBODY-DEPENDENT_RESPONSE_MG	17.2337
10	0.1	P46977	LUPUS_ERYTHEMATOSUS_SYSTEMIC_//_DEFECTIVE_SELF-TOLERANCE_CHECK-POINTS_AND_AUTO-ANTIBODY_PRODUCTION	3.23471
10	0.1	Q05682	RHEUMATOID_ARTHRITIS_//_SYNOVIAL_INFLAMMATION_RHEUMATOID_ARTHRITIS	3.54343
10	0.1	Q96JP5	LUPUS_ERYTHEMATOSUS_SYSTEMIC_//_INCREASED_AUTOANTIGEN_AVAILABILITY	18.0269
10	0.1	Q9H869	THYROIDITIS_//_THYROID_DESTRUCTION_AND_REMODELLING	8.06155
10	0.1	Q86XK2	RHEUMATOID_ARTHRITIS_//_AUTOIMMUNE_RESPONSE_RHEUMATOID_ARTHRITIS	3.71649
10	0.1	Q92614	DERMATOMYOSITIS	65.6796
10	0.1	Q13217	ANEMIA	22.966
10	0.1	Q03052	DERMATOMYOSITIS_//_T_CELL_ACTIVATION_AND_B_CELL_ANTIBODY-DEPENDENT_RESPONSE_DM	17.4698
10	0.1	P49459	DERMATOMYOSITIS_//_SKIN_AND_MUSCLE_ATROPHY_DM	12.1801
10	0.1	Q13217	MYASTHENIA_GRAVIS_//_SYNAPTIC_DYSFUNCTION_MG	17.7006
10	0.1	O95342	RHEUMATOID_ARTHRITIS_//_AUTOIMMUNE_RESPONSE_RHEUMATOID_ARTHRITIS	21.3025
10	0.1	P46977	DERMATOMYOSITIS_//_EXAGGERATED_INNATE_IMMUNE_RESPONSE_DM	3.58789
10	0.1	O75400	RHEUMATOID_ARTHRITIS	9.3275
10	0.1	Q99932	DERMATOMYOSITIS_//_COMPLEMENT-MEDIATED_CELL_CYTOTOXICITY_DM	51.1401
10	0.1	P22083	RHEUMATOID_ARTHRITIS_//_SYNOVIAL_INFLAMMATION_RHEUMATOID_ARTHRITIS	3.27227
10	0.1	Q03052	RHEUMATOID_ARTHRITIS_//_BONE_EROSION_RHEUMATOID_ARTHRITIS	17.5214
10	0.1	Q06495	PRURITUS	17.6851
10	0.1	Q7Z7G8	MYASTHENIA_GRAVIS	3.37777
10	0.1	Q3T8J9	MYASTHENIA_GRAVIS_//_B_CELL_ANTIBODY-DEPENDENT_RESPONSE_MG	4.97556
10	0.1	Q7Z7G8	MYASTHENIA_GRAVIS_//_MUSCULAR_ATROPHY_MG	3.8194
10	0.1	P20264	LUPUS_ERYTHEMATOSUS_SYSTEMIC_//_IMMUNE-COMPLEX_DEPOSITION	3.26875
10	0.1	Q9NQR1	DERMATOMYOSITIS_//_T_CELL_ACTIVATION_AND_B_CELL_ANTIBODY-DEPENDENT_RESPONSE_DM	26.1267
10	0.1	Q96T23	LUPUS_ERYTHEMATOSUS_SYSTEMIC_//_DEFECTIVE_T-CELL_PHYSIOLOGY	12.7809
10	0.1	Q6RI45	DERMATOMYOSITIS	3.62107
10	0.1	Q9HCE1	MYASTHENIA_GRAVIS	17.932
10	0.1	Q9HCE1	MYASTHENIA_GRAVIS_//_MUSCULAR_ATROPHY_MG	22.1469
10	0.1	O75400	DERMATOMYOSITIS	4.2565
10	0.1	Q7Z7G8	RHEUMATOID_ARTHRITIS_//_BONE_EROSION_RHEUMATOID_ARTHRITIS	3.24304
10	0.1	Q69384	DIABETES_TYPE_I_//_AUTOIMMUNE_DESTRUCTION_OF_PANCREATIC__x001a_-CELLS	3.24706
10	0.1	Q9BWF3	DERMATOMYOSITIS_//_T_CELL_ACTIVATION_AND_B_CELL_ANTIBODY-DEPENDENT_RESPONSE_DM	56.1539
10	0.1	Q05682	GUILLAIN-BARRE_SYNDROME_//_COMPLEMENT-MEDIATED_CELL_CYTOTOXICITY_GBS	26.0141
10	0.1	Q9UJA3	DIABETES_TYPE_I_//_AUTOIMMUNE_DESTRUCTION_OF_PANCREATIC__x001a_-CELLS	26.0967
10	0.1	Q9BXT8	ANEMIA	3.59339
10	0.1	P23470	GUILLAIN-BARRE_SYNDROME_//_B_CELL_ANTIBODY-DEPENDENT_RESPONSE_GBS	47.0352
10	0.1	Q9HCE1	RHEUMATOID_ARTHRITIS_//_BONE_EROSION_RHEUMATOID_ARTHRITIS	11.4357
10	0.1	Q8NG98	THYROIDITIS_//_THYROID_DESTRUCTION_AND_REMODELLING	3.8839
10	0.1	Q03052	LUPUS_ERYTHEMATOSUS_SYSTEMIC_//_B-CELL_HYPERACTIVITY	21.4624
10	0.1	P36956	DERMATOMYOSITIS_//_SKIN_AND_MUSCLE_ATROPHY_DM	72.7311
10	0.1	Q9BXT8	MYASTHENIA_GRAVIS_//_SYNAPTIC_DYSFUNCTION_MG	3.30645
10	0.1	Q9NQR1	RHEUMATOID_ARTHRITIS_//_BONE_EROSION_RHEUMATOID_ARTHRITIS	7.28651
10	0.1	Q8NG98	THYROIDITIS	3.93408
10	0.1	Q7RTP6	MYASTHENIA_GRAVIS_//_MUSCULAR_ATROPHY_MG	21.8209
10	0.1	P46977	RHEUMATOID_ARTHRITIS_//_ARTICULAR_DESTRUCTION_RHEUMATOID_ARTHRITIS	3.54465
10	0.1	Q7Z333	THYROIDITIS_//_SUSTAINED_THYROCYTE_SURVIVAL_AND_THYROID_HORMONE_PRODUCTION	3.61337
10	0.1	P06400	DERMATOMYOSITIS_//_EXAGGERATED_INNATE_IMMUNE_RESPONSE_DM	60.9644
10	0.1	Q99932	DERMATOMYOSITIS_//_SKIN_AND_MUSCLE_ATROPHY_DM	5.98554
10	0.1	Q86W33	LUPUS_ERYTHEMATOSUS_SYSTEMIC_//_IMMUNE-COMPLEX_DEPOSITION	3.5857
10	0.1	Q7Z7G8	LUPUS_ERYTHEMATOSUS_SYSTEMIC_//_B-CELL_HYPERACTIVITY	3.72629
10	0.1	Q7RTP6	RHEUMATOID_ARTHRITIS_//_BONE_EROSION_RHEUMATOID_ARTHRITIS	22.6259
10	0.1	Q3T8J9	MYASTHENIA_GRAVIS	7.98691
10	0.1	Q16825	LUPUS_ERYTHEMATOSUS_SYSTEMIC_//_IMMUNE-COMPLEX_DEPOSITION	30.3033
10	0.1	Q3T8J9	MYASTHENIA_GRAVIS_//_MUSCULAR_ATROPHY_MG	3.26478
10	0.1	Q96PE2	LUPUS_ERYTHEMATOSUS_SYSTEMIC_//_DEFECTIVE_SELF-TOLERANCE_CHECK-POINTS_AND_AUTO-ANTIBODY_PRODUCTION	3.24377
10	0.1	P23470	LUPUS_ERYTHEMATOSUS_SYSTEMIC	44.8438
10	0.1	Q9HCE1	LUPUS_ERYTHEMATOSUS_SYSTEMIC_//_B-CELL_HYPERACTIVITY	12.4399
10	0.1	P78381	DIABETES_TYPE_I	3.66215
10	0.1	Q9BXT6	DIABETES_TYPE_I_//_AUTOIMMUNE_DESTRUCTION_OF_PANCREATIC__x001a_-CELLS	3.2327
10	0.1	P38919	DERMATOMYOSITIS_//_COMPLEMENT-MEDIATED_CELL_CYTOTOXICITY_DM	26.5807
10	0.1	Q3T8J9	RHEUMATOID_ARTHRITIS_//_BONE_EROSION_RHEUMATOID_ARTHRITIS	3.65575
10	0.1	O00716	LUPUS_ERYTHEMATOSUS_SYSTEMIC_//_B-CELL_HYPERACTIVITY	23.212
10	0.1	Q7Z333	LUPUS_ERYTHEMATOSUS_SYSTEMIC_//_INCREASED_AUTOANTIGEN_AVAILABILITY	5.91392
10	0.1	Q7RTP6	LUPUS_ERYTHEMATOSUS_SYSTEMIC_//_B-CELL_HYPERACTIVITY	25.0753
10	0.1	P61296	LUPUS_ERYTHEMATOSUS_SYSTEMIC_//_INCREASED_AUTOANTIGEN_AVAILABILITY	5.19914
10	0.1	Q9UJA3	THYROIDITIS_//_DRUG-INDUCED_THYROIDITIS	4.28754
10	0.1	Q7Z7G8	GUILLAIN-BARRE_SYNDROME_//_TH1_RESPONSE_AGAINST_MYELIN_AND_NODAL_PROTEINS_GBS	3.7024
10	0.1	Q13421	RHEUMATOID_ARTHRITIS_//_SYNOVIAL_INFLAMMATION_RHEUMATOID_ARTHRITIS	9.11625
10	0.1	Q7Z7G8	THYROIDITIS_//_SUSTAINED_THYROCYTE_SURVIVAL_AND_THYROID_HORMONE_PRODUCTION	3.60955
10	0.1	Q96PE2	ANEMIA_//_EXCESSIVE_BLOOD_LOSS_(HEMORRHAGE)	54.4858
10	0.1	Q9NQ79	LUPUS_ERYTHEMATOSUS_SYSTEMIC_//_DEFECTIVE_T-CELL_PHYSIOLOGY	20.8697
10	0.1	Q9HCE1	GUILLAIN-BARRE_SYNDROME_//_TH1_RESPONSE_AGAINST_MYELIN_AND_NODAL_PROTEINS_GBS	10.1056
10	0.1	Q9HCE1	THYROIDITIS_//_SUSTAINED_THYROCYTE_SURVIVAL_AND_THYROID_HORMONE_PRODUCTION	18.9589
10	0.1	Q3T8J9	LUPUS_ERYTHEMATOSUS_SYSTEMIC_//_B-CELL_HYPERACTIVITY	3.62221
10	0.1	P51530	GUILLAIN-BARRE_SYNDROME_//_B_CELL_ANTIBODY-DEPENDENT_RESPONSE_GBS	9.0938
10	0.1	Q9H869	MYASTHENIA_GRAVIS_//_B_CELL_ANTIBODY-DEPENDENT_RESPONSE_MG	13.8302
10	0.1	Q9BSW7	ANEMIA_//_EXCESSIVE_BLOOD_LOSS_(HEMORRHAGE)	35.0358
10	0.1	P78381	THYROIDITIS_//_DRUG-INDUCED_THYROIDITIS	3.3155
10	0.1	P49459	DERMATOMYOSITIS_//_T_CELL_ACTIVATION_AND_B_CELL_ANTIBODY-DEPENDENT_RESPONSE_DM	34.9683
10	0.1	Q05682	ANEMIA_//_EXCESSIVE_BLOOD_CELL_DESTRUCTION_(HEMOLYSIS)	62.8772
10	0.1	Q6ZS30	LUPUS_ERYTHEMATOSUS_SYSTEMIC_//_IMMUNE-COMPLEX_DEPOSITION	3.5857
10	0.1	Q7RTP6	GUILLAIN-BARRE_SYNDROME_//_TH1_RESPONSE_AGAINST_MYELIN_AND_NODAL_PROTEINS_GBS	20.5954
10	0.1	Q86W33	ANEMIA	19.9663
10	0.1	Q16825	ANEMIA	37.6731
10	0.1	Q86W33	MYASTHENIA_GRAVIS_//_SYNAPTIC_DYSFUNCTION_MG	3.9495
10	0.1	P38919	DERMATOMYOSITIS_//_SKIN_AND_MUSCLE_ATROPHY_DM	8.84371
10	0.1	Q9BXT6	THYROIDITIS_//_DRUG-INDUCED_THYROIDITIS	11.8207
10	0.1	Q13217	RHEUMATOID_ARTHRITIS	18.4577
10	0.1	P16401	RHEUMATOID_ARTHRITIS	45.8409
10	0.1	Q16825	MYASTHENIA_GRAVIS_//_SYNAPTIC_DYSFUNCTION_MG	32.6387
10	0.1	O43251	DERMATOMYOSITIS_//_SKIN_AND_MUSCLE_ATROPHY_DM	3.51295
10	0.1	P49459	RHEUMATOID_ARTHRITIS_//_BONE_EROSION_RHEUMATOID_ARTHRITIS	5.42893
10	0.1	Q3T8J9	GUILLAIN-BARRE_SYNDROME_//_TH1_RESPONSE_AGAINST_MYELIN_AND_NODAL_PROTEINS_GBS	4.4191
10	0.1	Q96T23	RHEUMATOID_ARTHRITIS	5.23057
10	0.1	P10809	DERMATOMYOSITIS_//_EXAGGERATED_INNATE_IMMUNE_RESPONSE_DM	64.0219
10	0.1	Q8TE49	LUPUS_ERYTHEMATOSUS_SYSTEMIC_//_INCREASED_AUTOANTIGEN_AVAILABILITY	6.83897
10	0.1	Q3T8J9	THYROIDITIS_//_SUSTAINED_THYROCYTE_SURVIVAL_AND_THYROID_HORMONE_PRODUCTION	3.56672
10	0.1	Q9NYC9	LUPUS_ERYTHEMATOSUS_SYSTEMIC_//_INCREASED_IFN_PRODUCTION_AND_UP-REGULATION_OF_IFN_INDUCIBLE_GENES	3.63433
10	0.1	Q13421	GUILLAIN-BARRE_SYNDROME_//_COMPLEMENT-MEDIATED_CELL_CYTOTOXICITY_GBS	3.62283
10	0.1	Q7Z333	ANEMIA_//_INEFFECTIVE_ERYTHROPOIESIS	6.61109
10	0.1	Q86XK2	GUILLAIN-BARRE_SYNDROME_//_B_CELL_ANTIBODY-DEPENDENT_RESPONSE_GBS	36.5114
10	0.1	Q9H869	MYASTHENIA_GRAVIS	33.7087
10	0.1	Q9H869	MYASTHENIA_GRAVIS_//_MUSCULAR_ATROPHY_MG	20.5946
10	0.1	Q69384	THYROIDITIS_//_THYROID_DESTRUCTION_AND_REMODELLING	27.6312
10	0.1	O95342	GUILLAIN-BARRE_SYNDROME_//_B_CELL_ANTIBODY-DEPENDENT_RESPONSE_GBS	7.26263
10	0.1	P49459	LUPUS_ERYTHEMATOSUS_SYSTEMIC_//_B-CELL_HYPERACTIVITY	5.31566
10	0.1	P23470	THYROIDITIS_//_DEVELOPMENT_OF_THYROID_AUTOIMMUNITY	29.4504
10	0.1	Q8NG98	MYASTHENIA_GRAVIS_//_B_CELL_ANTIBODY-DEPENDENT_RESPONSE_MG	4.265
10	0.1	P61296	RHEUMATOID_ARTHRITIS_//_AUTOIMMUNE_RESPONSE_RHEUMATOID_ARTHRITIS	11.6955
10	0.1	Q9BTD8	RHEUMATOID_ARTHRITIS	4.1069
10	0.1	P22083	DERMATOMYOSITIS_//_EXAGGERATED_INNATE_IMMUNE_RESPONSE_DM	3.68199
10	0.1	P20264	LUPUS_ERYTHEMATOSUS_SYSTEMIC_//_INCREASED_IFN_PRODUCTION_AND_UP-REGULATION_OF_IFN_INDUCIBLE_GENES	3.97844
10	0.1	Q9BXT8	RHEUMATOID_ARTHRITIS	22.3204
10	0.1	P63146	LUPUS_ERYTHEMATOSUS_SYSTEMIC_//_INCREASED_AUTOANTIGEN_AVAILABILITY	7.54566
10	0.1	P36956	RHEUMATOID_ARTHRITIS_//_BONE_EROSION_RHEUMATOID_ARTHRITIS	68.7458
10	0.1	Q9BWF3	RHEUMATOID_ARTHRITIS_//_AUTOIMMUNE_RESPONSE_RHEUMATOID_ARTHRITIS	20.2002
10	0.1	Q9BXC0	DIABETES_TYPE_I	5.30808
10	0.1	Q7Z7G8	THYROIDITIS_//_THYROCYTE_APOPTOSIS_AND_CYTOTOXICITY	3.25517
10	0.1	Q7Z7G8	ANEMIA_//_INEFFECTIVE_ERYTHROPOIESIS	3.71844
10	0.1	Q6RI45	RHEUMATOID_ARTHRITIS_//_SYNOVIAL_INFLAMMATION_RHEUMATOID_ARTHRITIS	3.72087
10	0.1	P10809	RHEUMATOID_ARTHRITIS_//_ARTICULAR_DESTRUCTION_RHEUMATOID_ARTHRITIS	26.2018
10	0.1	Q9UJA3	LUPUS_ERYTHEMATOSUS_SYSTEMIC_//_DEFECTIVE_SELF-TOLERANCE_CHECK-POINTS_AND_AUTO-ANTIBODY_PRODUCTION	24.2499
10	0.1	Q9H869	LUPUS_ERYTHEMATOSUS_SYSTEMIC_//_B-CELL_HYPERACTIVITY	15.9111
10	0.1	Q9HCE1	THYROIDITIS_//_THYROCYTE_APOPTOSIS_AND_CYTOTOXICITY	68.0333
10	0.1	Q05682	RHEUMATOID_ARTHRITIS_//_ARTICULAR_DESTRUCTION_RHEUMATOID_ARTHRITIS	3.47367
10	0.1	Q9HCE1	ANEMIA_//_INEFFECTIVE_ERYTHROPOIESIS	8.89696
10	0.1	P06400	DERMATOMYOSITIS_//_T_CELL_ACTIVATION_AND_B_CELL_ANTIBODY-DEPENDENT_RESPONSE_DM	36.2315
10	0.1	Q13217	GUILLAIN-BARRE_SYNDROME_//_MYELIN_DAMAGE_AND_AXONAL_DISORGANISATION_GBS	4.6524
10	0.1	Q8NG98	MYASTHENIA_GRAVIS	25.0763
10	0.1	Q9NQ79	RHEUMATOID_ARTHRITIS	16.4923
10	0.1	Q8NG98	MYASTHENIA_GRAVIS_//_MUSCULAR_ATROPHY_MG	34.9259
10	0.1	P36956	LUPUS_ERYTHEMATOSUS_SYSTEMIC_//_B-CELL_HYPERACTIVITY	8.36604
10	0.1	P51530	LUPUS_ERYTHEMATOSUS_SYSTEMIC_//_INCREASED_IFN_PRODUCTION_AND_UP-REGULATION_OF_IFN_INDUCIBLE_GENES	22.7569
10	0.1	Q8TE49	RHEUMATOID_ARTHRITIS_//_AUTOIMMUNE_RESPONSE_RHEUMATOID_ARTHRITIS	5.0011
10	0.1	P78381	LUPUS_ERYTHEMATOSUS_SYSTEMIC_//_DEFECTIVE_SELF-TOLERANCE_CHECK-POINTS_AND_AUTO-ANTIBODY_PRODUCTION	3.71244
10	0.1	Q7RTP6	THYROIDITIS_//_THYROCYTE_APOPTOSIS_AND_CYTOTOXICITY	4.5693
10	0.1	P10412	DERMATOMYOSITIS_//_COMPLEMENT-MEDIATED_CELL_CYTOTOXICITY_DM	21.1373
10	0.1	Q96JP5	LUPUS_ERYTHEMATOSUS_SYSTEMIC_//_DEFECTIVE_T-CELL_PHYSIOLOGY	10.9968
10	0.1	Q8NG98	RHEUMATOID_ARTHRITIS_//_BONE_EROSION_RHEUMATOID_ARTHRITIS	3.54282
10	0.1	Q13421	ANEMIA_//_EXCESSIVE_BLOOD_CELL_DESTRUCTION_(HEMOLYSIS)	62.8772
10	0.1	P06400	RHEUMATOID_ARTHRITIS_//_BONE_EROSION_RHEUMATOID_ARTHRITIS	25.1709
10	0.1	Q504T8	LUPUS_ERYTHEMATOSUS_SYSTEMIC_//_DEFECTIVE_SELF-TOLERANCE_CHECK-POINTS_AND_AUTO-ANTIBODY_PRODUCTION	7.30176
10	0.1	Q9UJA3	ANEMIA_//_EXCESSIVE_BLOOD_LOSS_(HEMORRHAGE)	8.03329
10	0.1	Q9H869	GUILLAIN-BARRE_SYNDROME_//_TH1_RESPONSE_AGAINST_MYELIN_AND_NODAL_PROTEINS_GBS	17.6964
10	0.1	P51530	THYROIDITIS_//_DEVELOPMENT_OF_THYROID_AUTOIMMUNITY	20.8164
10	0.1	Q9H869	THYROIDITIS_//_SUSTAINED_THYROCYTE_SURVIVAL_AND_THYROID_HORMONE_PRODUCTION	25.9335
10	0.1	Q3T8J9	ANEMIA_//_INEFFECTIVE_ERYTHROPOIESIS	3.26307
10	0.1	P78381	ANEMIA_//_EXCESSIVE_BLOOD_LOSS_(HEMORRHAGE)	3.64534
10	0.1	Q13421	THYROIDITIS	14.9691
10	0.1	Q96JP5	LUPUS_ERYTHEMATOSUS_SYSTEMIC	9.20251
10	0.1	Q8NG98	LUPUS_ERYTHEMATOSUS_SYSTEMIC_//_B-CELL_HYPERACTIVITY	23.866
10	0.1	P06400	LUPUS_ERYTHEMATOSUS_SYSTEMIC_//_B-CELL_HYPERACTIVITY	54.5552
10	0.1	Q9BXT8	GUILLAIN-BARRE_SYNDROME_//_MYELIN_DAMAGE_AND_AXONAL_DISORGANISATION_GBS	3.36924
10	0.1	P63146	RHEUMATOID_ARTHRITIS_//_AUTOIMMUNE_RESPONSE_RHEUMATOID_ARTHRITIS	26.6705
10	0.1	Q03052	LUPUS_ERYTHEMATOSUS_SYSTEMIC_//_IMMUNE-COMPLEX_DEPOSITION	21.5809
10	0.1	Q86XK2	LUPUS_ERYTHEMATOSUS_SYSTEMIC_//_INCREASED_IFN_PRODUCTION_AND_UP-REGULATION_OF_IFN_INDUCIBLE_GENES	16.2048
10	0.1	Q86W33	RHEUMATOID_ARTHRITIS	3.59171
10	0.1	Q16825	RHEUMATOID_ARTHRITIS	30.9811
10	0.1	O95342	LUPUS_ERYTHEMATOSUS_SYSTEMIC_//_INCREASED_IFN_PRODUCTION_AND_UP-REGULATION_OF_IFN_INDUCIBLE_GENES	10.5427
10	0.1	P10412	DERMATOMYOSITIS_//_SKIN_AND_MUSCLE_ATROPHY_DM	3.29893
10	0.1	Q6ZS30	LUPUS_ERYTHEMATOSUS_SYSTEMIC_//_INCREASED_IFN_PRODUCTION_AND_UP-REGULATION_OF_IFN_INDUCIBLE_GENES	3.87973
10	0.1	Q86XK2	THYROIDITIS_//_DEVELOPMENT_OF_THYROID_AUTOIMMUNITY	44.2668
10	0.1	Q69384	MYASTHENIA_GRAVIS_//_B_CELL_ANTIBODY-DEPENDENT_RESPONSE_MG	21.424
10	0.1	Q9HCE1	LUPUS_ERYTHEMATOSUS_SYSTEMIC_//_IMMUNE-COMPLEX_DEPOSITION	12.0369
10	0.1	Q8NG98	GUILLAIN-BARRE_SYNDROME_//_TH1_RESPONSE_AGAINST_MYELIN_AND_NODAL_PROTEINS_GBS	3.39212
10	0.1	O95342	THYROIDITIS_//_DEVELOPMENT_OF_THYROID_AUTOIMMUNITY	9.19564
10	0.1	Q9NQR1	LUPUS_ERYTHEMATOSUS_SYSTEMIC_//_IMMUNE-COMPLEX_DEPOSITION	8.62525
10	0.1	Q8NG98	THYROIDITIS_//_SUSTAINED_THYROCYTE_SURVIVAL_AND_THYROID_HORMONE_PRODUCTION	3.97877
10	0.1	P10809	DERMATOMYOSITIS_//_T_CELL_ACTIVATION_AND_B_CELL_ANTIBODY-DEPENDENT_RESPONSE_DM	40.3639
10	0.1	Q99932	LUPUS_ERYTHEMATOSUS_SYSTEMIC_//_INCREASED_AUTOANTIGEN_AVAILABILITY	26.0577
10	0.1	Q9BWF3	LUPUS_ERYTHEMATOSUS_SYSTEMIC_//_IMMUNE-COMPLEX_DEPOSITION	23.1651
10	0.1	Q92614	LUPUS_ERYTHEMATOSUS_SYSTEMIC_//_DEFECTIVE_SELF-TOLERANCE_CHECK-POINTS_AND_AUTO-ANTIBODY_PRODUCTION	3.59051
10	0.1	P46977	RHEUMATOID_ARTHRITIS_//_AUTOIMMUNE_RESPONSE_RHEUMATOID_ARTHRITIS	4.09196
10	0.1	Q7RTP6	LUPUS_ERYTHEMATOSUS_SYSTEMIC_//_IMMUNE-COMPLEX_DEPOSITION	17.5749
10	0.1	P10809	RHEUMATOID_ARTHRITIS_//_BONE_EROSION_RHEUMATOID_ARTHRITIS	68.9227
10	0.1	Q96PE2	LUPUS_ERYTHEMATOSUS_SYSTEMIC_//_INCREASED_AUTOANTIGEN_AVAILABILITY	3.54007
10	0.1	Q05682	GUILLAIN-BARRE_SYNDROME	3.85694
10	0.1	Q13217	DIABETES_TYPE_I_//_AUTOIMMUNE_DESTRUCTION_OF_PANCREATIC__x001a_-CELLS	18.135
10	0.1	P55017	LUPUS_ERYTHEMATOSUS_SYSTEMIC_//_INCREASED_AUTOANTIGEN_AVAILABILITY	11.9109
10	0.1	Q05682	RHEUMATOID_ARTHRITIS_//_BONE_EROSION_RHEUMATOID_ARTHRITIS	3.91372
10	0.1	Q7Z333	LUPUS_ERYTHEMATOSUS_SYSTEMIC_//_DEFECTIVE_T-CELL_PHYSIOLOGY	3.57201
10	0.1	P22083	DERMATOMYOSITIS_//_T_CELL_ACTIVATION_AND_B_CELL_ANTIBODY-DEPENDENT_RESPONSE_DM	3.72464
10	0.1	Q9BXC0	ANEMIA_//_EXCESSIVE_BLOOD_CELL_DESTRUCTION_(HEMOLYSIS)	16.9453
10	0.1	Q9BXT6	MYASTHENIA_GRAVIS_//_B_CELL_ANTIBODY-DEPENDENT_RESPONSE_MG	3.6835
10	0.1	Q9BSW7	LUPUS_ERYTHEMATOSUS_SYSTEMIC_//_INCREASED_AUTOANTIGEN_AVAILABILITY	19.1022
10	0.1	Q69384	MYASTHENIA_GRAVIS	23.9875
10	0.1	Q9H869	ANEMIA_//_INEFFECTIVE_ERYTHROPOIESIS	8.74924
10	0.1	Q69384	MYASTHENIA_GRAVIS_//_MUSCULAR_ATROPHY_MG	3.70619
10	0.1	P51530	GUILLAIN-BARRE_SYNDROME_//_MYELIN_DAMAGE_AND_AXONAL_DISORGANISATION_GBS	22.112
10	0.1	Q9BXC0	LUPUS_ERYTHEMATOSUS_SYSTEMIC_//_DEFECTIVE_SELF-TOLERANCE_CHECK-POINTS_AND_AUTO-ANTIBODY_PRODUCTION	40.9573
10	0.1	Q86W33	GUILLAIN-BARRE_SYNDROME_//_MYELIN_DAMAGE_AND_AXONAL_DISORGANISATION_GBS	3.33842
10	0.1	O75400	LUPUS_ERYTHEMATOSUS_SYSTEMIC_//_DEFECTIVE_SELF-TOLERANCE_CHECK-POINTS_AND_AUTO-ANTIBODY_PRODUCTION	16.1108
10	0.1	P22083	RHEUMATOID_ARTHRITIS_//_BONE_EROSION_RHEUMATOID_ARTHRITIS	3.57795
10	0.1	Q7Z7G8	MYASTHENIA_GRAVIS_//_SYNAPTIC_DYSFUNCTION_MG	3.26238
10	0.1	Q16825	GUILLAIN-BARRE_SYNDROME_//_MYELIN_DAMAGE_AND_AXONAL_DISORGANISATION_GBS	27.065
10	0.1	Q9NYC9	RHEUMATOID_ARTHRITIS_//_SYNOVIAL_INFLAMMATION_RHEUMATOID_ARTHRITIS	3.23912
10	0.1	P23470	RHEUMATOID_ARTHRITIS_//_SYNOVIAL_INFLAMMATION_RHEUMATOID_ARTHRITIS	29.7146
10	0.1	Q9H1B7	DERMATOMYOSITIS_//_SKIN_AND_MUSCLE_ATROPHY_DM	3.54648
10	0.1	Q7Z333	LUPUS_ERYTHEMATOSUS_SYSTEMIC	23.7876
10	0.1	Q9HCE1	MYASTHENIA_GRAVIS_//_SYNAPTIC_DYSFUNCTION_MG	4.62688
10	0.1	Q6RI45	DERMATOMYOSITIS_//_EXAGGERATED_INNATE_IMMUNE_RESPONSE_DM	3.33842
10	0.1	Q9BXT8	DIABETES_TYPE_I_//_AUTOIMMUNE_DESTRUCTION_OF_PANCREATIC__x001a_-CELLS	4.11135
10	0.1	P61296	LUPUS_ERYTHEMATOSUS_SYSTEMIC	8.58856
10	0.1	Q7Z7G8	LUPUS_ERYTHEMATOSUS_SYSTEMIC_//_DEFECTIVE_T-CELL_PHYSIOLOGY	3.2457
10	0.1	Q96JP5	DERMATOMYOSITIS	6.24242
10	0.1	Q7RTP6	ANEMIA	17.4499
10	0.1	Q9BXC0	ANEMIA_//_EXCESSIVE_BLOOD_LOSS_(HEMORRHAGE)	54.4858
10	0.1	Q9BXT6	MYASTHENIA_GRAVIS	3.24225
10	0.1	P22083	LUPUS_ERYTHEMATOSUS_SYSTEMIC_//_B-CELL_HYPERACTIVITY	26.4593
10	0.1	Q7RTP6	MYASTHENIA_GRAVIS_//_SYNAPTIC_DYSFUNCTION_MG	20.7811
10	0.1	Q92614	RHEUMATOID_ARTHRITIS_//_ARTICULAR_DESTRUCTION_RHEUMATOID_ARTHRITIS	3.61168
10	0.1	P55017	ANEMIA_//_INEFFECTIVE_ERYTHROPOIESIS	3.54855
10	0.1	O00716	LUPUS_ERYTHEMATOSUS_SYSTEMIC_//_DEFECTIVE_T-CELL_PHYSIOLOGY	74.5095
10	0.1	Q8NG98	THYROIDITIS_//_THYROCYTE_APOPTOSIS_AND_CYTOTOXICITY	3.49824
10	0.1	Q8NG98	ANEMIA_//_INEFFECTIVE_ERYTHROPOIESIS	37.599
10	0.1	Q3T8J9	MYASTHENIA_GRAVIS_//_SYNAPTIC_DYSFUNCTION_MG	3.66265
10	0.1	P23470	GUILLAIN-BARRE_SYNDROME_//_COMPLEMENT-MEDIATED_CELL_CYTOTOXICITY_GBS	40.0892
10	0.1	Q69384	GUILLAIN-BARRE_SYNDROME_//_TH1_RESPONSE_AGAINST_MYELIN_AND_NODAL_PROTEINS_GBS	3.72631
10	0.1	Q9BXC0	RHEUMATOID_ARTHRITIS_//_ARTICULAR_DESTRUCTION_RHEUMATOID_ARTHRITIS	13.4572
10	0.1	Q6RI45	RHEUMATOID_ARTHRITIS_//_ARTICULAR_DESTRUCTION_RHEUMATOID_ARTHRITIS	3.23706
10	0.1	Q69384	THYROIDITIS_//_SUSTAINED_THYROCYTE_SURVIVAL_AND_THYROID_HORMONE_PRODUCTION	25.8842
10	0.1	O75400	RHEUMATOID_ARTHRITIS_//_ARTICULAR_DESTRUCTION_RHEUMATOID_ARTHRITIS	5.42567
10	0.1	Q3T8J9	LUPUS_ERYTHEMATOSUS_SYSTEMIC_//_DEFECTIVE_T-CELL_PHYSIOLOGY	3.56793
10	0.1	Q8TE49	LUPUS_ERYTHEMATOSUS_SYSTEMIC	5.03503
10	0.1	Q9BXT8	THYROIDITIS_//_DRUG-INDUCED_THYROIDITIS	3.81026
10	0.1	P51530	RHEUMATOID_ARTHRITIS_//_SYNOVIAL_INFLAMMATION_RHEUMATOID_ARTHRITIS	23.2591
10	0.1	Q13421	MYASTHENIA_GRAVIS_//_MUSCULAR_ATROPHY_MG	24.9109
10	0.1	Q13421	GUILLAIN-BARRE_SYNDROME	3.81597
10	0.1	Q13421	RHEUMATOID_ARTHRITIS_//_BONE_EROSION_RHEUMATOID_ARTHRITIS	3.81051
10	0.1	P16401	DERMATOMYOSITIS_//_COMPLEMENT-MEDIATED_CELL_CYTOTOXICITY_DM	24.4758
10	0.1	Q96T23	DERMATOMYOSITIS_//_COMPLEMENT-MEDIATED_CELL_CYTOTOXICITY_DM	26.0141
10	0.1	Q9UJA3	LUPUS_ERYTHEMATOSUS_SYSTEMIC_//_INCREASED_AUTOANTIGEN_AVAILABILITY	5.3381
10	0.1	Q86W33	DIABETES_TYPE_I_//_AUTOIMMUNE_DESTRUCTION_OF_PANCREATIC__x001a_-CELLS	11.1968
10	0.1	Q16825	DIABETES_TYPE_I_//_AUTOIMMUNE_DESTRUCTION_OF_PANCREATIC__x001a_-CELLS	70.5923
10	0.1	Q9NQR1	LUPUS_ERYTHEMATOSUS_SYSTEMIC_//_INCREASED_IFN_PRODUCTION_AND_UP-REGULATION_OF_IFN_INDUCIBLE_GENES	8.29957
10	0.1	Q13421	LUPUS_ERYTHEMATOSUS_SYSTEMIC_//_B-CELL_HYPERACTIVITY	3.6124
10	0.1	Q9BWF3	LUPUS_ERYTHEMATOSUS_SYSTEMIC_//_INCREASED_IFN_PRODUCTION_AND_UP-REGULATION_OF_IFN_INDUCIBLE_GENES	4.56178
10	0.1	Q03052	RHEUMATOID_ARTHRITIS	21.417
10	0.1	Q86XK2	RHEUMATOID_ARTHRITIS_//_SYNOVIAL_INFLAMMATION_RHEUMATOID_ARTHRITIS	33.8343
10	0.1	P78381	LUPUS_ERYTHEMATOSUS_SYSTEMIC_//_INCREASED_AUTOANTIGEN_AVAILABILITY	3.54248
10	0.1	P51530	GUILLAIN-BARRE_SYNDROME_//_COMPLEMENT-MEDIATED_CELL_CYTOTOXICITY_GBS	40.0892
10	0.1	O95342	RHEUMATOID_ARTHRITIS_//_SYNOVIAL_INFLAMMATION_RHEUMATOID_ARTHRITIS	7.81254
10	0.1	Q9BTD8	DERMATOMYOSITIS_//_COMPLEMENT-MEDIATED_CELL_CYTOTOXICITY_DM	3.7592
10	0.1	P61296	DERMATOMYOSITIS	46.3877
10	0.1	P06400	LUPUS_ERYTHEMATOSUS_SYSTEMIC_//_IMMUNE-COMPLEX_DEPOSITION	36.9638
10	0.1	Q504T8	LUPUS_ERYTHEMATOSUS_SYSTEMIC_//_INCREASED_AUTOANTIGEN_AVAILABILITY	3.39609
10	0.1	Q7Z7G8	RHEUMATOID_ARTHRITIS	9.28951
10	0.1	P23470	ANEMIA_//_EXCESSIVE_BLOOD_CELL_DESTRUCTION_(HEMOLYSIS)	62.8772
10	0.1	Q05682	THYROIDITIS_//_THYROCYTE_APOPTOSIS_AND_CYTOTOXICITY	12.8135
10	0.1	Q9BXT6	LUPUS_ERYTHEMATOSUS_SYSTEMIC_//_INCREASED_AUTOANTIGEN_AVAILABILITY	11.6291
10	0.1	Q96T23	LUPUS_ERYTHEMATOSUS_SYSTEMIC_//_DEFECTIVE_SELF-TOLERANCE_CHECK-POINTS_AND_AUTO-ANTIBODY_PRODUCTION	19.2442
10	0.1	P16401	DERMATOMYOSITIS_//_SKIN_AND_MUSCLE_ATROPHY_DM	17.1101
10	0.1	Q9HCE1	RHEUMATOID_ARTHRITIS	83.7169
10	0.1	Q13421	GUILLAIN-BARRE_SYNDROME_//_TH1_RESPONSE_AGAINST_MYELIN_AND_NODAL_PROTEINS_GBS	3.23409
10	0.1	Q9H1B7	RHEUMATOID_ARTHRITIS_//_BONE_EROSION_RHEUMATOID_ARTHRITIS	3.69146
10	0.1	O00716	RHEUMATOID_ARTHRITIS	89.627
10	0.1	Q16825	THYROIDITIS_//_DRUG-INDUCED_THYROIDITIS	32.5376
10	0.1	Q9H869	LUPUS_ERYTHEMATOSUS_SYSTEMIC_//_DEFECTIVE_T-CELL_PHYSIOLOGY	9.85212
10	0.1	P23470	THYROIDITIS	33.6192
10	0.1	Q69384	ANEMIA_//_INEFFECTIVE_ERYTHROPOIESIS	6.29072
10	0.1	Q06495	PSORIASIS_//_EXACERBATION_OF_IMMUNOLOGICAL_SKIN_BARRIER	19.7167
10	0.1	Q9NYC9	DERMATOMYOSITIS_//_EXAGGERATED_INNATE_IMMUNE_RESPONSE_DM	3.40685
10	0.1	P10412	LUPUS_ERYTHEMATOSUS_SYSTEMIC_//_INCREASED_AUTOANTIGEN_AVAILABILITY	3.54885
10	0.1	Q9NQ79	DERMATOMYOSITIS_//_COMPLEMENT-MEDIATED_CELL_CYTOTOXICITY_DM	23.3215
10	0.1	Q86XK2	GUILLAIN-BARRE_SYNDROME_//_COMPLEMENT-MEDIATED_CELL_CYTOTOXICITY_GBS	16.9689
10	0.1	P36956	LUPUS_ERYTHEMATOSUS_SYSTEMIC_//_DEFECTIVE_T-CELL_PHYSIOLOGY	69.9788
10	0.1	P20264	DERMATOMYOSITIS_//_COMPLEMENT-MEDIATED_CELL_CYTOTOXICITY_DM	3.63848
10	0.1	Q9BXC0	GUILLAIN-BARRE_SYNDROME	5.69049
10	0.1	O95342	GUILLAIN-BARRE_SYNDROME_//_COMPLEMENT-MEDIATED_CELL_CYTOTOXICITY_GBS	4.1735
10	0.1	Q8TE49	DERMATOMYOSITIS	22.0849
10	0.1	Q9H1B7	LUPUS_ERYTHEMATOSUS_SYSTEMIC_//_B-CELL_HYPERACTIVITY	3.86244
10	0.1	Q3T8J9	RHEUMATOID_ARTHRITIS	17.0083
10	0.1	Q96JP5	RHEUMATOID_ARTHRITIS_//_SYNOVIAL_INFLAMMATION_RHEUMATOID_ARTHRITIS	57.3907
10	0.1	Q99932	LUPUS_ERYTHEMATOSUS_SYSTEMIC_//_DEFECTIVE_T-CELL_PHYSIOLOGY	4.26834
10	0.1	Q8NG98	MYASTHENIA_GRAVIS_//_SYNAPTIC_DYSFUNCTION_MG	3.75148
10	0.1	P78381	RHEUMATOID_ARTHRITIS_//_AUTOIMMUNE_RESPONSE_RHEUMATOID_ARTHRITIS	26.1759
10	0.1	Q9BXT6	ANEMIA_//_INEFFECTIVE_ERYTHROPOIESIS	11.01
10	0.1	Q9BXT8	ANEMIA_//_EXCESSIVE_BLOOD_LOSS_(HEMORRHAGE)	3.64534
10	0.1	Q504T8	RHEUMATOID_ARTHRITIS_//_AUTOIMMUNE_RESPONSE_RHEUMATOID_ARTHRITIS	58.2731
10	0.1	Q9NQ79	LUPUS_ERYTHEMATOSUS_SYSTEMIC_//_DEFECTIVE_SELF-TOLERANCE_CHECK-POINTS_AND_AUTO-ANTIBODY_PRODUCTION	18.5171
10	0.1	P55017	LUPUS_ERYTHEMATOSUS_SYSTEMIC_//_DEFECTIVE_T-CELL_PHYSIOLOGY	22.4701
10	0.1	P10809	LUPUS_ERYTHEMATOSUS_SYSTEMIC_//_IMMUNE-COMPLEX_DEPOSITION	55.8879
10	0.1	P23470	RHEUMATOID_ARTHRITIS_//_ARTICULAR_DESTRUCTION_RHEUMATOID_ARTHRITIS	21.5737
10	0.1	Q99932	LUPUS_ERYTHEMATOSUS_SYSTEMIC	30.1136
10	0.1	Q13217	MYASTHENIA_GRAVIS_//_B_CELL_ANTIBODY-DEPENDENT_RESPONSE_MG	7.77665
10	0.1	Q05682	LUPUS_ERYTHEMATOSUS_SYSTEMIC_//_IMMUNE-COMPLEX_DEPOSITION	3.5857
10	0.1	Q9BSW7	LUPUS_ERYTHEMATOSUS_SYSTEMIC_//_DEFECTIVE_T-CELL_PHYSIOLOGY	11.3411
10	0.1	P51530	THYROIDITIS_//_THYROID_DESTRUCTION_AND_REMODELLING	9.97215
10	0.1	P20264	DERMATOMYOSITIS_//_SKIN_AND_MUSCLE_ATROPHY_DM	3.94891
10	0.1	P51530	THYROIDITIS	10.4924
10	0.1	P46977	LUPUS_ERYTHEMATOSUS_SYSTEMIC_//_INCREASED_IFN_PRODUCTION_AND_UP-REGULATION_OF_IFN_INDUCIBLE_GENES	61.3702
10	0.1	P49459	RHEUMATOID_ARTHRITIS	27.1034
10	0.1	Q96PE2	LUPUS_ERYTHEMATOSUS_SYSTEMIC	41.2382
10	0.1	Q7RTP6	GUILLAIN-BARRE_SYNDROME_//_MYELIN_DAMAGE_AND_AXONAL_DISORGANISATION_GBS	20.8377
10	0.1	P55017	LUPUS_ERYTHEMATOSUS_SYSTEMIC	3.42578
10	0.1	O75400	LUPUS_ERYTHEMATOSUS_SYSTEMIC_//_INCREASED_AUTOANTIGEN_AVAILABILITY	17.4882
10	0.1	P22083	LUPUS_ERYTHEMATOSUS_SYSTEMIC_//_IMMUNE-COMPLEX_DEPOSITION	3.69959
10	0.1	Q13421	THYROIDITIS_//_THYROCYTE_APOPTOSIS_AND_CYTOTOXICITY	3.48532
10	0.1	Q9BSW7	LUPUS_ERYTHEMATOSUS_SYSTEMIC	17.4537
10	0.1	P38919	LUPUS_ERYTHEMATOSUS_SYSTEMIC_//_DEFECTIVE_T-CELL_PHYSIOLOGY	15.2806
10	0.1	O43251	LUPUS_ERYTHEMATOSUS_SYSTEMIC_//_DEFECTIVE_T-CELL_PHYSIOLOGY	4.94135
10	0.1	Q13217	MYASTHENIA_GRAVIS	28.2106
10	0.1	Q86XK2	THYROIDITIS_//_THYROID_DESTRUCTION_AND_REMODELLING	12.1521
10	0.1	Q9H869	RHEUMATOID_ARTHRITIS	65.9543
10	0.1	Q05682	GUILLAIN-BARRE_SYNDROME_//_B_CELL_ANTIBODY-DEPENDENT_RESPONSE_GBS	3.8548
10	0.1	Q86XK2	THYROIDITIS	23.4914
10	0.1	Q6ZS30	DERMATOMYOSITIS_//_COMPLEMENT-MEDIATED_CELL_CYTOTOXICITY_DM	26.0141
10	0.1	O95342	THYROIDITIS_//_THYROID_DESTRUCTION_AND_REMODELLING	3.26358
10	0.1	Q92614	RHEUMATOID_ARTHRITIS_//_AUTOIMMUNE_RESPONSE_RHEUMATOID_ARTHRITIS	22.0765
10	0.1	Q05682	ANEMIA	5.42741
10	0.1	O95342	THYROIDITIS	3.29658
10	0.1	Q7Z333	DIABETES_TYPE_I	60.9787
10	0.1	P36956	RHEUMATOID_ARTHRITIS	68.2757
10	0.1	Q05682	MYASTHENIA_GRAVIS_//_SYNAPTIC_DYSFUNCTION_MG	9.17675
10	0.1	P38919	LUPUS_ERYTHEMATOSUS_SYSTEMIC	6.13557
10	0.1	P61296	RHEUMATOID_ARTHRITIS_//_SYNOVIAL_INFLAMMATION_RHEUMATOID_ARTHRITIS	66.0932
10	0.1	Q16825	ANEMIA_//_EXCESSIVE_BLOOD_LOSS_(HEMORRHAGE)	54.4858
10	0.1	Q9NYC9	DERMATOMYOSITIS_//_T_CELL_ACTIVATION_AND_B_CELL_ANTIBODY-DEPENDENT_RESPONSE_DM	4.02929
10	0.1	Q9BXC0	RHEUMATOID_ARTHRITIS_//_AUTOIMMUNE_RESPONSE_RHEUMATOID_ARTHRITIS	47.5545
10	0.1	Q7Z7G8	DIABETES_TYPE_I_//_AUTOIMMUNE_DESTRUCTION_OF_PANCREATIC__x001a_-CELLS	3.28988
10	0.1	Q6RI45	RHEUMATOID_ARTHRITIS_//_AUTOIMMUNE_RESPONSE_RHEUMATOID_ARTHRITIS	46.9527
10	0.1	Q06495	PRURITUS_//_ACTIVATION_OF_NERVE_ENDINGS	17.6851
10	0.1	O75400	RHEUMATOID_ARTHRITIS_//_AUTOIMMUNE_RESPONSE_RHEUMATOID_ARTHRITIS	3.31355
10	0.1	Q6ZS30	DERMATOMYOSITIS_//_SKIN_AND_MUSCLE_ATROPHY_DM	3.97945
10	0.1	Q9HCE1	DIABETES_TYPE_I_//_AUTOIMMUNE_DESTRUCTION_OF_PANCREATIC__x001a_-CELLS	90.913
10	0.1	Q7Z333	THYROIDITIS_//_DRUG-INDUCED_THYROIDITIS	3.45095
10	0.1	Q8NG98	RHEUMATOID_ARTHRITIS	5.21894
10	0.1	P06400	RHEUMATOID_ARTHRITIS	67.7616
10	0.1	Q99932	DERMATOMYOSITIS	63.8836
10	0.1	Q13421	LUPUS_ERYTHEMATOSUS_SYSTEMIC_//_IMMUNE-COMPLEX_DEPOSITION	3.88233
10	0.1	P23470	GUILLAIN-BARRE_SYNDROME	21.1156
10	0.1	Q69384	LUPUS_ERYTHEMATOSUS_SYSTEMIC_//_DEFECTIVE_T-CELL_PHYSIOLOGY	23.2539
10	0.1	Q96PE2	THYROIDITIS_//_DEVELOPMENT_OF_THYROID_AUTOIMMUNITY	3.88961
10	0.1	Q9NYC9	RHEUMATOID_ARTHRITIS_//_BONE_EROSION_RHEUMATOID_ARTHRITIS	3.80842
10	0.1	P23470	RHEUMATOID_ARTHRITIS_//_BONE_EROSION_RHEUMATOID_ARTHRITIS	18.8589
10	0.1	Q13217	THYROIDITIS_//_SUSTAINED_THYROCYTE_SURVIVAL_AND_THYROID_HORMONE_PRODUCTION	3.80158
10	0.1	Q8TE49	RHEUMATOID_ARTHRITIS_//_SYNOVIAL_INFLAMMATION_RHEUMATOID_ARTHRITIS	18.354
10	0.1	Q7RTP6	DIABETES_TYPE_I_//_AUTOIMMUNE_DESTRUCTION_OF_PANCREATIC__x001a_-CELLS	20.389
10	0.1	P51530	MYASTHENIA_GRAVIS_//_B_CELL_ANTIBODY-DEPENDENT_RESPONSE_MG	29.4035
10	0.1	Q86W33	MYASTHENIA_GRAVIS_//_B_CELL_ANTIBODY-DEPENDENT_RESPONSE_MG	3.96561
10	0.1	Q96JP5	DERMATOMYOSITIS_//_EXAGGERATED_INNATE_IMMUNE_RESPONSE_DM	7.35411
10	0.1	Q9NYC9	LUPUS_ERYTHEMATOSUS_SYSTEMIC_//_B-CELL_HYPERACTIVITY	6.96732
10	0.1	P23470	LUPUS_ERYTHEMATOSUS_SYSTEMIC_//_B-CELL_HYPERACTIVITY	18.9223
10	0.1	Q9UJA3	LUPUS_ERYTHEMATOSUS_SYSTEMIC	8.90501
10	0.1	Q7Z7G8	THYROIDITIS_//_DRUG-INDUCED_THYROIDITIS	3.64992
10	0.1	P10809	LUPUS_ERYTHEMATOSUS_SYSTEMIC_//_INCREASED_IFN_PRODUCTION_AND_UP-REGULATION_OF_IFN_INDUCIBLE_GENES	92.5312
10	0.1	P38919	RHEUMATOID_ARTHRITIS	12.9753
10	0.1	Q13217	LUPUS_ERYTHEMATOSUS_SYSTEMIC_//_INCREASED_AUTOANTIGEN_AVAILABILITY	9.44198
10	0.1	Q9BXT6	LUPUS_ERYTHEMATOSUS_SYSTEMIC_//_DEFECTIVE_T-CELL_PHYSIOLOGY	8.70006
10	0.1	P16401	LUPUS_ERYTHEMATOSUS_SYSTEMIC_//_INCREASED_AUTOANTIGEN_AVAILABILITY	37.4003
10	0.1	O43251	RHEUMATOID_ARTHRITIS	21.057
10	0.1	Q9HCE1	THYROIDITIS_//_DRUG-INDUCED_THYROIDITIS	3.26189
10	0.1	Q05682	LUPUS_ERYTHEMATOSUS_SYSTEMIC_//_INCREASED_IFN_PRODUCTION_AND_UP-REGULATION_OF_IFN_INDUCIBLE_GENES	3.97364
10	0.1	Q96T23	LUPUS_ERYTHEMATOSUS_SYSTEMIC_//_INCREASED_AUTOANTIGEN_AVAILABILITY	9.66941
10	0.1	P63146	RHEUMATOID_ARTHRITIS_//_SYNOVIAL_INFLAMMATION_RHEUMATOID_ARTHRITIS	61.2451
10	0.1	P78381	LUPUS_ERYTHEMATOSUS_SYSTEMIC	3.54973
10	0.1	Q86XK2	MYASTHENIA_GRAVIS_//_B_CELL_ANTIBODY-DEPENDENT_RESPONSE_MG	55.1781
10	0.1	P51530	MYASTHENIA_GRAVIS	10.0974
10	0.1	Q13421	ANEMIA	4.81814
10	0.1	P51530	MYASTHENIA_GRAVIS_//_MUSCULAR_ATROPHY_MG	23.4081
10	0.1	Q86W33	MYASTHENIA_GRAVIS	5.24887
10	0.1	Q504T8	LUPUS_ERYTHEMATOSUS_SYSTEMIC	35.3458
10	0.1	Q13421	MYASTHENIA_GRAVIS_//_SYNAPTIC_DYSFUNCTION_MG	3.85687
10	0.1	O95342	MYASTHENIA_GRAVIS_//_B_CELL_ANTIBODY-DEPENDENT_RESPONSE_MG	6.29623
10	0.1	P38919	DERMATOMYOSITIS	21.234
10	0.1	Q96JP5	RHEUMATOID_ARTHRITIS_//_ARTICULAR_DESTRUCTION_RHEUMATOID_ARTHRITIS	4.4823
10	0.1	P10412	LUPUS_ERYTHEMATOSUS_SYSTEMIC_//_DEFECTIVE_T-CELL_PHYSIOLOGY	3.72018
10	0.1	Q9BXT6	LUPUS_ERYTHEMATOSUS_SYSTEMIC	3.55575
10	0.1	P51530	RHEUMATOID_ARTHRITIS_//_BONE_EROSION_RHEUMATOID_ARTHRITIS	15.6059
10	0.1	Q06495	ARTHRALGIA	17.0087
10	0.1	Q9BTD8	LUPUS_ERYTHEMATOSUS_SYSTEMIC_//_INCREASED_AUTOANTIGEN_AVAILABILITY	7.94902
10	0.1	Q3T8J9	THYROIDITIS_//_DRUG-INDUCED_THYROIDITIS	3.60387
10	0.1	Q03052	DERMATOMYOSITIS_//_COMPLEMENT-MEDIATED_CELL_CYTOTOXICITY_DM	26.0141
10	0.1	Q9BXT8	LUPUS_ERYTHEMATOSUS_SYSTEMIC_//_INCREASED_AUTOANTIGEN_AVAILABILITY	3.68994
10	0.1	P46977	RHEUMATOID_ARTHRITIS_//_SYNOVIAL_INFLAMMATION_RHEUMATOID_ARTHRITIS	3.5517
10	0.1	Q7Z333	LUPUS_ERYTHEMATOSUS_SYSTEMIC_//_DEFECTIVE_SELF-TOLERANCE_CHECK-POINTS_AND_AUTO-ANTIBODY_PRODUCTION	3.85155
10	0.1	P10412	LUPUS_ERYTHEMATOSUS_SYSTEMIC	31.5333
10	0.1	P51530	LUPUS_ERYTHEMATOSUS_SYSTEMIC_//_B-CELL_HYPERACTIVITY	15.5948
10	0.1	Q86XK2	MYASTHENIA_GRAVIS	66.79
10	0.1	Q86XK2	MYASTHENIA_GRAVIS_//_MUSCULAR_ATROPHY_MG	31.0865
10	0.1	Q13217	ANEMIA_//_INEFFECTIVE_ERYTHROPOIESIS	37.599
10	0.1	P22083	RHEUMATOID_ARTHRITIS	4.97399
10	0.1	Q69384	RHEUMATOID_ARTHRITIS	15.0478
10	0.1	O95342	MYASTHENIA_GRAVIS	11.9637
10	0.1	O95342	MYASTHENIA_GRAVIS_//_MUSCULAR_ATROPHY_MG	27.119
10	0.1	Q86XK2	RHEUMATOID_ARTHRITIS_//_BONE_EROSION_RHEUMATOID_ARTHRITIS	4.80559
10	0.1	O00716	DERMATOMYOSITIS_//_COMPLEMENT-MEDIATED_CELL_CYTOTOXICITY_DM	50.6289
10	0.1	Q9NQ79	LUPUS_ERYTHEMATOSUS_SYSTEMIC_//_INCREASED_AUTOANTIGEN_AVAILABILITY	20.9676
10	0.1	P61296	DERMATOMYOSITIS_//_EXAGGERATED_INNATE_IMMUNE_RESPONSE_DM	5.66673
10	0.1	O95342	RHEUMATOID_ARTHRITIS_//_BONE_EROSION_RHEUMATOID_ARTHRITIS	11.1271
10	0.1	Q7Z333	ANEMIA_//_EXCESSIVE_BLOOD_LOSS_(HEMORRHAGE)	54.4858
10	0.1	Q9UJA3	THYROIDITIS_//_DEVELOPMENT_OF_THYROID_AUTOIMMUNITY	17.3417
10	0.1	Q9H869	DIABETES_TYPE_I	91.8461
10	0.1	Q06495	PSORIASIS_//_ACTIVATION_OF_INFLAMMATORY_SKIN_CASCADE	11.795
10	0.1	P51530	GUILLAIN-BARRE_SYNDROME_//_TH1_RESPONSE_AGAINST_MYELIN_AND_NODAL_PROTEINS_GBS	6.67679
10	0.1	P51530	THYROIDITIS_//_SUSTAINED_THYROCYTE_SURVIVAL_AND_THYROID_HORMONE_PRODUCTION	17.3497
10	0.1	Q7Z7G8	LUPUS_ERYTHEMATOSUS_SYSTEMIC_//_DEFECTIVE_SELF-TOLERANCE_CHECK-POINTS_AND_AUTO-ANTIBODY_PRODUCTION	3.63114
10	0.1	Q9BXC0	GUILLAIN-BARRE_SYNDROME_//_B_CELL_ANTIBODY-DEPENDENT_RESPONSE_GBS	3.69818
10	0.1	Q86XK2	LUPUS_ERYTHEMATOSUS_SYSTEMIC_//_B-CELL_HYPERACTIVITY	4.00618
10	0.1	Q9H1B7	LUPUS_ERYTHEMATOSUS_SYSTEMIC_//_DEFECTIVE_T-CELL_PHYSIOLOGY	3.39637
10	0.1	Q9HCE1	LUPUS_ERYTHEMATOSUS_SYSTEMIC_//_DEFECTIVE_SELF-TOLERANCE_CHECK-POINTS_AND_AUTO-ANTIBODY_PRODUCTION	61.8955
10	0.1	P78381	THYROIDITIS_//_DEVELOPMENT_OF_THYROID_AUTOIMMUNITY	7.82436
10	0.1	Q9BXT8	ANEMIA_//_INEFFECTIVE_ERYTHROPOIESIS	3.56215
10	0.1	Q13421	LUPUS_ERYTHEMATOSUS_SYSTEMIC_//_INCREASED_IFN_PRODUCTION_AND_UP-REGULATION_OF_IFN_INDUCIBLE_GENES	3.96785
10	0.1	O95342	LUPUS_ERYTHEMATOSUS_SYSTEMIC_//_B-CELL_HYPERACTIVITY	3.34826
10	0.1	O00716	LUPUS_ERYTHEMATOSUS_SYSTEMIC_//_DEFECTIVE_SELF-TOLERANCE_CHECK-POINTS_AND_AUTO-ANTIBODY_PRODUCTION	29.6797
10	0.1	P23470	THYROIDITIS_//_THYROCYTE_APOPTOSIS_AND_CYTOTOXICITY	22.7306
10	0.1	Q9NQR1	DERMATOMYOSITIS_//_SKIN_AND_MUSCLE_ATROPHY_DM	8.07734
10	0.1	Q05682	GUILLAIN-BARRE_SYNDROME_//_MYELIN_DAMAGE_AND_AXONAL_DISORGANISATION_GBS	3.33842
10	0.1	Q7Z333	RHEUMATOID_ARTHRITIS_//_ARTICULAR_DESTRUCTION_RHEUMATOID_ARTHRITIS	3.65917
10	0.1	Q06495	PSORIASIS_//_INCREASED_VASCULARIZATION	18.2998
10	0.1	Q86W33	LUPUS_ERYTHEMATOSUS_SYSTEMIC_//_INCREASED_AUTOANTIGEN_AVAILABILITY	3.3069
10	0.1	Q7Z7G8	ANEMIA_//_EXCESSIVE_BLOOD_LOSS_(HEMORRHAGE)	3.64534
10	0.1	Q9H869	THYROIDITIS_//_DRUG-INDUCED_THYROIDITIS	9.46939
10	0.1	Q9BWF3	DERMATOMYOSITIS_//_SKIN_AND_MUSCLE_ATROPHY_DM	4.93119
10	0.1	Q8TE49	DERMATOMYOSITIS_//_EXAGGERATED_INNATE_IMMUNE_RESPONSE_DM	6.86739
10	0.1	Q504T8	DERMATOMYOSITIS	10.6613
10	0.1	Q8NG98	DIABETES_TYPE_I_//_AUTOIMMUNE_DESTRUCTION_OF_PANCREATIC__x001a_-CELLS	10.2819
10	0.1	Q16825	LUPUS_ERYTHEMATOSUS_SYSTEMIC_//_INCREASED_AUTOANTIGEN_AVAILABILITY	28.2035
10	0.1	P61296	RHEUMATOID_ARTHRITIS_//_ARTICULAR_DESTRUCTION_RHEUMATOID_ARTHRITIS	6.57646
10	0.1	Q86XK2	GUILLAIN-BARRE_SYNDROME_//_TH1_RESPONSE_AGAINST_MYELIN_AND_NODAL_PROTEINS_GBS	26.3816
10	0.1	Q9HCE1	ANEMIA_//_EXCESSIVE_BLOOD_LOSS_(HEMORRHAGE)	11.9317
10	0.1	Q96PE2	DIABETES_TYPE_I	30.1866
10	0.1	Q96PE2	RHEUMATOID_ARTHRITIS_//_SYNOVIAL_INFLAMMATION_RHEUMATOID_ARTHRITIS	3.75828
10	0.1	Q86XK2	THYROIDITIS_//_SUSTAINED_THYROCYTE_SURVIVAL_AND_THYROID_HORMONE_PRODUCTION	7.82369
10	0.1	P55017	DIABETES_TYPE_I	39.8191
10	0.1	Q3T8J9	LUPUS_ERYTHEMATOSUS_SYSTEMIC_//_DEFECTIVE_SELF-TOLERANCE_CHECK-POINTS_AND_AUTO-ANTIBODY_PRODUCTION	26.7006
10	0.1	O95342	GUILLAIN-BARRE_SYNDROME_//_TH1_RESPONSE_AGAINST_MYELIN_AND_NODAL_PROTEINS_GBS	3.86857
10	0.1	O95342	THYROIDITIS_//_SUSTAINED_THYROCYTE_SURVIVAL_AND_THYROID_HORMONE_PRODUCTION	3.94803
10	0.1	Q9BSW7	DIABETES_TYPE_I	52.7965
10	0.1	Q9NQ79	RHEUMATOID_ARTHRITIS_//_AUTOIMMUNE_RESPONSE_RHEUMATOID_ARTHRITIS	20.5769
10	0.1	P49459	DERMATOMYOSITIS_//_COMPLEMENT-MEDIATED_CELL_CYTOTOXICITY_DM	20.457
10	0.1	P10412	DERMATOMYOSITIS	36.3903
10	0.1	P63146	DERMATOMYOSITIS_//_EXAGGERATED_INNATE_IMMUNE_RESPONSE_DM	6.05443
10	0.1	Q92614	LUPUS_ERYTHEMATOSUS_SYSTEMIC_//_INCREASED_IFN_PRODUCTION_AND_UP-REGULATION_OF_IFN_INDUCIBLE_GENES	8.70381
10	0.1	Q3T8J9	ANEMIA_//_EXCESSIVE_BLOOD_LOSS_(HEMORRHAGE)	3.64534
10	0.1	Q8TE49	RHEUMATOID_ARTHRITIS_//_ARTICULAR_DESTRUCTION_RHEUMATOID_ARTHRITIS	3.68159
10	0.1	Q8NG98	THYROIDITIS_//_DRUG-INDUCED_THYROIDITIS	6.55063
10	0.1	P51530	THYROIDITIS_//_THYROCYTE_APOPTOSIS_AND_CYTOTOXICITY	5.06344
10	0.1	P51530	ANEMIA_//_INEFFECTIVE_ERYTHROPOIESIS	30.5025
10	0.1	Q96PE2	GUILLAIN-BARRE_SYNDROME_//_COMPLEMENT-MEDIATED_CELL_CYTOTOXICITY_GBS	3.68297
10	0.1	Q86W33	ANEMIA_//_INEFFECTIVE_ERYTHROPOIESIS	17.3495
10	0.1	Q16825	ANEMIA_//_INEFFECTIVE_ERYTHROPOIESIS	39.4482
10	0.1	P49459	LUPUS_ERYTHEMATOSUS_SYSTEMIC_//_DEFECTIVE_SELF-TOLERANCE_CHECK-POINTS_AND_AUTO-ANTIBODY_PRODUCTION	30.063
10	0.1	Q9NYC9	LUPUS_ERYTHEMATOSUS_SYSTEMIC_//_IMMUNE-COMPLEX_DEPOSITION	3.88233
10	0.1	P23470	LUPUS_ERYTHEMATOSUS_SYSTEMIC_//_IMMUNE-COMPLEX_DEPOSITION	24.9018
10	0.1	Q9BXC0	LUPUS_ERYTHEMATOSUS_SYSTEMIC_//_INCREASED_IFN_PRODUCTION_AND_UP-REGULATION_OF_IFN_INDUCIBLE_GENES	3.25332
10	0.1	Q6RI45	LUPUS_ERYTHEMATOSUS_SYSTEMIC_//_INCREASED_IFN_PRODUCTION_AND_UP-REGULATION_OF_IFN_INDUCIBLE_GENES	3.71633
10	0.1	P36956	DERMATOMYOSITIS_//_COMPLEMENT-MEDIATED_CELL_CYTOTOXICITY_DM	21.1373
10	0.1	O75400	LUPUS_ERYTHEMATOSUS_SYSTEMIC_//_INCREASED_IFN_PRODUCTION_AND_UP-REGULATION_OF_IFN_INDUCIBLE_GENES	4.80817
10	0.1	Q7RTP6	MYASTHENIA_GRAVIS_//_B_CELL_ANTIBODY-DEPENDENT_RESPONSE_MG	28.9615
10	0.1	Q9H1B7	RHEUMATOID_ARTHRITIS	16.4509
10	0.1	P63146	RHEUMATOID_ARTHRITIS_//_ARTICULAR_DESTRUCTION_RHEUMATOID_ARTHRITIS	4.89817
10	0.1	Q9BXC0	THYROIDITIS_//_DEVELOPMENT_OF_THYROID_AUTOIMMUNITY	8.25611
10	0.1	Q05682	DIABETES_TYPE_I_//_AUTOIMMUNE_DESTRUCTION_OF_PANCREATIC__x001a_-CELLS	28.5563
10	0.1	P61296	DERMATOMYOSITIS_//_T_CELL_ACTIVATION_AND_B_CELL_ANTIBODY-DEPENDENT_RESPONSE_DM	8.49313
10	0.1	Q13421	GUILLAIN-BARRE_SYNDROME_//_MYELIN_DAMAGE_AND_AXONAL_DISORGANISATION_GBS	3.33842
10	0.1	Q86XK2	THYROIDITIS_//_THYROCYTE_APOPTOSIS_AND_CYTOTOXICITY	12.0657
10	0.1	Q13217	LUPUS_ERYTHEMATOSUS_SYSTEMIC_//_DEFECTIVE_T-CELL_PHYSIOLOGY	18.1905
10	0.1	Q9H869	LUPUS_ERYTHEMATOSUS_SYSTEMIC_//_DEFECTIVE_SELF-TOLERANCE_CHECK-POINTS_AND_AUTO-ANTIBODY_PRODUCTION	13.9015
10	0.1	Q7Z333	GUILLAIN-BARRE_SYNDROME	34.5777
10	0.1	P16401	LUPUS_ERYTHEMATOSUS_SYSTEMIC_//_DEFECTIVE_T-CELL_PHYSIOLOGY	62.023
10	0.1	O95342	THYROIDITIS_//_THYROCYTE_APOPTOSIS_AND_CYTOTOXICITY	3.69419
10	0.1	P61296	RHEUMATOID_ARTHRITIS_//_BONE_EROSION_RHEUMATOID_ARTHRITIS	30.0166
10	0.1	P36956	LUPUS_ERYTHEMATOSUS_SYSTEMIC_//_DEFECTIVE_SELF-TOLERANCE_CHECK-POINTS_AND_AUTO-ANTIBODY_PRODUCTION	24.2089
10	0.1	P06400	DERMATOMYOSITIS_//_COMPLEMENT-MEDIATED_CELL_CYTOTOXICITY_DM	26.0141
10	0.1	Q7RTP6	MYASTHENIA_GRAVIS	11.1493
10	0.1	Q69384	DIABETES_TYPE_I	3.24706
10	0.1	Q99932	LUPUS_ERYTHEMATOSUS_SYSTEMIC_//_DEFECTIVE_SELF-TOLERANCE_CHECK-POINTS_AND_AUTO-ANTIBODY_PRODUCTION	22.6632
10	0.1	Q13217	LUPUS_ERYTHEMATOSUS_SYSTEMIC	8.79968
10	0.1	Q9H869	ANEMIA_//_EXCESSIVE_BLOOD_LOSS_(HEMORRHAGE)	66.112
10	0.1	P23470	ANEMIA	35.7346
10	0.1	Q9UJA3	DIABETES_TYPE_I	26.0967
10	0.1	Q9UJA3	RHEUMATOID_ARTHRITIS_//_SYNOVIAL_INFLAMMATION_RHEUMATOID_ARTHRITIS	14.4733
10	0.1	P16401	LUPUS_ERYTHEMATOSUS_SYSTEMIC	20.861
10	0.1	Q96PE2	ANEMIA_//_EXCESSIVE_BLOOD_CELL_DESTRUCTION_(HEMOLYSIS)	62.8772
10	0.1	P55017	ANEMIA_//_EXCESSIVE_BLOOD_CELL_DESTRUCTION_(HEMOLYSIS)	62.8772
10	0.1	Q9BWF3	RHEUMATOID_ARTHRITIS_//_BONE_EROSION_RHEUMATOID_ARTHRITIS	4.72911
10	0.1	P51530	LUPUS_ERYTHEMATOSUS_SYSTEMIC_//_IMMUNE-COMPLEX_DEPOSITION	4.96066
10	0.1	P23470	MYASTHENIA_GRAVIS_//_SYNAPTIC_DYSFUNCTION_MG	31.5411
10	0.1	Q96T23	LUPUS_ERYTHEMATOSUS_SYSTEMIC	64.0736
10	0.1	Q9BTD8	LUPUS_ERYTHEMATOSUS_SYSTEMIC_//_DEFECTIVE_T-CELL_PHYSIOLOGY	10.0749
10	0.1	Q96JP5	RHEUMATOID_ARTHRITIS_//_AUTOIMMUNE_RESPONSE_RHEUMATOID_ARTHRITIS	11.6955
10	0.1	Q9BXT8	LUPUS_ERYTHEMATOSUS_SYSTEMIC_//_DEFECTIVE_T-CELL_PHYSIOLOGY	3.36491
10	0.1	Q8TE49	DERMATOMYOSITIS_//_T_CELL_ACTIVATION_AND_B_CELL_ANTIBODY-DEPENDENT_RESPONSE_DM	8.44034
10	0.1	Q9BSW7	ANEMIA_//_EXCESSIVE_BLOOD_CELL_DESTRUCTION_(HEMOLYSIS)	27.571
10	0.1	P55017	LUPUS_ERYTHEMATOSUS_SYSTEMIC_//_DEFECTIVE_SELF-TOLERANCE_CHECK-POINTS_AND_AUTO-ANTIBODY_PRODUCTION	3.24377
10	0.1	P78381	RHEUMATOID_ARTHRITIS_//_SYNOVIAL_INFLAMMATION_RHEUMATOID_ARTHRITIS	3.27705
10	0.1	Q8NG98	LUPUS_ERYTHEMATOSUS_SYSTEMIC_//_DEFECTIVE_SELF-TOLERANCE_CHECK-POINTS_AND_AUTO-ANTIBODY_PRODUCTION	20.9136
10	0.1	Q9NQR1	LUPUS_ERYTHEMATOSUS_SYSTEMIC_//_B-CELL_HYPERACTIVITY	5.84513
10	0.1	Q9BSW7	LUPUS_ERYTHEMATOSUS_SYSTEMIC_//_DEFECTIVE_SELF-TOLERANCE_CHECK-POINTS_AND_AUTO-ANTIBODY_PRODUCTION	56.9693
10	0.1	Q504T8	RHEUMATOID_ARTHRITIS_//_SYNOVIAL_INFLAMMATION_RHEUMATOID_ARTHRITIS	6.24738
10	0.1	O43251	DERMATOMYOSITIS_//_COMPLEMENT-MEDIATED_CELL_CYTOTOXICITY_DM	50.6289
10	0.1	P06400	DERMATOMYOSITIS_//_SKIN_AND_MUSCLE_ATROPHY_DM	58.1604
10	0.1	Q9BWF3	LUPUS_ERYTHEMATOSUS_SYSTEMIC_//_B-CELL_HYPERACTIVITY	24.0984
10	0.1	Q69384	THYROIDITIS_//_DRUG-INDUCED_THYROIDITIS	4.08569
10	0.1	Q9BXT6	DIABETES_TYPE_I	3.2327
10	0.1	Q9BTD8	LUPUS_ERYTHEMATOSUS_SYSTEMIC	6.78314
10	0.1	Q9BXT8	LUPUS_ERYTHEMATOSUS_SYSTEMIC	10.129
10	0.1	P55017	ANEMIA_//_EXCESSIVE_BLOOD_LOSS_(HEMORRHAGE)	54.4858
10	0.1	Q86XK2	LUPUS_ERYTHEMATOSUS_SYSTEMIC_//_IMMUNE-COMPLEX_DEPOSITION	87.1906
10	0.1	Q9UJA3	GUILLAIN-BARRE_SYNDROME_//_COMPLEMENT-MEDIATED_CELL_CYTOTOXICITY_GBS	26.0141
10	0.1	P63146	DERMATOMYOSITIS_//_T_CELL_ACTIVATION_AND_B_CELL_ANTIBODY-DEPENDENT_RESPONSE_DM	32.3493
10	0.1	Q8NG98	ANEMIA_//_EXCESSIVE_BLOOD_LOSS_(HEMORRHAGE)	54.4858
10	0.1	P20264	LUPUS_ERYTHEMATOSUS_SYSTEMIC_//_DEFECTIVE_T-CELL_PHYSIOLOGY	3.57803
10	0.1	Q03052	LUPUS_ERYTHEMATOSUS_SYSTEMIC_//_INCREASED_AUTOANTIGEN_AVAILABILITY	19.584
10	0.1	O95342	LUPUS_ERYTHEMATOSUS_SYSTEMIC_//_IMMUNE-COMPLEX_DEPOSITION	3.26875
10	0.1	Q99932	RHEUMATOID_ARTHRITIS_//_ARTICULAR_DESTRUCTION_RHEUMATOID_ARTHRITIS	5.14994
10	0.1	P51530	ANEMIA	30.0297
10	0.1	P38919	LUPUS_ERYTHEMATOSUS_SYSTEMIC_//_DEFECTIVE_SELF-TOLERANCE_CHECK-POINTS_AND_AUTO-ANTIBODY_PRODUCTION	19.6441
10	0.1	Q13421	DIABETES_TYPE_I_//_AUTOIMMUNE_DESTRUCTION_OF_PANCREATIC__x001a_-CELLS	25.3686
10	0.1	P63146	RHEUMATOID_ARTHRITIS_//_BONE_EROSION_RHEUMATOID_ARTHRITIS	3.81698
10	0.1	P78381	GUILLAIN-BARRE_SYNDROME_//_COMPLEMENT-MEDIATED_CELL_CYTOTOXICITY_GBS	26.0141
10	0.1	Q06495	PSORIASIS_//_HYPERPLASIA_BY_HYPERPROLIFERATION_OF_KERATINOCYTES	25.7921
10	0.1	P51530	MYASTHENIA_GRAVIS_//_SYNAPTIC_DYSFUNCTION_MG	36.5993
10	0.1	Q7RTP6	THYROIDITIS_//_SUSTAINED_THYROCYTE_SURVIVAL_AND_THYROID_HORMONE_PRODUCTION	20.7395
10	0.1	Q7Z7G8	LUPUS_ERYTHEMATOSUS_SYSTEMIC_//_INCREASED_AUTOANTIGEN_AVAILABILITY	3.23489
10	0.1	O43251	LUPUS_ERYTHEMATOSUS_SYSTEMIC_//_DEFECTIVE_SELF-TOLERANCE_CHECK-POINTS_AND_AUTO-ANTIBODY_PRODUCTION	19.2643
10	0.1	Q9NQ79	LUPUS_ERYTHEMATOSUS_SYSTEMIC	33.5058
10	0.1	Q9HCE1	LUPUS_ERYTHEMATOSUS_SYSTEMIC_//_INCREASED_AUTOANTIGEN_AVAILABILITY	6.67966
10	0.1	Q05682	THYROIDITIS_//_THYROID_DESTRUCTION_AND_REMODELLING	3.8839
10	0.1	Q96PE2	RHEUMATOID_ARTHRITIS_//_ARTICULAR_DESTRUCTION_RHEUMATOID_ARTHRITIS	3.56352
10	0.1	P20264	LUPUS_ERYTHEMATOSUS_SYSTEMIC	3.60743
10	0.1	P55017	RHEUMATOID_ARTHRITIS_//_ARTICULAR_DESTRUCTION_RHEUMATOID_ARTHRITIS	7.40602
10	0.1	Q05682	THYROIDITIS	11.5314
10	0.1	O00716	LUPUS_ERYTHEMATOSUS_SYSTEMIC_//_INCREASED_AUTOANTIGEN_AVAILABILITY	36.318
10	0.1	P23470	LUPUS_ERYTHEMATOSUS_SYSTEMIC_//_INCREASED_IFN_PRODUCTION_AND_UP-REGULATION_OF_IFN_INDUCIBLE_GENES	25.7874
10	0.1	Q86W33	LUPUS_ERYTHEMATOSUS_SYSTEMIC_//_DEFECTIVE_T-CELL_PHYSIOLOGY	3.44406
10	0.1	P46977	DERMATOMYOSITIS_//_T_CELL_ACTIVATION_AND_B_CELL_ANTIBODY-DEPENDENT_RESPONSE_DM	11.099
10	0.1	P22083	DERMATOMYOSITIS_//_COMPLEMENT-MEDIATED_CELL_CYTOTOXICITY_DM	26.0141
10	0.1	Q9BSW7	RHEUMATOID_ARTHRITIS_//_ARTICULAR_DESTRUCTION_RHEUMATOID_ARTHRITIS	7.46728
10	0.1	Q16825	LUPUS_ERYTHEMATOSUS_SYSTEMIC_//_DEFECTIVE_T-CELL_PHYSIOLOGY	36.7681
10	0.1	P63146	LUPUS_ERYTHEMATOSUS_SYSTEMIC_//_B-CELL_HYPERACTIVITY	8.62825
10	0.1	Q7RTP6	LUPUS_ERYTHEMATOSUS_SYSTEMIC_//_INCREASED_AUTOANTIGEN_AVAILABILITY	20.7811
10	0.1	Q92614	RHEUMATOID_ARTHRITIS_//_SYNOVIAL_INFLAMMATION_RHEUMATOID_ARTHRITIS	24.6147
10	0.1	Q7Z333	RHEUMATOID_ARTHRITIS_//_AUTOIMMUNE_RESPONSE_RHEUMATOID_ARTHRITIS	21.1277
10	0.1	P16401	DERMATOMYOSITIS	17.7778
10	0.1	Q86XK2	ANEMIA	7.52864
10	0.1	Q96T23	DERMATOMYOSITIS	46.8804
10	0.1	Q86XK2	MYASTHENIA_GRAVIS_//_SYNAPTIC_DYSFUNCTION_MG	6.55524
10	0.1	P10809	DERMATOMYOSITIS_//_SKIN_AND_MUSCLE_ATROPHY_DM	90.5555
10	0.1	P46977	RHEUMATOID_ARTHRITIS_//_BONE_EROSION_RHEUMATOID_ARTHRITIS	3.25259
10	0.1	Q96JP5	LUPUS_ERYTHEMATOSUS_SYSTEMIC_//_IMMUNE-COMPLEX_DEPOSITION	35.8003
10	0.1	Q3T8J9	LUPUS_ERYTHEMATOSUS_SYSTEMIC_//_INCREASED_AUTOANTIGEN_AVAILABILITY	79.7002
10	0.1	O95342	ANEMIA	17.1999
10	0.1	Q86W33	LUPUS_ERYTHEMATOSUS_SYSTEMIC	3.37729
10	0.1	O95342	MYASTHENIA_GRAVIS_//_SYNAPTIC_DYSFUNCTION_MG	3.95423
10	0.1	Q9UJA3	ANEMIA_//_EXCESSIVE_BLOOD_CELL_DESTRUCTION_(HEMOLYSIS)	6.15877
10	0.1	Q16825	LUPUS_ERYTHEMATOSUS_SYSTEMIC	50.4321
10	0.1	P38919	RHEUMATOID_ARTHRITIS_//_ARTICULAR_DESTRUCTION_RHEUMATOID_ARTHRITIS	5.33305
10	0.1	Q9BXC0	RHEUMATOID_ARTHRITIS_//_SYNOVIAL_INFLAMMATION_RHEUMATOID_ARTHRITIS	13.117
10	0.1	Q69384	LUPUS_ERYTHEMATOSUS_SYSTEMIC_//_DEFECTIVE_SELF-TOLERANCE_CHECK-POINTS_AND_AUTO-ANTIBODY_PRODUCTION	21.9969
10	0.1	O75400	RHEUMATOID_ARTHRITIS_//_SYNOVIAL_INFLAMMATION_RHEUMATOID_ARTHRITIS	8.02923
10	0.1	Q9BTD8	DERMATOMYOSITIS	14.0158
10	0.1	P46977	LUPUS_ERYTHEMATOSUS_SYSTEMIC_//_B-CELL_HYPERACTIVITY	3.30122
10	0.1	P22083	DERMATOMYOSITIS_//_SKIN_AND_MUSCLE_ATROPHY_DM	3.34901
10	0.1	P78381	ANEMIA_//_EXCESSIVE_BLOOD_CELL_DESTRUCTION_(HEMOLYSIS)	4.35472
10	0.1	Q6ZS30	LUPUS_ERYTHEMATOSUS_SYSTEMIC_//_DEFECTIVE_T-CELL_PHYSIOLOGY	3.56793
10	0.1	P20264	RHEUMATOID_ARTHRITIS	10.4433
10	0.1	Q9BXT6	ANEMIA_//_EXCESSIVE_BLOOD_CELL_DESTRUCTION_(HEMOLYSIS)	26.0141
10	0.1	O00716	RHEUMATOID_ARTHRITIS_//_AUTOIMMUNE_RESPONSE_RHEUMATOID_ARTHRITIS	28.7644
10	0.1	Q7RTP6	ANEMIA_//_INEFFECTIVE_ERYTHROPOIESIS	16.9779
10	0.1	Q69384	ANEMIA_//_EXCESSIVE_BLOOD_LOSS_(HEMORRHAGE)	26.7006
10	0.1	P49459	LUPUS_ERYTHEMATOSUS_SYSTEMIC_//_INCREASED_AUTOANTIGEN_AVAILABILITY	7.0624
10	0.1	Q9BXT6	LUPUS_ERYTHEMATOSUS_SYSTEMIC_//_DEFECTIVE_SELF-TOLERANCE_CHECK-POINTS_AND_AUTO-ANTIBODY_PRODUCTION	26.7006
10	0.1	Q6ZS30	LUPUS_ERYTHEMATOSUS_SYSTEMIC	4.52046
10	0.1	Q9NQ79	DERMATOMYOSITIS	11.9374
10	0.1	Q9BXC0	GUILLAIN-BARRE_SYNDROME_//_COMPLEMENT-MEDIATED_CELL_CYTOTOXICITY_GBS	25.8447
10	0.1	Q504T8	DERMATOMYOSITIS_//_EXAGGERATED_INNATE_IMMUNE_RESPONSE_DM	3.40685
10	0.1	Q13421	THYROIDITIS_//_THYROID_DESTRUCTION_AND_REMODELLING	3.881
10	0.1	P20264	DERMATOMYOSITIS	3.7243
10	0.1	Q3T8J9	RHEUMATOID_ARTHRITIS_//_AUTOIMMUNE_RESPONSE_RHEUMATOID_ARTHRITIS	18.0907
10	0.1	Q96PE2	GUILLAIN-BARRE_SYNDROME	3.51175
10	0.1	P55017	GUILLAIN-BARRE_SYNDROME	21.5203
10	0.1	P51530	RHEUMATOID_ARTHRITIS	11.3434
10	0.1	Q05682	MYASTHENIA_GRAVIS_//_B_CELL_ANTIBODY-DEPENDENT_RESPONSE_MG	3.96561
10	0.1	P10412	LUPUS_ERYTHEMATOSUS_SYSTEMIC_//_DEFECTIVE_SELF-TOLERANCE_CHECK-POINTS_AND_AUTO-ANTIBODY_PRODUCTION	4.67201
10	0.1	Q9BSW7	GUILLAIN-BARRE_SYNDROME	26.854
10	0.1	Q9H869	LUPUS_ERYTHEMATOSUS_SYSTEMIC_//_INCREASED_AUTOANTIGEN_AVAILABILITY	23.0675
10	0.1	Q9BXT6	ANEMIA_//_EXCESSIVE_BLOOD_LOSS_(HEMORRHAGE)	26.0141
10	0.1	Q9UJA3	RHEUMATOID_ARTHRITIS_//_ARTICULAR_DESTRUCTION_RHEUMATOID_ARTHRITIS	9.26829
10	0.1	P23470	GUILLAIN-BARRE_SYNDROME_//_MYELIN_DAMAGE_AND_AXONAL_DISORGANISATION_GBS	20.8824
10	0.1	P61296	LUPUS_ERYTHEMATOSUS_SYSTEMIC_//_IMMUNE-COMPLEX_DEPOSITION	16.4474
10	0.1	P36956	LUPUS_ERYTHEMATOSUS_SYSTEMIC_//_INCREASED_AUTOANTIGEN_AVAILABILITY	36.7663
10	0.1	P78381	RHEUMATOID_ARTHRITIS_//_ARTICULAR_DESTRUCTION_RHEUMATOID_ARTHRITIS	3.61092
10	0.1	Q504T8	RHEUMATOID_ARTHRITIS_//_ARTICULAR_DESTRUCTION_RHEUMATOID_ARTHRITIS	3.63633
10	0.1	Q9H1B7	DERMATOMYOSITIS_//_COMPLEMENT-MEDIATED_CELL_CYTOTOXICITY_DM	26.0141
10	0.1	Q86XK2	RHEUMATOID_ARTHRITIS	18.1654
10	0.1	Q9BXT6	RHEUMATOID_ARTHRITIS_//_ARTICULAR_DESTRUCTION_RHEUMATOID_ARTHRITIS	4.78181
10	0.1	Q05682	MYASTHENIA_GRAVIS	18.2469
10	0.1	Q05682	MYASTHENIA_GRAVIS_//_MUSCULAR_ATROPHY_MG	3.26478
10	0.1	O95342	RHEUMATOID_ARTHRITIS	3.54984
10	0.1	Q6ZS30	RHEUMATOID_ARTHRITIS	24.9747
10	0.1	Q8NG98	LUPUS_ERYTHEMATOSUS_SYSTEMIC_//_INCREASED_AUTOANTIGEN_AVAILABILITY	33.9541
10	0.1	P06400	LUPUS_ERYTHEMATOSUS_SYSTEMIC_//_INCREASED_AUTOANTIGEN_AVAILABILITY	7.22257
10	0.1	Q92614	DERMATOMYOSITIS_//_EXAGGERATED_INNATE_IMMUNE_RESPONSE_DM	5.28953
10	0.1	Q7Z333	GUILLAIN-BARRE_SYNDROME_//_B_CELL_ANTIBODY-DEPENDENT_RESPONSE_GBS	14.5748
10	0.1	Q13217	DIABETES_TYPE_I	18.135
10	0.1	Q8TE49	LUPUS_ERYTHEMATOSUS_SYSTEMIC_//_IMMUNE-COMPLEX_DEPOSITION	22.0789
10	0.1	Q96JP5	LUPUS_ERYTHEMATOSUS_SYSTEMIC_//_INCREASED_IFN_PRODUCTION_AND_UP-REGULATION_OF_IFN_INDUCIBLE_GENES	7.27255
10	0.1	P10412	RHEUMATOID_ARTHRITIS_//_ARTICULAR_DESTRUCTION_RHEUMATOID_ARTHRITIS	3.68946
10	0.1	Q96T23	RHEUMATOID_ARTHRITIS_//_SYNOVIAL_INFLAMMATION_RHEUMATOID_ARTHRITIS	23.3978
10	0.1	Q9H869	RHEUMATOID_ARTHRITIS_//_AUTOIMMUNE_RESPONSE_RHEUMATOID_ARTHRITIS	22.0765
10	0.1	P10809	LUPUS_ERYTHEMATOSUS_SYSTEMIC_//_B-CELL_HYPERACTIVITY	51.0536
10	0.1	Q9H1B7	LUPUS_ERYTHEMATOSUS_SYSTEMIC_//_DEFECTIVE_SELF-TOLERANCE_CHECK-POINTS_AND_AUTO-ANTIBODY_PRODUCTION	3.62278
10	0.1	Q9BXC0	THYROIDITIS_//_THYROID_DESTRUCTION_AND_REMODELLING	3.66414
10	0.1	Q6ZS30	DERMATOMYOSITIS	12.3869
10	0.1	Q03052	LUPUS_ERYTHEMATOSUS_SYSTEMIC_//_DEFECTIVE_T-CELL_PHYSIOLOGY	17.4444
10	0.1	Q9BXC0	THYROIDITIS	7.98522
10	0.1	Q05682	LUPUS_ERYTHEMATOSUS_SYSTEMIC_//_B-CELL_HYPERACTIVITY	3.78015
10	0.1	O75400	DERMATOMYOSITIS_//_EXAGGERATED_INNATE_IMMUNE_RESPONSE_DM	3.45573
10	0.1	P38919	LUPUS_ERYTHEMATOSUS_SYSTEMIC_//_INCREASED_AUTOANTIGEN_AVAILABILITY	9.52918
10	0.1	Q13217	THYROIDITIS_//_DRUG-INDUCED_THYROIDITIS	3.90338
10	0.1	Q13421	MYASTHENIA_GRAVIS_//_B_CELL_ANTIBODY-DEPENDENT_RESPONSE_MG	3.8987
10	0.1	P63146	LUPUS_ERYTHEMATOSUS_SYSTEMIC_//_IMMUNE-COMPLEX_DEPOSITION	62.9652
10	0.1	Q99932	RHEUMATOID_ARTHRITIS_//_AUTOIMMUNE_RESPONSE_RHEUMATOID_ARTHRITIS	11.9992
10	0.1	O43251	LUPUS_ERYTHEMATOSUS_SYSTEMIC_//_INCREASED_AUTOANTIGEN_AVAILABILITY	8.92293
10	0.1	P23470	DIABETES_TYPE_I_//_AUTOIMMUNE_DESTRUCTION_OF_PANCREATIC__x001a_-CELLS	30.6341
10	0.1	Q9BXT8	DIABETES_TYPE_I	4.11135
10	0.1	Q9HCE1	LUPUS_ERYTHEMATOSUS_SYSTEMIC_//_DEFECTIVE_T-CELL_PHYSIOLOGY	6.11411
10	0.1	Q03052	LUPUS_ERYTHEMATOSUS_SYSTEMIC	16.4007
10	0.1	Q9NQR1	LUPUS_ERYTHEMATOSUS_SYSTEMIC_//_DEFECTIVE_T-CELL_PHYSIOLOGY	3.29673
10	0.1	Q9UJA3	GUILLAIN-BARRE_SYNDROME	8.09136
10	0.1	Q05682	GUILLAIN-BARRE_SYNDROME_//_TH1_RESPONSE_AGAINST_MYELIN_AND_NODAL_PROTEINS_GBS	3.23409
10	0.1	Q86XK2	GUILLAIN-BARRE_SYNDROME_//_MYELIN_DAMAGE_AND_AXONAL_DISORGANISATION_GBS	8.17387
10	0.1	Q05682	THYROIDITIS_//_SUSTAINED_THYROCYTE_SURVIVAL_AND_THYROID_HORMONE_PRODUCTION	3.94803
10	0.1	Q6RI45	DERMATOMYOSITIS_//_SKIN_AND_MUSCLE_ATROPHY_DM	3.44333
10	0.1	Q9BWF3	LUPUS_ERYTHEMATOSUS_SYSTEMIC_//_DEFECTIVE_T-CELL_PHYSIOLOGY	21.643
10	0.1	Q96PE2	RHEUMATOID_ARTHRITIS_//_AUTOIMMUNE_RESPONSE_RHEUMATOID_ARTHRITIS	12.0851
10	0.1	O95342	GUILLAIN-BARRE_SYNDROME_//_MYELIN_DAMAGE_AND_AXONAL_DISORGANISATION_GBS	9.73723
10	0.1	P55017	RHEUMATOID_ARTHRITIS_//_AUTOIMMUNE_RESPONSE_RHEUMATOID_ARTHRITIS	19.8521
10	0.1	Q7RTP6	LUPUS_ERYTHEMATOSUS_SYSTEMIC_//_DEFECTIVE_T-CELL_PHYSIOLOGY	9.89865
10	0.1	Q504T8	DERMATOMYOSITIS_//_T_CELL_ACTIVATION_AND_B_CELL_ANTIBODY-DEPENDENT_RESPONSE_DM	14.8711
10	0.1	Q7Z7G8	LUPUS_ERYTHEMATOSUS_SYSTEMIC	26.6402
10	0.1	P78381	GUILLAIN-BARRE_SYNDROME	3.5445
10	0.1	Q9BSW7	RHEUMATOID_ARTHRITIS_//_AUTOIMMUNE_RESPONSE_RHEUMATOID_ARTHRITIS	6.5383
10	0.1	Q9HCE1	LUPUS_ERYTHEMATOSUS_SYSTEMIC	87.2281
10	0.1	Q9NQ79	RHEUMATOID_ARTHRITIS_//_SYNOVIAL_INFLAMMATION_RHEUMATOID_ARTHRITIS	20.2043
10	0.1	P78381	RHEUMATOID_ARTHRITIS_//_BONE_EROSION_RHEUMATOID_ARTHRITIS	3.93331
10	0.1	O00716	LUPUS_ERYTHEMATOSUS_SYSTEMIC	74.6413
10	0.1	Q96PE2	THYROIDITIS_//_THYROCYTE_APOPTOSIS_AND_CYTOTOXICITY	3.68968
10	0.1	Q13421	MYASTHENIA_GRAVIS	23.3885
10	0.1	P46977	LUPUS_ERYTHEMATOSUS_SYSTEMIC_//_IMMUNE-COMPLEX_DEPOSITION	4.33518
10	0.1	Q504T8	RHEUMATOID_ARTHRITIS_//_BONE_EROSION_RHEUMATOID_ARTHRITIS	3.81726
10	0.1	Q9BXT6	GUILLAIN-BARRE_SYNDROME	15.4367
10	0.1	Q7RTP6	LUPUS_ERYTHEMATOSUS_SYSTEMIC	15.1627
10	0.1	Q7Z333	LUPUS_ERYTHEMATOSUS_SYSTEMIC_//_INCREASED_IFN_PRODUCTION_AND_UP-REGULATION_OF_IFN_INDUCIBLE_GENES	8.25971
10	0.1	P61296	LUPUS_ERYTHEMATOSUS_SYSTEMIC_//_INCREASED_IFN_PRODUCTION_AND_UP-REGULATION_OF_IFN_INDUCIBLE_GENES	16.1203
10	0.1	P22083	LUPUS_ERYTHEMATOSUS_SYSTEMIC_//_INCREASED_AUTOANTIGEN_AVAILABILITY	3.32339
10	0.1	Q69384	LUPUS_ERYTHEMATOSUS_SYSTEMIC_//_INCREASED_AUTOANTIGEN_AVAILABILITY	24.7657
10	0.1	P51530	DIABETES_TYPE_I_//_AUTOIMMUNE_DESTRUCTION_OF_PANCREATIC__x001a_-CELLS	40.5264
10	0.1	P38919	RHEUMATOID_ARTHRITIS_//_AUTOIMMUNE_RESPONSE_RHEUMATOID_ARTHRITIS	30.382
10	0.1	Q3T8J9	LUPUS_ERYTHEMATOSUS_SYSTEMIC	39.937
10	0.1	Q504T8	LUPUS_ERYTHEMATOSUS_SYSTEMIC_//_B-CELL_HYPERACTIVITY	3.42288
10	0.1	O43251	RHEUMATOID_ARTHRITIS_//_AUTOIMMUNE_RESPONSE_RHEUMATOID_ARTHRITIS	19.9426
10	0.1	Q7Z333	THYROIDITIS_//_DEVELOPMENT_OF_THYROID_AUTOIMMUNITY	40.9577
10	0.1	Q86W33	DIABETES_TYPE_I	11.1968
10	0.1	Q16825	DIABETES_TYPE_I	70.5923
10	0.1	Q9BXC0	MYASTHENIA_GRAVIS_//_B_CELL_ANTIBODY-DEPENDENT_RESPONSE_MG	15.9899
10	0.1	P49459	LUPUS_ERYTHEMATOSUS_SYSTEMIC_//_DEFECTIVE_T-CELL_PHYSIOLOGY	6.87725
10	0.1	Q92614	DERMATOMYOSITIS_//_T_CELL_ACTIVATION_AND_B_CELL_ANTIBODY-DEPENDENT_RESPONSE_DM	15.0414
10	0.1	Q13217	LUPUS_ERYTHEMATOSUS_SYSTEMIC_//_DEFECTIVE_SELF-TOLERANCE_CHECK-POINTS_AND_AUTO-ANTIBODY_PRODUCTION	14.0805
10	0.1	P16401	LUPUS_ERYTHEMATOSUS_SYSTEMIC_//_DEFECTIVE_SELF-TOLERANCE_CHECK-POINTS_AND_AUTO-ANTIBODY_PRODUCTION	11.1032
10	0.1	Q05682	ANEMIA_//_INEFFECTIVE_ERYTHROPOIESIS	3.57379
10	0.1	Q86XK2	DIABETES_TYPE_I_//_AUTOIMMUNE_DESTRUCTION_OF_PANCREATIC__x001a_-CELLS	72.1715
10	0.1	Q9NYC9	DERMATOMYOSITIS_//_COMPLEMENT-MEDIATED_CELL_CYTOTOXICITY_DM	3.63848
10	0.1	Q8TE49	LUPUS_ERYTHEMATOSUS_SYSTEMIC_//_INCREASED_IFN_PRODUCTION_AND_UP-REGULATION_OF_IFN_INDUCIBLE_GENES	6.3295
10	0.1	Q03052	DERMATOMYOSITIS	19.1305
10	0.1	Q7Z7G8	THYROIDITIS_//_DEVELOPMENT_OF_THYROID_AUTOIMMUNITY	3.66273
10	0.1	P16401	DERMATOMYOSITIS_//_EXAGGERATED_INNATE_IMMUNE_RESPONSE_DM	13.1418
10	0.1	Q9NQR1	RHEUMATOID_ARTHRITIS	42.8921
10	0.1	Q92614	RHEUMATOID_ARTHRITIS_//_BONE_EROSION_RHEUMATOID_ARTHRITIS	3.40359
10	0.1	P51530	THYROIDITIS_//_DRUG-INDUCED_THYROIDITIS	25.9965
10	0.1	Q13421	THYROIDITIS_//_SUSTAINED_THYROCYTE_SURVIVAL_AND_THYROID_HORMONE_PRODUCTION	3.40608
10	0.1	O95342	DIABETES_TYPE_I_//_AUTOIMMUNE_DESTRUCTION_OF_PANCREATIC__x001a_-CELLS	11.008
10	0.1	Q86W33	THYROIDITIS_//_DRUG-INDUCED_THYROIDITIS	10.0167
10	0.1	P23470	THYROIDITIS_//_THYROID_DESTRUCTION_AND_REMODELLING	25.3558
10	0.1	Q96T23	DERMATOMYOSITIS_//_EXAGGERATED_INNATE_IMMUNE_RESPONSE_DM	5.56917
10	0.1	P49459	LUPUS_ERYTHEMATOSUS_SYSTEMIC	32.6902
10	0.1	Q96PE2	LUPUS_ERYTHEMATOSUS_SYSTEMIC_//_IMMUNE-COMPLEX_DEPOSITION	3.61165
10	0.1	Q9BWF3	RHEUMATOID_ARTHRITIS	31.3866
10	0.1	Q13217	ANEMIA_//_EXCESSIVE_BLOOD_LOSS_(HEMORRHAGE)	54.4858
10	0.1	Q9BXT8	ANEMIA_//_EXCESSIVE_BLOOD_CELL_DESTRUCTION_(HEMOLYSIS)	3.61518
10	0.1	Q7RTP6	RHEUMATOID_ARTHRITIS	15.937
10	0.1	Q6RI45	DERMATOMYOSITIS_//_T_CELL_ACTIVATION_AND_B_CELL_ANTIBODY-DEPENDENT_RESPONSE_DM	3.97947
10	0.1	O75400	DERMATOMYOSITIS_//_T_CELL_ACTIVATION_AND_B_CELL_ANTIBODY-DEPENDENT_RESPONSE_DM	3.46709
10	0.1	Q9BXC0	MYASTHENIA_GRAVIS	25.5175
10	0.1	Q9BTD8	LUPUS_ERYTHEMATOSUS_SYSTEMIC_//_DEFECTIVE_SELF-TOLERANCE_CHECK-POINTS_AND_AUTO-ANTIBODY_PRODUCTION	3.87101
10	0.1	Q9BXC0	MYASTHENIA_GRAVIS_//_MUSCULAR_ATROPHY_MG	49.6164
10	0.1	Q69384	RHEUMATOID_ARTHRITIS_//_AUTOIMMUNE_RESPONSE_RHEUMATOID_ARTHRITIS	32.377
10	0.1	Q9BXT8	LUPUS_ERYTHEMATOSUS_SYSTEMIC_//_DEFECTIVE_SELF-TOLERANCE_CHECK-POINTS_AND_AUTO-ANTIBODY_PRODUCTION	3.63114
10	0.1	Q9UJA3	RHEUMATOID_ARTHRITIS_//_AUTOIMMUNE_RESPONSE_RHEUMATOID_ARTHRITIS	10.5984
10	0.1	Q92614	LUPUS_ERYTHEMATOSUS_SYSTEMIC_//_B-CELL_HYPERACTIVITY	3.26882
10	0.1	O00716	DERMATOMYOSITIS	68.0173
10	0.1	Q9BXC0	RHEUMATOID_ARTHRITIS_//_BONE_EROSION_RHEUMATOID_ARTHRITIS	3.30648
10	0.1	P63146	LUPUS_ERYTHEMATOSUS_SYSTEMIC_//_INCREASED_IFN_PRODUCTION_AND_UP-REGULATION_OF_IFN_INDUCIBLE_GENES	65.0121
10	0.1	Q6RI45	RHEUMATOID_ARTHRITIS_//_BONE_EROSION_RHEUMATOID_ARTHRITIS	3.32236
10	0.1	O75400	RHEUMATOID_ARTHRITIS_//_BONE_EROSION_RHEUMATOID_ARTHRITIS	3.56554
10	0.1	Q9BTD8	DERMATOMYOSITIS_//_EXAGGERATED_INNATE_IMMUNE_RESPONSE_DM	3.59734
10	0.1	Q9H869	LUPUS_ERYTHEMATOSUS_SYSTEMIC	20.4035
10	0.1	Q3T8J9	THYROIDITIS_//_DEVELOPMENT_OF_THYROID_AUTOIMMUNITY	3.33267
10	0.1	Q9NYC9	DERMATOMYOSITIS_//_SKIN_AND_MUSCLE_ATROPHY_DM	3.97069
10	0.1	Q86XK2	THYROIDITIS_//_DRUG-INDUCED_THYROIDITIS	23.8535
10	0.1	Q13217	RHEUMATOID_ARTHRITIS_//_ARTICULAR_DESTRUCTION_RHEUMATOID_ARTHRITIS	3.66633
10	0.1	P16401	RHEUMATOID_ARTHRITIS_//_ARTICULAR_DESTRUCTION_RHEUMATOID_ARTHRITIS	4.70574
10	0.1	O95342	THYROIDITIS_//_DRUG-INDUCED_THYROIDITIS	3.9584
10	0.1	P36956	LUPUS_ERYTHEMATOSUS_SYSTEMIC	70.5675
10	0.1	Q96T23	RHEUMATOID_ARTHRITIS_//_ARTICULAR_DESTRUCTION_RHEUMATOID_ARTHRITIS	5.08953
10	0.1	Q96PE2	GUILLAIN-BARRE_SYNDROME_//_B_CELL_ANTIBODY-DEPENDENT_RESPONSE_GBS	14.5748
10	0.1	Q9BXC0	LUPUS_ERYTHEMATOSUS_SYSTEMIC_//_B-CELL_HYPERACTIVITY	22.3877
10	0.1	Q9BXT6	RHEUMATOID_ARTHRITIS_//_AUTOIMMUNE_RESPONSE_RHEUMATOID_ARTHRITIS	30.3819
10	0.1	Q6RI45	LUPUS_ERYTHEMATOSUS_SYSTEMIC_//_B-CELL_HYPERACTIVITY	8.74636
10	0.1	Q8NG98	LUPUS_ERYTHEMATOSUS_SYSTEMIC_//_DEFECTIVE_T-CELL_PHYSIOLOGY	6.44382
10	0.1	Q06495	PSORIASIS_//_ABNORMAL_KERATINOCYTE_DIFFERENTIATION	17.8372
10	0.1	P55017	GUILLAIN-BARRE_SYNDROME_//_B_CELL_ANTIBODY-DEPENDENT_RESPONSE_GBS	3.8548
10	0.1	O75400	LUPUS_ERYTHEMATOSUS_SYSTEMIC_//_B-CELL_HYPERACTIVITY	3.2525
10	0.1	P06400	LUPUS_ERYTHEMATOSUS_SYSTEMIC_//_DEFECTIVE_T-CELL_PHYSIOLOGY	58.6697
10	0.1	P20264	LUPUS_ERYTHEMATOSUS_SYSTEMIC_//_DEFECTIVE_SELF-TOLERANCE_CHECK-POINTS_AND_AUTO-ANTIBODY_PRODUCTION	26.7006
10	0.1	Q96PE2	ANEMIA	11.5311
10	0.1	P78381	THYROIDITIS_//_THYROCYTE_APOPTOSIS_AND_CYTOTOXICITY	3.23626
10	0.1	Q9BSW7	GUILLAIN-BARRE_SYNDROME_//_B_CELL_ANTIBODY-DEPENDENT_RESPONSE_GBS	22.2257
10	0.1	Q9NQ79	DERMATOMYOSITIS_//_EXAGGERATED_INNATE_IMMUNE_RESPONSE_DM	3.59734
10	0.1	Q9BTD8	RHEUMATOID_ARTHRITIS_//_ARTICULAR_DESTRUCTION_RHEUMATOID_ARTHRITIS	16.4561
10	0.1	P10412	RHEUMATOID_ARTHRITIS_//_AUTOIMMUNE_RESPONSE_RHEUMATOID_ARTHRITIS	12.4657
10	0.1	Q9BXC0	GUILLAIN-BARRE_SYNDROME_//_TH1_RESPONSE_AGAINST_MYELIN_AND_NODAL_PROTEINS_GBS	15.4512
10	0.1	Q86W33	ANEMIA_//_EXCESSIVE_BLOOD_CELL_DESTRUCTION_(HEMOLYSIS)	4.35472
10	0.1	Q9H1B7	LUPUS_ERYTHEMATOSUS_SYSTEMIC_//_INCREASED_AUTOANTIGEN_AVAILABILITY	3.72233
10	0.1	Q9BXT8	RHEUMATOID_ARTHRITIS_//_ARTICULAR_DESTRUCTION_RHEUMATOID_ARTHRITIS	3.53117
10	0.1	Q8NG98	LUPUS_ERYTHEMATOSUS_SYSTEMIC	11.8514
10	0.1	Q13421	ANEMIA_//_INEFFECTIVE_ERYTHROPOIESIS	3.70818
10	0.1	P06400	LUPUS_ERYTHEMATOSUS_SYSTEMIC	74.3965
10	0.1	Q9BXC0	THYROIDITIS_//_SUSTAINED_THYROCYTE_SURVIVAL_AND_THYROID_HORMONE_PRODUCTION	3.34274
10	0.1	Q16825	ANEMIA_//_EXCESSIVE_BLOOD_CELL_DESTRUCTION_(HEMOLYSIS)	73.8221
10	0.1	Q86W33	LUPUS_ERYTHEMATOSUS_SYSTEMIC_//_DEFECTIVE_SELF-TOLERANCE_CHECK-POINTS_AND_AUTO-ANTIBODY_PRODUCTION	3.62278
10	0.1	Q16825	LUPUS_ERYTHEMATOSUS_SYSTEMIC_//_DEFECTIVE_SELF-TOLERANCE_CHECK-POINTS_AND_AUTO-ANTIBODY_PRODUCTION	5.14381
10	0.1	P49459	DERMATOMYOSITIS	71.6973
10	0.1	P46977	RHEUMATOID_ARTHRITIS	7.37463
10	0.1	P23470	MYASTHENIA_GRAVIS_//_B_CELL_ANTIBODY-DEPENDENT_RESPONSE_MG	21.1357
10	0.1	Q9NQ79	RHEUMATOID_ARTHRITIS_//_ARTICULAR_DESTRUCTION_RHEUMATOID_ARTHRITIS	15.2043
10	0.1	Q9H869	THYROIDITIS_//_DEVELOPMENT_OF_THYROID_AUTOIMMUNITY	75.0861
10	0.1	Q7Z333	RHEUMATOID_ARTHRITIS_//_SYNOVIAL_INFLAMMATION_RHEUMATOID_ARTHRITIS	22.5714
10	0.1	P51530	ANEMIA_//_EXCESSIVE_BLOOD_LOSS_(HEMORRHAGE)	54.4858
10	0.1	Q9UJA3	LUPUS_ERYTHEMATOSUS_SYSTEMIC_//_IMMUNE-COMPLEX_DEPOSITION	20.5422
10	0.1	P20264	RHEUMATOID_ARTHRITIS_//_ARTICULAR_DESTRUCTION_RHEUMATOID_ARTHRITIS	3.49299
10	0.1	Q86W33	ANEMIA_//_EXCESSIVE_BLOOD_LOSS_(HEMORRHAGE)	54.4858
10	0.1	O43251	LUPUS_ERYTHEMATOSUS_SYSTEMIC	29.1151
10	0.1	Q99932	LUPUS_ERYTHEMATOSUS_SYSTEMIC_//_INCREASED_IFN_PRODUCTION_AND_UP-REGULATION_OF_IFN_INDUCIBLE_GENES	10.5747
10	0.1	P10809	LUPUS_ERYTHEMATOSUS_SYSTEMIC_//_DEFECTIVE_T-CELL_PHYSIOLOGY	74.7942
10	0.1	Q96T23	DERMATOMYOSITIS_//_T_CELL_ACTIVATION_AND_B_CELL_ANTIBODY-DEPENDENT_RESPONSE_DM	30.1029
10	0.1	Q05682	LUPUS_ERYTHEMATOSUS_SYSTEMIC_//_DEFECTIVE_T-CELL_PHYSIOLOGY	14.7206
10	0.1	P78381	LUPUS_ERYTHEMATOSUS_SYSTEMIC_//_IMMUNE-COMPLEX_DEPOSITION	3.25061
10	0.1	Q13217	GUILLAIN-BARRE_SYNDROME	3.58097
10	0.1	Q96PE2	LUPUS_ERYTHEMATOSUS_SYSTEMIC_//_INCREASED_IFN_PRODUCTION_AND_UP-REGULATION_OF_IFN_INDUCIBLE_GENES	28.1004
10	0.1	Q6ZS30	LUPUS_ERYTHEMATOSUS_SYSTEMIC_//_DEFECTIVE_SELF-TOLERANCE_CHECK-POINTS_AND_AUTO-ANTIBODY_PRODUCTION	3.62278
10	0.1	P36956	DERMATOMYOSITIS	85.4888
10	0.1	Q504T8	LUPUS_ERYTHEMATOSUS_SYSTEMIC_//_IMMUNE-COMPLEX_DEPOSITION	3.88233
10	0.1	P55017	LUPUS_ERYTHEMATOSUS_SYSTEMIC_//_INCREASED_IFN_PRODUCTION_AND_UP-REGULATION_OF_IFN_INDUCIBLE_GENES	12.1935
10	0.1	P23470	MYASTHENIA_GRAVIS	32.0745
10	0.1	P23470	MYASTHENIA_GRAVIS_//_MUSCULAR_ATROPHY_MG	33.0904
10	0.1	Q86W33	RHEUMATOID_ARTHRITIS_//_ARTICULAR_DESTRUCTION_RHEUMATOID_ARTHRITIS	3.36679
10	0.1	Q7Z7G8	DIABETES_TYPE_I	3.28988
10	0.1	Q7Z7G8	RHEUMATOID_ARTHRITIS_//_SYNOVIAL_INFLAMMATION_RHEUMATOID_ARTHRITIS	3.84924
10	0.1	Q9BSW7	LUPUS_ERYTHEMATOSUS_SYSTEMIC_//_INCREASED_IFN_PRODUCTION_AND_UP-REGULATION_OF_IFN_INDUCIBLE_GENES	17.36
10	0.1	Q86XK2	ANEMIA_//_EXCESSIVE_BLOOD_LOSS_(HEMORRHAGE)	66.112
10	0.1	P22083	LUPUS_ERYTHEMATOSUS_SYSTEMIC_//_DEFECTIVE_T-CELL_PHYSIOLOGY	3.28492
10	0.1	Q16825	RHEUMATOID_ARTHRITIS_//_ARTICULAR_DESTRUCTION_RHEUMATOID_ARTHRITIS	4.45596
10	0.1	Q69384	GUILLAIN-BARRE_SYNDROME_//_B_CELL_ANTIBODY-DEPENDENT_RESPONSE_GBS	27.782
10	0.1	Q7Z333	GUILLAIN-BARRE_SYNDROME_//_COMPLEMENT-MEDIATED_CELL_CYTOTOXICITY_GBS	78.3944
10	0.1	P55017	THYROIDITIS_//_DEVELOPMENT_OF_THYROID_AUTOIMMUNITY	5.6978
10	0.1	Q9HCE1	DIABETES_TYPE_I	90.913
10	0.1	Q9HCE1	RHEUMATOID_ARTHRITIS_//_SYNOVIAL_INFLAMMATION_RHEUMATOID_ARTHRITIS	85.0679
10	0.1	Q9UJA3	GUILLAIN-BARRE_SYNDROME_//_B_CELL_ANTIBODY-DEPENDENT_RESPONSE_GBS	5.64567
10	0.1	Q8NG98	THYROIDITIS_//_DEVELOPMENT_OF_THYROID_AUTOIMMUNITY	4.77482
10	0.1	O95342	ANEMIA_//_EXCESSIVE_BLOOD_LOSS_(HEMORRHAGE)	12.804
10	0.1	Q9BXC0	THYROIDITIS_//_THYROCYTE_APOPTOSIS_AND_CYTOTOXICITY	3.29774
10	0.1	O00716	RHEUMATOID_ARTHRITIS_//_SYNOVIAL_INFLAMMATION_RHEUMATOID_ARTHRITIS	92.1878
10	0.1	Q9BSW7	THYROIDITIS_//_DEVELOPMENT_OF_THYROID_AUTOIMMUNITY	32.6122
10	0.1	Q9UJA3	ANEMIA	7.19783
10	0.1	Q9BXT8	GUILLAIN-BARRE_SYNDROME	3.27035
10	0.1	Q7RTP6	DIABETES_TYPE_I	20.389
10	0.1	P06400	DERMATOMYOSITIS	66.2801
10	0.1	P78381	GUILLAIN-BARRE_SYNDROME_//_B_CELL_ANTIBODY-DEPENDENT_RESPONSE_GBS	3.69818
10	0.1	P22083	LUPUS_ERYTHEMATOSUS_SYSTEMIC	12.0405
10	0.1	Q69384	LUPUS_ERYTHEMATOSUS_SYSTEMIC	38.7596
10	0.1	P78381	ANEMIA	3.36972
10	0.1	Q3T8J9	DIABETES_TYPE_I	5.95642
10	0.1	Q3T8J9	RHEUMATOID_ARTHRITIS_//_SYNOVIAL_INFLAMMATION_RHEUMATOID_ARTHRITIS	18.0059
10	0.1	Q9NQ79	DERMATOMYOSITIS_//_T_CELL_ACTIVATION_AND_B_CELL_ANTIBODY-DEPENDENT_RESPONSE_DM	3.61516
10	0.1	Q9BXT6	GUILLAIN-BARRE_SYNDROME_//_B_CELL_ANTIBODY-DEPENDENT_RESPONSE_GBS	26.6921
10	0.1	P78381	MYASTHENIA_GRAVIS_//_SYNAPTIC_DYSFUNCTION_MG	3.75148
10	0.1	Q96JP5	DERMATOMYOSITIS_//_SKIN_AND_MUSCLE_ATROPHY_DM	14.5322
10	0.1	Q92614	LUPUS_ERYTHEMATOSUS_SYSTEMIC_//_IMMUNE-COMPLEX_DEPOSITION	23.1651
10	0.1	Q9NQ79	RHEUMATOID_ARTHRITIS_//_BONE_EROSION_RHEUMATOID_ARTHRITIS	20.5901
10	0.1	Q7RTP6	THYROIDITIS_//_DRUG-INDUCED_THYROIDITIS	19.9448
10	0.1	P23470	GUILLAIN-BARRE_SYNDROME_//_TH1_RESPONSE_AGAINST_MYELIN_AND_NODAL_PROTEINS_GBS	26.3816
10	0.1	P23470	THYROIDITIS_//_SUSTAINED_THYROCYTE_SURVIVAL_AND_THYROID_HORMONE_PRODUCTION	24.9742
10	0.1	Q06495	PSORIASIS_//_ABNORMAL_TH1_AND_TH17_ADAPTIVE_IMMUNE_RESPONSE	4.715
10	0.1	O43251	DERMATOMYOSITIS	60.2344
10	0.1	P10809	RHEUMATOID_ARTHRITIS	86.7935
10	0.1	Q7Z333	ANEMIA_//_EXCESSIVE_BLOOD_CELL_DESTRUCTION_(HEMOLYSIS)	27.0448
10	0.1	Q13421	LUPUS_ERYTHEMATOSUS_SYSTEMIC_//_DEFECTIVE_T-CELL_PHYSIOLOGY	3.44406
10	0.1	Q05682	RHEUMATOID_ARTHRITIS	16.7277
10	0.1	Q9NQ79	LUPUS_ERYTHEMATOSUS_SYSTEMIC_//_B-CELL_HYPERACTIVITY	21.9834
10	0.1	Q9BXC0	LUPUS_ERYTHEMATOSUS_SYSTEMIC_//_IMMUNE-COMPLEX_DEPOSITION	5.34328
10	0.1	Q3T8J9	GUILLAIN-BARRE_SYNDROME_//_COMPLEMENT-MEDIATED_CELL_CYTOTOXICITY_GBS	26.0141
10	0.1	Q6RI45	LUPUS_ERYTHEMATOSUS_SYSTEMIC_//_IMMUNE-COMPLEX_DEPOSITION	3.81146
10	0.1	O75400	LUPUS_ERYTHEMATOSUS_SYSTEMIC_//_IMMUNE-COMPLEX_DEPOSITION	4.06098
10	0.1	Q9NYC9	LUPUS_ERYTHEMATOSUS_SYSTEMIC_//_INCREASED_AUTOANTIGEN_AVAILABILITY	3.56858
10	0.1	P49459	RHEUMATOID_ARTHRITIS_//_SYNOVIAL_INFLAMMATION_RHEUMATOID_ARTHRITIS	56.911
10	0.1	Q96PE2	GUILLAIN-BARRE_SYNDROME_//_MYELIN_DAMAGE_AND_AXONAL_DISORGANISATION_GBS	24.3362
10	0.1	Q7Z333	THYROIDITIS_//_THYROID_DESTRUCTION_AND_REMODELLING	11.1338
10	0.1	Q86W33	GUILLAIN-BARRE_SYNDROME	3.89505
10	0.1	Q7Z333	THYROIDITIS	15.2847
10	0.1	Q9UJA3	LUPUS_ERYTHEMATOSUS_SYSTEMIC_//_INCREASED_IFN_PRODUCTION_AND_UP-REGULATION_OF_IFN_INDUCIBLE_GENES	3.97885
10	0.1	Q16825	GUILLAIN-BARRE_SYNDROME	3.56465
10	0.1	Q9NQR1	DERMATOMYOSITIS_//_COMPLEMENT-MEDIATED_CELL_CYTOTOXICITY_DM	17.4363
10	0.1	Q13421	LUPUS_ERYTHEMATOSUS_SYSTEMIC	3.26975
10	0.1	Q13217	RHEUMATOID_ARTHRITIS_//_AUTOIMMUNE_RESPONSE_RHEUMATOID_ARTHRITIS	11.1948
10	0.1	Q9BSW7	GUILLAIN-BARRE_SYNDROME_//_MYELIN_DAMAGE_AND_AXONAL_DISORGANISATION_GBS	15.8606
10	0.1	P16401	RHEUMATOID_ARTHRITIS_//_AUTOIMMUNE_RESPONSE_RHEUMATOID_ARTHRITIS	13.2203
10	0.1	Q03052	LUPUS_ERYTHEMATOSUS_SYSTEMIC_//_DEFECTIVE_SELF-TOLERANCE_CHECK-POINTS_AND_AUTO-ANTIBODY_PRODUCTION	18.0803
10	0.1	Q9BWF3	DERMATOMYOSITIS_//_COMPLEMENT-MEDIATED_CELL_CYTOTOXICITY_DM	24.4758
10	0.1	Q96T23	RHEUMATOID_ARTHRITIS_//_AUTOIMMUNE_RESPONSE_RHEUMATOID_ARTHRITIS	33.6577
10	0.1	Q69384	THYROIDITIS_//_DEVELOPMENT_OF_THYROID_AUTOIMMUNITY	3.75949
10	0.1	Q7Z7G8	ANEMIA_//_EXCESSIVE_BLOOD_CELL_DESTRUCTION_(HEMOLYSIS)	3.7045
10	0.1	P20264	LUPUS_ERYTHEMATOSUS_SYSTEMIC_//_INCREASED_AUTOANTIGEN_AVAILABILITY	3.24708
10	0.1	P78381	LUPUS_ERYTHEMATOSUS_SYSTEMIC_//_INCREASED_IFN_PRODUCTION_AND_UP-REGULATION_OF_IFN_INDUCIBLE_GENES	3.31644
10	0.1	Q9H869	RHEUMATOID_ARTHRITIS_//_SYNOVIAL_INFLAMMATION_RHEUMATOID_ARTHRITIS	64.1379
10	0.1	Q9HCE1	ANEMIA_//_EXCESSIVE_BLOOD_CELL_DESTRUCTION_(HEMOLYSIS)	6.46373
10	0.1	P22083	DERMATOMYOSITIS	3.24182
10	0.1	Q03052	DERMATOMYOSITIS_//_EXAGGERATED_INNATE_IMMUNE_RESPONSE_DM	20.5368
10	0.1	Q504T8	LUPUS_ERYTHEMATOSUS_SYSTEMIC_//_INCREASED_IFN_PRODUCTION_AND_UP-REGULATION_OF_IFN_INDUCIBLE_GENES	3.97844
10	0.1	Q9BXT6	LUPUS_ERYTHEMATOSUS_SYSTEMIC_//_INCREASED_IFN_PRODUCTION_AND_UP-REGULATION_OF_IFN_INDUCIBLE_GENES	3.70927
10	0.1	P36956	RHEUMATOID_ARTHRITIS_//_SYNOVIAL_INFLAMMATION_RHEUMATOID_ARTHRITIS	69.756
10	0.1	P61296	DERMATOMYOSITIS_//_SKIN_AND_MUSCLE_ATROPHY_DM	18.7789
10	0.1	Q9NQR1	LUPUS_ERYTHEMATOSUS_SYSTEMIC_//_DEFECTIVE_SELF-TOLERANCE_CHECK-POINTS_AND_AUTO-ANTIBODY_PRODUCTION	29.6883
10	0.1	Q9BXC0	ANEMIA	16.6039
10	0.1	Q9BTD8	RHEUMATOID_ARTHRITIS_//_AUTOIMMUNE_RESPONSE_RHEUMATOID_ARTHRITIS	11.1948
10	0.1	Q9BXC0	MYASTHENIA_GRAVIS_//_SYNAPTIC_DYSFUNCTION_MG	5.91607
10	0.1	Q9BXT8	RHEUMATOID_ARTHRITIS_//_AUTOIMMUNE_RESPONSE_RHEUMATOID_ARTHRITIS	14.0514
10	0.1	Q99932	RHEUMATOID_ARTHRITIS_//_SYNOVIAL_INFLAMMATION_RHEUMATOID_ARTHRITIS	22.495
10	0.1	P23470	ANEMIA_//_INEFFECTIVE_ERYTHROPOIESIS	34.0351
10	0.1	Q9BWF3	LUPUS_ERYTHEMATOSUS_SYSTEMIC_//_DEFECTIVE_SELF-TOLERANCE_CHECK-POINTS_AND_AUTO-ANTIBODY_PRODUCTION	17.4569
10	0.1	P51530	LUPUS_ERYTHEMATOSUS_SYSTEMIC_//_INCREASED_AUTOANTIGEN_AVAILABILITY	14.4493
10	0.1	Q9BXT6	THYROIDITIS_//_DEVELOPMENT_OF_THYROID_AUTOIMMUNITY	3.72245
10	0.1	Q96JP5	DERMATOMYOSITIS_//_T_CELL_ACTIVATION_AND_B_CELL_ANTIBODY-DEPENDENT_RESPONSE_DM	7.16895
10	0.1	Q7RTP6	LUPUS_ERYTHEMATOSUS_SYSTEMIC_//_DEFECTIVE_SELF-TOLERANCE_CHECK-POINTS_AND_AUTO-ANTIBODY_PRODUCTION	17.4568
10	0.1	Q3T8J9	ANEMIA_//_EXCESSIVE_BLOOD_CELL_DESTRUCTION_(HEMOLYSIS)	3.7045
10	0.1	O00716	DERMATOMYOSITIS_//_EXAGGERATED_INNATE_IMMUNE_RESPONSE_DM	55.0995
10	0.1	P10412	LUPUS_ERYTHEMATOSUS_SYSTEMIC_//_INCREASED_IFN_PRODUCTION_AND_UP-REGULATION_OF_IFN_INDUCIBLE_GENES	3.78705
10	0.1	Q9H1B7	LUPUS_ERYTHEMATOSUS_SYSTEMIC	22.7752
10	0.1	Q9H869	GUILLAIN-BARRE_SYNDROME_//_COMPLEMENT-MEDIATED_CELL_CYTOTOXICITY_GBS	17.7774
10	0.1	P55017	RHEUMATOID_ARTHRITIS_//_SYNOVIAL_INFLAMMATION_RHEUMATOID_ARTHRITIS	6.60307
10	0.1	Q8NG98	DIABETES_TYPE_I	10.2819
10	0.1	Q96JP5	RHEUMATOID_ARTHRITIS_//_BONE_EROSION_RHEUMATOID_ARTHRITIS	3.58107
10	0.1	Q8NG98	RHEUMATOID_ARTHRITIS_//_SYNOVIAL_INFLAMMATION_RHEUMATOID_ARTHRITIS	3.61435
10	0.1	P63146	DERMATOMYOSITIS_//_COMPLEMENT-MEDIATED_CELL_CYTOTOXICITY_DM	17.4363
10	0.1	Q03052	RHEUMATOID_ARTHRITIS_//_ARTICULAR_DESTRUCTION_RHEUMATOID_ARTHRITIS	20.9766
10	0.1	Q9BSW7	RHEUMATOID_ARTHRITIS_//_SYNOVIAL_INFLAMMATION_RHEUMATOID_ARTHRITIS	64.7393
10	0.1	Q13421	RHEUMATOID_ARTHRITIS	19.3581
10	0.1	Q7RTP6	ANEMIA_//_EXCESSIVE_BLOOD_LOSS_(HEMORRHAGE)	67.2801
10	0.1	Q8TE49	DERMATOMYOSITIS_//_SKIN_AND_MUSCLE_ATROPHY_DM	5.2249
10	0.1	P20264	RHEUMATOID_ARTHRITIS_//_AUTOIMMUNE_RESPONSE_RHEUMATOID_ARTHRITIS	14.7924
10	0.1	Q7Z7G8	RHEUMATOID_ARTHRITIS_//_ARTICULAR_DESTRUCTION_RHEUMATOID_ARTHRITIS	3.23259
10	0.1	Q86XK2	LUPUS_ERYTHEMATOSUS_SYSTEMIC_//_INCREASED_AUTOANTIGEN_AVAILABILITY	5.03911
10	0.1	Q96JP5	LUPUS_ERYTHEMATOSUS_SYSTEMIC_//_B-CELL_HYPERACTIVITY	4.61102
10	0.1	Q9HCE1	RHEUMATOID_ARTHRITIS_//_ARTICULAR_DESTRUCTION_RHEUMATOID_ARTHRITIS	9.83958
10	0.1	O95342	LUPUS_ERYTHEMATOSUS_SYSTEMIC_//_INCREASED_AUTOANTIGEN_AVAILABILITY	3.29199
10	0.1	Q6ZS30	LUPUS_ERYTHEMATOSUS_SYSTEMIC_//_INCREASED_AUTOANTIGEN_AVAILABILITY	3.70352
10	0.1	O00716	RHEUMATOID_ARTHRITIS_//_ARTICULAR_DESTRUCTION_RHEUMATOID_ARTHRITIS	65.8214
10	0.1	Q9UJA3	GUILLAIN-BARRE_SYNDROME_//_MYELIN_DAMAGE_AND_AXONAL_DISORGANISATION_GBS	5.08609
10	0.1	P38919	RHEUMATOID_ARTHRITIS_//_SYNOVIAL_INFLAMMATION_RHEUMATOID_ARTHRITIS	15.6296
10	0.1	Q96T23	LUPUS_ERYTHEMATOSUS_SYSTEMIC_//_IMMUNE-COMPLEX_DEPOSITION	16.8255
10	0.1	P55017	GUILLAIN-BARRE_SYNDROME_//_COMPLEMENT-MEDIATED_CELL_CYTOTOXICITY_GBS	3.26358
10	0.1	P46977	DERMATOMYOSITIS_//_COMPLEMENT-MEDIATED_CELL_CYTOTOXICITY_DM	3.63848
10	0.1	O43251	RHEUMATOID_ARTHRITIS_//_SYNOVIAL_INFLAMMATION_RHEUMATOID_ARTHRITIS	22.8147
10	0.1	Q7RTP6	RHEUMATOID_ARTHRITIS_//_ARTICULAR_DESTRUCTION_RHEUMATOID_ARTHRITIS	19.8105
10	0.1	P63146	DERMATOMYOSITIS_//_SKIN_AND_MUSCLE_ATROPHY_DM	8.10185
10	0.1	Q86W33	RHEUMATOID_ARTHRITIS_//_AUTOIMMUNE_RESPONSE_RHEUMATOID_ARTHRITIS	11.1948
10	0.1	Q9BSW7	GUILLAIN-BARRE_SYNDROME_//_COMPLEMENT-MEDIATED_CELL_CYTOTOXICITY_GBS	40.0892
10	0.1	Q16825	RHEUMATOID_ARTHRITIS_//_AUTOIMMUNE_RESPONSE_RHEUMATOID_ARTHRITIS	13.67
10	0.1	P78381	GUILLAIN-BARRE_SYNDROME_//_MYELIN_DAMAGE_AND_AXONAL_DISORGANISATION_GBS	6.33098
10	0.1	Q3T8J9	RHEUMATOID_ARTHRITIS_//_ARTICULAR_DESTRUCTION_RHEUMATOID_ARTHRITIS	3.37088
10	0.1	P49459	DERMATOMYOSITIS_//_EXAGGERATED_INNATE_IMMUNE_RESPONSE_DM	5.98093
10	0.1	Q9H869	ANEMIA_//_EXCESSIVE_BLOOD_CELL_DESTRUCTION_(HEMOLYSIS)	6.46373
10	0.1	Q7Z333	MYASTHENIA_GRAVIS_//_MUSCULAR_ATROPHY_MG	23.4081
10	0.1	Q86XK2	ANEMIA_//_INEFFECTIVE_ERYTHROPOIESIS	10.0332
10	0.1	Q13217	GUILLAIN-BARRE_SYNDROME_//_B_CELL_ANTIBODY-DEPENDENT_RESPONSE_GBS	66.3186
10	0.1	Q05682	DIABETES_TYPE_I	28.5563
10	0.1	Q7Z333	RHEUMATOID_ARTHRITIS_//_BONE_EROSION_RHEUMATOID_ARTHRITIS	25.3616
10	0.1	O95342	ANEMIA_//_INEFFECTIVE_ERYTHROPOIESIS	17.765
10	0.1	P46977	DERMATOMYOSITIS_//_SKIN_AND_MUSCLE_ATROPHY_DM	3.23186
10	0.1	Q9H869	THYROIDITIS	68.2985
10	0.1	Q9H1B7	DERMATOMYOSITIS	3.54496
10	0.1	Q9BXC0	RHEUMATOID_ARTHRITIS	19.997
10	0.1	Q6RI45	RHEUMATOID_ARTHRITIS	10.686
10	0.1	Q6ZS30	RHEUMATOID_ARTHRITIS_//_AUTOIMMUNE_RESPONSE_RHEUMATOID_ARTHRITIS	26.176
10	0.1	Q69384	RHEUMATOID_ARTHRITIS_//_SYNOVIAL_INFLAMMATION_RHEUMATOID_ARTHRITIS	27.4787
10	0.1	Q9NQ79	LUPUS_ERYTHEMATOSUS_SYSTEMIC_//_IMMUNE-COMPLEX_DEPOSITION	5.41657
10	0.1	P36956	DERMATOMYOSITIS_//_EXAGGERATED_INNATE_IMMUNE_RESPONSE_DM	9.01055
10	0.1	P49459	RHEUMATOID_ARTHRITIS_//_ARTICULAR_DESTRUCTION_RHEUMATOID_ARTHRITIS	3.64675
10	0.1	Q7Z333	LUPUS_ERYTHEMATOSUS_SYSTEMIC_//_B-CELL_HYPERACTIVITY	3.66835
10	0.1	Q8NG98	ANEMIA_//_EXCESSIVE_BLOOD_CELL_DESTRUCTION_(HEMOLYSIS)	16.9453
10	0.1	Q05682	THYROIDITIS_//_DRUG-INDUCED_THYROIDITIS	3.54158
10	0.1	Q7Z7G8	GUILLAIN-BARRE_SYNDROME	3.23428
10	0.1	P61296	LUPUS_ERYTHEMATOSUS_SYSTEMIC_//_B-CELL_HYPERACTIVITY	9.83091
10	0.1	Q99932	DERMATOMYOSITIS_//_EXAGGERATED_INNATE_IMMUNE_RESPONSE_DM	3.63899
10	0.1	Q9BXT8	GUILLAIN-BARRE_SYNDROME_//_B_CELL_ANTIBODY-DEPENDENT_RESPONSE_GBS	3.69818
10	0.1	O00716	DERMATOMYOSITIS_//_T_CELL_ACTIVATION_AND_B_CELL_ANTIBODY-DEPENDENT_RESPONSE_DM	47.0879
10	0.1	Q9HCE1	GUILLAIN-BARRE_SYNDROME	5.26122
10	0.1	Q96PE2	THYROIDITIS_//_THYROID_DESTRUCTION_AND_REMODELLING	12.1521
10	0.1	Q9NYC9	LUPUS_ERYTHEMATOSUS_SYSTEMIC_//_DEFECTIVE_T-CELL_PHYSIOLOGY	5.48026
10	0.1	P23470	LUPUS_ERYTHEMATOSUS_SYSTEMIC_//_DEFECTIVE_T-CELL_PHYSIOLOGY	65.1224
10	0.1	P06400	LUPUS_ERYTHEMATOSUS_SYSTEMIC_//_DEFECTIVE_SELF-TOLERANCE_CHECK-POINTS_AND_AUTO-ANTIBODY_PRODUCTION	15.6017
10	0.1	P55017	THYROIDITIS_//_THYROID_DESTRUCTION_AND_REMODELLING	3.881
10	0.1	Q96PE2	THYROIDITIS	15.6819
10	0.1	P55017	THYROIDITIS	3.72488
10	0.1	Q06495	ARTHRALGIA_//_ACTIVATION_OF_NERVE_TRANSMISSION	17.0087
10	0.1	Q8TE49	RHEUMATOID_ARTHRITIS_//_BONE_EROSION_RHEUMATOID_ARTHRITIS	3.33848
10	0.1	Q7Z333	GUILLAIN-BARRE_SYNDROME_//_TH1_RESPONSE_AGAINST_MYELIN_AND_NODAL_PROTEINS_GBS	28.0523
10	0.1	Q9BSW7	THYROIDITIS_//_THYROID_DESTRUCTION_AND_REMODELLING	6.5302
10	0.1	O00716	RHEUMATOID_ARTHRITIS_//_BONE_EROSION_RHEUMATOID_ARTHRITIS	14.7862
10	0.1	Q9H869	RHEUMATOID_ARTHRITIS_//_ARTICULAR_DESTRUCTION_RHEUMATOID_ARTHRITIS	7.75666
10	0.1	Q9BXT6	RHEUMATOID_ARTHRITIS_//_SYNOVIAL_INFLAMMATION_RHEUMATOID_ARTHRITIS	3.70025
10	0.1	Q7RTP6	GUILLAIN-BARRE_SYNDROME	17.5577
10	0.1	Q9BSW7	THYROIDITIS	29.6423
10	0.1	P78381	DIABETES_TYPE_I_//_AUTOIMMUNE_DESTRUCTION_OF_PANCREATIC__x001a_-CELLS	3.66215
10	0.1	Q69384	GUILLAIN-BARRE_SYNDROME_//_COMPLEMENT-MEDIATED_CELL_CYTOTOXICITY_GBS	28.5815
10	0.1	P36956	RHEUMATOID_ARTHRITIS_//_ARTICULAR_DESTRUCTION_RHEUMATOID_ARTHRITIS	71.6075
10	0.1	Q9NYC9	LUPUS_ERYTHEMATOSUS_SYSTEMIC	6.27131
10	0.1	Q3T8J9	GUILLAIN-BARRE_SYNDROME	3.54885
10	0.1	Q9BXC0	GUILLAIN-BARRE_SYNDROME_//_MYELIN_DAMAGE_AND_AXONAL_DISORGANISATION_GBS	4.6524
10	0.1	Q8TE49	LUPUS_ERYTHEMATOSUS_SYSTEMIC_//_B-CELL_HYPERACTIVITY	4.18829
10	0.1	P10412	RHEUMATOID_ARTHRITIS_//_SYNOVIAL_INFLAMMATION_RHEUMATOID_ARTHRITIS	69.1659
10	0.1	P10809	DERMATOMYOSITIS_//_COMPLEMENT-MEDIATED_CELL_CYTOTOXICITY_DM	50.6289
10	0.1	Q13217	LUPUS_ERYTHEMATOSUS_SYSTEMIC_//_INCREASED_IFN_PRODUCTION_AND_UP-REGULATION_OF_IFN_INDUCIBLE_GENES	6.89824
10	0.1	P16401	LUPUS_ERYTHEMATOSUS_SYSTEMIC_//_INCREASED_IFN_PRODUCTION_AND_UP-REGULATION_OF_IFN_INDUCIBLE_GENES	3.83309
10	0.1	Q13421	DIABETES_TYPE_I	25.3686
10	0.1	Q96T23	LUPUS_ERYTHEMATOSUS_SYSTEMIC_//_INCREASED_IFN_PRODUCTION_AND_UP-REGULATION_OF_IFN_INDUCIBLE_GENES	3.86509
10	0.1	P38919	DERMATOMYOSITIS_//_EXAGGERATED_INNATE_IMMUNE_RESPONSE_DM	7.17391
10	0.1	Q9NQR1	LUPUS_ERYTHEMATOSUS_SYSTEMIC_//_INCREASED_AUTOANTIGEN_AVAILABILITY	12.4114
10	0.1	Q9BXT6	GUILLAIN-BARRE_SYNDROME_//_COMPLEMENT-MEDIATED_CELL_CYTOTOXICITY_GBS	26.626
10	0.1	O43251	DERMATOMYOSITIS_//_EXAGGERATED_INNATE_IMMUNE_RESPONSE_DM	69.1612
10	0.1	Q8NG98	RHEUMATOID_ARTHRITIS_//_ARTICULAR_DESTRUCTION_RHEUMATOID_ARTHRITIS	4.91087
10	0.1	Q13217	THYROIDITIS_//_DEVELOPMENT_OF_THYROID_AUTOIMMUNITY	13.7853
10	0.1	P51530	LUPUS_ERYTHEMATOSUS_SYSTEMIC_//_DEFECTIVE_T-CELL_PHYSIOLOGY	7.0178
10	0.1	P06400	RHEUMATOID_ARTHRITIS_//_ARTICULAR_DESTRUCTION_RHEUMATOID_ARTHRITIS	30.6959
10	0.1	Q86W33	GUILLAIN-BARRE_SYNDROME_//_B_CELL_ANTIBODY-DEPENDENT_RESPONSE_GBS	3.27096
10	0.1	Q9BWF3	LUPUS_ERYTHEMATOSUS_SYSTEMIC_//_INCREASED_AUTOANTIGEN_AVAILABILITY	12.8688
10	0.1	Q16825	GUILLAIN-BARRE_SYNDROME_//_B_CELL_ANTIBODY-DEPENDENT_RESPONSE_GBS	47.0352
10	0.1	P10809	LUPUS_ERYTHEMATOSUS_SYSTEMIC_//_DEFECTIVE_SELF-TOLERANCE_CHECK-POINTS_AND_AUTO-ANTIBODY_PRODUCTION	39.4364
10	0.1	Q9BTD8	LUPUS_ERYTHEMATOSUS_SYSTEMIC_//_INCREASED_IFN_PRODUCTION_AND_UP-REGULATION_OF_IFN_INDUCIBLE_GENES	3.97914
10	0.1	Q05682	LUPUS_ERYTHEMATOSUS_SYSTEMIC_//_DEFECTIVE_SELF-TOLERANCE_CHECK-POINTS_AND_AUTO-ANTIBODY_PRODUCTION	3.87101
10	0.1	Q9BXT8	LUPUS_ERYTHEMATOSUS_SYSTEMIC_//_INCREASED_IFN_PRODUCTION_AND_UP-REGULATION_OF_IFN_INDUCIBLE_GENES	3.63433
10	0.1	Q13421	THYROIDITIS_//_DRUG-INDUCED_THYROIDITIS	3.81607
10	0.1	P51530	LUPUS_ERYTHEMATOSUS_SYSTEMIC	43.2889
10	0.1	Q69384	ANEMIA_//_EXCESSIVE_BLOOD_CELL_DESTRUCTION_(HEMOLYSIS)	26.0141
10	0.1	Q7Z333	THYROIDITIS_//_THYROCYTE_APOPTOSIS_AND_CYTOTOXICITY	3.44037
10	0.1	Q03052	RHEUMATOID_ARTHRITIS_//_AUTOIMMUNE_RESPONSE_RHEUMATOID_ARTHRITIS	41.925
10	0.1	Q9NYC9	RHEUMATOID_ARTHRITIS	6.07554
10	0.1	P23470	RHEUMATOID_ARTHRITIS	35.0495
10	0.1	Q86XK2	LUPUS_ERYTHEMATOSUS_SYSTEMIC_//_DEFECTIVE_T-CELL_PHYSIOLOGY	14.7771
10	0.1	Q9BXT8	THYROIDITIS_//_DEVELOPMENT_OF_THYROID_AUTOIMMUNITY	10.3573
10	0.1	P22083	LUPUS_ERYTHEMATOSUS_SYSTEMIC_//_DEFECTIVE_SELF-TOLERANCE_CHECK-POINTS_AND_AUTO-ANTIBODY_PRODUCTION	26.7006
10	0.1	O43251	RHEUMATOID_ARTHRITIS_//_ARTICULAR_DESTRUCTION_RHEUMATOID_ARTHRITIS	4.82998
10	0.1	Q96PE2	MYASTHENIA_GRAVIS_//_B_CELL_ANTIBODY-DEPENDENT_RESPONSE_MG	13.8302
10	0.1	Q9H1B7	RHEUMATOID_ARTHRITIS_//_SYNOVIAL_INFLAMMATION_RHEUMATOID_ARTHRITIS	4.8967
10	0.1	Q05682	ANEMIA_//_EXCESSIVE_BLOOD_LOSS_(HEMORRHAGE)	3.64534
10	0.1	P55017	MYASTHENIA_GRAVIS_//_B_CELL_ANTIBODY-DEPENDENT_RESPONSE_MG	12.1648
10	0.1	O95342	LUPUS_ERYTHEMATOSUS_SYSTEMIC_//_DEFECTIVE_T-CELL_PHYSIOLOGY	3.40287
10	0.1	Q9H869	GUILLAIN-BARRE_SYNDROME	15.1492
10	0.1	P36956	DERMATOMYOSITIS_//_T_CELL_ACTIVATION_AND_B_CELL_ANTIBODY-DEPENDENT_RESPONSE_DM	76.7933
10	0.1	Q9UJA3	THYROIDITIS_//_THYROID_DESTRUCTION_AND_REMODELLING	6.5302
10	0.1	Q7Z7G8	RHEUMATOID_ARTHRITIS_//_AUTOIMMUNE_RESPONSE_RHEUMATOID_ARTHRITIS	28.41
10	0.1	Q69384	THYROIDITIS	4.34045
10	0.1	Q9NQ79	LUPUS_ERYTHEMATOSUS_SYSTEMIC_//_INCREASED_IFN_PRODUCTION_AND_UP-REGULATION_OF_IFN_INDUCIBLE_GENES	3.97885
10	0.1	Q9UJA3	THYROIDITIS	15.0072
10	0.1	Q9H869	RHEUMATOID_ARTHRITIS_//_BONE_EROSION_RHEUMATOID_ARTHRITIS	24.0558
10	0.1	Q9BSW7	MYASTHENIA_GRAVIS_//_B_CELL_ANTIBODY-DEPENDENT_RESPONSE_MG	12.67
10	0.1	Q9HCE1	RHEUMATOID_ARTHRITIS_//_AUTOIMMUNE_RESPONSE_RHEUMATOID_ARTHRITIS	8.76412
10	0.1	Q99932	DERMATOMYOSITIS_//_T_CELL_ACTIVATION_AND_B_CELL_ANTIBODY-DEPENDENT_RESPONSE_DM	3.92343
10	0.1	Q9BXC0	DIABETES_TYPE_I_//_AUTOIMMUNE_DESTRUCTION_OF_PANCREATIC__x001a_-CELLS	5.30808
10	0.1	Q9NYC9	DERMATOMYOSITIS	3.71328
10	0.1	Q9NQR1	RHEUMATOID_ARTHRITIS_//_AUTOIMMUNE_RESPONSE_RHEUMATOID_ARTHRITIS	11.0228
10	0.1	Q86XK2	LUPUS_ERYTHEMATOSUS_SYSTEMIC	34.3097
10	0.1	Q504T8	DERMATOMYOSITIS_//_COMPLEMENT-MEDIATED_CELL_CYTOTOXICITY_DM	3.63848
10	0.1	P78381	THYROIDITIS_//_THYROID_DESTRUCTION_AND_REMODELLING	7.38246
10	0.1	P78381	THYROIDITIS	4.16373
10	0.1	O95342	LUPUS_ERYTHEMATOSUS_SYSTEMIC	3.62833
10	0.1	Q7RTP6	RHEUMATOID_ARTHRITIS_//_AUTOIMMUNE_RESPONSE_RHEUMATOID_ARTHRITIS	10.4403
10	0.1	Q99932	RHEUMATOID_ARTHRITIS_//_BONE_EROSION_RHEUMATOID_ARTHRITIS	5.08347
10	0.1	Q9BXT6	THYROIDITIS_//_THYROID_DESTRUCTION_AND_REMODELLING	26.1177
10	0.1	Q96PE2	MYASTHENIA_GRAVIS	6.1081
10	0.1	Q96PE2	MYASTHENIA_GRAVIS_//_MUSCULAR_ATROPHY_MG	36.5767
10	0.1	Q9BXT6	THYROIDITIS	3.69155
10	0.1	P55017	MYASTHENIA_GRAVIS	9.77671
10	0.1	P55017	MYASTHENIA_GRAVIS_//_MUSCULAR_ATROPHY_MG	21.5725
10	0.1	Q96PE2	RHEUMATOID_ARTHRITIS_//_BONE_EROSION_RHEUMATOID_ARTHRITIS	25.308
10	0.1	Q86W33	LUPUS_ERYTHEMATOSUS_SYSTEMIC_//_INCREASED_IFN_PRODUCTION_AND_UP-REGULATION_OF_IFN_INDUCIBLE_GENES	3.97914
10	0.1	Q9BSW7	MYASTHENIA_GRAVIS	10.5267
10	0.1	Q8NG98	GUILLAIN-BARRE_SYNDROME	3.59952
10	0.1	Q9BSW7	MYASTHENIA_GRAVIS_//_MUSCULAR_ATROPHY_MG	58.5992
10	0.1	P55017	RHEUMATOID_ARTHRITIS_//_BONE_EROSION_RHEUMATOID_ARTHRITIS	3.70384
10	0.1	Q16825	LUPUS_ERYTHEMATOSUS_SYSTEMIC_//_INCREASED_IFN_PRODUCTION_AND_UP-REGULATION_OF_IFN_INDUCIBLE_GENES	8.78171
10	0.1	P22083	RHEUMATOID_ARTHRITIS_//_ARTICULAR_DESTRUCTION_RHEUMATOID_ARTHRITIS	3.23706
10	0.1	Q69384	RHEUMATOID_ARTHRITIS_//_ARTICULAR_DESTRUCTION_RHEUMATOID_ARTHRITIS	32.0249
10	0.1	P46977	LUPUS_ERYTHEMATOSUS_SYSTEMIC_//_INCREASED_AUTOANTIGEN_AVAILABILITY	7.20316
10	0.1	Q99932	LUPUS_ERYTHEMATOSUS_SYSTEMIC_//_B-CELL_HYPERACTIVITY	3.70341
10	0.1	Q9BXC0	THYROIDITIS_//_DRUG-INDUCED_THYROIDITIS	3.40173
10	0.1	Q9BSW7	RHEUMATOID_ARTHRITIS_//_BONE_EROSION_RHEUMATOID_ARTHRITIS	9.39255
10	0.1	Q7Z333	LUPUS_ERYTHEMATOSUS_SYSTEMIC_//_IMMUNE-COMPLEX_DEPOSITION	46.0259
10	0.1	Q504T8	DERMATOMYOSITIS_//_SKIN_AND_MUSCLE_ATROPHY_DM	3.95018
10	0.1	Q86W33	THYROIDITIS_//_DEVELOPMENT_OF_THYROID_AUTOIMMUNITY	9.17081
10	0.1	Q3T8J9	THYROIDITIS_//_THYROCYTE_APOPTOSIS_AND_CYTOTOXICITY	3.25473
10	0.1	Q13421	LUPUS_ERYTHEMATOSUS_SYSTEMIC_//_DEFECTIVE_SELF-TOLERANCE_CHECK-POINTS_AND_AUTO-ANTIBODY_PRODUCTION	3.62278
10	0.1	Q16825	THYROIDITIS_//_DEVELOPMENT_OF_THYROID_AUTOIMMUNITY	30.7379
10	0.1	P10412	DERMATOMYOSITIS_//_EXAGGERATED_INNATE_IMMUNE_RESPONSE_DM	23.6975
10	0.1	Q96PE2	LUPUS_ERYTHEMATOSUS_SYSTEMIC_//_B-CELL_HYPERACTIVITY	11.2512
10	0.1	P38919	DERMATOMYOSITIS_//_T_CELL_ACTIVATION_AND_B_CELL_ANTIBODY-DEPENDENT_RESPONSE_DM	7.24106
10	0.1	P55017	LUPUS_ERYTHEMATOSUS_SYSTEMIC_//_B-CELL_HYPERACTIVITY	3.72634
10	0.1	O43251	DERMATOMYOSITIS_//_T_CELL_ACTIVATION_AND_B_CELL_ANTIBODY-DEPENDENT_RESPONSE_DM	5.44225
10	0.1	Q9BSW7	LUPUS_ERYTHEMATOSUS_SYSTEMIC_//_B-CELL_HYPERACTIVITY	54.7503
10	0.1	Q92614	DERMATOMYOSITIS_//_COMPLEMENT-MEDIATED_CELL_CYTOTOXICITY_DM	3.7592
10	0.1	P49459	RHEUMATOID_ARTHRITIS_//_AUTOIMMUNE_RESPONSE_RHEUMATOID_ARTHRITIS	22.4708
10	0.1	P38919	RHEUMATOID_ARTHRITIS_//_BONE_EROSION_RHEUMATOID_ARTHRITIS	3.94733
10	0.1	Q13421	ANEMIA_//_EXCESSIVE_BLOOD_LOSS_(HEMORRHAGE)	54.4858
10	0.1	O43251	RHEUMATOID_ARTHRITIS_//_BONE_EROSION_RHEUMATOID_ARTHRITIS	28.4953
10	0.1	Q7Z7G8	LUPUS_ERYTHEMATOSUS_SYSTEMIC_//_IMMUNE-COMPLEX_DEPOSITION	3.58086
10	0.1	Q96PE2	GUILLAIN-BARRE_SYNDROME_//_TH1_RESPONSE_AGAINST_MYELIN_AND_NODAL_PROTEINS_GBS	15.7603
10	0.1	P55017	GUILLAIN-BARRE_SYNDROME_//_TH1_RESPONSE_AGAINST_MYELIN_AND_NODAL_PROTEINS_GBS	3.55119
10	0.1	Q96PE2	THYROIDITIS_//_SUSTAINED_THYROCYTE_SURVIVAL_AND_THYROID_HORMONE_PRODUCTION	3.54442
10	0.1	P55017	THYROIDITIS_//_SUSTAINED_THYROCYTE_SURVIVAL_AND_THYROID_HORMONE_PRODUCTION	3.80158
10	0.1	Q9UJA3	MYASTHENIA_GRAVIS_//_B_CELL_ANTIBODY-DEPENDENT_RESPONSE_MG	3.96561
10	0.1	Q13217	RHEUMATOID_ARTHRITIS_//_SYNOVIAL_INFLAMMATION_RHEUMATOID_ARTHRITIS	31.3213
10	0.1	P16401	RHEUMATOID_ARTHRITIS_//_SYNOVIAL_INFLAMMATION_RHEUMATOID_ARTHRITIS	55.3102
10	0.1	Q9BSW7	GUILLAIN-BARRE_SYNDROME_//_TH1_RESPONSE_AGAINST_MYELIN_AND_NODAL_PROTEINS_GBS	6.42866
10	0.1	O00716	LUPUS_ERYTHEMATOSUS_SYSTEMIC_//_IMMUNE-COMPLEX_DEPOSITION	68.8359
10	0.1	Q7Z333	ANEMIA	20.1397
10	0.1	Q9BSW7	THYROIDITIS_//_SUSTAINED_THYROCYTE_SURVIVAL_AND_THYROID_HORMONE_PRODUCTION	10.9418
10	0.1	Q6RI45	DERMATOMYOSITIS_//_COMPLEMENT-MEDIATED_CELL_CYTOTOXICITY_DM	24.7818
10	0.1	O75400	DERMATOMYOSITIS_//_COMPLEMENT-MEDIATED_CELL_CYTOTOXICITY_DM	17.8531
10	0.1	P38919	LUPUS_ERYTHEMATOSUS_SYSTEMIC_//_B-CELL_HYPERACTIVITY	3.52232
10	0.1	Q7Z333	MYASTHENIA_GRAVIS_//_SYNAPTIC_DYSFUNCTION_MG	3.66194
10	0.1	O43251	LUPUS_ERYTHEMATOSUS_SYSTEMIC_//_B-CELL_HYPERACTIVITY	15.4357
10	0.1	P78381	MYASTHENIA_GRAVIS_//_B_CELL_ANTIBODY-DEPENDENT_RESPONSE_MG	3.23997
10	0.1	Q13421	RHEUMATOID_ARTHRITIS_//_ARTICULAR_DESTRUCTION_RHEUMATOID_ARTHRITIS	3.2332
10	0.1	Q92614	DERMATOMYOSITIS_//_SKIN_AND_MUSCLE_ATROPHY_DM	3.70203
10	0.1	P36956	RHEUMATOID_ARTHRITIS_//_AUTOIMMUNE_RESPONSE_RHEUMATOID_ARTHRITIS	10.0888
10	0.1	Q9H1B7	DERMATOMYOSITIS_//_EXAGGERATED_INNATE_IMMUNE_RESPONSE_DM	3.2438
10	0.1	Q3T8J9	LUPUS_ERYTHEMATOSUS_SYSTEMIC_//_IMMUNE-COMPLEX_DEPOSITION	3.88233
10	0.1	Q9BTD8	RHEUMATOID_ARTHRITIS_//_SYNOVIAL_INFLAMMATION_RHEUMATOID_ARTHRITIS	26.3698
10	0.1	Q7Z7G8	GUILLAIN-BARRE_SYNDROME_//_B_CELL_ANTIBODY-DEPENDENT_RESPONSE_GBS	3.8548
10	0.1	Q9H869	THYROIDITIS_//_THYROCYTE_APOPTOSIS_AND_CYTOTOXICITY	67.435
10	0.1	P61296	LUPUS_ERYTHEMATOSUS_SYSTEMIC_//_DEFECTIVE_T-CELL_PHYSIOLOGY	5.21055
10	0.1	Q9UJA3	MYASTHENIA_GRAVIS	11.6474
10	0.1	Q9UJA3	MYASTHENIA_GRAVIS_//_MUSCULAR_ATROPHY_MG	15.6961
10	0.1	Q9BXT8	RHEUMATOID_ARTHRITIS_//_SYNOVIAL_INFLAMMATION_RHEUMATOID_ARTHRITIS	15.1363
10	0.1	Q96JP5	RHEUMATOID_ARTHRITIS	14.8815
10	0.1	Q69384	GUILLAIN-BARRE_SYNDROME	30.4253
10	0.1	Q9HCE1	GUILLAIN-BARRE_SYNDROME_//_B_CELL_ANTIBODY-DEPENDENT_RESPONSE_GBS	8.45401
10	0.1	Q7Z7G8	ANEMIA	3.59826
10	0.1	Q6RI45	LUPUS_ERYTHEMATOSUS_SYSTEMIC_//_DEFECTIVE_SELF-TOLERANCE_CHECK-POINTS_AND_AUTO-ANTIBODY_PRODUCTION	3.54612
10	0.1	Q13217	GUILLAIN-BARRE_SYNDROME_//_COMPLEMENT-MEDIATED_CELL_CYTOTOXICITY_GBS	25.9544
10	0.1	Q69384	RHEUMATOID_ARTHRITIS_//_BONE_EROSION_RHEUMATOID_ARTHRITIS	29.3341
10	0.1	P23470	DIABETES_TYPE_I	30.6341
10	0.1	Q9UJA3	RHEUMATOID_ARTHRITIS_//_BONE_EROSION_RHEUMATOID_ARTHRITIS	3.54202
10	0.1	Q9HCE1	ANEMIA	8.16629
10	0.1	O75400	DERMATOMYOSITIS_//_SKIN_AND_MUSCLE_ATROPHY_DM	9.49557
10	0.1	P78381	MYASTHENIA_GRAVIS	3.49283
10	0.1	P78381	MYASTHENIA_GRAVIS_//_MUSCULAR_ATROPHY_MG	3.97942
10	0.1	Q7RTP6	GUILLAIN-BARRE_SYNDROME_//_B_CELL_ANTIBODY-DEPENDENT_RESPONSE_GBS	18.7073
10	0.1	Q8NG98	RHEUMATOID_ARTHRITIS_//_AUTOIMMUNE_RESPONSE_RHEUMATOID_ARTHRITIS	47.5545
10	0.1	P06400	RHEUMATOID_ARTHRITIS_//_AUTOIMMUNE_RESPONSE_RHEUMATOID_ARTHRITIS	40.1689
10	0.1	P10809	LUPUS_ERYTHEMATOSUS_SYSTEMIC_//_INCREASED_AUTOANTIGEN_AVAILABILITY	27.3468
10	0.1	Q9NQR1	LUPUS_ERYTHEMATOSUS_SYSTEMIC	12.2199
10	0.1	Q9BXT6	MYASTHENIA_GRAVIS_//_MUSCULAR_ATROPHY_MG	3.62485
10	0.1	Q69384	LUPUS_ERYTHEMATOSUS_SYSTEMIC_//_B-CELL_HYPERACTIVITY	63.0779
10	0.1	Q9H1B7	RHEUMATOID_ARTHRITIS_//_ARTICULAR_DESTRUCTION_RHEUMATOID_ARTHRITIS	3.37088
10	0.1	Q3T8J9	GUILLAIN-BARRE_SYNDROME_//_B_CELL_ANTIBODY-DEPENDENT_RESPONSE_GBS	3.64516
10	0.1	Q05682	LUPUS_ERYTHEMATOSUS_SYSTEMIC_//_INCREASED_AUTOANTIGEN_AVAILABILITY	3.36809
10	0.1	Q9UJA3	LUPUS_ERYTHEMATOSUS_SYSTEMIC_//_B-CELL_HYPERACTIVITY	8.46405
10	0.1	P20264	RHEUMATOID_ARTHRITIS_//_SYNOVIAL_INFLAMMATION_RHEUMATOID_ARTHRITIS	9.50328
10	0.1	Q96PE2	ANEMIA_//_INEFFECTIVE_ERYTHROPOIESIS	8.21053
10	0.1	P49459	LUPUS_ERYTHEMATOSUS_SYSTEMIC_//_IMMUNE-COMPLEX_DEPOSITION	80.1016
10	0.1	Q8TE49	LUPUS_ERYTHEMATOSUS_SYSTEMIC_//_DEFECTIVE_T-CELL_PHYSIOLOGY	18.0911
10	0.1	P55017	THYROIDITIS_//_THYROCYTE_APOPTOSIS_AND_CYTOTOXICITY	3.85851
10	0.1	Q9BWF3	LUPUS_ERYTHEMATOSUS_SYSTEMIC	21.0051
10	0.1	Q3T8J9	ANEMIA	3.37005
10	0.1	Q9BXT6	RHEUMATOID_ARTHRITIS_//_BONE_EROSION_RHEUMATOID_ARTHRITIS	9.1858
10	0.1	P23470	THYROIDITIS_//_DRUG-INDUCED_THYROIDITIS	43.1571
10	0.1	Q9BXT8	GUILLAIN-BARRE_SYNDROME_//_COMPLEMENT-MEDIATED_CELL_CYTOTOXICITY_GBS	26.0141
10	0.1	Q9BSW7	THYROIDITIS_//_THYROCYTE_APOPTOSIS_AND_CYTOTOXICITY	8.11283
10	0.1	Q9BSW7	ANEMIA_//_INEFFECTIVE_ERYTHROPOIESIS	11.8256
10	0.1	P10412	DERMATOMYOSITIS_//_T_CELL_ACTIVATION_AND_B_CELL_ANTIBODY-DEPENDENT_RESPONSE_DM	21.0368
10	0.1	P78381	LUPUS_ERYTHEMATOSUS_SYSTEMIC_//_B-CELL_HYPERACTIVITY	3.63538
10	0.1	Q9UJA3	GUILLAIN-BARRE_SYNDROME_//_TH1_RESPONSE_AGAINST_MYELIN_AND_NODAL_PROTEINS_GBS	6.67679
10	0.1	Q9UJA3	THYROIDITIS_//_SUSTAINED_THYROCYTE_SURVIVAL_AND_THYROID_HORMONE_PRODUCTION	6.97571
10	0.1	Q9H869	LUPUS_ERYTHEMATOSUS_SYSTEMIC_//_IMMUNE-COMPLEX_DEPOSITION	31.6834
10	0.1	Q9BXT6	LUPUS_ERYTHEMATOSUS_SYSTEMIC_//_B-CELL_HYPERACTIVITY	31.0749
10	0.1	P51530	DIABETES_TYPE_I	40.5264
10	0.1	P10412	RHEUMATOID_ARTHRITIS_//_BONE_EROSION_RHEUMATOID_ARTHRITIS	3.72316
10	0.1	Q03052	LUPUS_ERYTHEMATOSUS_SYSTEMIC_//_INCREASED_IFN_PRODUCTION_AND_UP-REGULATION_OF_IFN_INDUCIBLE_GENES	4.03564
10	0.1	Q86W33	RHEUMATOID_ARTHRITIS_//_SYNOVIAL_INFLAMMATION_RHEUMATOID_ARTHRITIS	10.677
10	0.1	P63146	LUPUS_ERYTHEMATOSUS_SYSTEMIC_//_DEFECTIVE_T-CELL_PHYSIOLOGY	14.8975
10	0.1	Q13217	ANEMIA_//_EXCESSIVE_BLOOD_CELL_DESTRUCTION_(HEMOLYSIS)	16.9453
10	0.1	Q16825	RHEUMATOID_ARTHRITIS_//_SYNOVIAL_INFLAMMATION_RHEUMATOID_ARTHRITIS	34.8436
10	0.1	P36956	LUPUS_ERYTHEMATOSUS_SYSTEMIC_//_IMMUNE-COMPLEX_DEPOSITION	19.8404
10	0.1	P78381	GUILLAIN-BARRE_SYNDROME_//_TH1_RESPONSE_AGAINST_MYELIN_AND_NODAL_PROTEINS_GBS	3.86857
10	0.1	Q7Z333	RHEUMATOID_ARTHRITIS	34.5135
10	0.1	Q7Z7G8	LUPUS_ERYTHEMATOSUS_SYSTEMIC_//_INCREASED_IFN_PRODUCTION_AND_UP-REGULATION_OF_IFN_INDUCIBLE_GENES	3.71633
10	0.1	P78381	THYROIDITIS_//_SUSTAINED_THYROCYTE_SURVIVAL_AND_THYROID_HORMONE_PRODUCTION	3.86779
10	0.1	Q13217	THYROIDITIS_//_THYROID_DESTRUCTION_AND_REMODELLING	9.97215
10	0.1	P61296	RHEUMATOID_ARTHRITIS	75.5299
10	0.1	P10412	LUPUS_ERYTHEMATOSUS_SYSTEMIC_//_B-CELL_HYPERACTIVITY	4.59445
10	0.1	Q9HCE1	LUPUS_ERYTHEMATOSUS_SYSTEMIC_//_INCREASED_IFN_PRODUCTION_AND_UP-REGULATION_OF_IFN_INDUCIBLE_GENES	16.3395
10	0.1	Q99932	LUPUS_ERYTHEMATOSUS_SYSTEMIC_//_IMMUNE-COMPLEX_DEPOSITION	31.3869
10	0.1	Q13217	THYROIDITIS	8.29177
10	0.1	P10809	RHEUMATOID_ARTHRITIS_//_AUTOIMMUNE_RESPONSE_RHEUMATOID_ARTHRITIS	32.1871
10	0.1	Q9BXT6	GUILLAIN-BARRE_SYNDROME_//_TH1_RESPONSE_AGAINST_MYELIN_AND_NODAL_PROTEINS_GBS	27.782
10	0.1	P63146	LUPUS_ERYTHEMATOSUS_SYSTEMIC	43.2065
10	0.1	Q9BXT6	THYROIDITIS_//_SUSTAINED_THYROCYTE_SURVIVAL_AND_THYROID_HORMONE_PRODUCTION	3.67133
10	0.1	Q05682	RHEUMATOID_ARTHRITIS_//_AUTOIMMUNE_RESPONSE_RHEUMATOID_ARTHRITIS	12.0851
10	0.1	O00716	LUPUS_ERYTHEMATOSUS_SYSTEMIC_//_INCREASED_IFN_PRODUCTION_AND_UP-REGULATION_OF_IFN_INDUCIBLE_GENES	72.9357
10	0.1	Q86XK2	DIABETES_TYPE_I	72.1715
10	0.1	Q9HCE1	THYROIDITIS_//_DEVELOPMENT_OF_THYROID_AUTOIMMUNITY	94.4168
10	0.1	Q7RTP6	LUPUS_ERYTHEMATOSUS_SYSTEMIC_//_INCREASED_IFN_PRODUCTION_AND_UP-REGULATION_OF_IFN_INDUCIBLE_GENES	20.9947
10	0.1	P46977	LUPUS_ERYTHEMATOSUS_SYSTEMIC_//_DEFECTIVE_T-CELL_PHYSIOLOGY	21.6752
10	0.1	P55017	LUPUS_ERYTHEMATOSUS_SYSTEMIC_//_IMMUNE-COMPLEX_DEPOSITION	3.5857
10	0.1	Q9H869	GUILLAIN-BARRE_SYNDROME_//_B_CELL_ANTIBODY-DEPENDENT_RESPONSE_GBS	35.3556
10	0.1	O95342	DIABETES_TYPE_I	11.008
10	0.1	Q8NG98	LUPUS_ERYTHEMATOSUS_SYSTEMIC_//_IMMUNE-COMPLEX_DEPOSITION	4.96066
10	0.1	Q86W33	GUILLAIN-BARRE_SYNDROME_//_COMPLEMENT-MEDIATED_CELL_CYTOTOXICITY_GBS	3.51759
10	0.1	Q9H1B7	DERMATOMYOSITIS_//_T_CELL_ACTIVATION_AND_B_CELL_ANTIBODY-DEPENDENT_RESPONSE_DM	12.6395
10	0.1	Q16825	GUILLAIN-BARRE_SYNDROME_//_COMPLEMENT-MEDIATED_CELL_CYTOTOXICITY_GBS	3.26358
10	0.1	Q6ZS30	RHEUMATOID_ARTHRITIS_//_SYNOVIAL_INFLAMMATION_RHEUMATOID_ARTHRITIS	3.87989
10	0.1	P22083	RHEUMATOID_ARTHRITIS_//_AUTOIMMUNE_RESPONSE_RHEUMATOID_ARTHRITIS	53.8187
10	0.1	Q9H869	ANEMIA	7.99138
10	0.1	Q9BSW7	LUPUS_ERYTHEMATOSUS_SYSTEMIC_//_IMMUNE-COMPLEX_DEPOSITION	46.0259
10	0.1	Q3T8J9	LUPUS_ERYTHEMATOSUS_SYSTEMIC_//_INCREASED_IFN_PRODUCTION_AND_UP-REGULATION_OF_IFN_INDUCIBLE_GENES	3.23146
10	0.1	Q7RTP6	THYROIDITIS_//_DEVELOPMENT_OF_THYROID_AUTOIMMUNITY	20.2777
10	0.1	Q9NQR1	DERMATOMYOSITIS	39.0016
10	0.1	Q9H869	MYASTHENIA_GRAVIS_//_SYNAPTIC_DYSFUNCTION_MG	4.08077
10	0.1	Q9BXT8	THYROIDITIS_//_THYROID_DESTRUCTION_AND_REMODELLING	3.68297
10	0.1	Q13421	LUPUS_ERYTHEMATOSUS_SYSTEMIC_//_INCREASED_AUTOANTIGEN_AVAILABILITY	3.43997
10	0.1	Q96T23	DERMATOMYOSITIS_//_SKIN_AND_MUSCLE_ATROPHY_DM	10.7364
10	0.1	Q9NYC9	LUPUS_ERYTHEMATOSUS_SYSTEMIC_//_DEFECTIVE_SELF-TOLERANCE_CHECK-POINTS_AND_AUTO-ANTIBODY_PRODUCTION	3.54611
10	0.1	Q9BXT8	THYROIDITIS	4.45433
10	0.1	P23470	LUPUS_ERYTHEMATOSUS_SYSTEMIC_//_DEFECTIVE_SELF-TOLERANCE_CHECK-POINTS_AND_AUTO-ANTIBODY_PRODUCTION	20.1869
10	0.1	Q9BWF3	DERMATOMYOSITIS	62.7527
10	0.1	Q8TE49	RHEUMATOID_ARTHRITIS	16.3597
10	0.1	P46977	LUPUS_ERYTHEMATOSUS_SYSTEMIC	22.8875
10	0.1	Q69384	THYROIDITIS_//_THYROCYTE_APOPTOSIS_AND_CYTOTOXICITY	28.3302
10	0.1	Q9UJA3	THYROIDITIS_//_THYROCYTE_APOPTOSIS_AND_CYTOTOXICITY	7.62855
10	0.1	Q9UJA3	ANEMIA_//_INEFFECTIVE_ERYTHROPOIESIS	7.86024
10	0.1	Q7Z333	GUILLAIN-BARRE_SYNDROME_//_MYELIN_DAMAGE_AND_AXONAL_DISORGANISATION_GBS	24.3362
10	0.1	P38919	LUPUS_ERYTHEMATOSUS_SYSTEMIC_//_IMMUNE-COMPLEX_DEPOSITION	16.7946
10	0.1	O43251	LUPUS_ERYTHEMATOSUS_SYSTEMIC_//_IMMUNE-COMPLEX_DEPOSITION	5.09523
10	0.1	Q9BTD8	DERMATOMYOSITIS_//_SKIN_AND_MUSCLE_ATROPHY_DM	24.4144
10	0.1	Q8NG98	GUILLAIN-BARRE_SYNDROME_//_B_CELL_ANTIBODY-DEPENDENT_RESPONSE_GBS	3.67492
10	0.1	P23470	ANEMIA_//_EXCESSIVE_BLOOD_LOSS_(HEMORRHAGE)	54.4858
10	0.1	P55017	ANEMIA	5.84457
10	0.1	P78381	ANEMIA_//_INEFFECTIVE_ERYTHROPOIESIS	3.27394
10	0.1	Q96PE2	MYASTHENIA_GRAVIS_//_SYNAPTIC_DYSFUNCTION_MG	3.70777
10	0.1	Q8NG98	ANEMIA	22.966
10	0.1	P63146	RHEUMATOID_ARTHRITIS	42.7774
10	0.1	P55017	MYASTHENIA_GRAVIS_//_SYNAPTIC_DYSFUNCTION_MG	8.74524
10	0.1	P49459	LUPUS_ERYTHEMATOSUS_SYSTEMIC_//_INCREASED_IFN_PRODUCTION_AND_UP-REGULATION_OF_IFN_INDUCIBLE_GENES	10.0285
10	0.1	Q9BSW7	ANEMIA	11.2625
10	0.1	P20264	DERMATOMYOSITIS_//_EXAGGERATED_INNATE_IMMUNE_RESPONSE_DM	5.54307
10	0.1	Q9BXT6	THYROIDITIS_//_THYROCYTE_APOPTOSIS_AND_CYTOTOXICITY	10.7829
10	0.1	Q9BSW7	MYASTHENIA_GRAVIS_//_SYNAPTIC_DYSFUNCTION_MG	21.8974
10	0.1	P51530	ANEMIA_//_EXCESSIVE_BLOOD_CELL_DESTRUCTION_(HEMOLYSIS)	20.561
10	0.1	Q92614	LUPUS_ERYTHEMATOSUS_SYSTEMIC_//_INCREASED_AUTOANTIGEN_AVAILABILITY	37.4265
10	0.1	Q96PE2	LUPUS_ERYTHEMATOSUS_SYSTEMIC_//_DEFECTIVE_T-CELL_PHYSIOLOGY	3.54223
10	0.1	Q7Z7G8	GUILLAIN-BARRE_SYNDROME_//_MYELIN_DAMAGE_AND_AXONAL_DISORGANISATION_GBS	3.63748
10	0.1	P63146	DERMATOMYOSITIS	60.0297
10	0.1	Q9NYC9	RHEUMATOID_ARTHRITIS_//_ARTICULAR_DESTRUCTION_RHEUMATOID_ARTHRITIS	3.67746
10	0.1	Q9NQ79	DERMATOMYOSITIS_//_SKIN_AND_MUSCLE_ATROPHY_DM	3.97945
10	0.1	P51530	LUPUS_ERYTHEMATOSUS_SYSTEMIC_//_DEFECTIVE_SELF-TOLERANCE_CHECK-POINTS_AND_AUTO-ANTIBODY_PRODUCTION	11.1032
10	0.1	Q13421	RHEUMATOID_ARTHRITIS_//_AUTOIMMUNE_RESPONSE_RHEUMATOID_ARTHRITIS	9.65942
10	0.1	Q9HCE1	GUILLAIN-BARRE_SYNDROME_//_MYELIN_DAMAGE_AND_AXONAL_DISORGANISATION_GBS	10.0191
10	0.1	Q86W33	THYROIDITIS_//_THYROID_DESTRUCTION_AND_REMODELLING	3.26358
10	0.1	Q9H869	LUPUS_ERYTHEMATOSUS_SYSTEMIC_//_INCREASED_IFN_PRODUCTION_AND_UP-REGULATION_OF_IFN_INDUCIBLE_GENES	12.0212
10	0.1	Q16825	THYROIDITIS_//_THYROID_DESTRUCTION_AND_REMODELLING	11.1338
10	0.1	Q86W33	THYROIDITIS	7.03387
10	0.1	Q16825	THYROIDITIS	32.0448
10	0.1	Q9BXC0	LUPUS_ERYTHEMATOSUS_SYSTEMIC_//_INCREASED_AUTOANTIGEN_AVAILABILITY	31.2119
10	0.1	Q6RI45	LUPUS_ERYTHEMATOSUS_SYSTEMIC_//_INCREASED_AUTOANTIGEN_AVAILABILITY	3.58042
10	0.1	P36956	LUPUS_ERYTHEMATOSUS_SYSTEMIC_//_INCREASED_IFN_PRODUCTION_AND_UP-REGULATION_OF_IFN_INDUCIBLE_GENES	27.4242
10	0.1	Q69384	LUPUS_ERYTHEMATOSUS_SYSTEMIC_//_IMMUNE-COMPLEX_DEPOSITION	26.7006
10	0.1	Q86XK2	ANEMIA_//_EXCESSIVE_BLOOD_CELL_DESTRUCTION_(HEMOLYSIS)	73.8221
10	0.1	O95342	ANEMIA_//_EXCESSIVE_BLOOD_CELL_DESTRUCTION_(HEMOLYSIS)	3.7045
10	0.1	Q3T8J9	GUILLAIN-BARRE_SYNDROME_//_MYELIN_DAMAGE_AND_AXONAL_DISORGANISATION_GBS	6.33098
10	0.1	P16401	DERMATOMYOSITIS_//_T_CELL_ACTIVATION_AND_B_CELL_ANTIBODY-DEPENDENT_RESPONSE_DM	15.4053
10	0.1	Q86XK2	LUPUS_ERYTHEMATOSUS_SYSTEMIC_//_DEFECTIVE_SELF-TOLERANCE_CHECK-POINTS_AND_AUTO-ANTIBODY_PRODUCTION	19.6441
10	0.1	P46977	DERMATOMYOSITIS	8.96992
10	0.1	Q9BXT8	MYASTHENIA_GRAVIS_//_B_CELL_ANTIBODY-DEPENDENT_RESPONSE_MG	3.74401
10	0.1	Q13217	MYASTHENIA_GRAVIS_//_MUSCULAR_ATROPHY_MG	38.8723
10	0.1	O95342	LUPUS_ERYTHEMATOSUS_SYSTEMIC_//_DEFECTIVE_SELF-TOLERANCE_CHECK-POINTS_AND_AUTO-ANTIBODY_PRODUCTION	3.58086
10	0.1	Q7Z333	DIABETES_TYPE_I_//_AUTOIMMUNE_DESTRUCTION_OF_PANCREATIC__x001a_-CELLS	60.9787
10	0.1	Q03052	RHEUMATOID_ARTHRITIS_//_SYNOVIAL_INFLAMMATION_RHEUMATOID_ARTHRITIS	21.5688
10	0.1	Q13217	RHEUMATOID_ARTHRITIS_//_BONE_EROSION_RHEUMATOID_ARTHRITIS	3.68157
10	0.1	P16401	RHEUMATOID_ARTHRITIS_//_BONE_EROSION_RHEUMATOID_ARTHRITIS	3.72245
10	0.1	Q9H1B7	RHEUMATOID_ARTHRITIS_//_AUTOIMMUNE_RESPONSE_RHEUMATOID_ARTHRITIS	26.176
10	0.1	Q8NG98	LUPUS_ERYTHEMATOSUS_SYSTEMIC_//_INCREASED_IFN_PRODUCTION_AND_UP-REGULATION_OF_IFN_INDUCIBLE_GENES	4.68655
10	0.1	P06400	LUPUS_ERYTHEMATOSUS_SYSTEMIC_//_INCREASED_IFN_PRODUCTION_AND_UP-REGULATION_OF_IFN_INDUCIBLE_GENES	70.1358
10	0.1	Q9BXT6	LUPUS_ERYTHEMATOSUS_SYSTEMIC_//_IMMUNE-COMPLEX_DEPOSITION	3.25061
10	0.1	P51530	RHEUMATOID_ARTHRITIS_//_ARTICULAR_DESTRUCTION_RHEUMATOID_ARTHRITIS	15.5147
10	0.1	Q96T23	RHEUMATOID_ARTHRITIS_//_BONE_EROSION_RHEUMATOID_ARTHRITIS	8.05615
10	0.1	Q96JP5	DERMATOMYOSITIS_//_COMPLEMENT-MEDIATED_CELL_CYTOTOXICITY_DM	50.6289
10	0.1	P10809	LUPUS_ERYTHEMATOSUS_SYSTEMIC	71.8926
10	0.1	Q6ZS30	DERMATOMYOSITIS_//_EXAGGERATED_INNATE_IMMUNE_RESPONSE_DM	3.97903
10	0.1	Q9BTD8	DERMATOMYOSITIS_//_T_CELL_ACTIVATION_AND_B_CELL_ANTIBODY-DEPENDENT_RESPONSE_DM	3.61516
10	0.1	Q99932	RHEUMATOID_ARTHRITIS	19.8508
10	0.1	Q05682	LUPUS_ERYTHEMATOSUS_SYSTEMIC	3.64226
10	0.1	Q9BXC0	ANEMIA_//_INEFFECTIVE_ERYTHROPOIESIS	24.7048
10	0.1	Q9NQR1	RHEUMATOID_ARTHRITIS_//_SYNOVIAL_INFLAMMATION_RHEUMATOID_ARTHRITIS	66.1053
10	0.1	Q69384	ANEMIA	6.20865
10	0.1	Q13217	LUPUS_ERYTHEMATOSUS_SYSTEMIC_//_B-CELL_HYPERACTIVITY	8.46985
10	0.1	P16401	LUPUS_ERYTHEMATOSUS_SYSTEMIC_//_B-CELL_HYPERACTIVITY	8.01529
10	0.1	Q9BXT8	MYASTHENIA_GRAVIS	3.25962
10	0.1	Q9BXT8	MYASTHENIA_GRAVIS_//_MUSCULAR_ATROPHY_MG	3.26168
10	0.1	Q69384	MYASTHENIA_GRAVIS_//_SYNAPTIC_DYSFUNCTION_MG	45.4069
10	0.1	P10412	LUPUS_ERYTHEMATOSUS_SYSTEMIC_//_IMMUNE-COMPLEX_DEPOSITION	55.9584
10	0.1	Q9BWF3	RHEUMATOID_ARTHRITIS_//_SYNOVIAL_INFLAMMATION_RHEUMATOID_ARTHRITIS	29.0308
10	0.1	Q9UJA3	MYASTHENIA_GRAVIS_//_SYNAPTIC_DYSFUNCTION_MG	42.9665
10	0.1	Q96T23	LUPUS_ERYTHEMATOSUS_SYSTEMIC_//_B-CELL_HYPERACTIVITY	8.46128
10	0.1	Q9BTD8	RHEUMATOID_ARTHRITIS_//_BONE_EROSION_RHEUMATOID_ARTHRITIS	23.9583
10	0.1	Q96PE2	RHEUMATOID_ARTHRITIS	11.1269
10	0.1	Q7RTP6	RHEUMATOID_ARTHRITIS_//_SYNOVIAL_INFLAMMATION_RHEUMATOID_ARTHRITIS	12.9093
10	0.1	P55017	RHEUMATOID_ARTHRITIS	3.58923
10	0.1	Q9BXT8	RHEUMATOID_ARTHRITIS_//_BONE_EROSION_RHEUMATOID_ARTHRITIS	3.25011
10	0.1	P38919	LUPUS_ERYTHEMATOSUS_SYSTEMIC_//_INCREASED_IFN_PRODUCTION_AND_UP-REGULATION_OF_IFN_INDUCIBLE_GENES	16.8599
10	0.1	Q86XK2	RHEUMATOID_ARTHRITIS_//_ARTICULAR_DESTRUCTION_RHEUMATOID_ARTHRITIS	3.74979
10	0.1	Q96JP5	LUPUS_ERYTHEMATOSUS_SYSTEMIC_//_DEFECTIVE_SELF-TOLERANCE_CHECK-POINTS_AND_AUTO-ANTIBODY_PRODUCTION	18.0201
10	0.1	Q9BSW7	RHEUMATOID_ARTHRITIS	24.6068
10	0.1	O43251	LUPUS_ERYTHEMATOSUS_SYSTEMIC_//_INCREASED_IFN_PRODUCTION_AND_UP-REGULATION_OF_IFN_INDUCIBLE_GENES	4.05442
10	0.1	Q9UJA3	LUPUS_ERYTHEMATOSUS_SYSTEMIC_//_DEFECTIVE_T-CELL_PHYSIOLOGY	5.66679
10	0.1	Q13217	GUILLAIN-BARRE_SYNDROME_//_TH1_RESPONSE_AGAINST_MYELIN_AND_NODAL_PROTEINS_GBS	3.95772
10	0.1	O95342	RHEUMATOID_ARTHRITIS_//_ARTICULAR_DESTRUCTION_RHEUMATOID_ARTHRITIS	3.58916
10	0.1	Q7Z7G8	GUILLAIN-BARRE_SYNDROME_//_COMPLEMENT-MEDIATED_CELL_CYTOTOXICITY_GBS	26.0141
10	0.1	P20264	DERMATOMYOSITIS_//_T_CELL_ACTIVATION_AND_B_CELL_ANTIBODY-DEPENDENT_RESPONSE_DM	4.35069
10	0.1	Q6ZS30	RHEUMATOID_ARTHRITIS_//_ARTICULAR_DESTRUCTION_RHEUMATOID_ARTHRITIS	3.70917
10	0.1	Q9BTD8	LUPUS_ERYTHEMATOSUS_SYSTEMIC_//_B-CELL_HYPERACTIVITY	3.71847
10	0.1	Q9BXT6	ANEMIA	7.05887
10	0.1	Q9H869	GUILLAIN-BARRE_SYNDROME_//_MYELIN_DAMAGE_AND_AXONAL_DISORGANISATION_GBS	58.0633
10	0.1	Q9HCE1	GUILLAIN-BARRE_SYNDROME_//_COMPLEMENT-MEDIATED_CELL_CYTOTOXICITY_GBS	3.88193
10	0.1	Q16825	MYASTHENIA_GRAVIS_//_B_CELL_ANTIBODY-DEPENDENT_RESPONSE_MG	4.05825
10	0.1	Q9BXT8	LUPUS_ERYTHEMATOSUS_SYSTEMIC_//_B-CELL_HYPERACTIVITY	3.53156
10	0.1	Q9BXT6	MYASTHENIA_GRAVIS_//_SYNAPTIC_DYSFUNCTION_MG	3.53781
10	0.1	P78381	LUPUS_ERYTHEMATOSUS_SYSTEMIC_//_DEFECTIVE_T-CELL_PHYSIOLOGY	3.58033
10	0.1	Q3T8J9	DIABETES_TYPE_I_//_AUTOIMMUNE_DESTRUCTION_OF_PANCREATIC__x001a_-CELLS	5.95642
10	0.1	Q504T8	LUPUS_ERYTHEMATOSUS_SYSTEMIC_//_DEFECTIVE_T-CELL_PHYSIOLOGY	72.3593
10	0.1	P20264	RHEUMATOID_ARTHRITIS_//_BONE_EROSION_RHEUMATOID_ARTHRITIS	3.81103
10	0.1	Q7RTP6	GUILLAIN-BARRE_SYNDROME_//_COMPLEMENT-MEDIATED_CELL_CYTOTOXICITY_GBS	20.8152
10	0.1	Q13421	GUILLAIN-BARRE_SYNDROME_//_B_CELL_ANTIBODY-DEPENDENT_RESPONSE_GBS	3.91298
10	0.1	Q9BXT8	GUILLAIN-BARRE_SYNDROME_//_TH1_RESPONSE_AGAINST_MYELIN_AND_NODAL_PROTEINS_GBS	3.86857
10	0.1	Q9BXT8	THYROIDITIS_//_SUSTAINED_THYROCYTE_SURVIVAL_AND_THYROID_HORMONE_PRODUCTION	3.61689
10	0.1	P23470	LUPUS_ERYTHEMATOSUS_SYSTEMIC_//_INCREASED_AUTOANTIGEN_AVAILABILITY	35.2057
10	0.1	Q9H1B7	LUPUS_ERYTHEMATOSUS_SYSTEMIC_//_IMMUNE-COMPLEX_DEPOSITION	3.59051
10	0.1	Q86W33	MYASTHENIA_GRAVIS_//_MUSCULAR_ATROPHY_MG	3.45253
10	0.1	Q05682	THYROIDITIS_//_DEVELOPMENT_OF_THYROID_AUTOIMMUNITY	10.843
10	0.1	P20264	LUPUS_ERYTHEMATOSUS_SYSTEMIC_//_B-CELL_HYPERACTIVITY	3.26954
10	0.1	P61296	DERMATOMYOSITIS_//_COMPLEMENT-MEDIATED_CELL_CYTOTOXICITY_DM	17.4363
10	0.1	P51530	GUILLAIN-BARRE_SYNDROME	24.3842
10	0.1	Q16825	MYASTHENIA_GRAVIS	41.0239
10	0.1	Q16825	MYASTHENIA_GRAVIS_//_MUSCULAR_ATROPHY_MG	23.4035
10	0.1	P22083	LUPUS_ERYTHEMATOSUS_SYSTEMIC_//_INCREASED_IFN_PRODUCTION_AND_UP-REGULATION_OF_IFN_INDUCIBLE_GENES	25.4335
10	0.1	P55017	GUILLAIN-BARRE_SYNDROME_//_MYELIN_DAMAGE_AND_AXONAL_DISORGANISATION_GBS	9.73723
10	0.1	Q69384	LUPUS_ERYTHEMATOSUS_SYSTEMIC_//_INCREASED_IFN_PRODUCTION_AND_UP-REGULATION_OF_IFN_INDUCIBLE_GENES	26.7631
10	0.1	P10809	DERMATOMYOSITIS	65.5422
10	0.1	Q8NG98	GUILLAIN-BARRE_SYNDROME_//_MYELIN_DAMAGE_AND_AXONAL_DISORGANISATION_GBS	4.6524
10	0.1	Q86W33	RHEUMATOID_ARTHRITIS_//_BONE_EROSION_RHEUMATOID_ARTHRITIS	11.8849
10	0.1	Q16825	RHEUMATOID_ARTHRITIS_//_BONE_EROSION_RHEUMATOID_ARTHRITIS	68.652
10	0.1	Q86W33	LUPUS_ERYTHEMATOSUS_SYSTEMIC_//_B-CELL_HYPERACTIVITY	3.70427
10	0.1	Q13217	THYROIDITIS_//_THYROCYTE_APOPTOSIS_AND_CYTOTOXICITY	3.67841
10	0.1	P61296	LUPUS_ERYTHEMATOSUS_SYSTEMIC_//_DEFECTIVE_SELF-TOLERANCE_CHECK-POINTS_AND_AUTO-ANTIBODY_PRODUCTION	19.6441
10	0.1	Q7Z7G8	THYROIDITIS_//_THYROID_DESTRUCTION_AND_REMODELLING	3.62283
10	0.1	Q16825	LUPUS_ERYTHEMATOSUS_SYSTEMIC_//_B-CELL_HYPERACTIVITY	3.54924
10	0.1	Q92614	LUPUS_ERYTHEMATOSUS_SYSTEMIC_//_DEFECTIVE_T-CELL_PHYSIOLOGY	14.7771
10	0.1	Q86XK2	GUILLAIN-BARRE_SYNDROME	8.1356
10	0.1	Q6ZS30	DERMATOMYOSITIS_//_T_CELL_ACTIVATION_AND_B_CELL_ANTIBODY-DEPENDENT_RESPONSE_DM	12.6395
10	0.1	Q7Z7G8	THYROIDITIS	26.5277
10	0.1	Q8TE49	DERMATOMYOSITIS_//_COMPLEMENT-MEDIATED_CELL_CYTOTOXICITY_DM	17.4363
10	0.1	Q9UJA3	RHEUMATOID_ARTHRITIS	18.4861
10	0.1	Q7RTP6	ANEMIA_//_EXCESSIVE_BLOOD_CELL_DESTRUCTION_(HEMOLYSIS)	62.8772
10	0.1	Q9HCE1	THYROIDITIS_//_THYROID_DESTRUCTION_AND_REMODELLING	65.5728
10	0.1	O95342	GUILLAIN-BARRE_SYNDROME	24.0262
10	0.1	Q9H869	DIABETES_TYPE_I_//_AUTOIMMUNE_DESTRUCTION_OF_PANCREATIC__x001a_-CELLS	91.8461
10	0.1	Q9HCE1	THYROIDITIS	71.5963
10	0.1	Q06495	PSORIASIS	62.7113
10	0.1	Q6ZS30	RHEUMATOID_ARTHRITIS_//_BONE_EROSION_RHEUMATOID_ARTHRITIS	3.29604
10	0.1	Q03052	DERMATOMYOSITIS_//_SKIN_AND_MUSCLE_ATROPHY_DM	22.4663
10	0.1	Q9NQR1	DERMATOMYOSITIS_//_EXAGGERATED_INNATE_IMMUNE_RESPONSE_DM	8.59329
10	0.1	Q9NYC9	RHEUMATOID_ARTHRITIS_//_AUTOIMMUNE_RESPONSE_RHEUMATOID_ARTHRITIS	26.176
10	0.1	P23470	RHEUMATOID_ARTHRITIS_//_AUTOIMMUNE_RESPONSE_RHEUMATOID_ARTHRITIS	21.023
10	0.1	Q86W33	GUILLAIN-BARRE_SYNDROME_//_TH1_RESPONSE_AGAINST_MYELIN_AND_NODAL_PROTEINS_GBS	3.31362
10	0.1	Q7RTP6	THYROIDITIS_//_THYROID_DESTRUCTION_AND_REMODELLING	17.7152
10	0.1	P78381	RHEUMATOID_ARTHRITIS	25.7422
10	0.1	Q92614	LUPUS_ERYTHEMATOSUS_SYSTEMIC	38.2845
10	0.1	Q86W33	THYROIDITIS_//_SUSTAINED_THYROCYTE_SURVIVAL_AND_THYROID_HORMONE_PRODUCTION	3.97877
10	0.1	Q16825	GUILLAIN-BARRE_SYNDROME_//_TH1_RESPONSE_AGAINST_MYELIN_AND_NODAL_PROTEINS_GBS	22.0503
10	0.1	Q7RTP6	THYROIDITIS	13.7574
10	0.1	Q9BXC0	LUPUS_ERYTHEMATOSUS_SYSTEMIC_//_DEFECTIVE_T-CELL_PHYSIOLOGY	3.50074
10	0.1	Q6RI45	LUPUS_ERYTHEMATOSUS_SYSTEMIC_//_DEFECTIVE_T-CELL_PHYSIOLOGY	3.24286
10	0.1	Q16825	THYROIDITIS_//_SUSTAINED_THYROCYTE_SURVIVAL_AND_THYROID_HORMONE_PRODUCTION	28.3311
10	0.1	Q9BWF3	DERMATOMYOSITIS_//_EXAGGERATED_INNATE_IMMUNE_RESPONSE_DM	5.05001
10	0.1	O75400	LUPUS_ERYTHEMATOSUS_SYSTEMIC_//_DEFECTIVE_T-CELL_PHYSIOLOGY	3.44287
10	0.1	Q504T8	RHEUMATOID_ARTHRITIS	6.43124
10	0.1	Q9BXT8	THYROIDITIS_//_THYROCYTE_APOPTOSIS_AND_CYTOTOXICITY	3.26496
10	0.1	P06400	RHEUMATOID_ARTHRITIS_//_SYNOVIAL_INFLAMMATION_RHEUMATOID_ARTHRITIS	73.8319
10	0.1	Q9BXT6	RHEUMATOID_ARTHRITIS	11.2265
10	0.1	Q3T8J9	THYROIDITIS_//_THYROID_DESTRUCTION_AND_REMODELLING	3.95003
10	0.1	Q8TE49	LUPUS_ERYTHEMATOSUS_SYSTEMIC_//_DEFECTIVE_SELF-TOLERANCE_CHECK-POINTS_AND_AUTO-ANTIBODY_PRODUCTION	24.5877
10	0.1	Q3T8J9	THYROIDITIS	3.71418
10	0.1	Q6ZS30	LUPUS_ERYTHEMATOSUS_SYSTEMIC_//_B-CELL_HYPERACTIVITY	3.726
10	0.1	O00716	DERMATOMYOSITIS_//_SKIN_AND_MUSCLE_ATROPHY_DM	33.9157
10	0.1	Q96PE2	DIABETES_TYPE_I_//_AUTOIMMUNE_DESTRUCTION_OF_PANCREATIC__x001a_-CELLS	30.1866
10	0.1	P55017	DIABETES_TYPE_I_//_AUTOIMMUNE_DESTRUCTION_OF_PANCREATIC__x001a_-CELLS	39.8191
10	0.1	Q13421	THYROIDITIS_//_DEVELOPMENT_OF_THYROID_AUTOIMMUNITY	6.49345
10	0.1	Q9BXC0	LUPUS_ERYTHEMATOSUS_SYSTEMIC	12.2499
10	0.1	Q6RI45	LUPUS_ERYTHEMATOSUS_SYSTEMIC	17.0772
10	0.1	O75400	LUPUS_ERYTHEMATOSUS_SYSTEMIC	14.0001
10	0.1	P10412	RHEUMATOID_ARTHRITIS	44.3653
10	0.1	Q9BSW7	DIABETES_TYPE_I_//_AUTOIMMUNE_DESTRUCTION_OF_PANCREATIC__x001a_-CELLS	52.7965
10	0.1	Q9NQR1	RHEUMATOID_ARTHRITIS_//_ARTICULAR_DESTRUCTION_RHEUMATOID_ARTHRITIS	10.8156
10	0.1	Q7Z333	MYASTHENIA_GRAVIS_//_B_CELL_ANTIBODY-DEPENDENT_RESPONSE_MG	3.55738
10	0.1	Q13217	LUPUS_ERYTHEMATOSUS_SYSTEMIC_//_IMMUNE-COMPLEX_DEPOSITION	4.33245
10	0.1	Q69384	GUILLAIN-BARRE_SYNDROME_//_MYELIN_DAMAGE_AND_AXONAL_DISORGANISATION_GBS	3.5481
10	0.1	P16401	LUPUS_ERYTHEMATOSUS_SYSTEMIC_//_IMMUNE-COMPLEX_DEPOSITION	4.56844
10	0.1	P63146	LUPUS_ERYTHEMATOSUS_SYSTEMIC_//_DEFECTIVE_SELF-TOLERANCE_CHECK-POINTS_AND_AUTO-ANTIBODY_PRODUCTION	30.063
10	0.1	Q9BWF3	RHEUMATOID_ARTHRITIS_//_ARTICULAR_DESTRUCTION_RHEUMATOID_ARTHRITIS	5.14995
10	0.1	Q8NG98	GUILLAIN-BARRE_SYNDROME_//_COMPLEMENT-MEDIATED_CELL_CYTOTOXICITY_GBS	26.1177
10	0.1	P51530	RHEUMATOID_ARTHRITIS_//_AUTOIMMUNE_RESPONSE_RHEUMATOID_ARTHRITIS	12.3339
10	0.1	Q9H1B7	LUPUS_ERYTHEMATOSUS_SYSTEMIC_//_INCREASED_IFN_PRODUCTION_AND_UP-REGULATION_OF_IFN_INDUCIBLE_GENES	13.6802
10	0.1	Q96PE2	THYROIDITIS_//_DRUG-INDUCED_THYROIDITIS	3.54158
10	0.1	Q92614	RHEUMATOID_ARTHRITIS	35.9963
10	0.1	P55017	THYROIDITIS_//_DRUG-INDUCED_THYROIDITIS	3.81299
10	0.1	Q9BTD8	LUPUS_ERYTHEMATOSUS_SYSTEMIC_//_IMMUNE-COMPLEX_DEPOSITION	3.26875
10	0.1	Q7Z7G8	MYASTHENIA_GRAVIS_//_B_CELL_ANTIBODY-DEPENDENT_RESPONSE_MG	3.70828
10	0.1	Q9BXT6	GUILLAIN-BARRE_SYNDROME_//_MYELIN_DAMAGE_AND_AXONAL_DISORGANISATION_GBS	3.68526
10	0.1	Q7Z333	MYASTHENIA_GRAVIS	13.8799
10	0.1	Q86W33	THYROIDITIS_//_THYROCYTE_APOPTOSIS_AND_CYTOTOXICITY	3.40774
10	0.1	Q9BSW7	THYROIDITIS_//_DRUG-INDUCED_THYROIDITIS	3.65169
10	0.1	Q9BXT8	LUPUS_ERYTHEMATOSUS_SYSTEMIC_//_IMMUNE-COMPLEX_DEPOSITION	3.5857
10	0.1	P10809	RHEUMATOID_ARTHRITIS_//_SYNOVIAL_INFLAMMATION_RHEUMATOID_ARTHRITIS	93.4926
10	0.1	Q16825	THYROIDITIS_//_THYROCYTE_APOPTOSIS_AND_CYTOTOXICITY	3.5397
10	0.05	P49459	LUPUS_ERYTHEMATOSUS_SYSTEMIC_//_DEFECTIVE_T-CELL_PHYSIOLOGY	6.87725
10	0.05	Q86W33	MYASTHENIA_GRAVIS_//_B_CELL_ANTIBODY-DEPENDENT_RESPONSE_MG	3.96561
10	0.05	Q9HCE1	MYASTHENIA_GRAVIS_//_B_CELL_ANTIBODY-DEPENDENT_RESPONSE_MG	17.2337
10	0.05	Q96JP5	DERMATOMYOSITIS_//_EXAGGERATED_INNATE_IMMUNE_RESPONSE_DM	7.35411
10	0.05	Q9BXT6	THYROIDITIS	3.69155
10	0.05	P55017	MYASTHENIA_GRAVIS	9.77671
10	0.05	P46977	LUPUS_ERYTHEMATOSUS_SYSTEMIC_//_DEFECTIVE_SELF-TOLERANCE_CHECK-POINTS_AND_AUTO-ANTIBODY_PRODUCTION	3.23471
10	0.05	P55017	MYASTHENIA_GRAVIS_//_MUSCULAR_ATROPHY_MG	21.5725
10	0.05	Q13217	LUPUS_ERYTHEMATOSUS_SYSTEMIC_//_DEFECTIVE_SELF-TOLERANCE_CHECK-POINTS_AND_AUTO-ANTIBODY_PRODUCTION	14.0805
10	0.05	Q05682	RHEUMATOID_ARTHRITIS_//_SYNOVIAL_INFLAMMATION_RHEUMATOID_ARTHRITIS	3.54343
10	0.05	Q96JP5	LUPUS_ERYTHEMATOSUS_SYSTEMIC_//_INCREASED_AUTOANTIGEN_AVAILABILITY	18.0269
10	0.05	P16401	LUPUS_ERYTHEMATOSUS_SYSTEMIC_//_DEFECTIVE_SELF-TOLERANCE_CHECK-POINTS_AND_AUTO-ANTIBODY_PRODUCTION	11.1032
10	0.05	Q86XK2	RHEUMATOID_ARTHRITIS_//_AUTOIMMUNE_RESPONSE_RHEUMATOID_ARTHRITIS	3.71649
10	0.05	Q05682	ANEMIA_//_INEFFECTIVE_ERYTHROPOIESIS	3.57379
10	0.05	Q13217	ANEMIA	22.966
10	0.05	Q86W33	LUPUS_ERYTHEMATOSUS_SYSTEMIC_//_INCREASED_IFN_PRODUCTION_AND_UP-REGULATION_OF_IFN_INDUCIBLE_GENES	3.97914
10	0.05	Q9BSW7	MYASTHENIA_GRAVIS	10.5267
10	0.05	Q9BSW7	MYASTHENIA_GRAVIS_//_MUSCULAR_ATROPHY_MG	58.5992
10	0.05	P49459	DERMATOMYOSITIS_//_SKIN_AND_MUSCLE_ATROPHY_DM	12.1801
10	0.05	Q9NYC9	LUPUS_ERYTHEMATOSUS_SYSTEMIC_//_B-CELL_HYPERACTIVITY	6.96732
10	0.05	P55017	RHEUMATOID_ARTHRITIS_//_BONE_EROSION_RHEUMATOID_ARTHRITIS	3.70384
10	0.05	Q86XK2	DIABETES_TYPE_I_//_AUTOIMMUNE_DESTRUCTION_OF_PANCREATIC__x001a_-CELLS	72.1715
10	0.05	Q13217	MYASTHENIA_GRAVIS_//_SYNAPTIC_DYSFUNCTION_MG	17.7006
10	0.05	Q9UJA3	LUPUS_ERYTHEMATOSUS_SYSTEMIC	8.90501
10	0.05	Q9NYC9	DERMATOMYOSITIS_//_COMPLEMENT-MEDIATED_CELL_CYTOTOXICITY_DM	3.63848
10	0.05	Q69384	RHEUMATOID_ARTHRITIS_//_ARTICULAR_DESTRUCTION_RHEUMATOID_ARTHRITIS	32.0249
10	0.05	P46977	DERMATOMYOSITIS_//_EXAGGERATED_INNATE_IMMUNE_RESPONSE_DM	3.58789
10	0.05	P22083	RHEUMATOID_ARTHRITIS_//_ARTICULAR_DESTRUCTION_RHEUMATOID_ARTHRITIS	3.23706
10	0.05	O95342	RHEUMATOID_ARTHRITIS_//_AUTOIMMUNE_RESPONSE_RHEUMATOID_ARTHRITIS	21.3025
10	0.05	P10809	LUPUS_ERYTHEMATOSUS_SYSTEMIC_//_INCREASED_IFN_PRODUCTION_AND_UP-REGULATION_OF_IFN_INDUCIBLE_GENES	92.5312
10	0.05	P46977	LUPUS_ERYTHEMATOSUS_SYSTEMIC_//_INCREASED_AUTOANTIGEN_AVAILABILITY	7.20316
10	0.05	P38919	RHEUMATOID_ARTHRITIS	12.9753
10	0.05	P16401	DERMATOMYOSITIS_//_EXAGGERATED_INNATE_IMMUNE_RESPONSE_DM	13.1418
10	0.05	Q13217	LUPUS_ERYTHEMATOSUS_SYSTEMIC_//_INCREASED_AUTOANTIGEN_AVAILABILITY	9.44198
10	0.05	P51530	THYROIDITIS_//_DRUG-INDUCED_THYROIDITIS	25.9965
10	0.05	Q9BXT6	LUPUS_ERYTHEMATOSUS_SYSTEMIC_//_DEFECTIVE_T-CELL_PHYSIOLOGY	8.70006
10	0.05	P16401	LUPUS_ERYTHEMATOSUS_SYSTEMIC_//_INCREASED_AUTOANTIGEN_AVAILABILITY	37.4003
10	0.05	O95342	DIABETES_TYPE_I_//_AUTOIMMUNE_DESTRUCTION_OF_PANCREATIC__x001a_-CELLS	11.008
10	0.05	Q9BSW7	RHEUMATOID_ARTHRITIS_//_BONE_EROSION_RHEUMATOID_ARTHRITIS	9.39255
10	0.05	P22083	RHEUMATOID_ARTHRITIS_//_SYNOVIAL_INFLAMMATION_RHEUMATOID_ARTHRITIS	3.27227
10	0.05	Q86W33	THYROIDITIS_//_DRUG-INDUCED_THYROIDITIS	10.0167
10	0.05	Q9HCE1	THYROIDITIS_//_DRUG-INDUCED_THYROIDITIS	3.26189
10	0.05	Q05682	LUPUS_ERYTHEMATOSUS_SYSTEMIC_//_INCREASED_IFN_PRODUCTION_AND_UP-REGULATION_OF_IFN_INDUCIBLE_GENES	3.97364
10	0.05	P49459	LUPUS_ERYTHEMATOSUS_SYSTEMIC	32.6902
10	0.05	Q504T8	DERMATOMYOSITIS_//_SKIN_AND_MUSCLE_ATROPHY_DM	3.95018
10	0.05	Q86W33	THYROIDITIS_//_DEVELOPMENT_OF_THYROID_AUTOIMMUNITY	9.17081
10	0.05	Q13217	ANEMIA_//_EXCESSIVE_BLOOD_LOSS_(HEMORRHAGE)	54.4858
10	0.05	P63146	RHEUMATOID_ARTHRITIS_//_SYNOVIAL_INFLAMMATION_RHEUMATOID_ARTHRITIS	61.2451
10	0.05	Q9BXT8	ANEMIA_//_EXCESSIVE_BLOOD_CELL_DESTRUCTION_(HEMOLYSIS)	3.61518
10	0.05	Q06495	PRURITUS	17.6851
10	0.05	Q7RTP6	RHEUMATOID_ARTHRITIS	15.937
10	0.05	P10412	DERMATOMYOSITIS_//_EXAGGERATED_INNATE_IMMUNE_RESPONSE_DM	23.6975
10	0.05	Q86XK2	MYASTHENIA_GRAVIS_//_B_CELL_ANTIBODY-DEPENDENT_RESPONSE_MG	55.1781
10	0.05	P51530	MYASTHENIA_GRAVIS	10.0974
10	0.05	P51530	MYASTHENIA_GRAVIS_//_MUSCULAR_ATROPHY_MG	23.4081
10	0.05	P38919	DERMATOMYOSITIS_//_T_CELL_ACTIVATION_AND_B_CELL_ANTIBODY-DEPENDENT_RESPONSE_DM	7.24106
10	0.05	Q9BTD8	LUPUS_ERYTHEMATOSUS_SYSTEMIC_//_DEFECTIVE_SELF-TOLERANCE_CHECK-POINTS_AND_AUTO-ANTIBODY_PRODUCTION	3.87101
10	0.05	P55017	LUPUS_ERYTHEMATOSUS_SYSTEMIC_//_B-CELL_HYPERACTIVITY	3.72634
10	0.05	Q86W33	MYASTHENIA_GRAVIS	5.24887
10	0.05	Q9HCE1	MYASTHENIA_GRAVIS	17.932
10	0.05	Q9HCE1	MYASTHENIA_GRAVIS_//_MUSCULAR_ATROPHY_MG	22.1469
10	0.05	Q69384	RHEUMATOID_ARTHRITIS_//_AUTOIMMUNE_RESPONSE_RHEUMATOID_ARTHRITIS	32.377
10	0.05	Q504T8	LUPUS_ERYTHEMATOSUS_SYSTEMIC	35.3458
10	0.05	Q9BXT8	LUPUS_ERYTHEMATOSUS_SYSTEMIC_//_DEFECTIVE_SELF-TOLERANCE_CHECK-POINTS_AND_AUTO-ANTIBODY_PRODUCTION	3.63114
10	0.05	Q9UJA3	RHEUMATOID_ARTHRITIS_//_AUTOIMMUNE_RESPONSE_RHEUMATOID_ARTHRITIS	10.5984
10	0.05	O95342	MYASTHENIA_GRAVIS_//_B_CELL_ANTIBODY-DEPENDENT_RESPONSE_MG	6.29623
10	0.05	P38919	DERMATOMYOSITIS	21.234
10	0.05	Q96JP5	RHEUMATOID_ARTHRITIS_//_ARTICULAR_DESTRUCTION_RHEUMATOID_ARTHRITIS	4.4823
10	0.05	Q69384	DIABETES_TYPE_I_//_AUTOIMMUNE_DESTRUCTION_OF_PANCREATIC__x001a_-CELLS	3.24706
10	0.05	P10412	LUPUS_ERYTHEMATOSUS_SYSTEMIC_//_DEFECTIVE_T-CELL_PHYSIOLOGY	3.72018
10	0.05	Q9BXT6	LUPUS_ERYTHEMATOSUS_SYSTEMIC	3.55575
10	0.05	Q9BSW7	LUPUS_ERYTHEMATOSUS_SYSTEMIC_//_B-CELL_HYPERACTIVITY	54.7503
10	0.05	Q05682	GUILLAIN-BARRE_SYNDROME_//_COMPLEMENT-MEDIATED_CELL_CYTOTOXICITY_GBS	26.0141
10	0.05	P51530	RHEUMATOID_ARTHRITIS_//_BONE_EROSION_RHEUMATOID_ARTHRITIS	15.6059
10	0.05	Q9UJA3	DIABETES_TYPE_I_//_AUTOIMMUNE_DESTRUCTION_OF_PANCREATIC__x001a_-CELLS	26.0967
10	0.05	Q9BXT8	ANEMIA	3.59339
10	0.05	P63146	LUPUS_ERYTHEMATOSUS_SYSTEMIC_//_INCREASED_IFN_PRODUCTION_AND_UP-REGULATION_OF_IFN_INDUCIBLE_GENES	65.0121
10	0.05	Q9HCE1	RHEUMATOID_ARTHRITIS_//_BONE_EROSION_RHEUMATOID_ARTHRITIS	11.4357
10	0.05	Q06495	ARTHRALGIA	17.0087
10	0.05	Q9BTD8	DERMATOMYOSITIS_//_EXAGGERATED_INNATE_IMMUNE_RESPONSE_DM	3.59734
10	0.05	P49459	RHEUMATOID_ARTHRITIS_//_AUTOIMMUNE_RESPONSE_RHEUMATOID_ARTHRITIS	22.4708
10	0.05	P36956	DERMATOMYOSITIS_//_SKIN_AND_MUSCLE_ATROPHY_DM	72.7311
10	0.05	Q9BXT8	MYASTHENIA_GRAVIS_//_SYNAPTIC_DYSFUNCTION_MG	3.30645
10	0.05	Q9BTD8	LUPUS_ERYTHEMATOSUS_SYSTEMIC_//_INCREASED_AUTOANTIGEN_AVAILABILITY	7.94902
10	0.05	P38919	RHEUMATOID_ARTHRITIS_//_BONE_EROSION_RHEUMATOID_ARTHRITIS	3.94733
10	0.05	Q7RTP6	MYASTHENIA_GRAVIS_//_MUSCULAR_ATROPHY_MG	21.8209
10	0.05	Q9NYC9	DERMATOMYOSITIS_//_SKIN_AND_MUSCLE_ATROPHY_DM	3.97069
10	0.05	Q86XK2	THYROIDITIS_//_DRUG-INDUCED_THYROIDITIS	23.8535
10	0.05	Q9BXT8	LUPUS_ERYTHEMATOSUS_SYSTEMIC_//_INCREASED_AUTOANTIGEN_AVAILABILITY	3.68994
10	0.05	P46977	RHEUMATOID_ARTHRITIS_//_ARTICULAR_DESTRUCTION_RHEUMATOID_ARTHRITIS	3.54465
10	0.05	Q13217	RHEUMATOID_ARTHRITIS_//_ARTICULAR_DESTRUCTION_RHEUMATOID_ARTHRITIS	3.66633
10	0.05	P16401	RHEUMATOID_ARTHRITIS_//_ARTICULAR_DESTRUCTION_RHEUMATOID_ARTHRITIS	4.70574
10	0.05	P55017	GUILLAIN-BARRE_SYNDROME_//_TH1_RESPONSE_AGAINST_MYELIN_AND_NODAL_PROTEINS_GBS	3.55119
10	0.05	O95342	THYROIDITIS_//_DRUG-INDUCED_THYROIDITIS	3.9584
10	0.05	Q86W33	LUPUS_ERYTHEMATOSUS_SYSTEMIC_//_IMMUNE-COMPLEX_DEPOSITION	3.5857
10	0.05	Q7RTP6	RHEUMATOID_ARTHRITIS_//_BONE_EROSION_RHEUMATOID_ARTHRITIS	22.6259
10	0.05	P36956	LUPUS_ERYTHEMATOSUS_SYSTEMIC	70.5675
10	0.05	P46977	RHEUMATOID_ARTHRITIS_//_SYNOVIAL_INFLAMMATION_RHEUMATOID_ARTHRITIS	3.5517
10	0.05	P55017	THYROIDITIS_//_SUSTAINED_THYROCYTE_SURVIVAL_AND_THYROID_HORMONE_PRODUCTION	3.80158
10	0.05	Q9UJA3	MYASTHENIA_GRAVIS_//_B_CELL_ANTIBODY-DEPENDENT_RESPONSE_MG	3.96561
10	0.05	Q13217	RHEUMATOID_ARTHRITIS_//_SYNOVIAL_INFLAMMATION_RHEUMATOID_ARTHRITIS	31.3213
10	0.05	P16401	RHEUMATOID_ARTHRITIS_//_SYNOVIAL_INFLAMMATION_RHEUMATOID_ARTHRITIS	55.3102
10	0.05	P10412	LUPUS_ERYTHEMATOSUS_SYSTEMIC	31.5333
10	0.05	P51530	LUPUS_ERYTHEMATOSUS_SYSTEMIC_//_B-CELL_HYPERACTIVITY	15.5948
10	0.05	Q9BSW7	GUILLAIN-BARRE_SYNDROME_//_TH1_RESPONSE_AGAINST_MYELIN_AND_NODAL_PROTEINS_GBS	6.42866
10	0.05	Q9BXT6	RHEUMATOID_ARTHRITIS_//_AUTOIMMUNE_RESPONSE_RHEUMATOID_ARTHRITIS	30.3819
10	0.05	Q86XK2	MYASTHENIA_GRAVIS	66.79
10	0.05	Q9HCE1	LUPUS_ERYTHEMATOSUS_SYSTEMIC_//_B-CELL_HYPERACTIVITY	12.4399
10	0.05	Q86XK2	MYASTHENIA_GRAVIS_//_MUSCULAR_ATROPHY_MG	31.0865
10	0.05	Q06495	PSORIASIS_//_ABNORMAL_KERATINOCYTE_DIFFERENTIATION	17.8372
10	0.05	Q13217	ANEMIA_//_INEFFECTIVE_ERYTHROPOIESIS	37.599
10	0.05	P55017	GUILLAIN-BARRE_SYNDROME_//_B_CELL_ANTIBODY-DEPENDENT_RESPONSE_GBS	3.8548
10	0.05	Q9BSW7	THYROIDITIS_//_SUSTAINED_THYROCYTE_SURVIVAL_AND_THYROID_HORMONE_PRODUCTION	10.9418
10	0.05	P38919	LUPUS_ERYTHEMATOSUS_SYSTEMIC_//_B-CELL_HYPERACTIVITY	3.52232
10	0.05	P51530	MYASTHENIA_GRAVIS_//_B_CELL_ANTIBODY-DEPENDENT_RESPONSE_MG	29.4035
10	0.05	Q9BXT6	DIABETES_TYPE_I_//_AUTOIMMUNE_DESTRUCTION_OF_PANCREATIC__x001a_-CELLS	3.2327
10	0.05	P22083	RHEUMATOID_ARTHRITIS	4.97399
10	0.05	Q69384	RHEUMATOID_ARTHRITIS	15.0478
10	0.05	P38919	DERMATOMYOSITIS_//_COMPLEMENT-MEDIATED_CELL_CYTOTOXICITY_DM	26.5807
10	0.05	O95342	MYASTHENIA_GRAVIS	11.9637
10	0.05	O95342	MYASTHENIA_GRAVIS_//_MUSCULAR_ATROPHY_MG	27.119
10	0.05	Q9BSW7	GUILLAIN-BARRE_SYNDROME_//_B_CELL_ANTIBODY-DEPENDENT_RESPONSE_GBS	22.2257
10	0.05	Q86XK2	RHEUMATOID_ARTHRITIS_//_BONE_EROSION_RHEUMATOID_ARTHRITIS	4.80559
10	0.05	Q7RTP6	LUPUS_ERYTHEMATOSUS_SYSTEMIC_//_B-CELL_HYPERACTIVITY	25.0753
10	0.05	Q9UJA3	THYROIDITIS_//_DRUG-INDUCED_THYROIDITIS	4.28754
10	0.05	O95342	RHEUMATOID_ARTHRITIS_//_BONE_EROSION_RHEUMATOID_ARTHRITIS	11.1271
10	0.05	P36956	RHEUMATOID_ARTHRITIS_//_AUTOIMMUNE_RESPONSE_RHEUMATOID_ARTHRITIS	10.0888
10	0.05	Q9UJA3	THYROIDITIS_//_DEVELOPMENT_OF_THYROID_AUTOIMMUNITY	17.3417
10	0.05	Q9BTD8	RHEUMATOID_ARTHRITIS_//_ARTICULAR_DESTRUCTION_RHEUMATOID_ARTHRITIS	16.4561
10	0.05	Q06495	PSORIASIS_//_ACTIVATION_OF_INFLAMMATORY_SKIN_CASCADE	11.795
10	0.05	P51530	GUILLAIN-BARRE_SYNDROME_//_TH1_RESPONSE_AGAINST_MYELIN_AND_NODAL_PROTEINS_GBS	6.67679
10	0.05	P10412	RHEUMATOID_ARTHRITIS_//_AUTOIMMUNE_RESPONSE_RHEUMATOID_ARTHRITIS	12.4657
10	0.05	Q86W33	ANEMIA_//_EXCESSIVE_BLOOD_CELL_DESTRUCTION_(HEMOLYSIS)	4.35472
10	0.05	Q9BXT8	RHEUMATOID_ARTHRITIS_//_ARTICULAR_DESTRUCTION_RHEUMATOID_ARTHRITIS	3.53117
10	0.05	Q9HCE1	GUILLAIN-BARRE_SYNDROME_//_TH1_RESPONSE_AGAINST_MYELIN_AND_NODAL_PROTEINS_GBS	10.1056
10	0.05	P51530	THYROIDITIS_//_SUSTAINED_THYROCYTE_SURVIVAL_AND_THYROID_HORMONE_PRODUCTION	17.3497
10	0.05	Q9BTD8	RHEUMATOID_ARTHRITIS_//_SYNOVIAL_INFLAMMATION_RHEUMATOID_ARTHRITIS	26.3698
10	0.05	Q9HCE1	THYROIDITIS_//_SUSTAINED_THYROCYTE_SURVIVAL_AND_THYROID_HORMONE_PRODUCTION	18.9589
10	0.05	Q9UJA3	MYASTHENIA_GRAVIS	11.6474
10	0.05	Q9UJA3	MYASTHENIA_GRAVIS_//_MUSCULAR_ATROPHY_MG	15.6961
10	0.05	Q9BXT8	RHEUMATOID_ARTHRITIS_//_SYNOVIAL_INFLAMMATION_RHEUMATOID_ARTHRITIS	15.1363
10	0.05	P51530	GUILLAIN-BARRE_SYNDROME_//_B_CELL_ANTIBODY-DEPENDENT_RESPONSE_GBS	9.0938
10	0.05	Q96JP5	RHEUMATOID_ARTHRITIS	14.8815
10	0.05	Q86XK2	LUPUS_ERYTHEMATOSUS_SYSTEMIC_//_B-CELL_HYPERACTIVITY	4.00618
10	0.05	Q9BSW7	ANEMIA_//_EXCESSIVE_BLOOD_LOSS_(HEMORRHAGE)	35.0358
10	0.05	Q9HCE1	GUILLAIN-BARRE_SYNDROME_//_B_CELL_ANTIBODY-DEPENDENT_RESPONSE_GBS	8.45401
10	0.05	Q69384	GUILLAIN-BARRE_SYNDROME	30.4253
10	0.05	P49459	DERMATOMYOSITIS_//_T_CELL_ACTIVATION_AND_B_CELL_ANTIBODY-DEPENDENT_RESPONSE_DM	34.9683
10	0.05	Q86W33	LUPUS_ERYTHEMATOSUS_SYSTEMIC_//_DEFECTIVE_SELF-TOLERANCE_CHECK-POINTS_AND_AUTO-ANTIBODY_PRODUCTION	3.62278
10	0.05	Q9HCE1	LUPUS_ERYTHEMATOSUS_SYSTEMIC_//_DEFECTIVE_SELF-TOLERANCE_CHECK-POINTS_AND_AUTO-ANTIBODY_PRODUCTION	61.8955
10	0.05	Q13217	GUILLAIN-BARRE_SYNDROME_//_COMPLEMENT-MEDIATED_CELL_CYTOTOXICITY_GBS	25.9544
10	0.05	Q05682	ANEMIA_//_EXCESSIVE_BLOOD_CELL_DESTRUCTION_(HEMOLYSIS)	62.8772
10	0.05	Q6ZS30	LUPUS_ERYTHEMATOSUS_SYSTEMIC_//_IMMUNE-COMPLEX_DEPOSITION	3.5857
10	0.05	Q9BXT8	ANEMIA_//_INEFFECTIVE_ERYTHROPOIESIS	3.56215
10	0.05	Q69384	RHEUMATOID_ARTHRITIS_//_BONE_EROSION_RHEUMATOID_ARTHRITIS	29.3341
10	0.05	O95342	LUPUS_ERYTHEMATOSUS_SYSTEMIC_//_B-CELL_HYPERACTIVITY	3.34826
10	0.05	Q7RTP6	GUILLAIN-BARRE_SYNDROME_//_TH1_RESPONSE_AGAINST_MYELIN_AND_NODAL_PROTEINS_GBS	20.5954
10	0.05	P49459	DERMATOMYOSITIS	71.6973
10	0.05	Q86W33	ANEMIA	19.9663
10	0.05	Q9UJA3	RHEUMATOID_ARTHRITIS_//_BONE_EROSION_RHEUMATOID_ARTHRITIS	3.54202
10	0.05	Q9HCE1	ANEMIA	8.16629
10	0.05	Q86W33	MYASTHENIA_GRAVIS_//_SYNAPTIC_DYSFUNCTION_MG	3.9495
10	0.05	P38919	DERMATOMYOSITIS_//_SKIN_AND_MUSCLE_ATROPHY_DM	8.84371
10	0.05	Q9BXT6	THYROIDITIS_//_DRUG-INDUCED_THYROIDITIS	11.8207
10	0.05	P46977	RHEUMATOID_ARTHRITIS	7.37463
10	0.05	Q05682	GUILLAIN-BARRE_SYNDROME_//_MYELIN_DAMAGE_AND_AXONAL_DISORGANISATION_GBS	3.33842
10	0.05	Q13217	RHEUMATOID_ARTHRITIS	18.4577
10	0.05	Q7RTP6	GUILLAIN-BARRE_SYNDROME_//_B_CELL_ANTIBODY-DEPENDENT_RESPONSE_GBS	18.7073
10	0.05	P16401	RHEUMATOID_ARTHRITIS	45.8409
10	0.05	Q06495	PSORIASIS_//_INCREASED_VASCULARIZATION	18.2998
10	0.05	Q86W33	LUPUS_ERYTHEMATOSUS_SYSTEMIC_//_INCREASED_AUTOANTIGEN_AVAILABILITY	3.3069
10	0.05	P49459	RHEUMATOID_ARTHRITIS_//_BONE_EROSION_RHEUMATOID_ARTHRITIS	5.42893
10	0.05	Q504T8	DERMATOMYOSITIS	10.6613
10	0.05	P10809	DERMATOMYOSITIS_//_EXAGGERATED_INNATE_IMMUNE_RESPONSE_DM	64.0219
10	0.05	P51530	ANEMIA_//_EXCESSIVE_BLOOD_LOSS_(HEMORRHAGE)	54.4858
10	0.05	Q9UJA3	LUPUS_ERYTHEMATOSUS_SYSTEMIC_//_IMMUNE-COMPLEX_DEPOSITION	20.5422
10	0.05	Q86XK2	GUILLAIN-BARRE_SYNDROME_//_TH1_RESPONSE_AGAINST_MYELIN_AND_NODAL_PROTEINS_GBS	26.3816
10	0.05	P10809	LUPUS_ERYTHEMATOSUS_SYSTEMIC_//_INCREASED_AUTOANTIGEN_AVAILABILITY	27.3468
10	0.05	Q9NYC9	LUPUS_ERYTHEMATOSUS_SYSTEMIC_//_INCREASED_IFN_PRODUCTION_AND_UP-REGULATION_OF_IFN_INDUCIBLE_GENES	3.63433
10	0.05	Q9HCE1	ANEMIA_//_EXCESSIVE_BLOOD_LOSS_(HEMORRHAGE)	11.9317
10	0.05	Q86W33	ANEMIA_//_EXCESSIVE_BLOOD_LOSS_(HEMORRHAGE)	54.4858
10	0.05	Q9BXT6	MYASTHENIA_GRAVIS_//_MUSCULAR_ATROPHY_MG	3.62485
10	0.05	Q86XK2	THYROIDITIS_//_SUSTAINED_THYROCYTE_SURVIVAL_AND_THYROID_HORMONE_PRODUCTION	7.82369
10	0.05	Q69384	LUPUS_ERYTHEMATOSUS_SYSTEMIC_//_B-CELL_HYPERACTIVITY	63.0779
10	0.05	P55017	DIABETES_TYPE_I	39.8191
10	0.05	Q05682	LUPUS_ERYTHEMATOSUS_SYSTEMIC_//_INCREASED_AUTOANTIGEN_AVAILABILITY	3.36809
10	0.05	Q9UJA3	LUPUS_ERYTHEMATOSUS_SYSTEMIC_//_B-CELL_HYPERACTIVITY	8.46405
10	0.05	O95342	GUILLAIN-BARRE_SYNDROME_//_TH1_RESPONSE_AGAINST_MYELIN_AND_NODAL_PROTEINS_GBS	3.86857
10	0.05	Q86XK2	GUILLAIN-BARRE_SYNDROME_//_B_CELL_ANTIBODY-DEPENDENT_RESPONSE_GBS	36.5114
10	0.05	P49459	LUPUS_ERYTHEMATOSUS_SYSTEMIC_//_IMMUNE-COMPLEX_DEPOSITION	80.1016
10	0.05	P55017	THYROIDITIS_//_THYROCYTE_APOPTOSIS_AND_CYTOTOXICITY	3.85851
10	0.05	O95342	THYROIDITIS_//_SUSTAINED_THYROCYTE_SURVIVAL_AND_THYROID_HORMONE_PRODUCTION	3.94803
10	0.05	P10809	LUPUS_ERYTHEMATOSUS_SYSTEMIC_//_DEFECTIVE_T-CELL_PHYSIOLOGY	74.7942
10	0.05	Q9BSW7	DIABETES_TYPE_I	52.7965
10	0.05	Q9BXT6	RHEUMATOID_ARTHRITIS_//_BONE_EROSION_RHEUMATOID_ARTHRITIS	9.1858
10	0.05	Q69384	THYROIDITIS_//_THYROID_DESTRUCTION_AND_REMODELLING	27.6312
10	0.05	Q9BXT8	GUILLAIN-BARRE_SYNDROME_//_COMPLEMENT-MEDIATED_CELL_CYTOTOXICITY_GBS	26.0141
10	0.05	O95342	GUILLAIN-BARRE_SYNDROME_//_B_CELL_ANTIBODY-DEPENDENT_RESPONSE_GBS	7.26263
10	0.05	Q05682	LUPUS_ERYTHEMATOSUS_SYSTEMIC_//_DEFECTIVE_T-CELL_PHYSIOLOGY	14.7206
10	0.05	P49459	LUPUS_ERYTHEMATOSUS_SYSTEMIC_//_B-CELL_HYPERACTIVITY	5.31566
10	0.05	Q13217	GUILLAIN-BARRE_SYNDROME	3.58097
10	0.05	Q9BSW7	THYROIDITIS_//_THYROCYTE_APOPTOSIS_AND_CYTOTOXICITY	8.11283
10	0.05	P49459	DERMATOMYOSITIS_//_COMPLEMENT-MEDIATED_CELL_CYTOTOXICITY_DM	20.457
10	0.05	Q9BSW7	ANEMIA_//_INEFFECTIVE_ERYTHROPOIESIS	11.8256
10	0.05	P10412	DERMATOMYOSITIS_//_T_CELL_ACTIVATION_AND_B_CELL_ANTIBODY-DEPENDENT_RESPONSE_DM	21.0368
10	0.05	Q9BTD8	RHEUMATOID_ARTHRITIS	4.1069
10	0.05	Q6ZS30	LUPUS_ERYTHEMATOSUS_SYSTEMIC_//_DEFECTIVE_SELF-TOLERANCE_CHECK-POINTS_AND_AUTO-ANTIBODY_PRODUCTION	3.62278
10	0.05	P36956	DERMATOMYOSITIS	85.4888
10	0.05	P22083	DERMATOMYOSITIS_//_EXAGGERATED_INNATE_IMMUNE_RESPONSE_DM	3.68199
10	0.05	Q504T8	LUPUS_ERYTHEMATOSUS_SYSTEMIC_//_IMMUNE-COMPLEX_DEPOSITION	3.88233
10	0.05	P55017	LUPUS_ERYTHEMATOSUS_SYSTEMIC_//_INCREASED_IFN_PRODUCTION_AND_UP-REGULATION_OF_IFN_INDUCIBLE_GENES	12.1935
10	0.05	P10412	DERMATOMYOSITIS	36.3903
10	0.05	Q9BXT8	RHEUMATOID_ARTHRITIS	22.3204
10	0.05	P63146	DERMATOMYOSITIS_//_EXAGGERATED_INNATE_IMMUNE_RESPONSE_DM	6.05443
10	0.05	P63146	LUPUS_ERYTHEMATOSUS_SYSTEMIC_//_INCREASED_AUTOANTIGEN_AVAILABILITY	7.54566
10	0.05	Q9UJA3	GUILLAIN-BARRE_SYNDROME_//_TH1_RESPONSE_AGAINST_MYELIN_AND_NODAL_PROTEINS_GBS	6.67679
10	0.05	Q86W33	RHEUMATOID_ARTHRITIS_//_ARTICULAR_DESTRUCTION_RHEUMATOID_ARTHRITIS	3.36679
10	0.05	Q9BSW7	LUPUS_ERYTHEMATOSUS_SYSTEMIC_//_INCREASED_IFN_PRODUCTION_AND_UP-REGULATION_OF_IFN_INDUCIBLE_GENES	17.36
10	0.05	P36956	RHEUMATOID_ARTHRITIS_//_BONE_EROSION_RHEUMATOID_ARTHRITIS	68.7458
10	0.05	Q86XK2	ANEMIA_//_EXCESSIVE_BLOOD_LOSS_(HEMORRHAGE)	66.112
10	0.05	Q9UJA3	THYROIDITIS_//_SUSTAINED_THYROCYTE_SURVIVAL_AND_THYROID_HORMONE_PRODUCTION	6.97571
10	0.05	P22083	LUPUS_ERYTHEMATOSUS_SYSTEMIC_//_DEFECTIVE_T-CELL_PHYSIOLOGY	3.28492
10	0.05	Q9BXT6	LUPUS_ERYTHEMATOSUS_SYSTEMIC_//_B-CELL_HYPERACTIVITY	31.0749
10	0.05	P51530	DIABETES_TYPE_I	40.5264
10	0.05	P10412	RHEUMATOID_ARTHRITIS_//_BONE_EROSION_RHEUMATOID_ARTHRITIS	3.72316
10	0.05	Q69384	GUILLAIN-BARRE_SYNDROME_//_B_CELL_ANTIBODY-DEPENDENT_RESPONSE_GBS	27.782
10	0.05	P55017	THYROIDITIS_//_DEVELOPMENT_OF_THYROID_AUTOIMMUNITY	5.6978
10	0.05	P10809	RHEUMATOID_ARTHRITIS_//_ARTICULAR_DESTRUCTION_RHEUMATOID_ARTHRITIS	26.2018
10	0.05	Q9HCE1	DIABETES_TYPE_I	90.913
10	0.05	Q9HCE1	RHEUMATOID_ARTHRITIS_//_SYNOVIAL_INFLAMMATION_RHEUMATOID_ARTHRITIS	85.0679
10	0.05	Q86W33	RHEUMATOID_ARTHRITIS_//_SYNOVIAL_INFLAMMATION_RHEUMATOID_ARTHRITIS	10.677
10	0.05	Q9UJA3	GUILLAIN-BARRE_SYNDROME_//_B_CELL_ANTIBODY-DEPENDENT_RESPONSE_GBS	5.64567
10	0.05	Q13217	ANEMIA_//_EXCESSIVE_BLOOD_CELL_DESTRUCTION_(HEMOLYSIS)	16.9453
10	0.05	P63146	LUPUS_ERYTHEMATOSUS_SYSTEMIC_//_DEFECTIVE_T-CELL_PHYSIOLOGY	14.8975
10	0.05	Q9UJA3	LUPUS_ERYTHEMATOSUS_SYSTEMIC_//_DEFECTIVE_SELF-TOLERANCE_CHECK-POINTS_AND_AUTO-ANTIBODY_PRODUCTION	24.2499
10	0.05	P51530	ANEMIA_//_INEFFECTIVE_ERYTHROPOIESIS	30.5025
10	0.05	P51530	THYROIDITIS_//_THYROCYTE_APOPTOSIS_AND_CYTOTOXICITY	5.06344
10	0.05	O95342	ANEMIA_//_EXCESSIVE_BLOOD_LOSS_(HEMORRHAGE)	12.804
10	0.05	Q9HCE1	THYROIDITIS_//_THYROCYTE_APOPTOSIS_AND_CYTOTOXICITY	68.0333
10	0.05	Q86W33	ANEMIA_//_INEFFECTIVE_ERYTHROPOIESIS	17.3495
10	0.05	Q9HCE1	ANEMIA_//_INEFFECTIVE_ERYTHROPOIESIS	8.89696
10	0.05	Q05682	RHEUMATOID_ARTHRITIS_//_ARTICULAR_DESTRUCTION_RHEUMATOID_ARTHRITIS	3.47367
10	0.05	Q9BSW7	THYROIDITIS_//_DEVELOPMENT_OF_THYROID_AUTOIMMUNITY	32.6122
10	0.05	Q9UJA3	ANEMIA	7.19783
10	0.05	P36956	LUPUS_ERYTHEMATOSUS_SYSTEMIC_//_IMMUNE-COMPLEX_DEPOSITION	19.8404
10	0.05	P49459	LUPUS_ERYTHEMATOSUS_SYSTEMIC_//_DEFECTIVE_SELF-TOLERANCE_CHECK-POINTS_AND_AUTO-ANTIBODY_PRODUCTION	30.063
10	0.05	Q13217	GUILLAIN-BARRE_SYNDROME_//_MYELIN_DAMAGE_AND_AXONAL_DISORGANISATION_GBS	4.6524
10	0.05	Q9NYC9	LUPUS_ERYTHEMATOSUS_SYSTEMIC_//_IMMUNE-COMPLEX_DEPOSITION	3.88233
10	0.05	Q9BXT8	GUILLAIN-BARRE_SYNDROME	3.27035
10	0.05	Q7RTP6	DIABETES_TYPE_I	20.389
10	0.05	Q13217	THYROIDITIS_//_THYROID_DESTRUCTION_AND_REMODELLING	9.97215
10	0.05	P51530	LUPUS_ERYTHEMATOSUS_SYSTEMIC_//_INCREASED_IFN_PRODUCTION_AND_UP-REGULATION_OF_IFN_INDUCIBLE_GENES	22.7569
10	0.05	P36956	LUPUS_ERYTHEMATOSUS_SYSTEMIC_//_B-CELL_HYPERACTIVITY	8.36604
10	0.05	P36956	DERMATOMYOSITIS_//_COMPLEMENT-MEDIATED_CELL_CYTOTOXICITY_DM	21.1373
10	0.05	P10412	LUPUS_ERYTHEMATOSUS_SYSTEMIC_//_B-CELL_HYPERACTIVITY	4.59445
10	0.05	Q9HCE1	LUPUS_ERYTHEMATOSUS_SYSTEMIC_//_INCREASED_IFN_PRODUCTION_AND_UP-REGULATION_OF_IFN_INDUCIBLE_GENES	16.3395
10	0.05	P22083	LUPUS_ERYTHEMATOSUS_SYSTEMIC	12.0405
10	0.05	Q7RTP6	THYROIDITIS_//_THYROCYTE_APOPTOSIS_AND_CYTOTOXICITY	4.5693
10	0.05	Q69384	LUPUS_ERYTHEMATOSUS_SYSTEMIC	38.7596
10	0.05	Q13217	THYROIDITIS	8.29177
10	0.05	P10809	RHEUMATOID_ARTHRITIS_//_AUTOIMMUNE_RESPONSE_RHEUMATOID_ARTHRITIS	32.1871
10	0.05	Q9BXT6	GUILLAIN-BARRE_SYNDROME_//_TH1_RESPONSE_AGAINST_MYELIN_AND_NODAL_PROTEINS_GBS	27.782
10	0.05	P10412	DERMATOMYOSITIS_//_COMPLEMENT-MEDIATED_CELL_CYTOTOXICITY_DM	21.1373
10	0.05	Q96JP5	LUPUS_ERYTHEMATOSUS_SYSTEMIC_//_DEFECTIVE_T-CELL_PHYSIOLOGY	10.9968
10	0.05	P63146	LUPUS_ERYTHEMATOSUS_SYSTEMIC	43.2065
10	0.05	Q7RTP6	MYASTHENIA_GRAVIS_//_B_CELL_ANTIBODY-DEPENDENT_RESPONSE_MG	28.9615
10	0.05	Q9BXT6	THYROIDITIS_//_SUSTAINED_THYROCYTE_SURVIVAL_AND_THYROID_HORMONE_PRODUCTION	3.67133
10	0.05	Q504T8	LUPUS_ERYTHEMATOSUS_SYSTEMIC_//_DEFECTIVE_SELF-TOLERANCE_CHECK-POINTS_AND_AUTO-ANTIBODY_PRODUCTION	7.30176
10	0.05	Q9UJA3	ANEMIA_//_EXCESSIVE_BLOOD_LOSS_(HEMORRHAGE)	8.03329
10	0.05	Q05682	RHEUMATOID_ARTHRITIS_//_AUTOIMMUNE_RESPONSE_RHEUMATOID_ARTHRITIS	12.0851
10	0.05	P63146	RHEUMATOID_ARTHRITIS_//_ARTICULAR_DESTRUCTION_RHEUMATOID_ARTHRITIS	4.89817
10	0.05	Q9BXT6	GUILLAIN-BARRE_SYNDROME_//_B_CELL_ANTIBODY-DEPENDENT_RESPONSE_GBS	26.6921
10	0.05	P51530	THYROIDITIS_//_DEVELOPMENT_OF_THYROID_AUTOIMMUNITY	20.8164
10	0.05	Q05682	DIABETES_TYPE_I_//_AUTOIMMUNE_DESTRUCTION_OF_PANCREATIC__x001a_-CELLS	28.5563
10	0.05	Q86XK2	DIABETES_TYPE_I	72.1715
10	0.05	Q96JP5	DERMATOMYOSITIS_//_SKIN_AND_MUSCLE_ATROPHY_DM	14.5322
10	0.05	Q9HCE1	THYROIDITIS_//_DEVELOPMENT_OF_THYROID_AUTOIMMUNITY	94.4168
10	0.05	Q7RTP6	LUPUS_ERYTHEMATOSUS_SYSTEMIC_//_INCREASED_IFN_PRODUCTION_AND_UP-REGULATION_OF_IFN_INDUCIBLE_GENES	20.9947
10	0.05	P46977	LUPUS_ERYTHEMATOSUS_SYSTEMIC_//_DEFECTIVE_T-CELL_PHYSIOLOGY	21.6752
10	0.05	P55017	LUPUS_ERYTHEMATOSUS_SYSTEMIC_//_IMMUNE-COMPLEX_DEPOSITION	3.5857
10	0.05	Q86XK2	THYROIDITIS_//_THYROCYTE_APOPTOSIS_AND_CYTOTOXICITY	12.0657
10	0.05	Q13217	LUPUS_ERYTHEMATOSUS_SYSTEMIC_//_DEFECTIVE_T-CELL_PHYSIOLOGY	18.1905
10	0.05	P16401	LUPUS_ERYTHEMATOSUS_SYSTEMIC_//_DEFECTIVE_T-CELL_PHYSIOLOGY	62.023
10	0.05	O95342	DIABETES_TYPE_I	11.008
10	0.05	Q86W33	GUILLAIN-BARRE_SYNDROME_//_COMPLEMENT-MEDIATED_CELL_CYTOTOXICITY_GBS	3.51759
10	0.05	Q6ZS30	RHEUMATOID_ARTHRITIS_//_SYNOVIAL_INFLAMMATION_RHEUMATOID_ARTHRITIS	3.87989
10	0.05	O95342	THYROIDITIS_//_THYROCYTE_APOPTOSIS_AND_CYTOTOXICITY	3.69419
10	0.05	P22083	RHEUMATOID_ARTHRITIS_//_AUTOIMMUNE_RESPONSE_RHEUMATOID_ARTHRITIS	53.8187
10	0.05	Q9BSW7	LUPUS_ERYTHEMATOSUS_SYSTEMIC_//_IMMUNE-COMPLEX_DEPOSITION	46.0259
10	0.05	Q96JP5	LUPUS_ERYTHEMATOSUS_SYSTEMIC	9.20251
10	0.05	Q7RTP6	THYROIDITIS_//_DRUG-INDUCED_THYROIDITIS	19.9448
10	0.05	Q9BXT8	GUILLAIN-BARRE_SYNDROME_//_MYELIN_DAMAGE_AND_AXONAL_DISORGANISATION_GBS	3.36924
10	0.05	Q7RTP6	THYROIDITIS_//_DEVELOPMENT_OF_THYROID_AUTOIMMUNITY	20.2777
10	0.05	P63146	RHEUMATOID_ARTHRITIS_//_AUTOIMMUNE_RESPONSE_RHEUMATOID_ARTHRITIS	26.6705
10	0.05	Q06495	PSORIASIS_//_ABNORMAL_TH1_AND_TH17_ADAPTIVE_IMMUNE_RESPONSE	4.715
10	0.05	P36956	LUPUS_ERYTHEMATOSUS_SYSTEMIC_//_DEFECTIVE_SELF-TOLERANCE_CHECK-POINTS_AND_AUTO-ANTIBODY_PRODUCTION	24.2089
10	0.05	Q86XK2	LUPUS_ERYTHEMATOSUS_SYSTEMIC_//_INCREASED_IFN_PRODUCTION_AND_UP-REGULATION_OF_IFN_INDUCIBLE_GENES	16.2048
10	0.05	Q9BXT8	THYROIDITIS_//_THYROID_DESTRUCTION_AND_REMODELLING	3.68297
10	0.05	Q86W33	RHEUMATOID_ARTHRITIS	3.59171
10	0.05	Q9NYC9	LUPUS_ERYTHEMATOSUS_SYSTEMIC_//_DEFECTIVE_SELF-TOLERANCE_CHECK-POINTS_AND_AUTO-ANTIBODY_PRODUCTION	3.54611
10	0.05	Q9BXT8	THYROIDITIS	4.45433
10	0.05	O95342	LUPUS_ERYTHEMATOSUS_SYSTEMIC_//_INCREASED_IFN_PRODUCTION_AND_UP-REGULATION_OF_IFN_INDUCIBLE_GENES	10.5427
10	0.05	P10809	RHEUMATOID_ARTHRITIS	86.7935
10	0.05	Q7RTP6	MYASTHENIA_GRAVIS	11.1493
10	0.05	Q69384	DIABETES_TYPE_I	3.24706
10	0.05	P46977	LUPUS_ERYTHEMATOSUS_SYSTEMIC	22.8875
10	0.05	P10412	DERMATOMYOSITIS_//_SKIN_AND_MUSCLE_ATROPHY_DM	3.29893
10	0.05	Q13217	LUPUS_ERYTHEMATOSUS_SYSTEMIC	8.79968
10	0.05	Q6ZS30	LUPUS_ERYTHEMATOSUS_SYSTEMIC_//_INCREASED_IFN_PRODUCTION_AND_UP-REGULATION_OF_IFN_INDUCIBLE_GENES	3.87973
10	0.05	Q9UJA3	DIABETES_TYPE_I	26.0967
10	0.05	Q9UJA3	RHEUMATOID_ARTHRITIS_//_SYNOVIAL_INFLAMMATION_RHEUMATOID_ARTHRITIS	14.4733
10	0.05	P16401	LUPUS_ERYTHEMATOSUS_SYSTEMIC	20.861
10	0.05	Q05682	RHEUMATOID_ARTHRITIS	16.7277
10	0.05	Q69384	THYROIDITIS_//_THYROCYTE_APOPTOSIS_AND_CYTOTOXICITY	28.3302
10	0.05	Q86XK2	THYROIDITIS_//_DEVELOPMENT_OF_THYROID_AUTOIMMUNITY	44.2668
10	0.05	P55017	ANEMIA_//_EXCESSIVE_BLOOD_CELL_DESTRUCTION_(HEMOLYSIS)	62.8772
10	0.05	P51530	LUPUS_ERYTHEMATOSUS_SYSTEMIC_//_IMMUNE-COMPLEX_DEPOSITION	4.96066
10	0.05	Q9UJA3	THYROIDITIS_//_THYROCYTE_APOPTOSIS_AND_CYTOTOXICITY	7.62855
10	0.05	Q9BTD8	LUPUS_ERYTHEMATOSUS_SYSTEMIC_//_DEFECTIVE_T-CELL_PHYSIOLOGY	10.0749
10	0.05	Q9UJA3	ANEMIA_//_INEFFECTIVE_ERYTHROPOIESIS	7.86024
10	0.05	Q69384	MYASTHENIA_GRAVIS_//_B_CELL_ANTIBODY-DEPENDENT_RESPONSE_MG	21.424
10	0.05	Q9HCE1	LUPUS_ERYTHEMATOSUS_SYSTEMIC_//_IMMUNE-COMPLEX_DEPOSITION	12.0369
10	0.05	Q96JP5	RHEUMATOID_ARTHRITIS_//_AUTOIMMUNE_RESPONSE_RHEUMATOID_ARTHRITIS	11.6955
10	0.05	Q9NYC9	LUPUS_ERYTHEMATOSUS_SYSTEMIC_//_INCREASED_AUTOANTIGEN_AVAILABILITY	3.56858
10	0.05	O95342	THYROIDITIS_//_DEVELOPMENT_OF_THYROID_AUTOIMMUNITY	9.19564
10	0.05	P49459	RHEUMATOID_ARTHRITIS_//_SYNOVIAL_INFLAMMATION_RHEUMATOID_ARTHRITIS	56.911
10	0.05	Q9BXT8	LUPUS_ERYTHEMATOSUS_SYSTEMIC_//_DEFECTIVE_T-CELL_PHYSIOLOGY	3.36491
10	0.05	P38919	LUPUS_ERYTHEMATOSUS_SYSTEMIC_//_IMMUNE-COMPLEX_DEPOSITION	16.7946
10	0.05	P10809	DERMATOMYOSITIS_//_T_CELL_ACTIVATION_AND_B_CELL_ANTIBODY-DEPENDENT_RESPONSE_DM	40.3639
10	0.05	Q9BSW7	ANEMIA_//_EXCESSIVE_BLOOD_CELL_DESTRUCTION_(HEMOLYSIS)	27.571
10	0.05	P55017	LUPUS_ERYTHEMATOSUS_SYSTEMIC_//_DEFECTIVE_SELF-TOLERANCE_CHECK-POINTS_AND_AUTO-ANTIBODY_PRODUCTION	3.24377
10	0.05	Q9BTD8	DERMATOMYOSITIS_//_SKIN_AND_MUSCLE_ATROPHY_DM	24.4144
10	0.05	Q86W33	GUILLAIN-BARRE_SYNDROME	3.89505
10	0.05	Q9UJA3	LUPUS_ERYTHEMATOSUS_SYSTEMIC_//_INCREASED_IFN_PRODUCTION_AND_UP-REGULATION_OF_IFN_INDUCIBLE_GENES	3.97885
10	0.05	P55017	ANEMIA	5.84457
10	0.05	P46977	RHEUMATOID_ARTHRITIS_//_AUTOIMMUNE_RESPONSE_RHEUMATOID_ARTHRITIS	4.09196
10	0.05	Q7RTP6	LUPUS_ERYTHEMATOSUS_SYSTEMIC_//_IMMUNE-COMPLEX_DEPOSITION	17.5749
10	0.05	Q13217	RHEUMATOID_ARTHRITIS_//_AUTOIMMUNE_RESPONSE_RHEUMATOID_ARTHRITIS	11.1948
10	0.05	Q9BSW7	LUPUS_ERYTHEMATOSUS_SYSTEMIC_//_DEFECTIVE_SELF-TOLERANCE_CHECK-POINTS_AND_AUTO-ANTIBODY_PRODUCTION	56.9693
10	0.05	Q9BSW7	GUILLAIN-BARRE_SYNDROME_//_MYELIN_DAMAGE_AND_AXONAL_DISORGANISATION_GBS	15.8606
10	0.05	Q504T8	RHEUMATOID_ARTHRITIS_//_SYNOVIAL_INFLAMMATION_RHEUMATOID_ARTHRITIS	6.24738
10	0.05	P63146	RHEUMATOID_ARTHRITIS	42.7774
10	0.05	P16401	RHEUMATOID_ARTHRITIS_//_AUTOIMMUNE_RESPONSE_RHEUMATOID_ARTHRITIS	13.2203
10	0.05	P55017	MYASTHENIA_GRAVIS_//_SYNAPTIC_DYSFUNCTION_MG	8.74524
10	0.05	P10809	RHEUMATOID_ARTHRITIS_//_BONE_EROSION_RHEUMATOID_ARTHRITIS	68.9227
10	0.05	Q69384	THYROIDITIS_//_DRUG-INDUCED_THYROIDITIS	4.08569
10	0.05	Q05682	GUILLAIN-BARRE_SYNDROME	3.85694
10	0.05	P49459	LUPUS_ERYTHEMATOSUS_SYSTEMIC_//_INCREASED_IFN_PRODUCTION_AND_UP-REGULATION_OF_IFN_INDUCIBLE_GENES	10.0285
10	0.05	Q9BXT6	DIABETES_TYPE_I	3.2327
10	0.05	Q9BTD8	LUPUS_ERYTHEMATOSUS_SYSTEMIC	6.78314
10	0.05	Q9BSW7	ANEMIA	11.2625
10	0.05	Q13217	DIABETES_TYPE_I_//_AUTOIMMUNE_DESTRUCTION_OF_PANCREATIC__x001a_-CELLS	18.135
10	0.05	Q69384	THYROIDITIS_//_DEVELOPMENT_OF_THYROID_AUTOIMMUNITY	3.75949
10	0.05	P55017	LUPUS_ERYTHEMATOSUS_SYSTEMIC_//_INCREASED_AUTOANTIGEN_AVAILABILITY	11.9109
10	0.05	Q05682	RHEUMATOID_ARTHRITIS_//_BONE_EROSION_RHEUMATOID_ARTHRITIS	3.91372
10	0.05	Q9BXT8	LUPUS_ERYTHEMATOSUS_SYSTEMIC	10.129
10	0.05	Q9BXT6	THYROIDITIS_//_THYROCYTE_APOPTOSIS_AND_CYTOTOXICITY	10.7829
10	0.05	Q9BSW7	MYASTHENIA_GRAVIS_//_SYNAPTIC_DYSFUNCTION_MG	21.8974
10	0.05	P51530	ANEMIA_//_EXCESSIVE_BLOOD_CELL_DESTRUCTION_(HEMOLYSIS)	20.561
10	0.05	P22083	DERMATOMYOSITIS_//_T_CELL_ACTIVATION_AND_B_CELL_ANTIBODY-DEPENDENT_RESPONSE_DM	3.72464
10	0.05	Q9HCE1	ANEMIA_//_EXCESSIVE_BLOOD_CELL_DESTRUCTION_(HEMOLYSIS)	6.46373
10	0.05	Q9BXT6	MYASTHENIA_GRAVIS_//_B_CELL_ANTIBODY-DEPENDENT_RESPONSE_MG	3.6835
10	0.05	P55017	ANEMIA_//_EXCESSIVE_BLOOD_LOSS_(HEMORRHAGE)	54.4858
10	0.05	Q9BSW7	LUPUS_ERYTHEMATOSUS_SYSTEMIC_//_INCREASED_AUTOANTIGEN_AVAILABILITY	19.1022
10	0.05	Q86XK2	LUPUS_ERYTHEMATOSUS_SYSTEMIC_//_IMMUNE-COMPLEX_DEPOSITION	87.1906
10	0.05	Q9UJA3	GUILLAIN-BARRE_SYNDROME_//_COMPLEMENT-MEDIATED_CELL_CYTOTOXICITY_GBS	26.0141
10	0.05	P63146	DERMATOMYOSITIS_//_T_CELL_ACTIVATION_AND_B_CELL_ANTIBODY-DEPENDENT_RESPONSE_DM	32.3493
10	0.05	P22083	DERMATOMYOSITIS	3.24182
10	0.05	Q69384	MYASTHENIA_GRAVIS	23.9875
10	0.05	Q69384	MYASTHENIA_GRAVIS_//_MUSCULAR_ATROPHY_MG	3.70619
10	0.05	Q504T8	LUPUS_ERYTHEMATOSUS_SYSTEMIC_//_INCREASED_IFN_PRODUCTION_AND_UP-REGULATION_OF_IFN_INDUCIBLE_GENES	3.97844
10	0.05	P63146	DERMATOMYOSITIS	60.0297
10	0.05	Q9NYC9	RHEUMATOID_ARTHRITIS_//_ARTICULAR_DESTRUCTION_RHEUMATOID_ARTHRITIS	3.67746
10	0.05	P51530	GUILLAIN-BARRE_SYNDROME_//_MYELIN_DAMAGE_AND_AXONAL_DISORGANISATION_GBS	22.112
10	0.05	P51530	LUPUS_ERYTHEMATOSUS_SYSTEMIC_//_DEFECTIVE_SELF-TOLERANCE_CHECK-POINTS_AND_AUTO-ANTIBODY_PRODUCTION	11.1032
10	0.05	O95342	LUPUS_ERYTHEMATOSUS_SYSTEMIC_//_IMMUNE-COMPLEX_DEPOSITION	3.26875
10	0.05	Q9BXT6	LUPUS_ERYTHEMATOSUS_SYSTEMIC_//_INCREASED_IFN_PRODUCTION_AND_UP-REGULATION_OF_IFN_INDUCIBLE_GENES	3.70927
10	0.05	P36956	RHEUMATOID_ARTHRITIS_//_SYNOVIAL_INFLAMMATION_RHEUMATOID_ARTHRITIS	69.756
10	0.05	Q86W33	GUILLAIN-BARRE_SYNDROME_//_MYELIN_DAMAGE_AND_AXONAL_DISORGANISATION_GBS	3.33842
10	0.05	Q9HCE1	GUILLAIN-BARRE_SYNDROME_//_MYELIN_DAMAGE_AND_AXONAL_DISORGANISATION_GBS	10.0191
10	0.05	P22083	RHEUMATOID_ARTHRITIS_//_BONE_EROSION_RHEUMATOID_ARTHRITIS	3.57795
10	0.05	P51530	ANEMIA	30.0297
10	0.05	P38919	LUPUS_ERYTHEMATOSUS_SYSTEMIC_//_DEFECTIVE_SELF-TOLERANCE_CHECK-POINTS_AND_AUTO-ANTIBODY_PRODUCTION	19.6441
10	0.05	Q86W33	THYROIDITIS_//_THYROID_DESTRUCTION_AND_REMODELLING	3.26358
10	0.05	Q9NYC9	RHEUMATOID_ARTHRITIS_//_SYNOVIAL_INFLAMMATION_RHEUMATOID_ARTHRITIS	3.23912
10	0.05	Q9BTD8	RHEUMATOID_ARTHRITIS_//_AUTOIMMUNE_RESPONSE_RHEUMATOID_ARTHRITIS	11.1948
10	0.05	Q06495	PSORIASIS_//_HYPERPLASIA_BY_HYPERPROLIFERATION_OF_KERATINOCYTES	25.7921
10	0.05	P63146	RHEUMATOID_ARTHRITIS_//_BONE_EROSION_RHEUMATOID_ARTHRITIS	3.81698
10	0.05	Q86W33	THYROIDITIS	7.03387
10	0.05	Q7RTP6	THYROIDITIS_//_SUSTAINED_THYROCYTE_SURVIVAL_AND_THYROID_HORMONE_PRODUCTION	20.7395
10	0.05	P51530	MYASTHENIA_GRAVIS_//_SYNAPTIC_DYSFUNCTION_MG	36.5993
10	0.05	Q9BXT8	RHEUMATOID_ARTHRITIS_//_AUTOIMMUNE_RESPONSE_RHEUMATOID_ARTHRITIS	14.0514
10	0.05	Q9HCE1	MYASTHENIA_GRAVIS_//_SYNAPTIC_DYSFUNCTION_MG	4.62688
10	0.05	P51530	LUPUS_ERYTHEMATOSUS_SYSTEMIC_//_INCREASED_AUTOANTIGEN_AVAILABILITY	14.4493
10	0.05	Q9BXT6	THYROIDITIS_//_DEVELOPMENT_OF_THYROID_AUTOIMMUNITY	3.72245
10	0.05	Q96JP5	DERMATOMYOSITIS_//_T_CELL_ACTIVATION_AND_B_CELL_ANTIBODY-DEPENDENT_RESPONSE_DM	7.16895
10	0.05	Q7RTP6	LUPUS_ERYTHEMATOSUS_SYSTEMIC_//_DEFECTIVE_SELF-TOLERANCE_CHECK-POINTS_AND_AUTO-ANTIBODY_PRODUCTION	17.4568
10	0.05	Q9BXT8	DIABETES_TYPE_I_//_AUTOIMMUNE_DESTRUCTION_OF_PANCREATIC__x001a_-CELLS	4.11135
10	0.05	Q9HCE1	LUPUS_ERYTHEMATOSUS_SYSTEMIC_//_INCREASED_AUTOANTIGEN_AVAILABILITY	6.67966
10	0.05	Q05682	THYROIDITIS_//_THYROID_DESTRUCTION_AND_REMODELLING	3.8839
10	0.05	P36956	LUPUS_ERYTHEMATOSUS_SYSTEMIC_//_INCREASED_IFN_PRODUCTION_AND_UP-REGULATION_OF_IFN_INDUCIBLE_GENES	27.4242
10	0.05	Q69384	LUPUS_ERYTHEMATOSUS_SYSTEMIC_//_IMMUNE-COMPLEX_DEPOSITION	26.7006
10	0.05	Q96JP5	DERMATOMYOSITIS	6.24242
10	0.05	P55017	RHEUMATOID_ARTHRITIS_//_ARTICULAR_DESTRUCTION_RHEUMATOID_ARTHRITIS	7.40602
10	0.05	Q05682	THYROIDITIS	11.5314
10	0.05	Q86XK2	ANEMIA_//_EXCESSIVE_BLOOD_CELL_DESTRUCTION_(HEMOLYSIS)	73.8221
10	0.05	Q7RTP6	ANEMIA	17.4499
10	0.05	P10412	LUPUS_ERYTHEMATOSUS_SYSTEMIC_//_INCREASED_IFN_PRODUCTION_AND_UP-REGULATION_OF_IFN_INDUCIBLE_GENES	3.78705
10	0.05	Q9BXT6	MYASTHENIA_GRAVIS	3.24225
10	0.05	P22083	LUPUS_ERYTHEMATOSUS_SYSTEMIC_//_B-CELL_HYPERACTIVITY	26.4593
10	0.05	Q86W33	LUPUS_ERYTHEMATOSUS_SYSTEMIC_//_DEFECTIVE_T-CELL_PHYSIOLOGY	3.44406
10	0.05	Q7RTP6	MYASTHENIA_GRAVIS_//_SYNAPTIC_DYSFUNCTION_MG	20.7811
10	0.05	P46977	DERMATOMYOSITIS_//_T_CELL_ACTIVATION_AND_B_CELL_ANTIBODY-DEPENDENT_RESPONSE_DM	11.099
10	0.05	P55017	RHEUMATOID_ARTHRITIS_//_SYNOVIAL_INFLAMMATION_RHEUMATOID_ARTHRITIS	6.60307
10	0.05	P22083	DERMATOMYOSITIS_//_COMPLEMENT-MEDIATED_CELL_CYTOTOXICITY_DM	26.0141
10	0.05	O95342	ANEMIA_//_EXCESSIVE_BLOOD_CELL_DESTRUCTION_(HEMOLYSIS)	3.7045
10	0.05	Q9BSW7	RHEUMATOID_ARTHRITIS_//_ARTICULAR_DESTRUCTION_RHEUMATOID_ARTHRITIS	7.46728
10	0.05	Q96JP5	RHEUMATOID_ARTHRITIS_//_BONE_EROSION_RHEUMATOID_ARTHRITIS	3.58107
10	0.05	P63146	LUPUS_ERYTHEMATOSUS_SYSTEMIC_//_B-CELL_HYPERACTIVITY	8.62825
10	0.05	P16401	DERMATOMYOSITIS_//_T_CELL_ACTIVATION_AND_B_CELL_ANTIBODY-DEPENDENT_RESPONSE_DM	15.4053
10	0.05	Q7RTP6	LUPUS_ERYTHEMATOSUS_SYSTEMIC_//_INCREASED_AUTOANTIGEN_AVAILABILITY	20.7811
10	0.05	Q86XK2	LUPUS_ERYTHEMATOSUS_SYSTEMIC_//_DEFECTIVE_SELF-TOLERANCE_CHECK-POINTS_AND_AUTO-ANTIBODY_PRODUCTION	19.6441
10	0.05	P63146	DERMATOMYOSITIS_//_COMPLEMENT-MEDIATED_CELL_CYTOTOXICITY_DM	17.4363
10	0.05	P55017	ANEMIA_//_INEFFECTIVE_ERYTHROPOIESIS	3.54855
10	0.05	P46977	DERMATOMYOSITIS	8.96992
10	0.05	Q9BXT8	MYASTHENIA_GRAVIS_//_B_CELL_ANTIBODY-DEPENDENT_RESPONSE_MG	3.74401
10	0.05	Q13217	MYASTHENIA_GRAVIS_//_MUSCULAR_ATROPHY_MG	38.8723
10	0.05	Q9BSW7	RHEUMATOID_ARTHRITIS_//_SYNOVIAL_INFLAMMATION_RHEUMATOID_ARTHRITIS	64.7393
10	0.05	P16401	DERMATOMYOSITIS	17.7778
10	0.05	Q86XK2	ANEMIA	7.52864
10	0.05	Q7RTP6	ANEMIA_//_EXCESSIVE_BLOOD_LOSS_(HEMORRHAGE)	67.2801
10	0.05	O95342	LUPUS_ERYTHEMATOSUS_SYSTEMIC_//_DEFECTIVE_SELF-TOLERANCE_CHECK-POINTS_AND_AUTO-ANTIBODY_PRODUCTION	3.58086
10	0.05	Q86XK2	MYASTHENIA_GRAVIS_//_SYNAPTIC_DYSFUNCTION_MG	6.55524
10	0.05	P10809	DERMATOMYOSITIS_//_SKIN_AND_MUSCLE_ATROPHY_DM	90.5555
10	0.05	P46977	RHEUMATOID_ARTHRITIS_//_BONE_EROSION_RHEUMATOID_ARTHRITIS	3.25259
10	0.05	Q96JP5	LUPUS_ERYTHEMATOSUS_SYSTEMIC_//_IMMUNE-COMPLEX_DEPOSITION	35.8003
10	0.05	Q13217	RHEUMATOID_ARTHRITIS_//_BONE_EROSION_RHEUMATOID_ARTHRITIS	3.68157
10	0.05	O95342	ANEMIA	17.1999
10	0.05	P16401	RHEUMATOID_ARTHRITIS_//_BONE_EROSION_RHEUMATOID_ARTHRITIS	3.72245
10	0.05	Q86XK2	LUPUS_ERYTHEMATOSUS_SYSTEMIC_//_INCREASED_AUTOANTIGEN_AVAILABILITY	5.03911
10	0.05	Q86W33	LUPUS_ERYTHEMATOSUS_SYSTEMIC	3.37729
10	0.05	O95342	MYASTHENIA_GRAVIS_//_SYNAPTIC_DYSFUNCTION_MG	3.95423
10	0.05	Q69384	GUILLAIN-BARRE_SYNDROME_//_TH1_RESPONSE_AGAINST_MYELIN_AND_NODAL_PROTEINS_GBS	3.72631
10	0.05	Q9BXT6	LUPUS_ERYTHEMATOSUS_SYSTEMIC_//_IMMUNE-COMPLEX_DEPOSITION	3.25061
10	0.05	P51530	RHEUMATOID_ARTHRITIS_//_ARTICULAR_DESTRUCTION_RHEUMATOID_ARTHRITIS	15.5147
10	0.05	Q9UJA3	ANEMIA_//_EXCESSIVE_BLOOD_CELL_DESTRUCTION_(HEMOLYSIS)	6.15877
10	0.05	Q96JP5	LUPUS_ERYTHEMATOSUS_SYSTEMIC_//_B-CELL_HYPERACTIVITY	4.61102
10	0.05	Q69384	THYROIDITIS_//_SUSTAINED_THYROCYTE_SURVIVAL_AND_THYROID_HORMONE_PRODUCTION	25.8842
10	0.05	Q9HCE1	RHEUMATOID_ARTHRITIS_//_ARTICULAR_DESTRUCTION_RHEUMATOID_ARTHRITIS	9.83958
10	0.05	Q96JP5	DERMATOMYOSITIS_//_COMPLEMENT-MEDIATED_CELL_CYTOTOXICITY_DM	50.6289
10	0.05	O95342	LUPUS_ERYTHEMATOSUS_SYSTEMIC_//_INCREASED_AUTOANTIGEN_AVAILABILITY	3.29199
10	0.05	Q9BXT8	THYROIDITIS_//_DRUG-INDUCED_THYROIDITIS	3.81026
10	0.05	P10809	LUPUS_ERYTHEMATOSUS_SYSTEMIC	71.8926
10	0.05	Q6ZS30	DERMATOMYOSITIS_//_EXAGGERATED_INNATE_IMMUNE_RESPONSE_DM	3.97903
10	0.05	P38919	RHEUMATOID_ARTHRITIS_//_ARTICULAR_DESTRUCTION_RHEUMATOID_ARTHRITIS	5.33305
10	0.05	P51530	RHEUMATOID_ARTHRITIS_//_SYNOVIAL_INFLAMMATION_RHEUMATOID_ARTHRITIS	23.2591
10	0.05	Q9BTD8	DERMATOMYOSITIS_//_T_CELL_ACTIVATION_AND_B_CELL_ANTIBODY-DEPENDENT_RESPONSE_DM	3.61516
10	0.05	Q6ZS30	LUPUS_ERYTHEMATOSUS_SYSTEMIC_//_INCREASED_AUTOANTIGEN_AVAILABILITY	3.70352
10	0.05	Q69384	LUPUS_ERYTHEMATOSUS_SYSTEMIC_//_DEFECTIVE_SELF-TOLERANCE_CHECK-POINTS_AND_AUTO-ANTIBODY_PRODUCTION	21.9969
10	0.05	Q05682	LUPUS_ERYTHEMATOSUS_SYSTEMIC	3.64226
10	0.05	Q9UJA3	GUILLAIN-BARRE_SYNDROME_//_MYELIN_DAMAGE_AND_AXONAL_DISORGANISATION_GBS	5.08609
10	0.05	P38919	RHEUMATOID_ARTHRITIS_//_SYNOVIAL_INFLAMMATION_RHEUMATOID_ARTHRITIS	15.6296
10	0.05	Q9BTD8	DERMATOMYOSITIS	14.0158
10	0.05	P46977	LUPUS_ERYTHEMATOSUS_SYSTEMIC_//_B-CELL_HYPERACTIVITY	3.30122
10	0.05	Q69384	ANEMIA	6.20865
10	0.05	P22083	DERMATOMYOSITIS_//_SKIN_AND_MUSCLE_ATROPHY_DM	3.34901
10	0.05	Q13217	LUPUS_ERYTHEMATOSUS_SYSTEMIC_//_B-CELL_HYPERACTIVITY	8.46985
10	0.05	P55017	GUILLAIN-BARRE_SYNDROME_//_COMPLEMENT-MEDIATED_CELL_CYTOTOXICITY_GBS	3.26358
10	0.05	P46977	DERMATOMYOSITIS_//_COMPLEMENT-MEDIATED_CELL_CYTOTOXICITY_DM	3.63848
10	0.05	P16401	LUPUS_ERYTHEMATOSUS_SYSTEMIC_//_B-CELL_HYPERACTIVITY	8.01529
10	0.05	Q7RTP6	RHEUMATOID_ARTHRITIS_//_ARTICULAR_DESTRUCTION_RHEUMATOID_ARTHRITIS	19.8105
10	0.05	Q6ZS30	LUPUS_ERYTHEMATOSUS_SYSTEMIC_//_DEFECTIVE_T-CELL_PHYSIOLOGY	3.56793
10	0.05	Q9BXT8	MYASTHENIA_GRAVIS	3.25962
10	0.05	Q9BXT8	MYASTHENIA_GRAVIS_//_MUSCULAR_ATROPHY_MG	3.26168
10	0.05	Q69384	MYASTHENIA_GRAVIS_//_SYNAPTIC_DYSFUNCTION_MG	45.4069
10	0.05	P16401	DERMATOMYOSITIS_//_COMPLEMENT-MEDIATED_CELL_CYTOTOXICITY_DM	24.4758
10	0.05	P63146	DERMATOMYOSITIS_//_SKIN_AND_MUSCLE_ATROPHY_DM	8.10185
10	0.05	P10412	LUPUS_ERYTHEMATOSUS_SYSTEMIC_//_IMMUNE-COMPLEX_DEPOSITION	55.9584
10	0.05	Q9UJA3	MYASTHENIA_GRAVIS_//_SYNAPTIC_DYSFUNCTION_MG	42.9665
10	0.05	Q86W33	RHEUMATOID_ARTHRITIS_//_AUTOIMMUNE_RESPONSE_RHEUMATOID_ARTHRITIS	11.1948
10	0.05	Q9BSW7	GUILLAIN-BARRE_SYNDROME_//_COMPLEMENT-MEDIATED_CELL_CYTOTOXICITY_GBS	40.0892
10	0.05	Q9BTD8	RHEUMATOID_ARTHRITIS_//_BONE_EROSION_RHEUMATOID_ARTHRITIS	23.9583
10	0.05	Q7RTP6	RHEUMATOID_ARTHRITIS_//_SYNOVIAL_INFLAMMATION_RHEUMATOID_ARTHRITIS	12.9093
10	0.05	Q9UJA3	LUPUS_ERYTHEMATOSUS_SYSTEMIC_//_INCREASED_AUTOANTIGEN_AVAILABILITY	5.3381
10	0.05	P55017	RHEUMATOID_ARTHRITIS	3.58923
10	0.05	Q86W33	DIABETES_TYPE_I_//_AUTOIMMUNE_DESTRUCTION_OF_PANCREATIC__x001a_-CELLS	11.1968
10	0.05	Q9BXT8	RHEUMATOID_ARTHRITIS_//_BONE_EROSION_RHEUMATOID_ARTHRITIS	3.25011
10	0.05	Q9BXT6	ANEMIA_//_EXCESSIVE_BLOOD_CELL_DESTRUCTION_(HEMOLYSIS)	26.0141
10	0.05	Q7RTP6	ANEMIA_//_INEFFECTIVE_ERYTHROPOIESIS	16.9779
10	0.05	P38919	LUPUS_ERYTHEMATOSUS_SYSTEMIC_//_INCREASED_IFN_PRODUCTION_AND_UP-REGULATION_OF_IFN_INDUCIBLE_GENES	16.8599
10	0.05	Q69384	ANEMIA_//_EXCESSIVE_BLOOD_LOSS_(HEMORRHAGE)	26.7006
10	0.05	Q86XK2	RHEUMATOID_ARTHRITIS_//_ARTICULAR_DESTRUCTION_RHEUMATOID_ARTHRITIS	3.74979
10	0.05	Q96JP5	LUPUS_ERYTHEMATOSUS_SYSTEMIC_//_DEFECTIVE_SELF-TOLERANCE_CHECK-POINTS_AND_AUTO-ANTIBODY_PRODUCTION	18.0201
10	0.05	P49459	DERMATOMYOSITIS_//_EXAGGERATED_INNATE_IMMUNE_RESPONSE_DM	5.98093
10	0.05	Q9BSW7	RHEUMATOID_ARTHRITIS	24.6068
10	0.05	P49459	LUPUS_ERYTHEMATOSUS_SYSTEMIC_//_INCREASED_AUTOANTIGEN_AVAILABILITY	7.0624
10	0.05	Q9UJA3	LUPUS_ERYTHEMATOSUS_SYSTEMIC_//_DEFECTIVE_T-CELL_PHYSIOLOGY	5.66679
10	0.05	Q13217	GUILLAIN-BARRE_SYNDROME_//_TH1_RESPONSE_AGAINST_MYELIN_AND_NODAL_PROTEINS_GBS	3.95772
10	0.05	Q9BXT6	LUPUS_ERYTHEMATOSUS_SYSTEMIC_//_DEFECTIVE_SELF-TOLERANCE_CHECK-POINTS_AND_AUTO-ANTIBODY_PRODUCTION	26.7006
10	0.05	O95342	RHEUMATOID_ARTHRITIS_//_ARTICULAR_DESTRUCTION_RHEUMATOID_ARTHRITIS	3.58916
10	0.05	Q86XK2	RHEUMATOID_ARTHRITIS_//_SYNOVIAL_INFLAMMATION_RHEUMATOID_ARTHRITIS	33.8343
10	0.05	Q6ZS30	LUPUS_ERYTHEMATOSUS_SYSTEMIC	4.52046
10	0.05	Q6ZS30	RHEUMATOID_ARTHRITIS_//_ARTICULAR_DESTRUCTION_RHEUMATOID_ARTHRITIS	3.70917
10	0.05	Q9BTD8	LUPUS_ERYTHEMATOSUS_SYSTEMIC_//_B-CELL_HYPERACTIVITY	3.71847
10	0.05	Q9BXT6	ANEMIA	7.05887
10	0.05	Q86XK2	ANEMIA_//_INEFFECTIVE_ERYTHROPOIESIS	10.0332
10	0.05	P51530	GUILLAIN-BARRE_SYNDROME_//_COMPLEMENT-MEDIATED_CELL_CYTOTOXICITY_GBS	40.0892
10	0.05	O95342	RHEUMATOID_ARTHRITIS_//_SYNOVIAL_INFLAMMATION_RHEUMATOID_ARTHRITIS	7.81254
10	0.05	Q504T8	DERMATOMYOSITIS_//_EXAGGERATED_INNATE_IMMUNE_RESPONSE_DM	3.40685
10	0.05	Q9BTD8	DERMATOMYOSITIS_//_COMPLEMENT-MEDIATED_CELL_CYTOTOXICITY_DM	3.7592
10	0.05	Q13217	GUILLAIN-BARRE_SYNDROME_//_B_CELL_ANTIBODY-DEPENDENT_RESPONSE_GBS	66.3186
10	0.05	Q9HCE1	GUILLAIN-BARRE_SYNDROME_//_COMPLEMENT-MEDIATED_CELL_CYTOTOXICITY_GBS	3.88193
10	0.05	Q05682	DIABETES_TYPE_I	28.5563
10	0.05	Q504T8	LUPUS_ERYTHEMATOSUS_SYSTEMIC_//_INCREASED_AUTOANTIGEN_AVAILABILITY	3.39609
10	0.05	Q9BXT8	LUPUS_ERYTHEMATOSUS_SYSTEMIC_//_B-CELL_HYPERACTIVITY	3.53156
10	0.05	Q9BXT6	MYASTHENIA_GRAVIS_//_SYNAPTIC_DYSFUNCTION_MG	3.53781
10	0.05	O95342	ANEMIA_//_INEFFECTIVE_ERYTHROPOIESIS	17.765
10	0.05	P55017	GUILLAIN-BARRE_SYNDROME	21.5203
10	0.05	Q05682	THYROIDITIS_//_THYROCYTE_APOPTOSIS_AND_CYTOTOXICITY	12.8135
10	0.05	P46977	DERMATOMYOSITIS_//_SKIN_AND_MUSCLE_ATROPHY_DM	3.23186
10	0.05	Q9BXT6	LUPUS_ERYTHEMATOSUS_SYSTEMIC_//_INCREASED_AUTOANTIGEN_AVAILABILITY	11.6291
10	0.05	P51530	RHEUMATOID_ARTHRITIS	11.3434
10	0.05	P16401	DERMATOMYOSITIS_//_SKIN_AND_MUSCLE_ATROPHY_DM	17.1101
10	0.05	Q05682	MYASTHENIA_GRAVIS_//_B_CELL_ANTIBODY-DEPENDENT_RESPONSE_MG	3.96561
10	0.05	Q504T8	LUPUS_ERYTHEMATOSUS_SYSTEMIC_//_DEFECTIVE_T-CELL_PHYSIOLOGY	72.3593
10	0.05	Q9HCE1	RHEUMATOID_ARTHRITIS	83.7169
10	0.05	P10412	LUPUS_ERYTHEMATOSUS_SYSTEMIC_//_DEFECTIVE_SELF-TOLERANCE_CHECK-POINTS_AND_AUTO-ANTIBODY_PRODUCTION	4.67201
10	0.05	Q9BSW7	GUILLAIN-BARRE_SYNDROME	26.854
10	0.05	Q9BXT6	ANEMIA_//_EXCESSIVE_BLOOD_LOSS_(HEMORRHAGE)	26.0141
10	0.05	Q7RTP6	GUILLAIN-BARRE_SYNDROME_//_COMPLEMENT-MEDIATED_CELL_CYTOTOXICITY_GBS	20.8152
10	0.05	Q9UJA3	RHEUMATOID_ARTHRITIS_//_ARTICULAR_DESTRUCTION_RHEUMATOID_ARTHRITIS	9.26829
10	0.05	Q6ZS30	RHEUMATOID_ARTHRITIS_//_AUTOIMMUNE_RESPONSE_RHEUMATOID_ARTHRITIS	26.176
10	0.05	Q69384	RHEUMATOID_ARTHRITIS_//_SYNOVIAL_INFLAMMATION_RHEUMATOID_ARTHRITIS	27.4787
10	0.05	P36956	DERMATOMYOSITIS_//_EXAGGERATED_INNATE_IMMUNE_RESPONSE_DM	9.01055
10	0.05	P49459	RHEUMATOID_ARTHRITIS_//_ARTICULAR_DESTRUCTION_RHEUMATOID_ARTHRITIS	3.64675
10	0.05	Q69384	ANEMIA_//_INEFFECTIVE_ERYTHROPOIESIS	6.29072
10	0.05	Q06495	PSORIASIS_//_EXACERBATION_OF_IMMUNOLOGICAL_SKIN_BARRIER	19.7167
10	0.05	Q9BXT8	GUILLAIN-BARRE_SYNDROME_//_TH1_RESPONSE_AGAINST_MYELIN_AND_NODAL_PROTEINS_GBS	3.86857
10	0.05	P36956	LUPUS_ERYTHEMATOSUS_SYSTEMIC_//_INCREASED_AUTOANTIGEN_AVAILABILITY	36.7663
10	0.05	Q9NYC9	DERMATOMYOSITIS_//_EXAGGERATED_INNATE_IMMUNE_RESPONSE_DM	3.40685
10	0.05	Q9BXT8	THYROIDITIS_//_SUSTAINED_THYROCYTE_SURVIVAL_AND_THYROID_HORMONE_PRODUCTION	3.61689
10	0.05	P10412	LUPUS_ERYTHEMATOSUS_SYSTEMIC_//_INCREASED_AUTOANTIGEN_AVAILABILITY	3.54885
10	0.05	Q86XK2	GUILLAIN-BARRE_SYNDROME_//_COMPLEMENT-MEDIATED_CELL_CYTOTOXICITY_GBS	16.9689
10	0.05	Q05682	THYROIDITIS_//_DRUG-INDUCED_THYROIDITIS	3.54158
10	0.05	Q86W33	MYASTHENIA_GRAVIS_//_MUSCULAR_ATROPHY_MG	3.45253
10	0.05	Q05682	THYROIDITIS_//_DEVELOPMENT_OF_THYROID_AUTOIMMUNITY	10.843
10	0.05	Q9BXT8	GUILLAIN-BARRE_SYNDROME_//_B_CELL_ANTIBODY-DEPENDENT_RESPONSE_GBS	3.69818
10	0.05	P36956	LUPUS_ERYTHEMATOSUS_SYSTEMIC_//_DEFECTIVE_T-CELL_PHYSIOLOGY	69.9788
10	0.05	P51530	GUILLAIN-BARRE_SYNDROME	24.3842
10	0.05	P22083	LUPUS_ERYTHEMATOSUS_SYSTEMIC_//_INCREASED_IFN_PRODUCTION_AND_UP-REGULATION_OF_IFN_INDUCIBLE_GENES	25.4335
10	0.05	P55017	GUILLAIN-BARRE_SYNDROME_//_MYELIN_DAMAGE_AND_AXONAL_DISORGANISATION_GBS	9.73723
10	0.05	O95342	GUILLAIN-BARRE_SYNDROME_//_COMPLEMENT-MEDIATED_CELL_CYTOTOXICITY_GBS	4.1735
10	0.05	Q69384	LUPUS_ERYTHEMATOSUS_SYSTEMIC_//_INCREASED_IFN_PRODUCTION_AND_UP-REGULATION_OF_IFN_INDUCIBLE_GENES	26.7631
10	0.05	Q9HCE1	GUILLAIN-BARRE_SYNDROME	5.26122
10	0.05	Q504T8	RHEUMATOID_ARTHRITIS_//_ARTICULAR_DESTRUCTION_RHEUMATOID_ARTHRITIS	3.63633
10	0.05	P10809	DERMATOMYOSITIS	65.5422
10	0.05	Q9NYC9	LUPUS_ERYTHEMATOSUS_SYSTEMIC_//_DEFECTIVE_T-CELL_PHYSIOLOGY	5.48026
10	0.05	P55017	THYROIDITIS_//_THYROID_DESTRUCTION_AND_REMODELLING	3.881
10	0.05	Q86XK2	RHEUMATOID_ARTHRITIS	18.1654
10	0.05	Q86W33	RHEUMATOID_ARTHRITIS_//_BONE_EROSION_RHEUMATOID_ARTHRITIS	11.8849
10	0.05	Q9BXT6	RHEUMATOID_ARTHRITIS_//_ARTICULAR_DESTRUCTION_RHEUMATOID_ARTHRITIS	4.78181
10	0.05	Q05682	MYASTHENIA_GRAVIS	18.2469
10	0.05	Q05682	MYASTHENIA_GRAVIS_//_MUSCULAR_ATROPHY_MG	3.26478
10	0.05	Q96JP5	RHEUMATOID_ARTHRITIS_//_SYNOVIAL_INFLAMMATION_RHEUMATOID_ARTHRITIS	57.3907
10	0.05	P55017	THYROIDITIS	3.72488
10	0.05	Q06495	ARTHRALGIA_//_ACTIVATION_OF_NERVE_TRANSMISSION	17.0087
10	0.05	Q9BSW7	THYROIDITIS_//_THYROID_DESTRUCTION_AND_REMODELLING	6.5302
10	0.05	O95342	RHEUMATOID_ARTHRITIS	3.54984
10	0.05	Q9BXT6	RHEUMATOID_ARTHRITIS_//_SYNOVIAL_INFLAMMATION_RHEUMATOID_ARTHRITIS	3.70025
10	0.05	Q7RTP6	GUILLAIN-BARRE_SYNDROME	17.5577
10	0.05	Q9BSW7	THYROIDITIS	29.6423
10	0.05	Q6ZS30	RHEUMATOID_ARTHRITIS	24.9747
10	0.05	Q9BXT6	ANEMIA_//_INEFFECTIVE_ERYTHROPOIESIS	11.01
10	0.05	Q9BXT8	ANEMIA_//_EXCESSIVE_BLOOD_LOSS_(HEMORRHAGE)	3.64534
10	0.05	Q69384	GUILLAIN-BARRE_SYNDROME_//_COMPLEMENT-MEDIATED_CELL_CYTOTOXICITY_GBS	28.5815
10	0.05	Q504T8	RHEUMATOID_ARTHRITIS_//_AUTOIMMUNE_RESPONSE_RHEUMATOID_ARTHRITIS	58.2731
10	0.05	Q13217	DIABETES_TYPE_I	18.135
10	0.05	P55017	LUPUS_ERYTHEMATOSUS_SYSTEMIC_//_DEFECTIVE_T-CELL_PHYSIOLOGY	22.4701
10	0.05	P36956	RHEUMATOID_ARTHRITIS_//_ARTICULAR_DESTRUCTION_RHEUMATOID_ARTHRITIS	71.6075
10	0.05	Q9NYC9	LUPUS_ERYTHEMATOSUS_SYSTEMIC	6.27131
10	0.05	Q96JP5	LUPUS_ERYTHEMATOSUS_SYSTEMIC_//_INCREASED_IFN_PRODUCTION_AND_UP-REGULATION_OF_IFN_INDUCIBLE_GENES	7.27255
10	0.05	Q86W33	LUPUS_ERYTHEMATOSUS_SYSTEMIC_//_B-CELL_HYPERACTIVITY	3.70427
10	0.05	Q13217	THYROIDITIS_//_THYROCYTE_APOPTOSIS_AND_CYTOTOXICITY	3.67841
10	0.05	P10809	LUPUS_ERYTHEMATOSUS_SYSTEMIC_//_IMMUNE-COMPLEX_DEPOSITION	55.8879
10	0.05	P10412	RHEUMATOID_ARTHRITIS_//_ARTICULAR_DESTRUCTION_RHEUMATOID_ARTHRITIS	3.68946
10	0.05	Q13217	MYASTHENIA_GRAVIS_//_B_CELL_ANTIBODY-DEPENDENT_RESPONSE_MG	7.77665
10	0.05	Q86XK2	GUILLAIN-BARRE_SYNDROME	8.1356
10	0.05	Q6ZS30	DERMATOMYOSITIS_//_T_CELL_ACTIVATION_AND_B_CELL_ANTIBODY-DEPENDENT_RESPONSE_DM	12.6395
10	0.05	Q05682	LUPUS_ERYTHEMATOSUS_SYSTEMIC_//_IMMUNE-COMPLEX_DEPOSITION	3.5857
10	0.05	Q9BSW7	LUPUS_ERYTHEMATOSUS_SYSTEMIC_//_DEFECTIVE_T-CELL_PHYSIOLOGY	11.3411
10	0.05	P51530	THYROIDITIS_//_THYROID_DESTRUCTION_AND_REMODELLING	9.97215
10	0.05	P10809	LUPUS_ERYTHEMATOSUS_SYSTEMIC_//_B-CELL_HYPERACTIVITY	51.0536
10	0.05	P10412	RHEUMATOID_ARTHRITIS_//_SYNOVIAL_INFLAMMATION_RHEUMATOID_ARTHRITIS	69.1659
10	0.05	Q9UJA3	RHEUMATOID_ARTHRITIS	18.4861
10	0.05	P10809	DERMATOMYOSITIS_//_COMPLEMENT-MEDIATED_CELL_CYTOTOXICITY_DM	50.6289
10	0.05	Q7RTP6	ANEMIA_//_EXCESSIVE_BLOOD_CELL_DESTRUCTION_(HEMOLYSIS)	62.8772
10	0.05	Q9HCE1	THYROIDITIS_//_THYROID_DESTRUCTION_AND_REMODELLING	65.5728
10	0.05	Q6ZS30	DERMATOMYOSITIS	12.3869
10	0.05	P51530	THYROIDITIS	10.4924
10	0.05	O95342	GUILLAIN-BARRE_SYNDROME	24.0262
10	0.05	Q05682	LUPUS_ERYTHEMATOSUS_SYSTEMIC_//_B-CELL_HYPERACTIVITY	3.78015
10	0.05	P46977	LUPUS_ERYTHEMATOSUS_SYSTEMIC_//_INCREASED_IFN_PRODUCTION_AND_UP-REGULATION_OF_IFN_INDUCIBLE_GENES	61.3702
10	0.05	Q9HCE1	THYROIDITIS	71.5963
10	0.05	Q13217	LUPUS_ERYTHEMATOSUS_SYSTEMIC_//_INCREASED_IFN_PRODUCTION_AND_UP-REGULATION_OF_IFN_INDUCIBLE_GENES	6.89824
10	0.05	P16401	LUPUS_ERYTHEMATOSUS_SYSTEMIC_//_INCREASED_IFN_PRODUCTION_AND_UP-REGULATION_OF_IFN_INDUCIBLE_GENES	3.83309
10	0.05	Q06495	PSORIASIS	62.7113
10	0.05	P49459	RHEUMATOID_ARTHRITIS	27.1034
10	0.05	Q7RTP6	GUILLAIN-BARRE_SYNDROME_//_MYELIN_DAMAGE_AND_AXONAL_DISORGANISATION_GBS	20.8377
10	0.05	Q6ZS30	RHEUMATOID_ARTHRITIS_//_BONE_EROSION_RHEUMATOID_ARTHRITIS	3.29604
10	0.05	P55017	LUPUS_ERYTHEMATOSUS_SYSTEMIC	3.42578
10	0.05	P38919	DERMATOMYOSITIS_//_EXAGGERATED_INNATE_IMMUNE_RESPONSE_DM	7.17391
10	0.05	P22083	LUPUS_ERYTHEMATOSUS_SYSTEMIC_//_IMMUNE-COMPLEX_DEPOSITION	3.69959
10	0.05	Q9NYC9	RHEUMATOID_ARTHRITIS_//_AUTOIMMUNE_RESPONSE_RHEUMATOID_ARTHRITIS	26.176
10	0.05	Q86W33	GUILLAIN-BARRE_SYNDROME_//_TH1_RESPONSE_AGAINST_MYELIN_AND_NODAL_PROTEINS_GBS	3.31362
10	0.05	Q7RTP6	THYROIDITIS_//_THYROID_DESTRUCTION_AND_REMODELLING	17.7152
10	0.05	P38919	LUPUS_ERYTHEMATOSUS_SYSTEMIC_//_INCREASED_AUTOANTIGEN_AVAILABILITY	9.52918
10	0.05	Q9BXT6	GUILLAIN-BARRE_SYNDROME_//_COMPLEMENT-MEDIATED_CELL_CYTOTOXICITY_GBS	26.626
10	0.05	Q13217	THYROIDITIS_//_DRUG-INDUCED_THYROIDITIS	3.90338
10	0.05	Q86W33	THYROIDITIS_//_SUSTAINED_THYROCYTE_SURVIVAL_AND_THYROID_HORMONE_PRODUCTION	3.97877
10	0.05	P63146	LUPUS_ERYTHEMATOSUS_SYSTEMIC_//_IMMUNE-COMPLEX_DEPOSITION	62.9652
10	0.05	Q13217	THYROIDITIS_//_DEVELOPMENT_OF_THYROID_AUTOIMMUNITY	13.7853
10	0.05	P51530	LUPUS_ERYTHEMATOSUS_SYSTEMIC_//_DEFECTIVE_T-CELL_PHYSIOLOGY	7.0178
10	0.05	Q7RTP6	THYROIDITIS	13.7574
10	0.05	Q9BSW7	LUPUS_ERYTHEMATOSUS_SYSTEMIC	17.4537
10	0.05	Q9BXT8	DIABETES_TYPE_I	4.11135
10	0.05	Q9HCE1	LUPUS_ERYTHEMATOSUS_SYSTEMIC_//_DEFECTIVE_T-CELL_PHYSIOLOGY	6.11411
10	0.05	Q504T8	RHEUMATOID_ARTHRITIS	6.43124
10	0.05	Q86W33	GUILLAIN-BARRE_SYNDROME_//_B_CELL_ANTIBODY-DEPENDENT_RESPONSE_GBS	3.27096
10	0.05	P38919	LUPUS_ERYTHEMATOSUS_SYSTEMIC_//_DEFECTIVE_T-CELL_PHYSIOLOGY	15.2806
10	0.05	Q9BXT8	THYROIDITIS_//_THYROCYTE_APOPTOSIS_AND_CYTOTOXICITY	3.26496
10	0.05	Q9UJA3	GUILLAIN-BARRE_SYNDROME	8.09136
10	0.05	Q05682	GUILLAIN-BARRE_SYNDROME_//_TH1_RESPONSE_AGAINST_MYELIN_AND_NODAL_PROTEINS_GBS	3.23409
10	0.05	Q9BXT6	RHEUMATOID_ARTHRITIS	11.2265
10	0.05	Q86XK2	GUILLAIN-BARRE_SYNDROME_//_MYELIN_DAMAGE_AND_AXONAL_DISORGANISATION_GBS	8.17387
10	0.05	Q13217	MYASTHENIA_GRAVIS	28.2106
10	0.05	Q05682	THYROIDITIS_//_SUSTAINED_THYROCYTE_SURVIVAL_AND_THYROID_HORMONE_PRODUCTION	3.94803
10	0.05	P10809	LUPUS_ERYTHEMATOSUS_SYSTEMIC_//_DEFECTIVE_SELF-TOLERANCE_CHECK-POINTS_AND_AUTO-ANTIBODY_PRODUCTION	39.4364
10	0.05	Q86XK2	THYROIDITIS_//_THYROID_DESTRUCTION_AND_REMODELLING	12.1521
10	0.05	Q6ZS30	LUPUS_ERYTHEMATOSUS_SYSTEMIC_//_B-CELL_HYPERACTIVITY	3.726
10	0.05	Q9BTD8	LUPUS_ERYTHEMATOSUS_SYSTEMIC_//_INCREASED_IFN_PRODUCTION_AND_UP-REGULATION_OF_IFN_INDUCIBLE_GENES	3.97914
10	0.05	Q05682	GUILLAIN-BARRE_SYNDROME_//_B_CELL_ANTIBODY-DEPENDENT_RESPONSE_GBS	3.8548
10	0.05	O95342	GUILLAIN-BARRE_SYNDROME_//_MYELIN_DAMAGE_AND_AXONAL_DISORGANISATION_GBS	9.73723
10	0.05	Q86XK2	THYROIDITIS	23.4914
10	0.05	Q6ZS30	DERMATOMYOSITIS_//_COMPLEMENT-MEDIATED_CELL_CYTOTOXICITY_DM	26.0141
10	0.05	Q7RTP6	LUPUS_ERYTHEMATOSUS_SYSTEMIC_//_DEFECTIVE_T-CELL_PHYSIOLOGY	9.89865
10	0.05	Q05682	LUPUS_ERYTHEMATOSUS_SYSTEMIC_//_DEFECTIVE_SELF-TOLERANCE_CHECK-POINTS_AND_AUTO-ANTIBODY_PRODUCTION	3.87101
10	0.05	P55017	RHEUMATOID_ARTHRITIS_//_AUTOIMMUNE_RESPONSE_RHEUMATOID_ARTHRITIS	19.8521
10	0.05	Q504T8	DERMATOMYOSITIS_//_T_CELL_ACTIVATION_AND_B_CELL_ANTIBODY-DEPENDENT_RESPONSE_DM	14.8711
10	0.05	O95342	THYROIDITIS_//_THYROID_DESTRUCTION_AND_REMODELLING	3.26358
10	0.05	Q9BXT8	LUPUS_ERYTHEMATOSUS_SYSTEMIC_//_INCREASED_IFN_PRODUCTION_AND_UP-REGULATION_OF_IFN_INDUCIBLE_GENES	3.63433
10	0.05	P55017	DIABETES_TYPE_I_//_AUTOIMMUNE_DESTRUCTION_OF_PANCREATIC__x001a_-CELLS	39.8191
10	0.05	P51530	LUPUS_ERYTHEMATOSUS_SYSTEMIC	43.2889
10	0.05	Q05682	ANEMIA	5.42741
[truncated: 1,506 more rows]

## Sheet: psiblast_allHla
%Rank treshold	E-Value treshold	Human protein	Motif	S
10	0.1	O75351	LUPUS_ERYTHEMATOSUS_SYSTEMIC_//_B-CELL_HYPERACTIVITY	18.9427
10	0.1	Q9P2E3	ANEMIA_//_INEFFECTIVE_ERYTHROPOIESIS	5.16606
10	0.1	Q9BYK8	RHEUMATOID_ARTHRITIS_//_AUTOIMMUNE_RESPONSE_RHEUMATOID_ARTHRITIS	4.09196
10	0.1	P52747	RHEUMATOID_ARTHRITIS_//_AUTOIMMUNE_RESPONSE_RHEUMATOID_ARTHRITIS	3.85098
10	0.1	Q5T9A4	LUPUS_ERYTHEMATOSUS_SYSTEMIC	15.06
10	0.1	O60603	RHEUMATOID_ARTHRITIS_//_BONE_EROSION_RHEUMATOID_ARTHRITIS	84.2585
10	0.1	O43439	MYASTHENIA_GRAVIS_//_B_CELL_ANTIBODY-DEPENDENT_RESPONSE_MG	4.92429
10	0.1	Q9BYK8	DIABETES_TYPE_I_//_AUTOIMMUNE_DESTRUCTION_OF_PANCREATIC__x001a_-CELLS	22.8684
10	0.1	Q5T2N8	LUPUS_ERYTHEMATOSUS_SYSTEMIC_//_DEFECTIVE_T-CELL_PHYSIOLOGY	3.56468
10	0.1	P52747	DIABETES_TYPE_I_//_AUTOIMMUNE_DESTRUCTION_OF_PANCREATIC__x001a_-CELLS	71.2467
10	0.1	P30531	RHEUMATOID_ARTHRITIS_//_ARTICULAR_DESTRUCTION_RHEUMATOID_ARTHRITIS	17.0368
10	0.1	P17544	LUPUS_ERYTHEMATOSUS_SYSTEMIC_//_DEFECTIVE_SELF-TOLERANCE_CHECK-POINTS_AND_AUTO-ANTIBODY_PRODUCTION	46.1251
10	0.1	Q9P2E3	LUPUS_ERYTHEMATOSUS_SYSTEMIC_//_INCREASED_IFN_PRODUCTION_AND_UP-REGULATION_OF_IFN_INDUCIBLE_GENES	12.2386
10	0.1	P10809	LUPUS_ERYTHEMATOSUS_SYSTEMIC_//_INCREASED_IFN_PRODUCTION_AND_UP-REGULATION_OF_IFN_INDUCIBLE_GENES	92.5312
10	0.1	P30531	RHEUMATOID_ARTHRITIS_//_SYNOVIAL_INFLAMMATION_RHEUMATOID_ARTHRITIS	17.2366
10	0.1	P17544	ANEMIA	12.5194
10	0.1	Q9NR48	LUPUS_ERYTHEMATOSUS_SYSTEMIC_//_B-CELL_HYPERACTIVITY	13.5097
10	0.1	Q06455	LUPUS_ERYTHEMATOSUS_SYSTEMIC_//_B-CELL_HYPERACTIVITY	27.28
10	0.1	P17544	MYASTHENIA_GRAVIS_//_SYNAPTIC_DYSFUNCTION_MG	17.9969
10	0.1	P30531	ANEMIA_//_INEFFECTIVE_ERYTHROPOIESIS	18.71
10	0.1	O75351	GUILLAIN-BARRE_SYNDROME_//_TH1_RESPONSE_AGAINST_MYELIN_AND_NODAL_PROTEINS_GBS	17.7009
10	0.1	O75081	LUPUS_ERYTHEMATOSUS_SYSTEMIC_//_IMMUNE-COMPLEX_DEPOSITION	3.62425
10	0.1	P17544	LUPUS_ERYTHEMATOSUS_SYSTEMIC_//_INCREASED_AUTOANTIGEN_AVAILABILITY	7.7537
10	0.1	O75351	THYROIDITIS_//_SUSTAINED_THYROCYTE_SURVIVAL_AND_THYROID_HORMONE_PRODUCTION	6.23592
10	0.1	P52747	MYASTHENIA_GRAVIS_//_B_CELL_ANTIBODY-DEPENDENT_RESPONSE_MG	4.33635
10	0.1	O60603	LUPUS_ERYTHEMATOSUS_SYSTEMIC_//_B-CELL_HYPERACTIVITY	66.6804
10	0.1	O43439	THYROIDITIS_//_DRUG-INDUCED_THYROIDITIS	4.67589
10	0.1	Q9NR48	THYROIDITIS_//_THYROID_DESTRUCTION_AND_REMODELLING	5.38399
10	0.1	Q5T9A4	RHEUMATOID_ARTHRITIS_//_AUTOIMMUNE_RESPONSE_RHEUMATOID_ARTHRITIS	10.051
10	0.1	O75351	GUILLAIN-BARRE_SYNDROME_//_B_CELL_ANTIBODY-DEPENDENT_RESPONSE_GBS	15.3118
10	0.1	P17544	ANEMIA_//_EXCESSIVE_BLOOD_LOSS_(HEMORRHAGE)	63.6888
10	0.1	Q9P2E3	GUILLAIN-BARRE_SYNDROME_//_COMPLEMENT-MEDIATED_CELL_CYTOTOXICITY_GBS	3.68297
10	0.1	Q5T9A4	DIABETES_TYPE_I_//_AUTOIMMUNE_DESTRUCTION_OF_PANCREATIC__x001a_-CELLS	30.4259
10	0.1	Q5T2N8	RHEUMATOID_ARTHRITIS_//_ARTICULAR_DESTRUCTION_RHEUMATOID_ARTHRITIS	31.8515
10	0.1	P30531	LUPUS_ERYTHEMATOSUS_SYSTEMIC_//_INCREASED_IFN_PRODUCTION_AND_UP-REGULATION_OF_IFN_INDUCIBLE_GENES	16.9429
10	0.1	O43439	MYASTHENIA_GRAVIS	11.2007
10	0.1	O43439	MYASTHENIA_GRAVIS_//_MUSCULAR_ATROPHY_MG	19.6023
10	0.1	Q06455	GUILLAIN-BARRE_SYNDROME_//_TH1_RESPONSE_AGAINST_MYELIN_AND_NODAL_PROTEINS_GBS	74.5561
10	0.1	Q06455	THYROIDITIS_//_SUSTAINED_THYROCYTE_SURVIVAL_AND_THYROID_HORMONE_PRODUCTION	36.2629
10	0.1	P52747	THYROIDITIS_//_DRUG-INDUCED_THYROIDITIS	3.74709
10	0.1	Q9NR48	GUILLAIN-BARRE_SYNDROME_//_B_CELL_ANTIBODY-DEPENDENT_RESPONSE_GBS	17.4363
10	0.1	O60603	GUILLAIN-BARRE_SYNDROME_//_TH1_RESPONSE_AGAINST_MYELIN_AND_NODAL_PROTEINS_GBS	69.4946
10	0.1	O43439	RHEUMATOID_ARTHRITIS_//_BONE_EROSION_RHEUMATOID_ARTHRITIS	7.34415
10	0.1	Q06455	GUILLAIN-BARRE_SYNDROME_//_B_CELL_ANTIBODY-DEPENDENT_RESPONSE_GBS	75.9912
10	0.1	Q5T9A4	MYASTHENIA_GRAVIS_//_B_CELL_ANTIBODY-DEPENDENT_RESPONSE_MG	3.54137
10	0.1	Q5T2N8	RHEUMATOID_ARTHRITIS_//_AUTOIMMUNE_RESPONSE_RHEUMATOID_ARTHRITIS	30.3819
10	0.1	P30531	GUILLAIN-BARRE_SYNDROME_//_COMPLEMENT-MEDIATED_CELL_CYTOTOXICITY_GBS	26.0141
10	0.1	O60603	THYROIDITIS_//_SUSTAINED_THYROCYTE_SURVIVAL_AND_THYROID_HORMONE_PRODUCTION	70.2079
10	0.1	O75351	ANEMIA_//_EXCESSIVE_BLOOD_LOSS_(HEMORRHAGE)	66.112
10	0.1	Q9UN37	ANEMIA_//_EXCESSIVE_BLOOD_CELL_DESTRUCTION_(HEMOLYSIS)	62.8772
10	0.1	O75081	THYROIDITIS_//_SUSTAINED_THYROCYTE_SURVIVAL_AND_THYROID_HORMONE_PRODUCTION	3.54235
10	0.1	O60603	GUILLAIN-BARRE_SYNDROME_//_B_CELL_ANTIBODY-DEPENDENT_RESPONSE_GBS	72.1348
10	0.1	Q5T2N8	DIABETES_TYPE_I_//_AUTOIMMUNE_DESTRUCTION_OF_PANCREATIC__x001a_-CELLS	3.23513
10	0.1	Q9BYK8	MYASTHENIA_GRAVIS_//_MUSCULAR_ATROPHY_MG	20.1929
10	0.1	P52747	MYASTHENIA_GRAVIS	69.232
10	0.1	P52747	MYASTHENIA_GRAVIS_//_MUSCULAR_ATROPHY_MG	82.7022
10	0.1	P17544	RHEUMATOID_ARTHRITIS_//_ARTICULAR_DESTRUCTION_RHEUMATOID_ARTHRITIS	21.9134
10	0.1	O75081	LUPUS_ERYTHEMATOSUS_SYSTEMIC_//_DEFECTIVE_SELF-TOLERANCE_CHECK-POINTS_AND_AUTO-ANTIBODY_PRODUCTION	18.5171
10	0.1	Q9UN37	GUILLAIN-BARRE_SYNDROME_//_MYELIN_DAMAGE_AND_AXONAL_DISORGANISATION_GBS	5.96845
10	0.1	P17544	RHEUMATOID_ARTHRITIS_//_SYNOVIAL_INFLAMMATION_RHEUMATOID_ARTHRITIS	67.4347
10	0.1	O75081	ANEMIA	44.5489
10	0.1	Q9BYK8	RHEUMATOID_ARTHRITIS_//_BONE_EROSION_RHEUMATOID_ARTHRITIS	23.8939
10	0.1	P52747	RHEUMATOID_ARTHRITIS_//_BONE_EROSION_RHEUMATOID_ARTHRITIS	6.48989
10	0.1	Q9NR48	LUPUS_ERYTHEMATOSUS_SYSTEMIC	15.6976
10	0.1	O43439	LUPUS_ERYTHEMATOSUS_SYSTEMIC_//_B-CELL_HYPERACTIVITY	4.5001
10	0.1	Q5T9A4	THYROIDITIS_//_DRUG-INDUCED_THYROIDITIS	11.158
10	0.1	O75081	MYASTHENIA_GRAVIS_//_SYNAPTIC_DYSFUNCTION_MG	9.17675
10	0.1	P17544	ANEMIA_//_INEFFECTIVE_ERYTHROPOIESIS	14.4038
10	0.1	Q5T9A4	THYROIDITIS_//_DEVELOPMENT_OF_THYROID_AUTOIMMUNITY	6.40754
10	0.1	Q9UN37	MYASTHENIA_GRAVIS_//_SYNAPTIC_DYSFUNCTION_MG	20.6333
10	0.1	Q9UN37	LUPUS_ERYTHEMATOSUS_SYSTEMIC_//_INCREASED_AUTOANTIGEN_AVAILABILITY	27.4655
10	0.1	Q5T9A4	MYASTHENIA_GRAVIS	13.3335
10	0.1	O75081	ANEMIA_//_EXCESSIVE_BLOOD_LOSS_(HEMORRHAGE)	17.4363
10	0.1	Q5T9A4	MYASTHENIA_GRAVIS_//_MUSCULAR_ATROPHY_MG	21.5725
10	0.1	O75351	DIABETES_TYPE_I	67.6058
10	0.1	Q5T2N8	RHEUMATOID_ARTHRITIS	10.5804
10	0.1	Q9BYK8	LUPUS_ERYTHEMATOSUS_SYSTEMIC_//_B-CELL_HYPERACTIVITY	3.58757
10	0.1	P52747	LUPUS_ERYTHEMATOSUS_SYSTEMIC_//_B-CELL_HYPERACTIVITY	5.36922
10	0.1	Q9UN37	LUPUS_ERYTHEMATOSUS_SYSTEMIC_//_DEFECTIVE_T-CELL_PHYSIOLOGY	17.6148
10	0.1	Q9P2E3	ANEMIA_//_EXCESSIVE_BLOOD_CELL_DESTRUCTION_(HEMOLYSIS)	4.35472
10	0.1	O75351	THYROIDITIS_//_THYROCYTE_APOPTOSIS_AND_CYTOTOXICITY	4.08255
10	0.1	O43439	GUILLAIN-BARRE_SYNDROME_//_TH1_RESPONSE_AGAINST_MYELIN_AND_NODAL_PROTEINS_GBS	4.41941
10	0.1	Q5T9A4	RHEUMATOID_ARTHRITIS_//_BONE_EROSION_RHEUMATOID_ARTHRITIS	8.05615
10	0.1	O43439	THYROIDITIS_//_SUSTAINED_THYROCYTE_SURVIVAL_AND_THYROID_HORMONE_PRODUCTION	10.0355
10	0.1	Q9P2E3	GUILLAIN-BARRE_SYNDROME_//_MYELIN_DAMAGE_AND_AXONAL_DISORGANISATION_GBS	3.85826
10	0.1	O43439	GUILLAIN-BARRE_SYNDROME_//_B_CELL_ANTIBODY-DEPENDENT_RESPONSE_GBS	20.6117
10	0.1	P17544	GUILLAIN-BARRE_SYNDROME_//_COMPLEMENT-MEDIATED_CELL_CYTOTOXICITY_GBS	5.86807
10	0.1	O75351	LUPUS_ERYTHEMATOSUS_SYSTEMIC_//_INCREASED_IFN_PRODUCTION_AND_UP-REGULATION_OF_IFN_INDUCIBLE_GENES	20.9773
10	0.1	Q9NR48	DIABETES_TYPE_I	11.9257
10	0.1	Q5T9A4	LUPUS_ERYTHEMATOSUS_SYSTEMIC_//_IMMUNE-COMPLEX_DEPOSITION	3.26875
10	0.1	Q9P2E3	THYROIDITIS	8.09356
10	0.1	Q06455	DIABETES_TYPE_I	70.263
10	0.1	Q5T2N8	MYASTHENIA_GRAVIS_//_MUSCULAR_ATROPHY_MG	3.55904
10	0.1	P30531	ANEMIA_//_EXCESSIVE_BLOOD_CELL_DESTRUCTION_(HEMOLYSIS)	26.0141
10	0.1	Q9BYK8	GUILLAIN-BARRE_SYNDROME_//_TH1_RESPONSE_AGAINST_MYELIN_AND_NODAL_PROTEINS_GBS	6.42866
10	0.1	O75081	RHEUMATOID_ARTHRITIS_//_ARTICULAR_DESTRUCTION_RHEUMATOID_ARTHRITIS	16.2517
10	0.1	Q9NR48	THYROIDITIS_//_THYROCYTE_APOPTOSIS_AND_CYTOTOXICITY	45.6365
10	0.1	P52747	GUILLAIN-BARRE_SYNDROME_//_TH1_RESPONSE_AGAINST_MYELIN_AND_NODAL_PROTEINS_GBS	34.6608
10	0.1	Q06455	THYROIDITIS_//_THYROCYTE_APOPTOSIS_AND_CYTOTOXICITY	69.2619
10	0.1	Q5T2N8	GUILLAIN-BARRE_SYNDROME	11.2561
10	0.1	Q5T9A4	LUPUS_ERYTHEMATOSUS_SYSTEMIC_//_B-CELL_HYPERACTIVITY	3.57308
10	0.1	P10809	DERMATOMYOSITIS_//_EXAGGERATED_INNATE_IMMUNE_RESPONSE_DM	64.0219
10	0.1	Q9P2E3	LUPUS_ERYTHEMATOSUS_SYSTEMIC_//_INCREASED_AUTOANTIGEN_AVAILABILITY	9.69503
10	0.1	P52747	THYROIDITIS_//_SUSTAINED_THYROCYTE_SURVIVAL_AND_THYROID_HORMONE_PRODUCTION	16.9358
10	0.1	P17544	RHEUMATOID_ARTHRITIS	68.776
10	0.1	Q9UN37	RHEUMATOID_ARTHRITIS_//_ARTICULAR_DESTRUCTION_RHEUMATOID_ARTHRITIS	7.28773
10	0.1	Q9NR48	MYASTHENIA_GRAVIS_//_B_CELL_ANTIBODY-DEPENDENT_RESPONSE_MG	66.449
10	0.1	O60603	DIABETES_TYPE_I	69.8456
10	0.1	Q06455	MYASTHENIA_GRAVIS_//_B_CELL_ANTIBODY-DEPENDENT_RESPONSE_MG	33.8149
10	0.1	P10809	LUPUS_ERYTHEMATOSUS_SYSTEMIC_//_INCREASED_AUTOANTIGEN_AVAILABILITY	27.3468
10	0.1	Q5T2N8	RHEUMATOID_ARTHRITIS_//_BONE_EROSION_RHEUMATOID_ARTHRITIS	31.8531
10	0.1	O75081	RHEUMATOID_ARTHRITIS_//_SYNOVIAL_INFLAMMATION_RHEUMATOID_ARTHRITIS	7.02978
10	0.1	O75351	THYROIDITIS_//_DEVELOPMENT_OF_THYROID_AUTOIMMUNITY	24.3418
10	0.1	Q9BYK8	GUILLAIN-BARRE_SYNDROME_//_B_CELL_ANTIBODY-DEPENDENT_RESPONSE_GBS	14.5748
10	0.1	O60603	THYROIDITIS_//_THYROCYTE_APOPTOSIS_AND_CYTOTOXICITY	57.9112
10	0.1	P52747	GUILLAIN-BARRE_SYNDROME_//_B_CELL_ANTIBODY-DEPENDENT_RESPONSE_GBS	92.337
10	0.1	P30531	GUILLAIN-BARRE_SYNDROME_//_MYELIN_DAMAGE_AND_AXONAL_DISORGANISATION_GBS	18.0294
10	0.1	O75081	ANEMIA_//_INEFFECTIVE_ERYTHROPOIESIS	47.265
10	0.1	O60603	MYASTHENIA_GRAVIS_//_B_CELL_ANTIBODY-DEPENDENT_RESPONSE_MG	66.5096
10	0.1	Q9P2E3	LUPUS_ERYTHEMATOSUS_SYSTEMIC_//_DEFECTIVE_T-CELL_PHYSIOLOGY	10.2434
10	0.1	Q06455	LUPUS_ERYTHEMATOSUS_SYSTEMIC_//_INCREASED_IFN_PRODUCTION_AND_UP-REGULATION_OF_IFN_INDUCIBLE_GENES	88.7127
10	0.1	P10809	LUPUS_ERYTHEMATOSUS_SYSTEMIC_//_DEFECTIVE_T-CELL_PHYSIOLOGY	74.7942
10	0.1	P30531	THYROIDITIS	19.806
10	0.1	O60603	LUPUS_ERYTHEMATOSUS_SYSTEMIC_//_INCREASED_IFN_PRODUCTION_AND_UP-REGULATION_OF_IFN_INDUCIBLE_GENES	68.686
10	0.1	P30531	LUPUS_ERYTHEMATOSUS_SYSTEMIC_//_INCREASED_AUTOANTIGEN_AVAILABILITY	17.8636
10	0.1	Q9UN37	RHEUMATOID_ARTHRITIS_//_AUTOIMMUNE_RESPONSE_RHEUMATOID_ARTHRITIS	20.9312
10	0.1	O75081	LUPUS_ERYTHEMATOSUS_SYSTEMIC_//_INCREASED_IFN_PRODUCTION_AND_UP-REGULATION_OF_IFN_INDUCIBLE_GENES	18.8368
10	0.1	Q9NR48	THYROIDITIS_//_DRUG-INDUCED_THYROIDITIS	6.19865
10	0.1	Q06455	THYROIDITIS_//_DRUG-INDUCED_THYROIDITIS	81.4767
10	0.1	Q5T9A4	GUILLAIN-BARRE_SYNDROME_//_TH1_RESPONSE_AGAINST_MYELIN_AND_NODAL_PROTEINS_GBS	3.55119
10	0.1	Q9NR48	THYROIDITIS_//_DEVELOPMENT_OF_THYROID_AUTOIMMUNITY	59.0387
10	0.1	Q5T2N8	LUPUS_ERYTHEMATOSUS_SYSTEMIC_//_B-CELL_HYPERACTIVITY	31.0749
10	0.1	Q06455	THYROIDITIS_//_DEVELOPMENT_OF_THYROID_AUTOIMMUNITY	86.5101
10	0.1	Q9UN37	DIABETES_TYPE_I_//_AUTOIMMUNE_DESTRUCTION_OF_PANCREATIC__x001a_-CELLS	36.6443
10	0.1	Q5T9A4	THYROIDITIS_//_SUSTAINED_THYROCYTE_SURVIVAL_AND_THYROID_HORMONE_PRODUCTION	3.68479
10	0.1	P17544	GUILLAIN-BARRE_SYNDROME	40.5296
10	0.1	P30531	LUPUS_ERYTHEMATOSUS_SYSTEMIC_//_DEFECTIVE_T-CELL_PHYSIOLOGY	20.9918
10	0.1	O60603	THYROIDITIS_//_DRUG-INDUCED_THYROIDITIS	69.0289
10	0.1	Q5T9A4	GUILLAIN-BARRE_SYNDROME_//_B_CELL_ANTIBODY-DEPENDENT_RESPONSE_GBS	47.0352
10	0.1	Q5T9A4	LUPUS_ERYTHEMATOSUS_SYSTEMIC_//_DEFECTIVE_SELF-TOLERANCE_CHECK-POINTS_AND_AUTO-ANTIBODY_PRODUCTION	3.87101
10	0.1	O60603	THYROIDITIS_//_DEVELOPMENT_OF_THYROID_AUTOIMMUNITY	87.6824
10	0.1	Q14651	DIABETES_TYPE_I_//_AUTOIMMUNE_DESTRUCTION_OF_PANCREATIC__x001a_-CELLS	5.51301
10	0.1	P15924	DIABETES_TYPE_I	65.76
10	0.1	Q5T2N8	THYROIDITIS_//_THYROID_DESTRUCTION_AND_REMODELLING	4.48072
10	0.1	Q9NR48	MYASTHENIA_GRAVIS	58.51
10	0.1	Q9NR48	MYASTHENIA_GRAVIS_//_MUSCULAR_ATROPHY_MG	35.2732
10	0.1	Q06455	MYASTHENIA_GRAVIS	48.5282
10	0.1	Q9P2E3	RHEUMATOID_ARTHRITIS_//_ARTICULAR_DESTRUCTION_RHEUMATOID_ARTHRITIS	3.70152
10	0.1	P10809	RHEUMATOID_ARTHRITIS_//_ARTICULAR_DESTRUCTION_RHEUMATOID_ARTHRITIS	26.2018
10	0.1	Q5T9A4	ANEMIA	10.5775
10	0.1	O75351	LUPUS_ERYTHEMATOSUS_SYSTEMIC_//_IMMUNE-COMPLEX_DEPOSITION	66.0776
10	0.1	O75081	GUILLAIN-BARRE_SYNDROME_//_COMPLEMENT-MEDIATED_CELL_CYTOTOXICITY_GBS	18.9427
10	0.1	O60603	MYASTHENIA_GRAVIS	67.3367
10	0.1	O43439	DIABETES_TYPE_I	48.1804
10	0.1	P17544	ANEMIA_//_EXCESSIVE_BLOOD_CELL_DESTRUCTION_(HEMOLYSIS)	62.8772
10	0.1	O43439	THYROIDITIS_//_THYROCYTE_APOPTOSIS_AND_CYTOTOXICITY	8.92976
10	0.1	P30531	LUPUS_ERYTHEMATOSUS_SYSTEMIC	20.877
10	0.1	Q5T9A4	ANEMIA_//_EXCESSIVE_BLOOD_LOSS_(HEMORRHAGE)	3.33018
10	0.1	Q9P2E3	RHEUMATOID_ARTHRITIS_//_AUTOIMMUNE_RESPONSE_RHEUMATOID_ARTHRITIS	14.1889
10	0.1	Q5T2N8	GUILLAIN-BARRE_SYNDROME_//_B_CELL_ANTIBODY-DEPENDENT_RESPONSE_GBS	3.69818
10	0.1	Q9UN37	RHEUMATOID_ARTHRITIS	18.1878
10	0.1	P10809	RHEUMATOID_ARTHRITIS_//_AUTOIMMUNE_RESPONSE_RHEUMATOID_ARTHRITIS	32.1871
10	0.1	P17544	GUILLAIN-BARRE_SYNDROME_//_MYELIN_DAMAGE_AND_AXONAL_DISORGANISATION_GBS	71.2077
10	0.1	Q9NR48	LUPUS_ERYTHEMATOSUS_SYSTEMIC_//_IMMUNE-COMPLEX_DEPOSITION	4.56844
10	0.1	Q06455	LUPUS_ERYTHEMATOSUS_SYSTEMIC_//_IMMUNE-COMPLEX_DEPOSITION	91.7738
10	0.1	Q9P2E3	DIABETES_TYPE_I_//_AUTOIMMUNE_DESTRUCTION_OF_PANCREATIC__x001a_-CELLS	23.9866
10	0.1	P17544	THYROIDITIS_//_THYROID_DESTRUCTION_AND_REMODELLING	25.1459
10	0.1	O43439	LUPUS_ERYTHEMATOSUS_SYSTEMIC_//_INCREASED_IFN_PRODUCTION_AND_UP-REGULATION_OF_IFN_INDUCIBLE_GENES	4.06353
10	0.1	Q9BYK8	DIABETES_TYPE_I	22.8684
10	0.1	P52747	DIABETES_TYPE_I	71.2467
10	0.1	P17544	THYROIDITIS	70.238
10	0.1	O60603	LUPUS_ERYTHEMATOSUS_SYSTEMIC_//_IMMUNE-COMPLEX_DEPOSITION	71.6738
10	0.1	Q9BYK8	THYROIDITIS_//_THYROCYTE_APOPTOSIS_AND_CYTOTOXICITY	8.99971
10	0.1	O75351	ANEMIA_//_EXCESSIVE_BLOOD_CELL_DESTRUCTION_(HEMOLYSIS)	27.571
10	0.1	P52747	THYROIDITIS_//_THYROCYTE_APOPTOSIS_AND_CYTOTOXICITY	8.94998
10	0.1	Q9BYK8	MYASTHENIA_GRAVIS_//_B_CELL_ANTIBODY-DEPENDENT_RESPONSE_MG	44.8051
10	0.1	P30531	RHEUMATOID_ARTHRITIS_//_AUTOIMMUNE_RESPONSE_RHEUMATOID_ARTHRITIS	30.3819
10	0.1	O43439	THYROIDITIS_//_DEVELOPMENT_OF_THYROID_AUTOIMMUNITY	64.1856
10	0.1	Q5T2N8	LUPUS_ERYTHEMATOSUS_SYSTEMIC	3.77071
10	0.1	O75351	LUPUS_ERYTHEMATOSUS_SYSTEMIC_//_DEFECTIVE_SELF-TOLERANCE_CHECK-POINTS_AND_AUTO-ANTIBODY_PRODUCTION	17.457
10	0.1	P30531	DIABETES_TYPE_I_//_AUTOIMMUNE_DESTRUCTION_OF_PANCREATIC__x001a_-CELLS	17.5289
10	0.1	Q9BYK8	LUPUS_ERYTHEMATOSUS_SYSTEMIC_//_INCREASED_IFN_PRODUCTION_AND_UP-REGULATION_OF_IFN_INDUCIBLE_GENES	18.286
10	0.1	P17544	LUPUS_ERYTHEMATOSUS_SYSTEMIC_//_DEFECTIVE_T-CELL_PHYSIOLOGY	16.7254
10	0.1	P52747	LUPUS_ERYTHEMATOSUS_SYSTEMIC_//_INCREASED_IFN_PRODUCTION_AND_UP-REGULATION_OF_IFN_INDUCIBLE_GENES	4.66655
10	0.1	Q9UN37	GUILLAIN-BARRE_SYNDROME	27.5888
10	0.1	O75351	ANEMIA	20.0465
10	0.1	Q9UN37	RHEUMATOID_ARTHRITIS_//_BONE_EROSION_RHEUMATOID_ARTHRITIS	27.5635
10	0.1	Q06455	ANEMIA_//_EXCESSIVE_BLOOD_CELL_DESTRUCTION_(HEMOLYSIS)	27.571
10	0.1	O75351	MYASTHENIA_GRAVIS_//_SYNAPTIC_DYSFUNCTION_MG	26.325
10	0.1	Q9NR48	GUILLAIN-BARRE_SYNDROME_//_TH1_RESPONSE_AGAINST_MYELIN_AND_NODAL_PROTEINS_GBS	59.9782
10	0.1	Q5T9A4	DIABETES_TYPE_I	30.4259
10	0.1	Q5T9A4	RHEUMATOID_ARTHRITIS_//_SYNOVIAL_INFLAMMATION_RHEUMATOID_ARTHRITIS	20.5572
10	0.1	Q9P2E3	RHEUMATOID_ARTHRITIS	5.04224
10	0.1	Q9NR48	THYROIDITIS_//_SUSTAINED_THYROCYTE_SURVIVAL_AND_THYROID_HORMONE_PRODUCTION	3.94803
10	0.1	Q9BYK8	THYROIDITIS_//_DRUG-INDUCED_THYROIDITIS	3.67413
10	0.1	P10809	RHEUMATOID_ARTHRITIS	86.7935
10	0.1	O75351	LUPUS_ERYTHEMATOSUS_SYSTEMIC_//_INCREASED_AUTOANTIGEN_AVAILABILITY	29.9457
10	0.1	Q5T9A4	THYROIDITIS_//_THYROCYTE_APOPTOSIS_AND_CYTOTOXICITY	15.2237
10	0.1	Q9BYK8	THYROIDITIS_//_DEVELOPMENT_OF_THYROID_AUTOIMMUNITY	6.41476
10	0.1	Q5T9A4	ANEMIA_//_INEFFECTIVE_ERYTHROPOIESIS	8.69364
10	0.1	P52747	THYROIDITIS_//_DEVELOPMENT_OF_THYROID_AUTOIMMUNITY	42.8942
10	0.1	Q9NR48	LUPUS_ERYTHEMATOSUS_SYSTEMIC_//_DEFECTIVE_SELF-TOLERANCE_CHECK-POINTS_AND_AUTO-ANTIBODY_PRODUCTION	15.6285
10	0.1	O75081	ANEMIA_//_EXCESSIVE_BLOOD_CELL_DESTRUCTION_(HEMOLYSIS)	62.8772
10	0.1	Q06455	LUPUS_ERYTHEMATOSUS_SYSTEMIC_//_DEFECTIVE_SELF-TOLERANCE_CHECK-POINTS_AND_AUTO-ANTIBODY_PRODUCTION	72.5097
10	0.1	P17544	LUPUS_ERYTHEMATOSUS_SYSTEMIC	65.2072
10	0.1	Q9NR48	ANEMIA	10.9936
10	0.1	Q06455	ANEMIA	36.8138
10	0.1	Q9BYK8	MYASTHENIA_GRAVIS	43.3315
10	0.1	O60603	LUPUS_ERYTHEMATOSUS_SYSTEMIC_//_DEFECTIVE_SELF-TOLERANCE_CHECK-POINTS_AND_AUTO-ANTIBODY_PRODUCTION	74.0572
10	0.1	Q5T9A4	LUPUS_ERYTHEMATOSUS_SYSTEMIC_//_INCREASED_IFN_PRODUCTION_AND_UP-REGULATION_OF_IFN_INDUCIBLE_GENES	3.55913
10	0.1	Q9NR48	MYASTHENIA_GRAVIS_//_SYNAPTIC_DYSFUNCTION_MG	5.16006
10	0.1	P10809	DERMATOMYOSITIS_//_T_CELL_ACTIVATION_AND_B_CELL_ANTIBODY-DEPENDENT_RESPONSE_DM	40.3639
10	0.1	Q06455	MYASTHENIA_GRAVIS_//_SYNAPTIC_DYSFUNCTION_MG	67.0282
10	0.1	O75081	GUILLAIN-BARRE_SYNDROME_//_MYELIN_DAMAGE_AND_AXONAL_DISORGANISATION_GBS	14.2726
10	0.1	O43439	LUPUS_ERYTHEMATOSUS_SYSTEMIC_//_IMMUNE-COMPLEX_DEPOSITION	11.597
10	0.1	P30531	RHEUMATOID_ARTHRITIS	18.8014
10	0.1	O60603	ANEMIA	62.2297
10	0.1	Q06455	LUPUS_ERYTHEMATOSUS_SYSTEMIC_//_INCREASED_AUTOANTIGEN_AVAILABILITY	40.3647
10	0.1	Q5T2N8	DIABETES_TYPE_I	3.23513
10	0.1	O60603	MYASTHENIA_GRAVIS_//_SYNAPTIC_DYSFUNCTION_MG	52.6835
10	0.1	O75081	THYROIDITIS	28.3985
10	0.1	Q9UN37	THYROIDITIS_//_THYROID_DESTRUCTION_AND_REMODELLING	5.74805
10	0.1	Q9P2E3	GUILLAIN-BARRE_SYNDROME	3.52628
10	0.1	Q5T2N8	THYROIDITIS_//_THYROCYTE_APOPTOSIS_AND_CYTOTOXICITY	12.1141
10	0.1	Q9NR48	ANEMIA_//_EXCESSIVE_BLOOD_LOSS_(HEMORRHAGE)	54.4858
10	0.1	Q9UN37	THYROIDITIS	26.0917
10	0.1	Q06455	ANEMIA_//_EXCESSIVE_BLOOD_LOSS_(HEMORRHAGE)	74.0173
10	0.1	O60603	LUPUS_ERYTHEMATOSUS_SYSTEMIC_//_INCREASED_AUTOANTIGEN_AVAILABILITY	31.4964
10	0.1	Q9P2E3	RHEUMATOID_ARTHRITIS_//_BONE_EROSION_RHEUMATOID_ARTHRITIS	7.60327
10	0.1	Q5T2N8	MYASTHENIA_GRAVIS_//_B_CELL_ANTIBODY-DEPENDENT_RESPONSE_MG	26.9464
10	0.1	P10809	RHEUMATOID_ARTHRITIS_//_BONE_EROSION_RHEUMATOID_ARTHRITIS	68.9227
10	0.1	O75081	LUPUS_ERYTHEMATOSUS_SYSTEMIC_//_INCREASED_AUTOANTIGEN_AVAILABILITY	19.896
10	0.1	P17544	RHEUMATOID_ARTHRITIS_//_AUTOIMMUNE_RESPONSE_RHEUMATOID_ARTHRITIS	13.2479
10	0.1	O60603	ANEMIA_//_EXCESSIVE_BLOOD_LOSS_(HEMORRHAGE)	71.5176
10	0.1	O75351	RHEUMATOID_ARTHRITIS_//_ARTICULAR_DESTRUCTION_RHEUMATOID_ARTHRITIS	6.6728
10	0.1	Q9BYK8	LUPUS_ERYTHEMATOSUS_SYSTEMIC_//_IMMUNE-COMPLEX_DEPOSITION	4.77726
10	0.1	P52747	LUPUS_ERYTHEMATOSUS_SYSTEMIC_//_IMMUNE-COMPLEX_DEPOSITION	31.3869
10	0.1	P13797	DIABETES_TYPE_I	61.5349
10	0.1	P30531	MYASTHENIA_GRAVIS_//_MUSCULAR_ATROPHY_MG	17.6993
10	0.1	P17544	DIABETES_TYPE_I_//_AUTOIMMUNE_DESTRUCTION_OF_PANCREATIC__x001a_-CELLS	64.5926
10	0.1	O75081	LUPUS_ERYTHEMATOSUS_SYSTEMIC_//_DEFECTIVE_T-CELL_PHYSIOLOGY	7.95833
10	0.1	O75351	RHEUMATOID_ARTHRITIS_//_SYNOVIAL_INFLAMMATION_RHEUMATOID_ARTHRITIS	23.7631
10	0.1	P13796	DIABETES_TYPE_I_//_AUTOIMMUNE_DESTRUCTION_OF_PANCREATIC__x001a_-CELLS	9.97038
10	0.1	P30531	GUILLAIN-BARRE_SYNDROME	19.7171
10	0.1	O43439	ANEMIA_//_EXCESSIVE_BLOOD_CELL_DESTRUCTION_(HEMOLYSIS)	62.8772
10	0.1	O75351	ANEMIA_//_INEFFECTIVE_ERYTHROPOIESIS	24.5552
10	0.1	P30531	RHEUMATOID_ARTHRITIS_//_BONE_EROSION_RHEUMATOID_ARTHRITIS	21.0333
10	0.1	Q9P2E3	LUPUS_ERYTHEMATOSUS_SYSTEMIC_//_B-CELL_HYPERACTIVITY	3.31489
10	0.1	Q5T2N8	THYROIDITIS_//_DRUG-INDUCED_THYROIDITIS	26.6928
10	0.1	Q5T2N8	THYROIDITIS_//_DEVELOPMENT_OF_THYROID_AUTOIMMUNITY	3.83968
10	0.1	Q06455	RHEUMATOID_ARTHRITIS_//_ARTICULAR_DESTRUCTION_RHEUMATOID_ARTHRITIS	65.3522
10	0.1	O43439	LUPUS_ERYTHEMATOSUS_SYSTEMIC_//_DEFECTIVE_SELF-TOLERANCE_CHECK-POINTS_AND_AUTO-ANTIBODY_PRODUCTION	28.9059
10	0.1	Q9P2E3	THYROIDITIS_//_THYROID_DESTRUCTION_AND_REMODELLING	3.65282
10	0.1	Q9NR48	RHEUMATOID_ARTHRITIS_//_SYNOVIAL_INFLAMMATION_RHEUMATOID_ARTHRITIS	6.24537
10	0.1	O75081	LUPUS_ERYTHEMATOSUS_SYSTEMIC	25.3483
10	0.1	Q06455	RHEUMATOID_ARTHRITIS_//_SYNOVIAL_INFLAMMATION_RHEUMATOID_ARTHRITIS	79.3316
10	0.1	Q5T2N8	MYASTHENIA_GRAVIS	3.23324
10	0.1	O43439	ANEMIA	12.5286
10	0.1	O60603	RHEUMATOID_ARTHRITIS_//_ARTICULAR_DESTRUCTION_RHEUMATOID_ARTHRITIS	92.819
10	0.1	P52747	ANEMIA_//_EXCESSIVE_BLOOD_CELL_DESTRUCTION_(HEMOLYSIS)	51.9128
10	0.1	Q9UN37	LUPUS_ERYTHEMATOSUS_SYSTEMIC	18.1141
10	0.1	O43439	MYASTHENIA_GRAVIS_//_SYNAPTIC_DYSFUNCTION_MG	8.85055
10	0.1	Q9NR48	ANEMIA_//_INEFFECTIVE_ERYTHROPOIESIS	12.603
10	0.1	Q06455	ANEMIA_//_INEFFECTIVE_ERYTHROPOIESIS	31.597
10	0.1	Q9BYK8	THYROIDITIS_//_SUSTAINED_THYROCYTE_SURVIVAL_AND_THYROID_HORMONE_PRODUCTION	3.63613
10	0.1	P30531	LUPUS_ERYTHEMATOSUS_SYSTEMIC_//_B-CELL_HYPERACTIVITY	19.7641
10	0.1	O60603	RHEUMATOID_ARTHRITIS_//_SYNOVIAL_INFLAMMATION_RHEUMATOID_ARTHRITIS	87.3964
10	0.1	O43439	LUPUS_ERYTHEMATOSUS_SYSTEMIC_//_INCREASED_AUTOANTIGEN_AVAILABILITY	10.0686
10	0.1	Q9BYK8	LUPUS_ERYTHEMATOSUS_SYSTEMIC_//_DEFECTIVE_SELF-TOLERANCE_CHECK-POINTS_AND_AUTO-ANTIBODY_PRODUCTION	3.94627
10	0.1	O60603	ANEMIA_//_INEFFECTIVE_ERYTHROPOIESIS	60.0987
10	0.1	P52747	LUPUS_ERYTHEMATOSUS_SYSTEMIC_//_DEFECTIVE_SELF-TOLERANCE_CHECK-POINTS_AND_AUTO-ANTIBODY_PRODUCTION	24.6847
10	0.1	P30531	THYROIDITIS_//_THYROID_DESTRUCTION_AND_REMODELLING	25.1024
10	0.1	O43439	ANEMIA_//_EXCESSIVE_BLOOD_LOSS_(HEMORRHAGE)	54.4858
10	0.1	Q9NR48	LUPUS_ERYTHEMATOSUS_SYSTEMIC_//_INCREASED_IFN_PRODUCTION_AND_UP-REGULATION_OF_IFN_INDUCIBLE_GENES	11.8831
10	0.1	O75351	GUILLAIN-BARRE_SYNDROME_//_COMPLEMENT-MEDIATED_CELL_CYTOTOXICITY_GBS	20.8152
10	0.1	Q9P2E3	GUILLAIN-BARRE_SYNDROME_//_B_CELL_ANTIBODY-DEPENDENT_RESPONSE_GBS	3.65169
10	0.1	Q9BYK8	ANEMIA	8.36307
10	0.1	P52747	ANEMIA	13.2469
10	0.1	Q9BYK8	MYASTHENIA_GRAVIS_//_SYNAPTIC_DYSFUNCTION_MG	3.9495
10	0.1	O75081	RHEUMATOID_ARTHRITIS_//_AUTOIMMUNE_RESPONSE_RHEUMATOID_ARTHRITIS	9.36845
10	0.1	P52747	MYASTHENIA_GRAVIS_//_SYNAPTIC_DYSFUNCTION_MG	21.2866
10	0.1	Q5T2N8	LUPUS_ERYTHEMATOSUS_SYSTEMIC_//_IMMUNE-COMPLEX_DEPOSITION	3.58086
10	0.1	Q9BYK8	LUPUS_ERYTHEMATOSUS_SYSTEMIC_//_INCREASED_AUTOANTIGEN_AVAILABILITY	6.6739
10	0.1	P17544	MYASTHENIA_GRAVIS_//_MUSCULAR_ATROPHY_MG	76.8921
10	0.1	P10809	DERMATOMYOSITIS_//_SKIN_AND_MUSCLE_ATROPHY_DM	90.5555
10	0.1	Q5T9A4	ANEMIA_//_EXCESSIVE_BLOOD_CELL_DESTRUCTION_(HEMOLYSIS)	62.8772
10	0.1	P52747	LUPUS_ERYTHEMATOSUS_SYSTEMIC_//_INCREASED_AUTOANTIGEN_AVAILABILITY	21.0631
10	0.1	O75351	RHEUMATOID_ARTHRITIS	20.0072
10	0.1	O75081	DIABETES_TYPE_I_//_AUTOIMMUNE_DESTRUCTION_OF_PANCREATIC__x001a_-CELLS	66.3762
10	0.1	P30531	GUILLAIN-BARRE_SYNDROME_//_TH1_RESPONSE_AGAINST_MYELIN_AND_NODAL_PROTEINS_GBS	25.5987
10	0.1	Q9BYK8	ANEMIA_//_EXCESSIVE_BLOOD_LOSS_(HEMORRHAGE)	54.4858
10	0.1	P52747	ANEMIA_//_EXCESSIVE_BLOOD_LOSS_(HEMORRHAGE)	67.1931
10	0.1	Q9NR48	GUILLAIN-BARRE_SYNDROME_//_COMPLEMENT-MEDIATED_CELL_CYTOTOXICITY_GBS	17.4363
10	0.1	P17544	RHEUMATOID_ARTHRITIS_//_BONE_EROSION_RHEUMATOID_ARTHRITIS	63.7959
10	0.1	Q06455	GUILLAIN-BARRE_SYNDROME_//_COMPLEMENT-MEDIATED_CELL_CYTOTOXICITY_GBS	25.1459
10	0.1	P30531	GUILLAIN-BARRE_SYNDROME_//_B_CELL_ANTIBODY-DEPENDENT_RESPONSE_GBS	18.1181
10	0.1	Q9P2E3	LUPUS_ERYTHEMATOSUS_SYSTEMIC	3.55645
10	0.1	Q5T9A4	GUILLAIN-BARRE_SYNDROME_//_MYELIN_DAMAGE_AND_AXONAL_DISORGANISATION_GBS	3.55204
10	0.1	P10809	LUPUS_ERYTHEMATOSUS_SYSTEMIC	71.8926
10	0.1	O43439	RHEUMATOID_ARTHRITIS_//_ARTICULAR_DESTRUCTION_RHEUMATOID_ARTHRITIS	9.53702
10	0.1	O60603	GUILLAIN-BARRE_SYNDROME_//_COMPLEMENT-MEDIATED_CELL_CYTOTOXICITY_GBS	40.0892
10	0.1	Q9UN37	THYROIDITIS_//_THYROCYTE_APOPTOSIS_AND_CYTOTOXICITY	10.6549
10	0.1	Q14651	DIABETES_TYPE_I	5.51301
10	0.1	Q5T9A4	MYASTHENIA_GRAVIS_//_SYNAPTIC_DYSFUNCTION_MG	3.38818
10	0.1	Q06455	RHEUMATOID_ARTHRITIS	74.0907
10	0.1	Q9UN37	MYASTHENIA_GRAVIS_//_B_CELL_ANTIBODY-DEPENDENT_RESPONSE_MG	24.6305
10	0.1	O43439	RHEUMATOID_ARTHRITIS_//_SYNOVIAL_INFLAMMATION_RHEUMATOID_ARTHRITIS	33.8837
10	0.1	Q5T9A4	LUPUS_ERYTHEMATOSUS_SYSTEMIC_//_INCREASED_AUTOANTIGEN_AVAILABILITY	5.0656
10	0.1	O75351	GUILLAIN-BARRE_SYNDROME	22.9131
10	0.1	Q5T2N8	GUILLAIN-BARRE_SYNDROME_//_TH1_RESPONSE_AGAINST_MYELIN_AND_NODAL_PROTEINS_GBS	27.782
10	0.1	O60603	RHEUMATOID_ARTHRITIS	76.2002
10	0.1	O43439	ANEMIA_//_INEFFECTIVE_ERYTHROPOIESIS	14.6102
10	0.1	Q5T2N8	THYROIDITIS_//_SUSTAINED_THYROCYTE_SURVIVAL_AND_THYROID_HORMONE_PRODUCTION	3.70312
10	0.1	P17544	LUPUS_ERYTHEMATOSUS_SYSTEMIC_//_B-CELL_HYPERACTIVITY	17.6095
10	0.1	O75081	RHEUMATOID_ARTHRITIS	26.9613
10	0.1	Q5T9A4	LUPUS_ERYTHEMATOSUS_SYSTEMIC_//_DEFECTIVE_T-CELL_PHYSIOLOGY	3.53984
10	0.1	Q9BYK8	RHEUMATOID_ARTHRITIS_//_ARTICULAR_DESTRUCTION_RHEUMATOID_ARTHRITIS	3.7263
10	0.1	Q5T2N8	LUPUS_ERYTHEMATOSUS_SYSTEMIC_//_DEFECTIVE_SELF-TOLERANCE_CHECK-POINTS_AND_AUTO-ANTIBODY_PRODUCTION	26.535
10	0.1	P52747	RHEUMATOID_ARTHRITIS_//_ARTICULAR_DESTRUCTION_RHEUMATOID_ARTHRITIS	3.55154
10	0.1	Q5T2N8	ANEMIA	20.0897
10	0.1	Q9BYK8	RHEUMATOID_ARTHRITIS_//_SYNOVIAL_INFLAMMATION_RHEUMATOID_ARTHRITIS	9.05694
10	0.1	Q9UN37	THYROIDITIS_//_DRUG-INDUCED_THYROIDITIS	19.0311
10	0.1	P52747	RHEUMATOID_ARTHRITIS_//_SYNOVIAL_INFLAMMATION_RHEUMATOID_ARTHRITIS	42.8675
10	0.1	Q9UN37	THYROIDITIS_//_DEVELOPMENT_OF_THYROID_AUTOIMMUNITY	17.3704
10	0.1	Q5T2N8	MYASTHENIA_GRAVIS_//_SYNAPTIC_DYSFUNCTION_MG	3.72554
10	0.1	Q06455	GUILLAIN-BARRE_SYNDROME	71.8577
10	0.1	Q9BYK8	ANEMIA_//_INEFFECTIVE_ERYTHROPOIESIS	7.87956
10	0.1	Q9P2E3	DIABETES_TYPE_I	23.9866
10	0.1	P52747	ANEMIA_//_INEFFECTIVE_ERYTHROPOIESIS	10.1848
10	0.1	Q9UN37	GUILLAIN-BARRE_SYNDROME_//_COMPLEMENT-MEDIATED_CELL_CYTOTOXICITY_GBS	20.8152
10	0.1	O75081	MYASTHENIA_GRAVIS_//_MUSCULAR_ATROPHY_MG	35.2732
10	0.1	Q9P2E3	THYROIDITIS_//_THYROCYTE_APOPTOSIS_AND_CYTOTOXICITY	8.99971
10	0.1	P17544	GUILLAIN-BARRE_SYNDROME_//_TH1_RESPONSE_AGAINST_MYELIN_AND_NODAL_PROTEINS_GBS	69.1869
10	0.1	O60603	GUILLAIN-BARRE_SYNDROME	60.2929
10	0.1	Q9UN37	MYASTHENIA_GRAVIS	16.2882
10	0.1	Q9UN37	MYASTHENIA_GRAVIS_//_MUSCULAR_ATROPHY_MG	21.5725
10	0.1	P17544	THYROIDITIS_//_SUSTAINED_THYROCYTE_SURVIVAL_AND_THYROID_HORMONE_PRODUCTION	22.2294
10	0.1	O75081	GUILLAIN-BARRE_SYNDROME	3.67584
10	0.1	Q9P2E3	MYASTHENIA_GRAVIS_//_B_CELL_ANTIBODY-DEPENDENT_RESPONSE_MG	13.731
10	0.1	O75351	GUILLAIN-BARRE_SYNDROME_//_MYELIN_DAMAGE_AND_AXONAL_DISORGANISATION_GBS	9.73723
10	0.1	Q5T2N8	ANEMIA_//_EXCESSIVE_BLOOD_LOSS_(HEMORRHAGE)	26.7006
10	0.1	O75351	THYROIDITIS_//_THYROID_DESTRUCTION_AND_REMODELLING	24.7697
10	0.1	O43439	GUILLAIN-BARRE_SYNDROME_//_COMPLEMENT-MEDIATED_CELL_CYTOTOXICITY_GBS	20.419
10	0.1	Q5T9A4	RHEUMATOID_ARTHRITIS_//_ARTICULAR_DESTRUCTION_RHEUMATOID_ARTHRITIS	16.2517
10	0.1	P17544	GUILLAIN-BARRE_SYNDROME_//_B_CELL_ANTIBODY-DEPENDENT_RESPONSE_GBS	63.258
10	0.1	O75081	RHEUMATOID_ARTHRITIS_//_BONE_EROSION_RHEUMATOID_ARTHRITIS	4.54854
10	0.1	O75351	THYROIDITIS	23.2241
10	0.1	Q9NR48	ANEMIA_//_EXCESSIVE_BLOOD_CELL_DESTRUCTION_(HEMOLYSIS)	16.9453
10	0.1	P30531	DIABETES_TYPE_I	17.5289
10	0.1	O43439	RHEUMATOID_ARTHRITIS	38.947
10	0.1	P30531	THYROIDITIS_//_THYROCYTE_APOPTOSIS_AND_CYTOTOXICITY	19.9642
10	0.1	O60603	ANEMIA_//_EXCESSIVE_BLOOD_CELL_DESTRUCTION_(HEMOLYSIS)	27.571
10	0.1	Q9NR48	GUILLAIN-BARRE_SYNDROME_//_MYELIN_DAMAGE_AND_AXONAL_DISORGANISATION_GBS	58.8162
10	0.1	P30531	MYASTHENIA_GRAVIS_//_B_CELL_ANTIBODY-DEPENDENT_RESPONSE_MG	19.7118
10	0.1	Q9P2E3	THYROIDITIS_//_DRUG-INDUCED_THYROIDITIS	3.54158
10	0.1	Q06455	GUILLAIN-BARRE_SYNDROME_//_MYELIN_DAMAGE_AND_AXONAL_DISORGANISATION_GBS	71.6128
10	0.1	Q9BYK8	GUILLAIN-BARRE_SYNDROME_//_COMPLEMENT-MEDIATED_CELL_CYTOTOXICITY_GBS	3.68297
10	0.1	Q9UN37	LUPUS_ERYTHEMATOSUS_SYSTEMIC_//_IMMUNE-COMPLEX_DEPOSITION	3.6285
10	0.1	Q9P2E3	THYROIDITIS_//_DEVELOPMENT_OF_THYROID_AUTOIMMUNITY	27.4859
10	0.1	P52747	GUILLAIN-BARRE_SYNDROME_//_COMPLEMENT-MEDIATED_CELL_CYTOTOXICITY_GBS	20.0539
10	0.1	Q06455	THYROIDITIS_//_THYROID_DESTRUCTION_AND_REMODELLING	66.744
10	0.1	O75351	LUPUS_ERYTHEMATOSUS_SYSTEMIC_//_DEFECTIVE_T-CELL_PHYSIOLOGY	17.033
10	0.1	O75081	LUPUS_ERYTHEMATOSUS_SYSTEMIC_//_B-CELL_HYPERACTIVITY	5.34593
10	0.1	Q9NR48	THYROIDITIS	67.77
10	0.1	Q06455	THYROIDITIS	70.0423
10	0.1	O60603	GUILLAIN-BARRE_SYNDROME_//_MYELIN_DAMAGE_AND_AXONAL_DISORGANISATION_GBS	68.7444
10	0.1	Q9UN37	LUPUS_ERYTHEMATOSUS_SYSTEMIC_//_B-CELL_HYPERACTIVITY	12.2629
10	0.1	O60603	THYROIDITIS_//_THYROID_DESTRUCTION_AND_REMODELLING	65.9993
10	0.1	Q9P2E3	MYASTHENIA_GRAVIS	11.5676
10	0.1	Q9BYK8	RHEUMATOID_ARTHRITIS	7.60288
10	0.1	Q9P2E3	MYASTHENIA_GRAVIS_//_MUSCULAR_ATROPHY_MG	21.8209
10	0.1	Q9NR48	LUPUS_ERYTHEMATOSUS_SYSTEMIC_//_INCREASED_AUTOANTIGEN_AVAILABILITY	23.8373
10	0.1	P52747	RHEUMATOID_ARTHRITIS	28.2146
10	0.1	O75081	THYROIDITIS_//_THYROID_DESTRUCTION_AND_REMODELLING	25.3558
10	0.1	P10809	DERMATOMYOSITIS	65.5422
10	0.1	O60603	THYROIDITIS	74.6395
10	0.1	Q5T2N8	RHEUMATOID_ARTHRITIS_//_SYNOVIAL_INFLAMMATION_RHEUMATOID_ARTHRITIS	3.67629
10	0.1	P30531	THYROIDITIS_//_DRUG-INDUCED_THYROIDITIS	20.9615
10	0.1	O43439	GUILLAIN-BARRE_SYNDROME	3.68185
10	0.1	Q5T2N8	ANEMIA_//_INEFFECTIVE_ERYTHROPOIESIS	26.6968
10	0.1	P30531	THYROIDITIS_//_DEVELOPMENT_OF_THYROID_AUTOIMMUNITY	20.0019
10	0.1	Q9NR48	LUPUS_ERYTHEMATOSUS_SYSTEMIC_//_DEFECTIVE_T-CELL_PHYSIOLOGY	7.35293
10	0.1	Q06455	LUPUS_ERYTHEMATOSUS_SYSTEMIC_//_DEFECTIVE_T-CELL_PHYSIOLOGY	41.3412
10	0.1	O75351	LUPUS_ERYTHEMATOSUS_SYSTEMIC	32.0117
10	0.1	O75081	GUILLAIN-BARRE_SYNDROME_//_TH1_RESPONSE_AGAINST_MYELIN_AND_NODAL_PROTEINS_GBS	3.54087
10	0.1	Q5T9A4	GUILLAIN-BARRE_SYNDROME_//_COMPLEMENT-MEDIATED_CELL_CYTOTOXICITY_GBS	3.62283
10	0.1	O60603	LUPUS_ERYTHEMATOSUS_SYSTEMIC_//_DEFECTIVE_T-CELL_PHYSIOLOGY	69.2454
10	0.1	Q9UN37	GUILLAIN-BARRE_SYNDROME_//_TH1_RESPONSE_AGAINST_MYELIN_AND_NODAL_PROTEINS_GBS	21.155
10	0.1	P30531	MYASTHENIA_GRAVIS	14.2324
10	0.1	Q5T2N8	LUPUS_ERYTHEMATOSUS_SYSTEMIC_//_INCREASED_IFN_PRODUCTION_AND_UP-REGULATION_OF_IFN_INDUCIBLE_GENES	3.70927
10	0.1	Q9UN37	THYROIDITIS_//_SUSTAINED_THYROCYTE_SURVIVAL_AND_THYROID_HORMONE_PRODUCTION	5.77836
10	0.1	O75081	GUILLAIN-BARRE_SYNDROME_//_B_CELL_ANTIBODY-DEPENDENT_RESPONSE_GBS	47.0352
10	0.1	Q9P2E3	LUPUS_ERYTHEMATOSUS_SYSTEMIC_//_IMMUNE-COMPLEX_DEPOSITION	3.5857
10	0.1	P10809	LUPUS_ERYTHEMATOSUS_SYSTEMIC_//_IMMUNE-COMPLEX_DEPOSITION	55.8879
10	0.1	Q9BYK8	GUILLAIN-BARRE_SYNDROME	5.74842
10	0.1	Q5T9A4	RHEUMATOID_ARTHRITIS	8.7385
10	0.1	P52747	GUILLAIN-BARRE_SYNDROME	6.06884
10	0.1	Q9UN37	GUILLAIN-BARRE_SYNDROME_//_B_CELL_ANTIBODY-DEPENDENT_RESPONSE_GBS	14.5748
10	0.1	Q9UN37	LUPUS_ERYTHEMATOSUS_SYSTEMIC_//_DEFECTIVE_SELF-TOLERANCE_CHECK-POINTS_AND_AUTO-ANTIBODY_PRODUCTION	18.1187
10	0.1	P17544	DIABETES_TYPE_I	64.5926
10	0.1	P10809	LUPUS_ERYTHEMATOSUS_SYSTEMIC_//_B-CELL_HYPERACTIVITY	51.0536
10	0.1	Q06455	LUPUS_ERYTHEMATOSUS_SYSTEMIC	78.7913
10	0.1	P13796	DIABETES_TYPE_I	9.97038
10	0.1	P17544	THYROIDITIS_//_THYROCYTE_APOPTOSIS_AND_CYTOTOXICITY	71.465
10	0.1	Q9UN37	ANEMIA	23.2944
10	0.1	P10809	DERMATOMYOSITIS_//_COMPLEMENT-MEDIATED_CELL_CYTOTOXICITY_DM	50.6289
10	0.1	O75351	RHEUMATOID_ARTHRITIS_//_AUTOIMMUNE_RESPONSE_RHEUMATOID_ARTHRITIS	18.3497
10	0.1	Q9NR48	RHEUMATOID_ARTHRITIS_//_ARTICULAR_DESTRUCTION_RHEUMATOID_ARTHRITIS	7.13482
10	0.1	P17544	MYASTHENIA_GRAVIS_//_B_CELL_ANTIBODY-DEPENDENT_RESPONSE_MG	43.0917
10	0.1	P13797	DIABETES_TYPE_I_//_AUTOIMMUNE_DESTRUCTION_OF_PANCREATIC__x001a_-CELLS	61.5349
10	0.1	O43439	GUILLAIN-BARRE_SYNDROME_//_MYELIN_DAMAGE_AND_AXONAL_DISORGANISATION_GBS	22.2808
10	0.1	Q5T2N8	GUILLAIN-BARRE_SYNDROME_//_COMPLEMENT-MEDIATED_CELL_CYTOTOXICITY_GBS	26.626
10	0.1	O60603	LUPUS_ERYTHEMATOSUS_SYSTEMIC	72.5521
10	0.1	O75351	DIABETES_TYPE_I_//_AUTOIMMUNE_DESTRUCTION_OF_PANCREATIC__x001a_-CELLS	67.6058
10	0.1	O43439	THYROIDITIS_//_THYROID_DESTRUCTION_AND_REMODELLING	25.4795
10	0.1	P30531	LUPUS_ERYTHEMATOSUS_SYSTEMIC_//_IMMUNE-COMPLEX_DEPOSITION	18.6868
10	0.1	O43439	THYROIDITIS	31.1464
10	0.1	Q9BYK8	ANEMIA_//_EXCESSIVE_BLOOD_CELL_DESTRUCTION_(HEMOLYSIS)	27.571
10	0.1	P17544	LUPUS_ERYTHEMATOSUS_SYSTEMIC_//_INCREASED_IFN_PRODUCTION_AND_UP-REGULATION_OF_IFN_INDUCIBLE_GENES	9.7203
10	0.1	Q9UN37	ANEMIA_//_EXCESSIVE_BLOOD_LOSS_(HEMORRHAGE)	54.4858
10	0.1	Q5T9A4	GUILLAIN-BARRE_SYNDROME	7.51929
10	0.1	Q9P2E3	GUILLAIN-BARRE_SYNDROME_//_TH1_RESPONSE_AGAINST_MYELIN_AND_NODAL_PROTEINS_GBS	3.6994
10	0.1	Q9NR48	RHEUMATOID_ARTHRITIS_//_AUTOIMMUNE_RESPONSE_RHEUMATOID_ARTHRITIS	33.6577
10	0.1	Q06455	RHEUMATOID_ARTHRITIS_//_AUTOIMMUNE_RESPONSE_RHEUMATOID_ARTHRITIS	15.8722
10	0.1	Q9P2E3	THYROIDITIS_//_SUSTAINED_THYROCYTE_SURVIVAL_AND_THYROID_HORMONE_PRODUCTION	3.73005
10	0.1	Q9BYK8	GUILLAIN-BARRE_SYNDROME_//_MYELIN_DAMAGE_AND_AXONAL_DISORGANISATION_GBS	3.54317
10	0.1	P52747	GUILLAIN-BARRE_SYNDROME_//_MYELIN_DAMAGE_AND_AXONAL_DISORGANISATION_GBS	26.0308
10	0.1	P17544	THYROIDITIS_//_DRUG-INDUCED_THYROIDITIS	15.0053
10	0.1	O75351	MYASTHENIA_GRAVIS_//_B_CELL_ANTIBODY-DEPENDENT_RESPONSE_MG	9.37244
10	0.1	Q9BYK8	THYROIDITIS_//_THYROID_DESTRUCTION_AND_REMODELLING	12.1521
10	0.1	P17544	THYROIDITIS_//_DEVELOPMENT_OF_THYROID_AUTOIMMUNITY	64.6464
10	0.1	Q9NR48	DIABETES_TYPE_I_//_AUTOIMMUNE_DESTRUCTION_OF_PANCREATIC__x001a_-CELLS	11.9257
10	0.1	P52747	THYROIDITIS_//_THYROID_DESTRUCTION_AND_REMODELLING	25.1459
10	0.1	Q06455	DIABETES_TYPE_I_//_AUTOIMMUNE_DESTRUCTION_OF_PANCREATIC__x001a_-CELLS	70.263
10	0.1	O43439	LUPUS_ERYTHEMATOSUS_SYSTEMIC_//_DEFECTIVE_T-CELL_PHYSIOLOGY	28.3359
10	0.1	Q9P2E3	LUPUS_ERYTHEMATOSUS_SYSTEMIC_//_DEFECTIVE_SELF-TOLERANCE_CHECK-POINTS_AND_AUTO-ANTIBODY_PRODUCTION	3.94627
10	0.1	Q9BYK8	THYROIDITIS	12.2989
10	0.1	O60603	RHEUMATOID_ARTHRITIS_//_AUTOIMMUNE_RESPONSE_RHEUMATOID_ARTHRITIS	15.3619
10	0.1	P10809	LUPUS_ERYTHEMATOSUS_SYSTEMIC_//_DEFECTIVE_SELF-TOLERANCE_CHECK-POINTS_AND_AUTO-ANTIBODY_PRODUCTION	39.4364
10	0.1	P52747	THYROIDITIS	24.3586
10	0.1	Q9P2E3	ANEMIA	5.76751
10	0.1	O60603	DIABETES_TYPE_I_//_AUTOIMMUNE_DESTRUCTION_OF_PANCREATIC__x001a_-CELLS	69.8456
10	0.1	P17544	MYASTHENIA_GRAVIS	42.8247
10	0.1	Q9P2E3	MYASTHENIA_GRAVIS_//_SYNAPTIC_DYSFUNCTION_MG	3.9495
10	0.1	P30531	THYROIDITIS_//_SUSTAINED_THYROCYTE_SURVIVAL_AND_THYROID_HORMONE_PRODUCTION	19.421
10	0.1	O75351	THYROIDITIS_//_DRUG-INDUCED_THYROIDITIS	21.1036
10	0.1	Q9BYK8	LUPUS_ERYTHEMATOSUS_SYSTEMIC_//_DEFECTIVE_T-CELL_PHYSIOLOGY	5.17379
10	0.1	O75081	DIABETES_TYPE_I	66.3762
10	0.1	P52747	LUPUS_ERYTHEMATOSUS_SYSTEMIC_//_DEFECTIVE_T-CELL_PHYSIOLOGY	8.59607
10	0.1	P30531	LUPUS_ERYTHEMATOSUS_SYSTEMIC_//_DEFECTIVE_SELF-TOLERANCE_CHECK-POINTS_AND_AUTO-ANTIBODY_PRODUCTION	26.9806
10	0.1	O43439	LUPUS_ERYTHEMATOSUS_SYSTEMIC	30.0607
10	0.1	Q9UN37	DIABETES_TYPE_I	36.6443
10	0.1	Q9UN37	RHEUMATOID_ARTHRITIS_//_SYNOVIAL_INFLAMMATION_RHEUMATOID_ARTHRITIS	23.6704
10	0.1	Q9P2E3	ANEMIA_//_EXCESSIVE_BLOOD_LOSS_(HEMORRHAGE)	54.4858
10	0.1	O75081	THYROIDITIS_//_THYROCYTE_APOPTOSIS_AND_CYTOTOXICITY	3.71585
10	0.1	Q5T9A4	THYROIDITIS_//_THYROID_DESTRUCTION_AND_REMODELLING	3.66022
10	0.1	P30531	ANEMIA	18.9131
10	0.1	O75081	MYASTHENIA_GRAVIS_//_B_CELL_ANTIBODY-DEPENDENT_RESPONSE_MG	3.54313
10	0.1	Q5T9A4	THYROIDITIS	3.64591
10	0.1	Q9UN37	ANEMIA_//_INEFFECTIVE_ERYTHROPOIESIS	18.3368
10	0.1	Q9NR48	RHEUMATOID_ARTHRITIS	34.6574
10	0.1	O75351	MYASTHENIA_GRAVIS	12.1514
10	0.1	P30531	MYASTHENIA_GRAVIS_//_SYNAPTIC_DYSFUNCTION_MG	17.8372
10	0.1	O75351	MYASTHENIA_GRAVIS_//_MUSCULAR_ATROPHY_MG	4.6644
10	0.1	P17544	LUPUS_ERYTHEMATOSUS_SYSTEMIC_//_IMMUNE-COMPLEX_DEPOSITION	15.9385
10	0.1	Q5T2N8	ANEMIA_//_EXCESSIVE_BLOOD_CELL_DESTRUCTION_(HEMOLYSIS)	3.61518
10	0.1	P15924	DIABETES_TYPE_I_//_AUTOIMMUNE_DESTRUCTION_OF_PANCREATIC__x001a_-CELLS	65.76
10	0.1	O75351	RHEUMATOID_ARTHRITIS_//_BONE_EROSION_RHEUMATOID_ARTHRITIS	12.8964
10	0.1	Q9BYK8	LUPUS_ERYTHEMATOSUS_SYSTEMIC	10.2086
10	0.1	Q9UN37	LUPUS_ERYTHEMATOSUS_SYSTEMIC_//_INCREASED_IFN_PRODUCTION_AND_UP-REGULATION_OF_IFN_INDUCIBLE_GENES	6.36246
10	0.1	P52747	LUPUS_ERYTHEMATOSUS_SYSTEMIC	29.8202
10	0.1	P30531	ANEMIA_//_EXCESSIVE_BLOOD_LOSS_(HEMORRHAGE)	24.4758
10	0.1	Q5T2N8	GUILLAIN-BARRE_SYNDROME_//_MYELIN_DAMAGE_AND_AXONAL_DISORGANISATION_GBS	25.2025
10	0.1	O43439	RHEUMATOID_ARTHRITIS_//_AUTOIMMUNE_RESPONSE_RHEUMATOID_ARTHRITIS	16.2256
10	0.1	O75081	THYROIDITIS_//_DRUG-INDUCED_THYROIDITIS	6.68665
10	0.1	O75081	THYROIDITIS_//_DEVELOPMENT_OF_THYROID_AUTOIMMUNITY	49.6312
10	0.1	Q06455	MYASTHENIA_GRAVIS_//_MUSCULAR_ATROPHY_MG	73.8088
10	0.1	O43439	DIABETES_TYPE_I_//_AUTOIMMUNE_DESTRUCTION_OF_PANCREATIC__x001a_-CELLS	48.1804
10	0.1	Q5T2N8	THYROIDITIS	4.08989
10	0.1	Q9NR48	GUILLAIN-BARRE_SYNDROME	59.4361
10	0.1	Q9P2E3	RHEUMATOID_ARTHRITIS_//_SYNOVIAL_INFLAMMATION_RHEUMATOID_ARTHRITIS	8.75367
10	0.1	O60603	MYASTHENIA_GRAVIS_//_MUSCULAR_ATROPHY_MG	64.9745
10	0.1	P10809	RHEUMATOID_ARTHRITIS_//_SYNOVIAL_INFLAMMATION_RHEUMATOID_ARTHRITIS	93.4926
10	0.1	Q9NR48	RHEUMATOID_ARTHRITIS_//_BONE_EROSION_RHEUMATOID_ARTHRITIS	48.7611
10	0.1	Q5T2N8	LUPUS_ERYTHEMATOSUS_SYSTEMIC_//_INCREASED_AUTOANTIGEN_AVAILABILITY	11.2607
10	0.1	Q06455	RHEUMATOID_ARTHRITIS_//_BONE_EROSION_RHEUMATOID_ARTHRITIS	74.4341
10	0.1	O75081	MYASTHENIA_GRAVIS	8.94085
10	0.05	Q9BYK8	RHEUMATOID_ARTHRITIS_//_AUTOIMMUNE_RESPONSE_RHEUMATOID_ARTHRITIS	4.09196
10	0.05	Q9BYK8	RHEUMATOID_ARTHRITIS	7.60288
10	0.05	Q9NR48	LUPUS_ERYTHEMATOSUS_SYSTEMIC_//_INCREASED_AUTOANTIGEN_AVAILABILITY	23.8373
10	0.05	P10809	DERMATOMYOSITIS	65.5422
10	0.05	Q9BYK8	DIABETES_TYPE_I_//_AUTOIMMUNE_DESTRUCTION_OF_PANCREATIC__x001a_-CELLS	22.8684
10	0.05	Q9NR48	THYROIDITIS_//_DRUG-INDUCED_THYROIDITIS	6.19865
10	0.05	Q9NR48	RHEUMATOID_ARTHRITIS_//_BONE_EROSION_RHEUMATOID_ARTHRITIS	48.7611
10	0.05	Q9NR48	THYROIDITIS_//_DEVELOPMENT_OF_THYROID_AUTOIMMUNITY	59.0387
10	0.05	Q9NR48	RHEUMATOID_ARTHRITIS_//_SYNOVIAL_INFLAMMATION_RHEUMATOID_ARTHRITIS	6.24537
10	0.05	Q9NR48	LUPUS_ERYTHEMATOSUS_SYSTEMIC_//_DEFECTIVE_T-CELL_PHYSIOLOGY	7.35293
10	0.05	P10809	LUPUS_ERYTHEMATOSUS_SYSTEMIC_//_INCREASED_IFN_PRODUCTION_AND_UP-REGULATION_OF_IFN_INDUCIBLE_GENES	92.5312
10	0.05	Q9NR48	LUPUS_ERYTHEMATOSUS_SYSTEMIC_//_B-CELL_HYPERACTIVITY	13.5097
10	0.05	Q9NR48	ANEMIA_//_INEFFECTIVE_ERYTHROPOIESIS	12.603
10	0.05	Q14651	DIABETES_TYPE_I_//_AUTOIMMUNE_DESTRUCTION_OF_PANCREATIC__x001a_-CELLS	5.51301
10	0.05	Q9BYK8	THYROIDITIS_//_SUSTAINED_THYROCYTE_SURVIVAL_AND_THYROID_HORMONE_PRODUCTION	3.63613
10	0.05	Q9NR48	MYASTHENIA_GRAVIS	58.51
10	0.05	Q9NR48	MYASTHENIA_GRAVIS_//_MUSCULAR_ATROPHY_MG	35.2732
10	0.05	P10809	RHEUMATOID_ARTHRITIS_//_ARTICULAR_DESTRUCTION_RHEUMATOID_ARTHRITIS	26.2018
10	0.05	Q9BYK8	LUPUS_ERYTHEMATOSUS_SYSTEMIC_//_DEFECTIVE_SELF-TOLERANCE_CHECK-POINTS_AND_AUTO-ANTIBODY_PRODUCTION	3.94627
10	0.05	Q9NR48	THYROIDITIS_//_THYROID_DESTRUCTION_AND_REMODELLING	5.38399
10	0.05	P10809	LUPUS_ERYTHEMATOSUS_SYSTEMIC_//_IMMUNE-COMPLEX_DEPOSITION	55.8879
10	0.05	Q9BYK8	GUILLAIN-BARRE_SYNDROME	5.74842
10	0.05	Q9NR48	LUPUS_ERYTHEMATOSUS_SYSTEMIC_//_INCREASED_IFN_PRODUCTION_AND_UP-REGULATION_OF_IFN_INDUCIBLE_GENES	11.8831
10	0.05	Q9BYK8	ANEMIA	8.36307
10	0.05	P10809	LUPUS_ERYTHEMATOSUS_SYSTEMIC_//_B-CELL_HYPERACTIVITY	51.0536
10	0.05	Q9BYK8	MYASTHENIA_GRAVIS_//_SYNAPTIC_DYSFUNCTION_MG	3.9495
10	0.05	P13796	DIABETES_TYPE_I	9.97038
10	0.05	P10809	DERMATOMYOSITIS_//_COMPLEMENT-MEDIATED_CELL_CYTOTOXICITY_DM	50.6289
10	0.05	Q9NR48	RHEUMATOID_ARTHRITIS_//_ARTICULAR_DESTRUCTION_RHEUMATOID_ARTHRITIS	7.13482
10	0.05	Q9BYK8	LUPUS_ERYTHEMATOSUS_SYSTEMIC_//_INCREASED_AUTOANTIGEN_AVAILABILITY	6.6739
10	0.05	P13797	DIABETES_TYPE_I_//_AUTOIMMUNE_DESTRUCTION_OF_PANCREATIC__x001a_-CELLS	61.5349
10	0.05	P10809	DERMATOMYOSITIS_//_SKIN_AND_MUSCLE_ATROPHY_DM	90.5555
10	0.05	P10809	RHEUMATOID_ARTHRITIS_//_AUTOIMMUNE_RESPONSE_RHEUMATOID_ARTHRITIS	32.1871
10	0.05	Q9NR48	LUPUS_ERYTHEMATOSUS_SYSTEMIC_//_IMMUNE-COMPLEX_DEPOSITION	4.56844
10	0.05	Q9BYK8	ANEMIA_//_EXCESSIVE_BLOOD_LOSS_(HEMORRHAGE)	54.4858
10	0.05	Q9NR48	GUILLAIN-BARRE_SYNDROME_//_B_CELL_ANTIBODY-DEPENDENT_RESPONSE_GBS	17.4363
10	0.05	Q9BYK8	DIABETES_TYPE_I	22.8684
10	0.05	Q9BYK8	ANEMIA_//_EXCESSIVE_BLOOD_CELL_DESTRUCTION_(HEMOLYSIS)	27.571
10	0.05	Q9NR48	GUILLAIN-BARRE_SYNDROME_//_COMPLEMENT-MEDIATED_CELL_CYTOTOXICITY_GBS	17.4363
10	0.05	P10809	LUPUS_ERYTHEMATOSUS_SYSTEMIC	71.8926
10	0.05	Q9BYK8	THYROIDITIS_//_THYROCYTE_APOPTOSIS_AND_CYTOTOXICITY	8.99971
10	0.05	Q9BYK8	MYASTHENIA_GRAVIS_//_B_CELL_ANTIBODY-DEPENDENT_RESPONSE_MG	44.8051
10	0.05	Q9BYK8	MYASTHENIA_GRAVIS_//_MUSCULAR_ATROPHY_MG	20.1929
10	0.05	Q9NR48	RHEUMATOID_ARTHRITIS_//_AUTOIMMUNE_RESPONSE_RHEUMATOID_ARTHRITIS	33.6577
10	0.05	Q9BYK8	GUILLAIN-BARRE_SYNDROME_//_MYELIN_DAMAGE_AND_AXONAL_DISORGANISATION_GBS	3.54317
10	0.05	Q14651	DIABETES_TYPE_I	5.51301
10	0.05	Q9BYK8	THYROIDITIS_//_THYROID_DESTRUCTION_AND_REMODELLING	12.1521
10	0.05	Q9NR48	DIABETES_TYPE_I_//_AUTOIMMUNE_DESTRUCTION_OF_PANCREATIC__x001a_-CELLS	11.9257
10	0.05	Q9BYK8	LUPUS_ERYTHEMATOSUS_SYSTEMIC_//_INCREASED_IFN_PRODUCTION_AND_UP-REGULATION_OF_IFN_INDUCIBLE_GENES	18.286
10	0.05	Q9BYK8	RHEUMATOID_ARTHRITIS_//_BONE_EROSION_RHEUMATOID_ARTHRITIS	23.8939
10	0.05	Q9BYK8	THYROIDITIS	12.2989
10	0.05	P10809	LUPUS_ERYTHEMATOSUS_SYSTEMIC_//_DEFECTIVE_SELF-TOLERANCE_CHECK-POINTS_AND_AUTO-ANTIBODY_PRODUCTION	39.4364
10	0.05	Q9NR48	LUPUS_ERYTHEMATOSUS_SYSTEMIC	15.6976
10	0.05	Q9NR48	GUILLAIN-BARRE_SYNDROME_//_TH1_RESPONSE_AGAINST_MYELIN_AND_NODAL_PROTEINS_GBS	59.9782
10	0.05	Q9BYK8	RHEUMATOID_ARTHRITIS_//_ARTICULAR_DESTRUCTION_RHEUMATOID_ARTHRITIS	3.7263
10	0.05	Q9NR48	THYROIDITIS_//_SUSTAINED_THYROCYTE_SURVIVAL_AND_THYROID_HORMONE_PRODUCTION	3.94803
10	0.05	Q9BYK8	THYROIDITIS_//_DRUG-INDUCED_THYROIDITIS	3.67413
10	0.05	P10809	RHEUMATOID_ARTHRITIS	86.7935
10	0.05	Q9BYK8	THYROIDITIS_//_DEVELOPMENT_OF_THYROID_AUTOIMMUNITY	6.41476
10	0.05	Q9BYK8	RHEUMATOID_ARTHRITIS_//_SYNOVIAL_INFLAMMATION_RHEUMATOID_ARTHRITIS	9.05694
10	0.05	Q9NR48	LUPUS_ERYTHEMATOSUS_SYSTEMIC_//_DEFECTIVE_SELF-TOLERANCE_CHECK-POINTS_AND_AUTO-ANTIBODY_PRODUCTION	15.6285
10	0.05	Q9BYK8	LUPUS_ERYTHEMATOSUS_SYSTEMIC_//_DEFECTIVE_T-CELL_PHYSIOLOGY	5.17379
10	0.05	Q9BYK8	LUPUS_ERYTHEMATOSUS_SYSTEMIC_//_B-CELL_HYPERACTIVITY	3.58757
10	0.05	Q9BYK8	ANEMIA_//_INEFFECTIVE_ERYTHROPOIESIS	7.87956
10	0.05	Q9NR48	ANEMIA	10.9936
10	0.05	Q9BYK8	MYASTHENIA_GRAVIS	43.3315
10	0.05	P10809	DERMATOMYOSITIS_//_T_CELL_ACTIVATION_AND_B_CELL_ANTIBODY-DEPENDENT_RESPONSE_DM	40.3639
10	0.05	Q9NR48	MYASTHENIA_GRAVIS_//_SYNAPTIC_DYSFUNCTION_MG	5.16006
10	0.05	Q9NR48	RHEUMATOID_ARTHRITIS	34.6574
10	0.05	Q9NR48	ANEMIA_//_EXCESSIVE_BLOOD_LOSS_(HEMORRHAGE)	54.4858
10	0.05	Q9BYK8	LUPUS_ERYTHEMATOSUS_SYSTEMIC	10.2086
10	0.05	Q9NR48	DIABETES_TYPE_I	11.9257
10	0.05	Q9NR48	ANEMIA_//_EXCESSIVE_BLOOD_CELL_DESTRUCTION_(HEMOLYSIS)	16.9453
10	0.05	P10809	RHEUMATOID_ARTHRITIS_//_BONE_EROSION_RHEUMATOID_ARTHRITIS	68.9227
10	0.05	Q9BYK8	GUILLAIN-BARRE_SYNDROME_//_TH1_RESPONSE_AGAINST_MYELIN_AND_NODAL_PROTEINS_GBS	6.42866
10	0.05	Q9NR48	THYROIDITIS_//_THYROCYTE_APOPTOSIS_AND_CYTOTOXICITY	45.6365
10	0.05	P10809	DERMATOMYOSITIS_//_EXAGGERATED_INNATE_IMMUNE_RESPONSE_DM	64.0219
10	0.05	Q9BYK8	LUPUS_ERYTHEMATOSUS_SYSTEMIC_//_IMMUNE-COMPLEX_DEPOSITION	4.77726
10	0.05	Q9NR48	MYASTHENIA_GRAVIS_//_B_CELL_ANTIBODY-DEPENDENT_RESPONSE_MG	66.449
10	0.05	P10809	LUPUS_ERYTHEMATOSUS_SYSTEMIC_//_INCREASED_AUTOANTIGEN_AVAILABILITY	27.3468
10	0.05	P13797	DIABETES_TYPE_I	61.5349
10	0.05	Q9NR48	GUILLAIN-BARRE_SYNDROME_//_MYELIN_DAMAGE_AND_AXONAL_DISORGANISATION_GBS	58.8162
10	0.05	Q9BYK8	GUILLAIN-BARRE_SYNDROME_//_B_CELL_ANTIBODY-DEPENDENT_RESPONSE_GBS	14.5748
10	0.05	Q9BYK8	GUILLAIN-BARRE_SYNDROME_//_COMPLEMENT-MEDIATED_CELL_CYTOTOXICITY_GBS	3.68297
10	0.05	Q9NR48	GUILLAIN-BARRE_SYNDROME	59.4361
10	0.05	P13796	DIABETES_TYPE_I_//_AUTOIMMUNE_DESTRUCTION_OF_PANCREATIC__x001a_-CELLS	9.97038
10	0.05	P10809	RHEUMATOID_ARTHRITIS_//_SYNOVIAL_INFLAMMATION_RHEUMATOID_ARTHRITIS	93.4926
10	0.05	Q9NR48	THYROIDITIS	67.77
10	0.05	P10809	LUPUS_ERYTHEMATOSUS_SYSTEMIC_//_DEFECTIVE_T-CELL_PHYSIOLOGY	74.7942
10	0.01	P10809	LUPUS_ERYTHEMATOSUS_SYSTEMIC_//_B-CELL_HYPERACTIVITY	51.0536
10	0.01	P10809	LUPUS_ERYTHEMATOSUS_SYSTEMIC_//_DEFECTIVE_SELF-TOLERANCE_CHECK-POINTS_AND_AUTO-ANTIBODY_PRODUCTION	39.4364
10	0.01	P13796	DIABETES_TYPE_I	9.97038
10	0.01	P10809	DERMATOMYOSITIS	65.5422
10	0.01	P10809	DERMATOMYOSITIS_//_COMPLEMENT-MEDIATED_CELL_CYTOTOXICITY_DM	50.6289
10	0.01	P10809	DERMATOMYOSITIS_//_SKIN_AND_MUSCLE_ATROPHY_DM	90.5555
10	0.01	P13797	DIABETES_TYPE_I_//_AUTOIMMUNE_DESTRUCTION_OF_PANCREATIC__x001a_-CELLS	61.5349
10	0.01	P10809	RHEUMATOID_ARTHRITIS_//_AUTOIMMUNE_RESPONSE_RHEUMATOID_ARTHRITIS	32.1871
10	0.01	P10809	RHEUMATOID_ARTHRITIS_//_BONE_EROSION_RHEUMATOID_ARTHRITIS	68.9227
10	0.01	P10809	LUPUS_ERYTHEMATOSUS_SYSTEMIC_//_INCREASED_IFN_PRODUCTION_AND_UP-REGULATION_OF_IFN_INDUCIBLE_GENES	92.5312
10	0.01	P10809	RHEUMATOID_ARTHRITIS	86.7935
10	0.01	P10809	DERMATOMYOSITIS_//_EXAGGERATED_INNATE_IMMUNE_RESPONSE_DM	64.0219
10	0.01	Q14651	DIABETES_TYPE_I_//_AUTOIMMUNE_DESTRUCTION_OF_PANCREATIC__x001a_-CELLS	5.51301
10	0.01	P10809	LUPUS_ERYTHEMATOSUS_SYSTEMIC_//_INCREASED_AUTOANTIGEN_AVAILABILITY	27.3468
10	0.01	P13797	DIABETES_TYPE_I	61.5349
10	0.01	P10809	LUPUS_ERYTHEMATOSUS_SYSTEMIC	71.8926
10	0.01	P10809	RHEUMATOID_ARTHRITIS_//_SYNOVIAL_INFLAMMATION_RHEUMATOID_ARTHRITIS	93.4926
10	0.01	P10809	RHEUMATOID_ARTHRITIS_//_ARTICULAR_DESTRUCTION_RHEUMATOID_ARTHRITIS	26.2018
10	0.01	P13796	DIABETES_TYPE_I_//_AUTOIMMUNE_DESTRUCTION_OF_PANCREATIC__x001a_-CELLS	9.97038
10	0.01	P10809	LUPUS_ERYTHEMATOSUS_SYSTEMIC_//_IMMUNE-COMPLEX_DEPOSITION	55.8879
10	0.01	Q14651	DIABETES_TYPE_I	5.51301
10	0.01	P10809	LUPUS_ERYTHEMATOSUS_SYSTEMIC_//_DEFECTIVE_T-CELL_PHYSIOLOGY	74.7942
10	0.01	P10809	DERMATOMYOSITIS_//_T_CELL_ACTIVATION_AND_B_CELL_ANTIBODY-DEPENDENT_RESPONSE_DM	40.3639
10	0.001	P13797	DIABETES_TYPE_I_//_AUTOIMMUNE_DESTRUCTION_OF_PANCREATIC__x001a_-CELLS	61.5349
10	0.001	P13796	DIABETES_TYPE_I_//_AUTOIMMUNE_DESTRUCTION_OF_PANCREATIC__x001a_-CELLS	9.97038
10	0.001	Q14651	DIABETES_TYPE_I_//_AUTOIMMUNE_DESTRUCTION_OF_PANCREATIC__x001a_-CELLS	5.51301
10	0.001	Q14651	DIABETES_TYPE_I	5.51301
10	0.001	P13796	DIABETES_TYPE_I	9.97038
10	0.001	P13797	DIABETES_TYPE_I	61.5349
2	0.1	Q9P2E3	LUPUS_ERYTHEMATOSUS_SYSTEMIC_//_B-CELL_HYPERACTIVITY	3.31489
2	0.1	Q9P2E3	ANEMIA_//_INEFFECTIVE_ERYTHROPOIESIS	5.16606
2	0.1	Q9BYK8	RHEUMATOID_ARTHRITIS_//_AUTOIMMUNE_RESPONSE_RHEUMATOID_ARTHRITIS	4.09196
2	0.1	O60603	THYROIDITIS_//_THYROID_DESTRUCTION_AND_REMODELLING	65.9993
2	0.1	Q9P2E3	MYASTHENIA_GRAVIS	11.5676
2	0.1	Q9BYK8	RHEUMATOID_ARTHRITIS	7.60288
2	0.1	Q9P2E3	MYASTHENIA_GRAVIS_//_MUSCULAR_ATROPHY_MG	21.8209
2	0.1	Q9NR48	LUPUS_ERYTHEMATOSUS_SYSTEMIC_//_INCREASED_AUTOANTIGEN_AVAILABILITY	23.8373
2	0.1	P10809	DERMATOMYOSITIS	65.5422
2	0.1	O60603	LUPUS_ERYTHEMATOSUS_SYSTEMIC_//_INCREASED_IFN_PRODUCTION_AND_UP-REGULATION_OF_IFN_INDUCIBLE_GENES	68.686
2	0.1	O60603	RHEUMATOID_ARTHRITIS_//_BONE_EROSION_RHEUMATOID_ARTHRITIS	84.2585
2	0.1	O60603	THYROIDITIS	74.6395
2	0.1	Q9BYK8	DIABETES_TYPE_I_//_AUTOIMMUNE_DESTRUCTION_OF_PANCREATIC__x001a_-CELLS	22.8684
2	0.1	Q9NR48	THYROIDITIS_//_DRUG-INDUCED_THYROIDITIS	6.19865
2	0.1	Q9NR48	RHEUMATOID_ARTHRITIS_//_BONE_EROSION_RHEUMATOID_ARTHRITIS	48.7611
2	0.1	P17544	LUPUS_ERYTHEMATOSUS_SYSTEMIC_//_DEFECTIVE_SELF-TOLERANCE_CHECK-POINTS_AND_AUTO-ANTIBODY_PRODUCTION	46.1251
2	0.1	Q9P2E3	THYROIDITIS_//_THYROID_DESTRUCTION_AND_REMODELLING	3.65282
2	0.1	Q9NR48	THYROIDITIS_//_DEVELOPMENT_OF_THYROID_AUTOIMMUNITY	59.0387
2	0.1	P17544	GUILLAIN-BARRE_SYNDROME	40.5296
2	0.1	Q9NR48	RHEUMATOID_ARTHRITIS_//_SYNOVIAL_INFLAMMATION_RHEUMATOID_ARTHRITIS	6.24537
2	0.1	Q9P2E3	LUPUS_ERYTHEMATOSUS_SYSTEMIC_//_INCREASED_IFN_PRODUCTION_AND_UP-REGULATION_OF_IFN_INDUCIBLE_GENES	12.2386
2	0.1	Q9NR48	LUPUS_ERYTHEMATOSUS_SYSTEMIC_//_DEFECTIVE_T-CELL_PHYSIOLOGY	7.35293
2	0.1	O60603	RHEUMATOID_ARTHRITIS_//_ARTICULAR_DESTRUCTION_RHEUMATOID_ARTHRITIS	92.819
2	0.1	P10809	LUPUS_ERYTHEMATOSUS_SYSTEMIC_//_INCREASED_IFN_PRODUCTION_AND_UP-REGULATION_OF_IFN_INDUCIBLE_GENES	92.5312
2	0.1	P17544	ANEMIA	12.5194
2	0.1	O60603	THYROIDITIS_//_DRUG-INDUCED_THYROIDITIS	69.0289
2	0.1	Q9NR48	LUPUS_ERYTHEMATOSUS_SYSTEMIC_//_B-CELL_HYPERACTIVITY	13.5097
2	0.1	Q9NR48	ANEMIA_//_INEFFECTIVE_ERYTHROPOIESIS	12.603
2	0.1	O60603	THYROIDITIS_//_DEVELOPMENT_OF_THYROID_AUTOIMMUNITY	87.6824
2	0.1	P17544	MYASTHENIA_GRAVIS_//_SYNAPTIC_DYSFUNCTION_MG	17.9969
2	0.1	P15924	DIABETES_TYPE_I	65.76
2	0.1	Q9BYK8	THYROIDITIS_//_SUSTAINED_THYROCYTE_SURVIVAL_AND_THYROID_HORMONE_PRODUCTION	3.63613
2	0.1	Q9NR48	MYASTHENIA_GRAVIS	58.51
2	0.1	O60603	RHEUMATOID_ARTHRITIS_//_SYNOVIAL_INFLAMMATION_RHEUMATOID_ARTHRITIS	87.3964
2	0.1	Q9NR48	MYASTHENIA_GRAVIS_//_MUSCULAR_ATROPHY_MG	35.2732
2	0.1	O60603	LUPUS_ERYTHEMATOSUS_SYSTEMIC_//_DEFECTIVE_T-CELL_PHYSIOLOGY	69.2454
2	0.1	Q9P2E3	RHEUMATOID_ARTHRITIS_//_ARTICULAR_DESTRUCTION_RHEUMATOID_ARTHRITIS	3.70152
2	0.1	P10809	RHEUMATOID_ARTHRITIS_//_ARTICULAR_DESTRUCTION_RHEUMATOID_ARTHRITIS	26.2018
2	0.1	P17544	LUPUS_ERYTHEMATOSUS_SYSTEMIC_//_INCREASED_AUTOANTIGEN_AVAILABILITY	7.7537
2	0.1	Q9BYK8	LUPUS_ERYTHEMATOSUS_SYSTEMIC_//_DEFECTIVE_SELF-TOLERANCE_CHECK-POINTS_AND_AUTO-ANTIBODY_PRODUCTION	3.94627
2	0.1	O60603	ANEMIA_//_INEFFECTIVE_ERYTHROPOIESIS	60.0987
2	0.1	O60603	LUPUS_ERYTHEMATOSUS_SYSTEMIC_//_B-CELL_HYPERACTIVITY	66.6804
2	0.1	Q9NR48	THYROIDITIS_//_THYROID_DESTRUCTION_AND_REMODELLING	5.38399
2	0.1	Q9P2E3	LUPUS_ERYTHEMATOSUS_SYSTEMIC_//_IMMUNE-COMPLEX_DEPOSITION	3.5857
2	0.1	P10809	LUPUS_ERYTHEMATOSUS_SYSTEMIC_//_IMMUNE-COMPLEX_DEPOSITION	55.8879
2	0.1	Q9BYK8	GUILLAIN-BARRE_SYNDROME	5.74842
2	0.1	O60603	MYASTHENIA_GRAVIS	67.3367
2	0.1	Q9NR48	LUPUS_ERYTHEMATOSUS_SYSTEMIC_//_INCREASED_IFN_PRODUCTION_AND_UP-REGULATION_OF_IFN_INDUCIBLE_GENES	11.8831
2	0.1	Q9P2E3	GUILLAIN-BARRE_SYNDROME_//_B_CELL_ANTIBODY-DEPENDENT_RESPONSE_GBS	3.65169
2	0.1	P17544	ANEMIA_//_EXCESSIVE_BLOOD_LOSS_(HEMORRHAGE)	63.6888
2	0.1	Q9BYK8	ANEMIA	8.36307
2	0.1	P17544	DIABETES_TYPE_I	64.5926
2	0.1	Q9P2E3	GUILLAIN-BARRE_SYNDROME_//_COMPLEMENT-MEDIATED_CELL_CYTOTOXICITY_GBS	3.68297
2	0.1	P17544	ANEMIA_//_EXCESSIVE_BLOOD_CELL_DESTRUCTION_(HEMOLYSIS)	62.8772
2	0.1	P10809	LUPUS_ERYTHEMATOSUS_SYSTEMIC_//_B-CELL_HYPERACTIVITY	51.0536
2	0.1	Q9BYK8	MYASTHENIA_GRAVIS_//_SYNAPTIC_DYSFUNCTION_MG	3.9495
2	0.1	P17544	THYROIDITIS_//_THYROCYTE_APOPTOSIS_AND_CYTOTOXICITY	71.465
2	0.1	P10809	DERMATOMYOSITIS_//_COMPLEMENT-MEDIATED_CELL_CYTOTOXICITY_DM	50.6289
2	0.1	Q9NR48	RHEUMATOID_ARTHRITIS_//_ARTICULAR_DESTRUCTION_RHEUMATOID_ARTHRITIS	7.13482
2	0.1	Q9BYK8	LUPUS_ERYTHEMATOSUS_SYSTEMIC_//_INCREASED_AUTOANTIGEN_AVAILABILITY	6.6739
2	0.1	P17544	MYASTHENIA_GRAVIS_//_B_CELL_ANTIBODY-DEPENDENT_RESPONSE_MG	43.0917
2	0.1	P17544	MYASTHENIA_GRAVIS_//_MUSCULAR_ATROPHY_MG	76.8921
2	0.1	Q9P2E3	RHEUMATOID_ARTHRITIS_//_AUTOIMMUNE_RESPONSE_RHEUMATOID_ARTHRITIS	14.1889
2	0.1	P10809	DERMATOMYOSITIS_//_SKIN_AND_MUSCLE_ATROPHY_DM	90.5555
2	0.1	P10809	RHEUMATOID_ARTHRITIS_//_AUTOIMMUNE_RESPONSE_RHEUMATOID_ARTHRITIS	32.1871
2	0.1	P17544	GUILLAIN-BARRE_SYNDROME_//_MYELIN_DAMAGE_AND_AXONAL_DISORGANISATION_GBS	71.2077
2	0.1	O60603	LUPUS_ERYTHEMATOSUS_SYSTEMIC	72.5521
2	0.1	Q9NR48	LUPUS_ERYTHEMATOSUS_SYSTEMIC_//_IMMUNE-COMPLEX_DEPOSITION	4.56844
2	0.1	Q9P2E3	DIABETES_TYPE_I_//_AUTOIMMUNE_DESTRUCTION_OF_PANCREATIC__x001a_-CELLS	23.9866
2	0.1	P17544	THYROIDITIS_//_THYROID_DESTRUCTION_AND_REMODELLING	25.1459
2	0.1	Q9BYK8	ANEMIA_//_EXCESSIVE_BLOOD_LOSS_(HEMORRHAGE)	54.4858
2	0.1	Q9NR48	GUILLAIN-BARRE_SYNDROME_//_B_CELL_ANTIBODY-DEPENDENT_RESPONSE_GBS	17.4363
2	0.1	Q9BYK8	DIABETES_TYPE_I	22.8684
2	0.1	Q9BYK8	ANEMIA_//_EXCESSIVE_BLOOD_CELL_DESTRUCTION_(HEMOLYSIS)	27.571
2	0.1	O60603	GUILLAIN-BARRE_SYNDROME_//_TH1_RESPONSE_AGAINST_MYELIN_AND_NODAL_PROTEINS_GBS	69.4946
2	0.1	Q9NR48	GUILLAIN-BARRE_SYNDROME_//_COMPLEMENT-MEDIATED_CELL_CYTOTOXICITY_GBS	17.4363
2	0.1	P17544	LUPUS_ERYTHEMATOSUS_SYSTEMIC_//_INCREASED_IFN_PRODUCTION_AND_UP-REGULATION_OF_IFN_INDUCIBLE_GENES	9.7203
2	0.1	P17544	RHEUMATOID_ARTHRITIS_//_BONE_EROSION_RHEUMATOID_ARTHRITIS	63.7959
2	0.1	P17544	THYROIDITIS	70.238
2	0.1	Q9P2E3	LUPUS_ERYTHEMATOSUS_SYSTEMIC	3.55645
2	0.1	O60603	THYROIDITIS_//_SUSTAINED_THYROCYTE_SURVIVAL_AND_THYROID_HORMONE_PRODUCTION	70.2079
2	0.1	O60603	LUPUS_ERYTHEMATOSUS_SYSTEMIC_//_IMMUNE-COMPLEX_DEPOSITION	71.6738
2	0.1	P10809	LUPUS_ERYTHEMATOSUS_SYSTEMIC	71.8926
2	0.1	Q9BYK8	THYROIDITIS_//_THYROCYTE_APOPTOSIS_AND_CYTOTOXICITY	8.99971
2	0.1	Q9P2E3	GUILLAIN-BARRE_SYNDROME_//_TH1_RESPONSE_AGAINST_MYELIN_AND_NODAL_PROTEINS_GBS	3.6994
2	0.1	O60603	GUILLAIN-BARRE_SYNDROME_//_B_CELL_ANTIBODY-DEPENDENT_RESPONSE_GBS	72.1348
2	0.1	Q9BYK8	MYASTHENIA_GRAVIS_//_B_CELL_ANTIBODY-DEPENDENT_RESPONSE_MG	44.8051
2	0.1	Q9BYK8	MYASTHENIA_GRAVIS_//_MUSCULAR_ATROPHY_MG	20.1929
2	0.1	O60603	GUILLAIN-BARRE_SYNDROME_//_COMPLEMENT-MEDIATED_CELL_CYTOTOXICITY_GBS	40.0892
2	0.1	Q9NR48	RHEUMATOID_ARTHRITIS_//_AUTOIMMUNE_RESPONSE_RHEUMATOID_ARTHRITIS	33.6577
2	0.1	P17544	RHEUMATOID_ARTHRITIS_//_ARTICULAR_DESTRUCTION_RHEUMATOID_ARTHRITIS	21.9134
2	0.1	Q9P2E3	THYROIDITIS_//_SUSTAINED_THYROCYTE_SURVIVAL_AND_THYROID_HORMONE_PRODUCTION	3.73005
2	0.1	Q9BYK8	GUILLAIN-BARRE_SYNDROME_//_MYELIN_DAMAGE_AND_AXONAL_DISORGANISATION_GBS	3.54317
2	0.1	P17544	THYROIDITIS_//_DRUG-INDUCED_THYROIDITIS	15.0053
2	0.1	Q9BYK8	THYROIDITIS_//_THYROID_DESTRUCTION_AND_REMODELLING	12.1521
2	0.1	P17544	THYROIDITIS_//_DEVELOPMENT_OF_THYROID_AUTOIMMUNITY	64.6464
2	0.1	Q9NR48	DIABETES_TYPE_I_//_AUTOIMMUNE_DESTRUCTION_OF_PANCREATIC__x001a_-CELLS	11.9257
2	0.1	Q9P2E3	LUPUS_ERYTHEMATOSUS_SYSTEMIC_//_DEFECTIVE_SELF-TOLERANCE_CHECK-POINTS_AND_AUTO-ANTIBODY_PRODUCTION	3.94627
2	0.1	P17544	RHEUMATOID_ARTHRITIS_//_SYNOVIAL_INFLAMMATION_RHEUMATOID_ARTHRITIS	67.4347
2	0.1	Q9BYK8	LUPUS_ERYTHEMATOSUS_SYSTEMIC_//_INCREASED_IFN_PRODUCTION_AND_UP-REGULATION_OF_IFN_INDUCIBLE_GENES	18.286
2	0.1	Q9BYK8	RHEUMATOID_ARTHRITIS_//_BONE_EROSION_RHEUMATOID_ARTHRITIS	23.8939
2	0.1	Q9BYK8	THYROIDITIS	12.2989
2	0.1	P17544	LUPUS_ERYTHEMATOSUS_SYSTEMIC_//_DEFECTIVE_T-CELL_PHYSIOLOGY	16.7254
2	0.1	P10809	LUPUS_ERYTHEMATOSUS_SYSTEMIC_//_DEFECTIVE_SELF-TOLERANCE_CHECK-POINTS_AND_AUTO-ANTIBODY_PRODUCTION	39.4364
2	0.1	O60603	RHEUMATOID_ARTHRITIS_//_AUTOIMMUNE_RESPONSE_RHEUMATOID_ARTHRITIS	15.3619
2	0.1	Q9NR48	LUPUS_ERYTHEMATOSUS_SYSTEMIC	15.6976
2	0.1	O60603	RHEUMATOID_ARTHRITIS	76.2002
2	0.1	P17544	LUPUS_ERYTHEMATOSUS_SYSTEMIC_//_B-CELL_HYPERACTIVITY	17.6095
2	0.1	P17544	ANEMIA_//_INEFFECTIVE_ERYTHROPOIESIS	14.4038
2	0.1	Q9P2E3	ANEMIA	5.76751
2	0.1	O60603	DIABETES_TYPE_I_//_AUTOIMMUNE_DESTRUCTION_OF_PANCREATIC__x001a_-CELLS	69.8456
2	0.1	P17544	MYASTHENIA_GRAVIS	42.8247
2	0.1	Q9NR48	GUILLAIN-BARRE_SYNDROME_//_TH1_RESPONSE_AGAINST_MYELIN_AND_NODAL_PROTEINS_GBS	59.9782
2	0.1	Q9P2E3	MYASTHENIA_GRAVIS_//_SYNAPTIC_DYSFUNCTION_MG	3.9495
2	0.1	Q9BYK8	RHEUMATOID_ARTHRITIS_//_ARTICULAR_DESTRUCTION_RHEUMATOID_ARTHRITIS	3.7263
2	0.1	Q9P2E3	RHEUMATOID_ARTHRITIS	5.04224
2	0.1	Q9NR48	THYROIDITIS_//_SUSTAINED_THYROCYTE_SURVIVAL_AND_THYROID_HORMONE_PRODUCTION	3.94803
2	0.1	Q9BYK8	THYROIDITIS_//_DRUG-INDUCED_THYROIDITIS	3.67413
2	0.1	P10809	RHEUMATOID_ARTHRITIS	86.7935
2	0.1	Q9BYK8	THYROIDITIS_//_DEVELOPMENT_OF_THYROID_AUTOIMMUNITY	6.41476
2	0.1	Q9BYK8	RHEUMATOID_ARTHRITIS_//_SYNOVIAL_INFLAMMATION_RHEUMATOID_ARTHRITIS	9.05694
2	0.1	Q9NR48	LUPUS_ERYTHEMATOSUS_SYSTEMIC_//_DEFECTIVE_SELF-TOLERANCE_CHECK-POINTS_AND_AUTO-ANTIBODY_PRODUCTION	15.6285
2	0.1	Q9BYK8	LUPUS_ERYTHEMATOSUS_SYSTEMIC_//_DEFECTIVE_T-CELL_PHYSIOLOGY	5.17379
2	0.1	Q9BYK8	LUPUS_ERYTHEMATOSUS_SYSTEMIC_//_B-CELL_HYPERACTIVITY	3.58757
2	0.1	Q9BYK8	ANEMIA_//_INEFFECTIVE_ERYTHROPOIESIS	7.87956
2	0.1	Q9P2E3	ANEMIA_//_EXCESSIVE_BLOOD_LOSS_(HEMORRHAGE)	54.4858
2	0.1	Q9P2E3	DIABETES_TYPE_I	23.9866
2	0.1	Q9P2E3	ANEMIA_//_EXCESSIVE_BLOOD_CELL_DESTRUCTION_(HEMOLYSIS)	4.35472
2	0.1	Q9NR48	ANEMIA	10.9936
2	0.1	P17544	LUPUS_ERYTHEMATOSUS_SYSTEMIC	65.2072
2	0.1	Q9BYK8	MYASTHENIA_GRAVIS	43.3315
2	0.1	O60603	LUPUS_ERYTHEMATOSUS_SYSTEMIC_//_DEFECTIVE_SELF-TOLERANCE_CHECK-POINTS_AND_AUTO-ANTIBODY_PRODUCTION	74.0572
2	0.1	Q9NR48	MYASTHENIA_GRAVIS_//_SYNAPTIC_DYSFUNCTION_MG	5.16006
2	0.1	Q9P2E3	THYROIDITIS_//_THYROCYTE_APOPTOSIS_AND_CYTOTOXICITY	8.99971
2	0.1	P17544	GUILLAIN-BARRE_SYNDROME_//_TH1_RESPONSE_AGAINST_MYELIN_AND_NODAL_PROTEINS_GBS	69.1869
2	0.1	P10809	DERMATOMYOSITIS_//_T_CELL_ACTIVATION_AND_B_CELL_ANTIBODY-DEPENDENT_RESPONSE_DM	40.3639
2	0.1	Q9NR48	RHEUMATOID_ARTHRITIS	34.6574
2	0.1	O60603	GUILLAIN-BARRE_SYNDROME	60.2929
2	0.1	P17544	THYROIDITIS_//_SUSTAINED_THYROCYTE_SURVIVAL_AND_THYROID_HORMONE_PRODUCTION	22.2294
2	0.1	O60603	ANEMIA	62.2297
2	0.1	Q9P2E3	MYASTHENIA_GRAVIS_//_B_CELL_ANTIBODY-DEPENDENT_RESPONSE_MG	13.731
2	0.1	P17544	LUPUS_ERYTHEMATOSUS_SYSTEMIC_//_IMMUNE-COMPLEX_DEPOSITION	15.9385
2	0.1	Q9P2E3	GUILLAIN-BARRE_SYNDROME_//_MYELIN_DAMAGE_AND_AXONAL_DISORGANISATION_GBS	3.85826
2	0.1	O60603	MYASTHENIA_GRAVIS_//_SYNAPTIC_DYSFUNCTION_MG	52.6835
2	0.1	P17544	GUILLAIN-BARRE_SYNDROME_//_B_CELL_ANTIBODY-DEPENDENT_RESPONSE_GBS	63.258
2	0.1	Q9P2E3	GUILLAIN-BARRE_SYNDROME	3.52628
2	0.1	P17544	GUILLAIN-BARRE_SYNDROME_//_COMPLEMENT-MEDIATED_CELL_CYTOTOXICITY_GBS	5.86807
2	0.1	P15924	DIABETES_TYPE_I_//_AUTOIMMUNE_DESTRUCTION_OF_PANCREATIC__x001a_-CELLS	65.76
2	0.1	Q9NR48	ANEMIA_//_EXCESSIVE_BLOOD_LOSS_(HEMORRHAGE)	54.4858
2	0.1	Q9BYK8	LUPUS_ERYTHEMATOSUS_SYSTEMIC	10.2086
2	0.1	Q9NR48	DIABETES_TYPE_I	11.9257
2	0.1	Q9NR48	ANEMIA_//_EXCESSIVE_BLOOD_CELL_DESTRUCTION_(HEMOLYSIS)	16.9453
2	0.1	O60603	LUPUS_ERYTHEMATOSUS_SYSTEMIC_//_INCREASED_AUTOANTIGEN_AVAILABILITY	31.4964
2	0.1	Q9P2E3	RHEUMATOID_ARTHRITIS_//_BONE_EROSION_RHEUMATOID_ARTHRITIS	7.60327
2	0.1	Q9P2E3	THYROIDITIS	8.09356
2	0.1	P10809	RHEUMATOID_ARTHRITIS_//_BONE_EROSION_RHEUMATOID_ARTHRITIS	68.9227
2	0.1	Q9BYK8	GUILLAIN-BARRE_SYNDROME_//_TH1_RESPONSE_AGAINST_MYELIN_AND_NODAL_PROTEINS_GBS	6.42866
2	0.1	Q9NR48	THYROIDITIS_//_THYROCYTE_APOPTOSIS_AND_CYTOTOXICITY	45.6365
2	0.1	P17544	RHEUMATOID_ARTHRITIS_//_AUTOIMMUNE_RESPONSE_RHEUMATOID_ARTHRITIS	13.2479
2	0.1	P10809	DERMATOMYOSITIS_//_EXAGGERATED_INNATE_IMMUNE_RESPONSE_DM	64.0219
2	0.1	O60603	ANEMIA_//_EXCESSIVE_BLOOD_LOSS_(HEMORRHAGE)	71.5176
2	0.1	Q9P2E3	LUPUS_ERYTHEMATOSUS_SYSTEMIC_//_INCREASED_AUTOANTIGEN_AVAILABILITY	9.69503
2	0.1	Q9BYK8	LUPUS_ERYTHEMATOSUS_SYSTEMIC_//_IMMUNE-COMPLEX_DEPOSITION	4.77726
2	0.1	P17544	RHEUMATOID_ARTHRITIS	68.776
2	0.1	Q9NR48	MYASTHENIA_GRAVIS_//_B_CELL_ANTIBODY-DEPENDENT_RESPONSE_MG	66.449
2	0.1	O60603	ANEMIA_//_EXCESSIVE_BLOOD_CELL_DESTRUCTION_(HEMOLYSIS)	27.571
2	0.1	O60603	DIABETES_TYPE_I	69.8456
2	0.1	P10809	LUPUS_ERYTHEMATOSUS_SYSTEMIC_//_INCREASED_AUTOANTIGEN_AVAILABILITY	27.3468
2	0.1	Q9NR48	GUILLAIN-BARRE_SYNDROME_//_MYELIN_DAMAGE_AND_AXONAL_DISORGANISATION_GBS	58.8162
2	0.1	P17544	DIABETES_TYPE_I_//_AUTOIMMUNE_DESTRUCTION_OF_PANCREATIC__x001a_-CELLS	64.5926
2	0.1	Q9P2E3	THYROIDITIS_//_DRUG-INDUCED_THYROIDITIS	3.54158
2	0.1	Q9BYK8	GUILLAIN-BARRE_SYNDROME_//_B_CELL_ANTIBODY-DEPENDENT_RESPONSE_GBS	14.5748
2	0.1	O60603	THYROIDITIS_//_THYROCYTE_APOPTOSIS_AND_CYTOTOXICITY	57.9112
2	0.1	Q9BYK8	GUILLAIN-BARRE_SYNDROME_//_COMPLEMENT-MEDIATED_CELL_CYTOTOXICITY_GBS	3.68297
2	0.1	Q9P2E3	THYROIDITIS_//_DEVELOPMENT_OF_THYROID_AUTOIMMUNITY	27.4859
2	0.1	Q9NR48	GUILLAIN-BARRE_SYNDROME	59.4361
2	0.1	Q9P2E3	RHEUMATOID_ARTHRITIS_//_SYNOVIAL_INFLAMMATION_RHEUMATOID_ARTHRITIS	8.75367
2	0.1	O60603	MYASTHENIA_GRAVIS_//_B_CELL_ANTIBODY-DEPENDENT_RESPONSE_MG	66.5096
2	0.1	Q9P2E3	LUPUS_ERYTHEMATOSUS_SYSTEMIC_//_DEFECTIVE_T-CELL_PHYSIOLOGY	10.2434
2	0.1	O60603	MYASTHENIA_GRAVIS_//_MUSCULAR_ATROPHY_MG	64.9745
2	0.1	P10809	RHEUMATOID_ARTHRITIS_//_SYNOVIAL_INFLAMMATION_RHEUMATOID_ARTHRITIS	93.4926
2	0.1	Q9NR48	THYROIDITIS	67.77
2	0.1	P10809	LUPUS_ERYTHEMATOSUS_SYSTEMIC_//_DEFECTIVE_T-CELL_PHYSIOLOGY	74.7942
2	0.1	O60603	GUILLAIN-BARRE_SYNDROME_//_MYELIN_DAMAGE_AND_AXONAL_DISORGANISATION_GBS	68.7444
2	0.05	Q9BYK8	RHEUMATOID_ARTHRITIS_//_AUTOIMMUNE_RESPONSE_RHEUMATOID_ARTHRITIS	4.09196
2	0.05	Q9BYK8	RHEUMATOID_ARTHRITIS	7.60288
2	0.05	Q9NR48	LUPUS_ERYTHEMATOSUS_SYSTEMIC_//_INCREASED_AUTOANTIGEN_AVAILABILITY	23.8373
2	0.05	P10809	DERMATOMYOSITIS	65.5422
2	0.05	Q9BYK8	DIABETES_TYPE_I_//_AUTOIMMUNE_DESTRUCTION_OF_PANCREATIC__x001a_-CELLS	22.8684
2	0.05	Q9NR48	THYROIDITIS_//_DRUG-INDUCED_THYROIDITIS	6.19865
2	0.05	Q9NR48	RHEUMATOID_ARTHRITIS_//_BONE_EROSION_RHEUMATOID_ARTHRITIS	48.7611
2	0.05	Q9NR48	THYROIDITIS_//_DEVELOPMENT_OF_THYROID_AUTOIMMUNITY	59.0387
2	0.05	Q9NR48	RHEUMATOID_ARTHRITIS_//_SYNOVIAL_INFLAMMATION_RHEUMATOID_ARTHRITIS	6.24537
2	0.05	Q9NR48	LUPUS_ERYTHEMATOSUS_SYSTEMIC_//_DEFECTIVE_T-CELL_PHYSIOLOGY	7.35293
2	0.05	P10809	LUPUS_ERYTHEMATOSUS_SYSTEMIC_//_INCREASED_IFN_PRODUCTION_AND_UP-REGULATION_OF_IFN_INDUCIBLE_GENES	92.5312
2	0.05	Q9NR48	LUPUS_ERYTHEMATOSUS_SYSTEMIC_//_B-CELL_HYPERACTIVITY	13.5097
2	0.05	Q9NR48	ANEMIA_//_INEFFECTIVE_ERYTHROPOIESIS	12.603
2	0.05	Q9BYK8	THYROIDITIS_//_SUSTAINED_THYROCYTE_SURVIVAL_AND_THYROID_HORMONE_PRODUCTION	3.63613
2	0.05	Q9NR48	MYASTHENIA_GRAVIS	58.51
2	0.05	Q9NR48	MYASTHENIA_GRAVIS_//_MUSCULAR_ATROPHY_MG	35.2732
2	0.05	P10809	RHEUMATOID_ARTHRITIS_//_ARTICULAR_DESTRUCTION_RHEUMATOID_ARTHRITIS	26.2018
2	0.05	Q9BYK8	LUPUS_ERYTHEMATOSUS_SYSTEMIC_//_DEFECTIVE_SELF-TOLERANCE_CHECK-POINTS_AND_AUTO-ANTIBODY_PRODUCTION	3.94627
2	0.05	Q9NR48	THYROIDITIS_//_THYROID_DESTRUCTION_AND_REMODELLING	5.38399
2	0.05	P10809	LUPUS_ERYTHEMATOSUS_SYSTEMIC_//_IMMUNE-COMPLEX_DEPOSITION	55.8879
2	0.05	Q9BYK8	GUILLAIN-BARRE_SYNDROME	5.74842
2	0.05	Q9NR48	LUPUS_ERYTHEMATOSUS_SYSTEMIC_//_INCREASED_IFN_PRODUCTION_AND_UP-REGULATION_OF_IFN_INDUCIBLE_GENES	11.8831
2	0.05	Q9BYK8	ANEMIA	8.36307
2	0.05	P10809	LUPUS_ERYTHEMATOSUS_SYSTEMIC_//_B-CELL_HYPERACTIVITY	51.0536
2	0.05	Q9BYK8	MYASTHENIA_GRAVIS_//_SYNAPTIC_DYSFUNCTION_MG	3.9495
2	0.05	P10809	DERMATOMYOSITIS_//_COMPLEMENT-MEDIATED_CELL_CYTOTOXICITY_DM	50.6289
2	0.05	Q9NR48	RHEUMATOID_ARTHRITIS_//_ARTICULAR_DESTRUCTION_RHEUMATOID_ARTHRITIS	7.13482
2	0.05	Q9BYK8	LUPUS_ERYTHEMATOSUS_SYSTEMIC_//_INCREASED_AUTOANTIGEN_AVAILABILITY	6.6739
2	0.05	P10809	DERMATOMYOSITIS_//_SKIN_AND_MUSCLE_ATROPHY_DM	90.5555
2	0.05	P10809	RHEUMATOID_ARTHRITIS_//_AUTOIMMUNE_RESPONSE_RHEUMATOID_ARTHRITIS	32.1871
2	0.05	Q9NR48	LUPUS_ERYTHEMATOSUS_SYSTEMIC_//_IMMUNE-COMPLEX_DEPOSITION	4.56844
2	0.05	Q9BYK8	ANEMIA_//_EXCESSIVE_BLOOD_LOSS_(HEMORRHAGE)	54.4858
2	0.05	Q9NR48	GUILLAIN-BARRE_SYNDROME_//_B_CELL_ANTIBODY-DEPENDENT_RESPONSE_GBS	17.4363
2	0.05	Q9BYK8	DIABETES_TYPE_I	22.8684
2	0.05	Q9BYK8	ANEMIA_//_EXCESSIVE_BLOOD_CELL_DESTRUCTION_(HEMOLYSIS)	27.571
2	0.05	Q9NR48	GUILLAIN-BARRE_SYNDROME_//_COMPLEMENT-MEDIATED_CELL_CYTOTOXICITY_GBS	17.4363
2	0.05	P10809	LUPUS_ERYTHEMATOSUS_SYSTEMIC	71.8926
2	0.05	Q9BYK8	THYROIDITIS_//_THYROCYTE_APOPTOSIS_AND_CYTOTOXICITY	8.99971
2	0.05	Q9BYK8	MYASTHENIA_GRAVIS_//_B_CELL_ANTIBODY-DEPENDENT_RESPONSE_MG	44.8051
2	0.05	Q9BYK8	MYASTHENIA_GRAVIS_//_MUSCULAR_ATROPHY_MG	20.1929
2	0.05	Q9NR48	RHEUMATOID_ARTHRITIS_//_AUTOIMMUNE_RESPONSE_RHEUMATOID_ARTHRITIS	33.6577
2	0.05	Q9BYK8	GUILLAIN-BARRE_SYNDROME_//_MYELIN_DAMAGE_AND_AXONAL_DISORGANISATION_GBS	3.54317
2	0.05	Q9BYK8	THYROIDITIS_//_THYROID_DESTRUCTION_AND_REMODELLING	12.1521
2	0.05	Q9NR48	DIABETES_TYPE_I_//_AUTOIMMUNE_DESTRUCTION_OF_PANCREATIC__x001a_-CELLS	11.9257
2	0.05	Q9BYK8	LUPUS_ERYTHEMATOSUS_SYSTEMIC_//_INCREASED_IFN_PRODUCTION_AND_UP-REGULATION_OF_IFN_INDUCIBLE_GENES	18.286
2	0.05	Q9BYK8	RHEUMATOID_ARTHRITIS_//_BONE_EROSION_RHEUMATOID_ARTHRITIS	23.8939
2	0.05	Q9BYK8	THYROIDITIS	12.2989
2	0.05	P10809	LUPUS_ERYTHEMATOSUS_SYSTEMIC_//_DEFECTIVE_SELF-TOLERANCE_CHECK-POINTS_AND_AUTO-ANTIBODY_PRODUCTION	39.4364
2	0.05	Q9NR48	LUPUS_ERYTHEMATOSUS_SYSTEMIC	15.6976
2	0.05	Q9NR48	GUILLAIN-BARRE_SYNDROME_//_TH1_RESPONSE_AGAINST_MYELIN_AND_NODAL_PROTEINS_GBS	59.9782
2	0.05	Q9BYK8	RHEUMATOID_ARTHRITIS_//_ARTICULAR_DESTRUCTION_RHEUMATOID_ARTHRITIS	3.7263
2	0.05	Q9NR48	THYROIDITIS_//_SUSTAINED_THYROCYTE_SURVIVAL_AND_THYROID_HORMONE_PRODUCTION	3.94803
2	0.05	Q9BYK8	THYROIDITIS_//_DRUG-INDUCED_THYROIDITIS	3.67413
2	0.05	P10809	RHEUMATOID_ARTHRITIS	86.7935
2	0.05	Q9BYK8	THYROIDITIS_//_DEVELOPMENT_OF_THYROID_AUTOIMMUNITY	6.41476
2	0.05	Q9BYK8	RHEUMATOID_ARTHRITIS_//_SYNOVIAL_INFLAMMATION_RHEUMATOID_ARTHRITIS	9.05694
2	0.05	Q9NR48	LUPUS_ERYTHEMATOSUS_SYSTEMIC_//_DEFECTIVE_SELF-TOLERANCE_CHECK-POINTS_AND_AUTO-ANTIBODY_PRODUCTION	15.6285
2	0.05	Q9BYK8	LUPUS_ERYTHEMATOSUS_SYSTEMIC_//_DEFECTIVE_T-CELL_PHYSIOLOGY	5.17379
2	0.05	Q9BYK8	LUPUS_ERYTHEMATOSUS_SYSTEMIC_//_B-CELL_HYPERACTIVITY	3.58757
2	0.05	Q9BYK8	ANEMIA_//_INEFFECTIVE_ERYTHROPOIESIS	7.87956
2	0.05	Q9NR48	ANEMIA	10.9936
2	0.05	Q9BYK8	MYASTHENIA_GRAVIS	43.3315
2	0.05	P10809	DERMATOMYOSITIS_//_T_CELL_ACTIVATION_AND_B_CELL_ANTIBODY-DEPENDENT_RESPONSE_DM	40.3639
2	0.05	Q9NR48	MYASTHENIA_GRAVIS_//_SYNAPTIC_DYSFUNCTION_MG	5.16006
2	0.05	Q9NR48	RHEUMATOID_ARTHRITIS	34.6574
2	0.05	Q9NR48	ANEMIA_//_EXCESSIVE_BLOOD_LOSS_(HEMORRHAGE)	54.4858
2	0.05	Q9BYK8	LUPUS_ERYTHEMATOSUS_SYSTEMIC	10.2086
2	0.05	Q9NR48	DIABETES_TYPE_I	11.9257
2	0.05	Q9NR48	ANEMIA_//_EXCESSIVE_BLOOD_CELL_DESTRUCTION_(HEMOLYSIS)	16.9453
2	0.05	P10809	RHEUMATOID_ARTHRITIS_//_BONE_EROSION_RHEUMATOID_ARTHRITIS	68.9227
2	0.05	Q9BYK8	GUILLAIN-BARRE_SYNDROME_//_TH1_RESPONSE_AGAINST_MYELIN_AND_NODAL_PROTEINS_GBS	6.42866
2	0.05	Q9NR48	THYROIDITIS_//_THYROCYTE_APOPTOSIS_AND_CYTOTOXICITY	45.6365
2	0.05	P10809	DERMATOMYOSITIS_//_EXAGGERATED_INNATE_IMMUNE_RESPONSE_DM	64.0219
2	0.05	Q9BYK8	LUPUS_ERYTHEMATOSUS_SYSTEMIC_//_IMMUNE-COMPLEX_DEPOSITION	4.77726
2	0.05	Q9NR48	MYASTHENIA_GRAVIS_//_B_CELL_ANTIBODY-DEPENDENT_RESPONSE_MG	66.449
2	0.05	P10809	LUPUS_ERYTHEMATOSUS_SYSTEMIC_//_INCREASED_AUTOANTIGEN_AVAILABILITY	27.3468
2	0.05	Q9NR48	GUILLAIN-BARRE_SYNDROME_//_MYELIN_DAMAGE_AND_AXONAL_DISORGANISATION_GBS	58.8162
2	0.05	Q9BYK8	GUILLAIN-BARRE_SYNDROME_//_B_CELL_ANTIBODY-DEPENDENT_RESPONSE_GBS	14.5748
2	0.05	Q9BYK8	GUILLAIN-BARRE_SYNDROME_//_COMPLEMENT-MEDIATED_CELL_CYTOTOXICITY_GBS	3.68297
2	0.05	Q9NR48	GUILLAIN-BARRE_SYNDROME	59.4361
2	0.05	P10809	RHEUMATOID_ARTHRITIS_//_SYNOVIAL_INFLAMMATION_RHEUMATOID_ARTHRITIS	93.4926
2	0.05	Q9NR48	THYROIDITIS	67.77
2	0.05	P10809	LUPUS_ERYTHEMATOSUS_SYSTEMIC_//_DEFECTIVE_T-CELL_PHYSIOLOGY	74.7942
2	0.01	P10809	LUPUS_ERYTHEMATOSUS_SYSTEMIC_//_DEFECTIVE_T-CELL_PHYSIOLOGY	74.7942
2	0.01	P10809	LUPUS_ERYTHEMATOSUS_SYSTEMIC_//_INCREASED_IFN_PRODUCTION_AND_UP-REGULATION_OF_IFN_INDUCIBLE_GENES	92.5312
2	0.01	P10809	RHEUMATOID_ARTHRITIS	86.7935
2	0.01	P10809	RHEUMATOID_ARTHRITIS_//_SYNOVIAL_INFLAMMATION_RHEUMATOID_ARTHRITIS	93.4926
2	0.01	P10809	RHEUMATOID_ARTHRITIS_//_BONE_EROSION_RHEUMATOID_ARTHRITIS	68.9227
2	0.01	P10809	RHEUMATOID_ARTHRITIS_//_ARTICULAR_DESTRUCTION_RHEUMATOID_ARTHRITIS	26.2018
2	0.01	P10809	DERMATOMYOSITIS_//_SKIN_AND_MUSCLE_ATROPHY_DM	90.5555
2	0.01	P10809	DERMATOMYOSITIS_//_EXAGGERATED_INNATE_IMMUNE_RESPONSE_DM	64.0219
2	0.01	P10809	RHEUMATOID_ARTHRITIS_//_AUTOIMMUNE_RESPONSE_RHEUMATOID_ARTHRITIS	32.1871
2	0.01	P10809	LUPUS_ERYTHEMATOSUS_SYSTEMIC_//_B-CELL_HYPERACTIVITY	51.0536
2	0.01	P10809	LUPUS_ERYTHEMATOSUS_SYSTEMIC_//_DEFECTIVE_SELF-TOLERANCE_CHECK-POINTS_AND_AUTO-ANTIBODY_PRODUCTION	39.4364
2	0.01	P10809	LUPUS_ERYTHEMATOSUS_SYSTEMIC_//_INCREASED_AUTOANTIGEN_AVAILABILITY	27.3468
2	0.01	P10809	LUPUS_ERYTHEMATOSUS_SYSTEMIC_//_IMMUNE-COMPLEX_DEPOSITION	55.8879
2	0.01	P10809	DERMATOMYOSITIS	65.5422
2	0.01	P10809	LUPUS_ERYTHEMATOSUS_SYSTEMIC	71.8926
2	0.01	P10809	DERMATOMYOSITIS_//_T_CELL_ACTIVATION_AND_B_CELL_ANTIBODY-DEPENDENT_RESPONSE_DM	40.3639
2	0.01	P10809	DERMATOMYOSITIS_//_COMPLEMENT-MEDIATED_CELL_CYTOTOXICITY_DM	50.6289

## Sheet: psiblast_oneHla
%Rank treshold	E-Value treshold	Human protein	Motif	S
10	0.1	Q9P2E3	LUPUS_ERYTHEMATOSUS_SYSTEMIC_//_B-CELL_HYPERACTIVITY	3.31489
10	0.1	Q9P2E3	ANEMIA_//_INEFFECTIVE_ERYTHROPOIESIS	5.16606
10	0.1	Q9BYK8	RHEUMATOID_ARTHRITIS_//_AUTOIMMUNE_RESPONSE_RHEUMATOID_ARTHRITIS	4.09196
10	0.1	Q9P2E3	MYASTHENIA_GRAVIS	11.5676
10	0.1	Q9BYK8	RHEUMATOID_ARTHRITIS	7.60288
10	0.1	Q9P2E3	MYASTHENIA_GRAVIS_//_MUSCULAR_ATROPHY_MG	21.8209
10	0.1	O75081	THYROIDITIS_//_THYROID_DESTRUCTION_AND_REMODELLING	25.3558
10	0.1	P10809	DERMATOMYOSITIS	65.5422
10	0.1	O43439	MYASTHENIA_GRAVIS_//_B_CELL_ANTIBODY-DEPENDENT_RESPONSE_MG	4.92429
10	0.1	Q9BYK8	DIABETES_TYPE_I_//_AUTOIMMUNE_DESTRUCTION_OF_PANCREATIC__x001a_-CELLS	22.8684
10	0.1	Q06455	RHEUMATOID_ARTHRITIS_//_ARTICULAR_DESTRUCTION_RHEUMATOID_ARTHRITIS	65.3522
10	0.1	O75081	LUPUS_ERYTHEMATOSUS_SYSTEMIC_//_INCREASED_IFN_PRODUCTION_AND_UP-REGULATION_OF_IFN_INDUCIBLE_GENES	18.8368
10	0.1	O43439	LUPUS_ERYTHEMATOSUS_SYSTEMIC_//_DEFECTIVE_SELF-TOLERANCE_CHECK-POINTS_AND_AUTO-ANTIBODY_PRODUCTION	28.9059
10	0.1	Q06455	THYROIDITIS_//_DRUG-INDUCED_THYROIDITIS	81.4767
10	0.1	Q9P2E3	THYROIDITIS_//_THYROID_DESTRUCTION_AND_REMODELLING	3.65282
10	0.1	Q06455	THYROIDITIS_//_DEVELOPMENT_OF_THYROID_AUTOIMMUNITY	86.5101
10	0.1	O43439	GUILLAIN-BARRE_SYNDROME	3.68185
10	0.1	Q9P2E3	LUPUS_ERYTHEMATOSUS_SYSTEMIC_//_INCREASED_IFN_PRODUCTION_AND_UP-REGULATION_OF_IFN_INDUCIBLE_GENES	12.2386
10	0.1	O75081	LUPUS_ERYTHEMATOSUS_SYSTEMIC	25.3483
10	0.1	Q06455	RHEUMATOID_ARTHRITIS_//_SYNOVIAL_INFLAMMATION_RHEUMATOID_ARTHRITIS	79.3316
10	0.1	O43439	ANEMIA	12.5286
10	0.1	Q06455	LUPUS_ERYTHEMATOSUS_SYSTEMIC_//_DEFECTIVE_T-CELL_PHYSIOLOGY	41.3412
10	0.1	P10809	LUPUS_ERYTHEMATOSUS_SYSTEMIC_//_INCREASED_IFN_PRODUCTION_AND_UP-REGULATION_OF_IFN_INDUCIBLE_GENES	92.5312
10	0.1	O43439	MYASTHENIA_GRAVIS_//_SYNAPTIC_DYSFUNCTION_MG	8.85055
10	0.1	O75081	GUILLAIN-BARRE_SYNDROME_//_TH1_RESPONSE_AGAINST_MYELIN_AND_NODAL_PROTEINS_GBS	3.54087
10	0.1	Q06455	LUPUS_ERYTHEMATOSUS_SYSTEMIC_//_B-CELL_HYPERACTIVITY	27.28
10	0.1	Q14651	DIABETES_TYPE_I_//_AUTOIMMUNE_DESTRUCTION_OF_PANCREATIC__x001a_-CELLS	5.51301
10	0.1	Q06455	ANEMIA_//_INEFFECTIVE_ERYTHROPOIESIS	31.597
10	0.1	Q9BYK8	THYROIDITIS_//_SUSTAINED_THYROCYTE_SURVIVAL_AND_THYROID_HORMONE_PRODUCTION	3.63613
10	0.1	Q06455	MYASTHENIA_GRAVIS	48.5282
10	0.1	O75081	LUPUS_ERYTHEMATOSUS_SYSTEMIC_//_IMMUNE-COMPLEX_DEPOSITION	3.62425
10	0.1	Q9P2E3	RHEUMATOID_ARTHRITIS_//_ARTICULAR_DESTRUCTION_RHEUMATOID_ARTHRITIS	3.70152
10	0.1	O43439	LUPUS_ERYTHEMATOSUS_SYSTEMIC_//_INCREASED_AUTOANTIGEN_AVAILABILITY	10.0686
10	0.1	P10809	RHEUMATOID_ARTHRITIS_//_ARTICULAR_DESTRUCTION_RHEUMATOID_ARTHRITIS	26.2018
10	0.1	Q9BYK8	LUPUS_ERYTHEMATOSUS_SYSTEMIC_//_DEFECTIVE_SELF-TOLERANCE_CHECK-POINTS_AND_AUTO-ANTIBODY_PRODUCTION	3.94627
10	0.1	O75081	GUILLAIN-BARRE_SYNDROME_//_B_CELL_ANTIBODY-DEPENDENT_RESPONSE_GBS	47.0352
10	0.1	O43439	THYROIDITIS_//_DRUG-INDUCED_THYROIDITIS	4.67589
10	0.1	Q9P2E3	LUPUS_ERYTHEMATOSUS_SYSTEMIC_//_IMMUNE-COMPLEX_DEPOSITION	3.5857
10	0.1	O75081	GUILLAIN-BARRE_SYNDROME_//_COMPLEMENT-MEDIATED_CELL_CYTOTOXICITY_GBS	18.9427
10	0.1	P10809	LUPUS_ERYTHEMATOSUS_SYSTEMIC_//_IMMUNE-COMPLEX_DEPOSITION	55.8879
10	0.1	Q9BYK8	GUILLAIN-BARRE_SYNDROME	5.74842
10	0.1	O43439	ANEMIA_//_EXCESSIVE_BLOOD_LOSS_(HEMORRHAGE)	54.4858
10	0.1	P10809	LUPUS_ERYTHEMATOSUS_SYSTEMIC_//_DEFECTIVE_T-CELL_PHYSIOLOGY	74.7942
10	0.1	O43439	DIABETES_TYPE_I	48.1804
10	0.1	Q9P2E3	GUILLAIN-BARRE_SYNDROME_//_B_CELL_ANTIBODY-DEPENDENT_RESPONSE_GBS	3.65169
10	0.1	Q9BYK8	ANEMIA	8.36307
10	0.1	Q9P2E3	GUILLAIN-BARRE_SYNDROME_//_COMPLEMENT-MEDIATED_CELL_CYTOTOXICITY_GBS	3.68297
10	0.1	P10809	LUPUS_ERYTHEMATOSUS_SYSTEMIC_//_B-CELL_HYPERACTIVITY	51.0536
10	0.1	O43439	THYROIDITIS_//_THYROCYTE_APOPTOSIS_AND_CYTOTOXICITY	8.92976
10	0.1	Q9BYK8	MYASTHENIA_GRAVIS_//_SYNAPTIC_DYSFUNCTION_MG	3.9495
10	0.1	O75081	RHEUMATOID_ARTHRITIS_//_AUTOIMMUNE_RESPONSE_RHEUMATOID_ARTHRITIS	9.36845
10	0.1	Q06455	LUPUS_ERYTHEMATOSUS_SYSTEMIC	78.7913
10	0.1	P13796	DIABETES_TYPE_I	9.97038
10	0.1	P10809	DERMATOMYOSITIS_//_COMPLEMENT-MEDIATED_CELL_CYTOTOXICITY_DM	50.6289
10	0.1	O43439	MYASTHENIA_GRAVIS	11.2007
10	0.1	O43439	MYASTHENIA_GRAVIS_//_MUSCULAR_ATROPHY_MG	19.6023
10	0.1	Q9BYK8	LUPUS_ERYTHEMATOSUS_SYSTEMIC_//_INCREASED_AUTOANTIGEN_AVAILABILITY	6.6739
10	0.1	P13797	DIABETES_TYPE_I_//_AUTOIMMUNE_DESTRUCTION_OF_PANCREATIC__x001a_-CELLS	61.5349
10	0.1	P10809	DERMATOMYOSITIS_//_SKIN_AND_MUSCLE_ATROPHY_DM	90.5555
10	0.1	Q9P2E3	RHEUMATOID_ARTHRITIS_//_AUTOIMMUNE_RESPONSE_RHEUMATOID_ARTHRITIS	14.1889
10	0.1	Q06455	GUILLAIN-BARRE_SYNDROME_//_TH1_RESPONSE_AGAINST_MYELIN_AND_NODAL_PROTEINS_GBS	74.5561
10	0.1	O75081	DIABETES_TYPE_I_//_AUTOIMMUNE_DESTRUCTION_OF_PANCREATIC__x001a_-CELLS	66.3762
10	0.1	O43439	GUILLAIN-BARRE_SYNDROME_//_MYELIN_DAMAGE_AND_AXONAL_DISORGANISATION_GBS	22.2808
10	0.1	P10809	RHEUMATOID_ARTHRITIS_//_AUTOIMMUNE_RESPONSE_RHEUMATOID_ARTHRITIS	32.1871
10	0.1	Q06455	THYROIDITIS_//_SUSTAINED_THYROCYTE_SURVIVAL_AND_THYROID_HORMONE_PRODUCTION	36.2629
10	0.1	O43439	THYROIDITIS_//_THYROID_DESTRUCTION_AND_REMODELLING	25.4795
10	0.1	Q06455	LUPUS_ERYTHEMATOSUS_SYSTEMIC_//_IMMUNE-COMPLEX_DEPOSITION	91.7738
10	0.1	Q9P2E3	DIABETES_TYPE_I_//_AUTOIMMUNE_DESTRUCTION_OF_PANCREATIC__x001a_-CELLS	23.9866
10	0.1	Q9BYK8	ANEMIA_//_EXCESSIVE_BLOOD_LOSS_(HEMORRHAGE)	54.4858
10	0.1	O43439	LUPUS_ERYTHEMATOSUS_SYSTEMIC_//_INCREASED_IFN_PRODUCTION_AND_UP-REGULATION_OF_IFN_INDUCIBLE_GENES	4.06353
10	0.1	Q9BYK8	DIABETES_TYPE_I	22.8684
10	0.1	Q9BYK8	ANEMIA_//_EXCESSIVE_BLOOD_CELL_DESTRUCTION_(HEMOLYSIS)	27.571
10	0.1	Q06455	GUILLAIN-BARRE_SYNDROME_//_B_CELL_ANTIBODY-DEPENDENT_RESPONSE_GBS	75.9912
10	0.1	O43439	RHEUMATOID_ARTHRITIS_//_BONE_EROSION_RHEUMATOID_ARTHRITIS	7.34415
10	0.1	O43439	THYROIDITIS	31.1464
10	0.1	Q06455	GUILLAIN-BARRE_SYNDROME_//_COMPLEMENT-MEDIATED_CELL_CYTOTOXICITY_GBS	25.1459
10	0.1	Q9P2E3	LUPUS_ERYTHEMATOSUS_SYSTEMIC	3.55645
10	0.1	P10809	LUPUS_ERYTHEMATOSUS_SYSTEMIC	71.8926
10	0.1	Q9BYK8	THYROIDITIS_//_THYROCYTE_APOPTOSIS_AND_CYTOTOXICITY	8.99971
10	0.1	O75081	THYROIDITIS_//_SUSTAINED_THYROCYTE_SURVIVAL_AND_THYROID_HORMONE_PRODUCTION	3.54235
10	0.1	Q9P2E3	GUILLAIN-BARRE_SYNDROME_//_TH1_RESPONSE_AGAINST_MYELIN_AND_NODAL_PROTEINS_GBS	3.6994
10	0.1	Q9BYK8	MYASTHENIA_GRAVIS_//_B_CELL_ANTIBODY-DEPENDENT_RESPONSE_MG	44.8051
10	0.1	Q9BYK8	MYASTHENIA_GRAVIS_//_MUSCULAR_ATROPHY_MG	20.1929
10	0.1	O43439	RHEUMATOID_ARTHRITIS_//_ARTICULAR_DESTRUCTION_RHEUMATOID_ARTHRITIS	9.53702
10	0.1	Q06455	RHEUMATOID_ARTHRITIS_//_AUTOIMMUNE_RESPONSE_RHEUMATOID_ARTHRITIS	15.8722
10	0.1	Q9P2E3	THYROIDITIS_//_SUSTAINED_THYROCYTE_SURVIVAL_AND_THYROID_HORMONE_PRODUCTION	3.73005
10	0.1	Q9BYK8	GUILLAIN-BARRE_SYNDROME_//_MYELIN_DAMAGE_AND_AXONAL_DISORGANISATION_GBS	3.54317
10	0.1	O75081	LUPUS_ERYTHEMATOSUS_SYSTEMIC_//_DEFECTIVE_SELF-TOLERANCE_CHECK-POINTS_AND_AUTO-ANTIBODY_PRODUCTION	18.5171
10	0.1	Q14651	DIABETES_TYPE_I	5.51301
10	0.1	Q06455	RHEUMATOID_ARTHRITIS	74.0907
10	0.1	O43439	THYROIDITIS_//_DEVELOPMENT_OF_THYROID_AUTOIMMUNITY	64.1856
10	0.1	Q9BYK8	THYROIDITIS_//_THYROID_DESTRUCTION_AND_REMODELLING	12.1521
10	0.1	O43439	RHEUMATOID_ARTHRITIS_//_SYNOVIAL_INFLAMMATION_RHEUMATOID_ARTHRITIS	33.8837
10	0.1	Q06455	DIABETES_TYPE_I_//_AUTOIMMUNE_DESTRUCTION_OF_PANCREATIC__x001a_-CELLS	70.263
10	0.1	O43439	LUPUS_ERYTHEMATOSUS_SYSTEMIC_//_DEFECTIVE_T-CELL_PHYSIOLOGY	28.3359
10	0.1	Q9P2E3	LUPUS_ERYTHEMATOSUS_SYSTEMIC_//_DEFECTIVE_SELF-TOLERANCE_CHECK-POINTS_AND_AUTO-ANTIBODY_PRODUCTION	3.94627
10	0.1	O75081	ANEMIA	44.5489
10	0.1	Q9BYK8	LUPUS_ERYTHEMATOSUS_SYSTEMIC_//_INCREASED_IFN_PRODUCTION_AND_UP-REGULATION_OF_IFN_INDUCIBLE_GENES	18.286
10	0.1	Q9BYK8	RHEUMATOID_ARTHRITIS_//_BONE_EROSION_RHEUMATOID_ARTHRITIS	23.8939
10	0.1	Q9BYK8	THYROIDITIS	12.2989
10	0.1	P10809	LUPUS_ERYTHEMATOSUS_SYSTEMIC_//_DEFECTIVE_SELF-TOLERANCE_CHECK-POINTS_AND_AUTO-ANTIBODY_PRODUCTION	39.4364
10	0.1	O43439	LUPUS_ERYTHEMATOSUS_SYSTEMIC_//_B-CELL_HYPERACTIVITY	4.5001
10	0.1	O43439	ANEMIA_//_INEFFECTIVE_ERYTHROPOIESIS	14.6102
10	0.1	O75081	MYASTHENIA_GRAVIS_//_SYNAPTIC_DYSFUNCTION_MG	9.17675
10	0.1	Q9P2E3	ANEMIA	5.76751
10	0.1	O75081	RHEUMATOID_ARTHRITIS	26.9613
10	0.1	Q06455	ANEMIA_//_EXCESSIVE_BLOOD_CELL_DESTRUCTION_(HEMOLYSIS)	27.571
10	0.1	Q9P2E3	MYASTHENIA_GRAVIS_//_SYNAPTIC_DYSFUNCTION_MG	3.9495
10	0.1	Q9BYK8	RHEUMATOID_ARTHRITIS_//_ARTICULAR_DESTRUCTION_RHEUMATOID_ARTHRITIS	3.7263
10	0.1	Q9P2E3	RHEUMATOID_ARTHRITIS	5.04224
10	0.1	Q9BYK8	THYROIDITIS_//_DRUG-INDUCED_THYROIDITIS	3.67413
10	0.1	P10809	RHEUMATOID_ARTHRITIS	86.7935
10	0.1	Q9BYK8	THYROIDITIS_//_DEVELOPMENT_OF_THYROID_AUTOIMMUNITY	6.41476
10	0.1	Q9BYK8	RHEUMATOID_ARTHRITIS_//_SYNOVIAL_INFLAMMATION_RHEUMATOID_ARTHRITIS	9.05694
10	0.1	O75081	ANEMIA_//_EXCESSIVE_BLOOD_LOSS_(HEMORRHAGE)	17.4363
10	0.1	Q9BYK8	LUPUS_ERYTHEMATOSUS_SYSTEMIC_//_DEFECTIVE_T-CELL_PHYSIOLOGY	5.17379
10	0.1	O75081	DIABETES_TYPE_I	66.3762
10	0.1	O75081	ANEMIA_//_EXCESSIVE_BLOOD_CELL_DESTRUCTION_(HEMOLYSIS)	62.8772
10	0.1	Q06455	LUPUS_ERYTHEMATOSUS_SYSTEMIC_//_DEFECTIVE_SELF-TOLERANCE_CHECK-POINTS_AND_AUTO-ANTIBODY_PRODUCTION	72.5097
10	0.1	Q06455	GUILLAIN-BARRE_SYNDROME	71.8577
10	0.1	O43439	LUPUS_ERYTHEMATOSUS_SYSTEMIC	30.0607
10	0.1	Q9BYK8	LUPUS_ERYTHEMATOSUS_SYSTEMIC_//_B-CELL_HYPERACTIVITY	3.58757
10	0.1	Q9BYK8	ANEMIA_//_INEFFECTIVE_ERYTHROPOIESIS	7.87956
10	0.1	Q9P2E3	ANEMIA_//_EXCESSIVE_BLOOD_LOSS_(HEMORRHAGE)	54.4858
10	0.1	O75081	THYROIDITIS_//_THYROCYTE_APOPTOSIS_AND_CYTOTOXICITY	3.71585
10	0.1	Q9P2E3	DIABETES_TYPE_I	23.9866
10	0.1	Q9P2E3	ANEMIA_//_EXCESSIVE_BLOOD_CELL_DESTRUCTION_(HEMOLYSIS)	4.35472
10	0.1	Q06455	ANEMIA	36.8138
10	0.1	Q9BYK8	MYASTHENIA_GRAVIS	43.3315
10	0.1	O75081	MYASTHENIA_GRAVIS_//_B_CELL_ANTIBODY-DEPENDENT_RESPONSE_MG	3.54313
10	0.1	O75081	MYASTHENIA_GRAVIS_//_MUSCULAR_ATROPHY_MG	35.2732
10	0.1	O43439	GUILLAIN-BARRE_SYNDROME_//_TH1_RESPONSE_AGAINST_MYELIN_AND_NODAL_PROTEINS_GBS	4.41941
10	0.1	P10809	DERMATOMYOSITIS_//_T_CELL_ACTIVATION_AND_B_CELL_ANTIBODY-DEPENDENT_RESPONSE_DM	40.3639
10	0.1	Q9P2E3	THYROIDITIS_//_THYROCYTE_APOPTOSIS_AND_CYTOTOXICITY	8.99971
10	0.1	Q06455	MYASTHENIA_GRAVIS_//_SYNAPTIC_DYSFUNCTION_MG	67.0282
10	0.1	O75081	GUILLAIN-BARRE_SYNDROME_//_MYELIN_DAMAGE_AND_AXONAL_DISORGANISATION_GBS	14.2726
10	0.1	O43439	THYROIDITIS_//_SUSTAINED_THYROCYTE_SURVIVAL_AND_THYROID_HORMONE_PRODUCTION	10.0355
10	0.1	O43439	LUPUS_ERYTHEMATOSUS_SYSTEMIC_//_IMMUNE-COMPLEX_DEPOSITION	11.597
10	0.1	O75081	GUILLAIN-BARRE_SYNDROME	3.67584
10	0.1	Q9P2E3	MYASTHENIA_GRAVIS_//_B_CELL_ANTIBODY-DEPENDENT_RESPONSE_MG	13.731
10	0.1	Q06455	LUPUS_ERYTHEMATOSUS_SYSTEMIC_//_INCREASED_AUTOANTIGEN_AVAILABILITY	40.3647
10	0.1	Q9P2E3	GUILLAIN-BARRE_SYNDROME_//_MYELIN_DAMAGE_AND_AXONAL_DISORGANISATION_GBS	3.85826
10	0.1	O43439	GUILLAIN-BARRE_SYNDROME_//_B_CELL_ANTIBODY-DEPENDENT_RESPONSE_GBS	20.6117
10	0.1	O43439	GUILLAIN-BARRE_SYNDROME_//_COMPLEMENT-MEDIATED_CELL_CYTOTOXICITY_GBS	20.419
10	0.1	O75081	RHEUMATOID_ARTHRITIS_//_BONE_EROSION_RHEUMATOID_ARTHRITIS	4.54854
10	0.1	O75081	THYROIDITIS	28.3985
10	0.1	Q9P2E3	GUILLAIN-BARRE_SYNDROME	3.52628
10	0.1	Q06455	THYROIDITIS	70.0423
10	0.1	Q9BYK8	LUPUS_ERYTHEMATOSUS_SYSTEMIC	10.2086
10	0.1	Q06455	ANEMIA_//_EXCESSIVE_BLOOD_LOSS_(HEMORRHAGE)	74.0173
10	0.1	Q9P2E3	RHEUMATOID_ARTHRITIS_//_BONE_EROSION_RHEUMATOID_ARTHRITIS	7.60327
10	0.1	Q9P2E3	THYROIDITIS	8.09356
10	0.1	Q06455	DIABETES_TYPE_I	70.263
10	0.1	P10809	RHEUMATOID_ARTHRITIS_//_BONE_EROSION_RHEUMATOID_ARTHRITIS	68.9227
10	0.1	O75081	LUPUS_ERYTHEMATOSUS_SYSTEMIC_//_INCREASED_AUTOANTIGEN_AVAILABILITY	19.896
10	0.1	Q9BYK8	GUILLAIN-BARRE_SYNDROME_//_TH1_RESPONSE_AGAINST_MYELIN_AND_NODAL_PROTEINS_GBS	6.42866
10	0.1	O75081	RHEUMATOID_ARTHRITIS_//_ARTICULAR_DESTRUCTION_RHEUMATOID_ARTHRITIS	16.2517
10	0.1	O43439	RHEUMATOID_ARTHRITIS_//_AUTOIMMUNE_RESPONSE_RHEUMATOID_ARTHRITIS	16.2256
10	0.1	Q06455	THYROIDITIS_//_THYROCYTE_APOPTOSIS_AND_CYTOTOXICITY	69.2619
10	0.1	O75081	THYROIDITIS_//_DRUG-INDUCED_THYROIDITIS	6.68665
10	0.1	O43439	RHEUMATOID_ARTHRITIS	38.947
10	0.1	P10809	DERMATOMYOSITIS_//_EXAGGERATED_INNATE_IMMUNE_RESPONSE_DM	64.0219
10	0.1	Q9P2E3	LUPUS_ERYTHEMATOSUS_SYSTEMIC_//_INCREASED_AUTOANTIGEN_AVAILABILITY	9.69503
10	0.1	Q9BYK8	LUPUS_ERYTHEMATOSUS_SYSTEMIC_//_IMMUNE-COMPLEX_DEPOSITION	4.77726
10	0.1	O75081	THYROIDITIS_//_DEVELOPMENT_OF_THYROID_AUTOIMMUNITY	49.6312
10	0.1	Q06455	MYASTHENIA_GRAVIS_//_B_CELL_ANTIBODY-DEPENDENT_RESPONSE_MG	33.8149
10	0.1	Q06455	MYASTHENIA_GRAVIS_//_MUSCULAR_ATROPHY_MG	73.8088
10	0.1	P10809	LUPUS_ERYTHEMATOSUS_SYSTEMIC_//_INCREASED_AUTOANTIGEN_AVAILABILITY	27.3468
10	0.1	O43439	DIABETES_TYPE_I_//_AUTOIMMUNE_DESTRUCTION_OF_PANCREATIC__x001a_-CELLS	48.1804
10	0.1	P13797	DIABETES_TYPE_I	61.5349
10	0.1	O75081	RHEUMATOID_ARTHRITIS_//_SYNOVIAL_INFLAMMATION_RHEUMATOID_ARTHRITIS	7.02978
10	0.1	Q9P2E3	THYROIDITIS_//_DRUG-INDUCED_THYROIDITIS	3.54158
10	0.1	Q06455	GUILLAIN-BARRE_SYNDROME_//_MYELIN_DAMAGE_AND_AXONAL_DISORGANISATION_GBS	71.6128
10	0.1	Q9BYK8	GUILLAIN-BARRE_SYNDROME_//_B_CELL_ANTIBODY-DEPENDENT_RESPONSE_GBS	14.5748
10	0.1	O75081	LUPUS_ERYTHEMATOSUS_SYSTEMIC_//_DEFECTIVE_T-CELL_PHYSIOLOGY	7.95833
10	0.1	Q9BYK8	GUILLAIN-BARRE_SYNDROME_//_COMPLEMENT-MEDIATED_CELL_CYTOTOXICITY_GBS	3.68297
10	0.1	Q9P2E3	THYROIDITIS_//_DEVELOPMENT_OF_THYROID_AUTOIMMUNITY	27.4859
10	0.1	Q06455	THYROIDITIS_//_THYROID_DESTRUCTION_AND_REMODELLING	66.744
10	0.1	P13796	DIABETES_TYPE_I_//_AUTOIMMUNE_DESTRUCTION_OF_PANCREATIC__x001a_-CELLS	9.97038
10	0.1	O75081	LUPUS_ERYTHEMATOSUS_SYSTEMIC_//_B-CELL_HYPERACTIVITY	5.34593
10	0.1	Q9P2E3	RHEUMATOID_ARTHRITIS_//_SYNOVIAL_INFLAMMATION_RHEUMATOID_ARTHRITIS	8.75367
10	0.1	O75081	ANEMIA_//_INEFFECTIVE_ERYTHROPOIESIS	47.265
10	0.1	Q9P2E3	LUPUS_ERYTHEMATOSUS_SYSTEMIC_//_DEFECTIVE_T-CELL_PHYSIOLOGY	10.2434
10	0.1	P10809	RHEUMATOID_ARTHRITIS_//_SYNOVIAL_INFLAMMATION_RHEUMATOID_ARTHRITIS	93.4926
10	0.1	O43439	ANEMIA_//_EXCESSIVE_BLOOD_CELL_DESTRUCTION_(HEMOLYSIS)	62.8772
10	0.1	Q06455	LUPUS_ERYTHEMATOSUS_SYSTEMIC_//_INCREASED_IFN_PRODUCTION_AND_UP-REGULATION_OF_IFN_INDUCIBLE_GENES	88.7127
10	0.1	Q06455	RHEUMATOID_ARTHRITIS_//_BONE_EROSION_RHEUMATOID_ARTHRITIS	74.4341
10	0.1	O75081	MYASTHENIA_GRAVIS	8.94085
10	0.05	Q9BYK8	THYROIDITIS_//_THYROID_DESTRUCTION_AND_REMODELLING	12.1521
10	0.05	Q9BYK8	ANEMIA	8.36307
10	0.05	Q9BYK8	RHEUMATOID_ARTHRITIS_//_AUTOIMMUNE_RESPONSE_RHEUMATOID_ARTHRITIS	4.09196
10	0.05	Q9BYK8	LUPUS_ERYTHEMATOSUS_SYSTEMIC_//_INCREASED_IFN_PRODUCTION_AND_UP-REGULATION_OF_IFN_INDUCIBLE_GENES	18.286
10	0.05	Q9BYK8	RHEUMATOID_ARTHRITIS_//_BONE_EROSION_RHEUMATOID_ARTHRITIS	23.8939
10	0.05	Q9BYK8	RHEUMATOID_ARTHRITIS	7.60288
10	0.05	Q9BYK8	THYROIDITIS	12.2989
10	0.05	Q9BYK8	MYASTHENIA_GRAVIS_//_SYNAPTIC_DYSFUNCTION_MG	3.9495
10	0.05	P10809	LUPUS_ERYTHEMATOSUS_SYSTEMIC_//_B-CELL_HYPERACTIVITY	51.0536
10	0.05	P13796	DIABETES_TYPE_I	9.97038
10	0.05	P10809	LUPUS_ERYTHEMATOSUS_SYSTEMIC_//_DEFECTIVE_SELF-TOLERANCE_CHECK-POINTS_AND_AUTO-ANTIBODY_PRODUCTION	39.4364
10	0.05	P10809	DERMATOMYOSITIS	65.5422
10	0.05	P10809	DERMATOMYOSITIS_//_COMPLEMENT-MEDIATED_CELL_CYTOTOXICITY_DM	50.6289
10	0.05	Q9BYK8	DIABETES_TYPE_I_//_AUTOIMMUNE_DESTRUCTION_OF_PANCREATIC__x001a_-CELLS	22.8684
10	0.05	Q9BYK8	LUPUS_ERYTHEMATOSUS_SYSTEMIC_//_INCREASED_AUTOANTIGEN_AVAILABILITY	6.6739
10	0.05	P13797	DIABETES_TYPE_I_//_AUTOIMMUNE_DESTRUCTION_OF_PANCREATIC__x001a_-CELLS	61.5349
10	0.05	P10809	DERMATOMYOSITIS_//_SKIN_AND_MUSCLE_ATROPHY_DM	90.5555
10	0.05	Q9BYK8	LUPUS_ERYTHEMATOSUS_SYSTEMIC	10.2086
10	0.05	P10809	RHEUMATOID_ARTHRITIS_//_AUTOIMMUNE_RESPONSE_RHEUMATOID_ARTHRITIS	32.1871
10	0.05	Q9BYK8	RHEUMATOID_ARTHRITIS_//_ARTICULAR_DESTRUCTION_RHEUMATOID_ARTHRITIS	3.7263
10	0.05	P10809	RHEUMATOID_ARTHRITIS_//_BONE_EROSION_RHEUMATOID_ARTHRITIS	68.9227
10	0.05	Q9BYK8	THYROIDITIS_//_DRUG-INDUCED_THYROIDITIS	3.67413
10	0.05	P10809	LUPUS_ERYTHEMATOSUS_SYSTEMIC_//_INCREASED_IFN_PRODUCTION_AND_UP-REGULATION_OF_IFN_INDUCIBLE_GENES	92.5312
10	0.05	Q9BYK8	GUILLAIN-BARRE_SYNDROME_//_TH1_RESPONSE_AGAINST_MYELIN_AND_NODAL_PROTEINS_GBS	6.42866
10	0.05	P10809	RHEUMATOID_ARTHRITIS	86.7935
10	0.05	Q9BYK8	ANEMIA_//_EXCESSIVE_BLOOD_LOSS_(HEMORRHAGE)	54.4858
10	0.05	Q9BYK8	THYROIDITIS_//_DEVELOPMENT_OF_THYROID_AUTOIMMUNITY	6.41476
10	0.05	Q9BYK8	DIABETES_TYPE_I	22.8684
10	0.05	Q9BYK8	ANEMIA_//_EXCESSIVE_BLOOD_CELL_DESTRUCTION_(HEMOLYSIS)	27.571
10	0.05	P10809	DERMATOMYOSITIS_//_EXAGGERATED_INNATE_IMMUNE_RESPONSE_DM	64.0219
10	0.05	Q14651	DIABETES_TYPE_I_//_AUTOIMMUNE_DESTRUCTION_OF_PANCREATIC__x001a_-CELLS	5.51301
10	0.05	Q9BYK8	LUPUS_ERYTHEMATOSUS_SYSTEMIC_//_IMMUNE-COMPLEX_DEPOSITION	4.77726
10	0.05	Q9BYK8	RHEUMATOID_ARTHRITIS_//_SYNOVIAL_INFLAMMATION_RHEUMATOID_ARTHRITIS	9.05694
10	0.05	Q9BYK8	LUPUS_ERYTHEMATOSUS_SYSTEMIC_//_DEFECTIVE_T-CELL_PHYSIOLOGY	5.17379
10	0.05	Q9BYK8	THYROIDITIS_//_SUSTAINED_THYROCYTE_SURVIVAL_AND_THYROID_HORMONE_PRODUCTION	3.63613
10	0.05	P10809	LUPUS_ERYTHEMATOSUS_SYSTEMIC_//_INCREASED_AUTOANTIGEN_AVAILABILITY	27.3468
10	0.05	P13797	DIABETES_TYPE_I	61.5349
10	0.05	P10809	LUPUS_ERYTHEMATOSUS_SYSTEMIC	71.8926
10	0.05	Q9BYK8	THYROIDITIS_//_THYROCYTE_APOPTOSIS_AND_CYTOTOXICITY	8.99971
10	0.05	P10809	RHEUMATOID_ARTHRITIS_//_SYNOVIAL_INFLAMMATION_RHEUMATOID_ARTHRITIS	93.4926
10	0.05	Q9BYK8	GUILLAIN-BARRE_SYNDROME_//_B_CELL_ANTIBODY-DEPENDENT_RESPONSE_GBS	14.5748
10	0.05	P10809	RHEUMATOID_ARTHRITIS_//_ARTICULAR_DESTRUCTION_RHEUMATOID_ARTHRITIS	26.2018
10	0.05	Q9BYK8	LUPUS_ERYTHEMATOSUS_SYSTEMIC_//_B-CELL_HYPERACTIVITY	3.58757
10	0.05	Q9BYK8	ANEMIA_//_INEFFECTIVE_ERYTHROPOIESIS	7.87956
10	0.05	Q9BYK8	GUILLAIN-BARRE_SYNDROME_//_COMPLEMENT-MEDIATED_CELL_CYTOTOXICITY_GBS	3.68297
10	0.05	Q9BYK8	MYASTHENIA_GRAVIS_//_B_CELL_ANTIBODY-DEPENDENT_RESPONSE_MG	44.8051
10	0.05	Q9BYK8	LUPUS_ERYTHEMATOSUS_SYSTEMIC_//_DEFECTIVE_SELF-TOLERANCE_CHECK-POINTS_AND_AUTO-ANTIBODY_PRODUCTION	3.94627
10	0.05	Q9BYK8	MYASTHENIA_GRAVIS_//_MUSCULAR_ATROPHY_MG	20.1929
10	0.05	P13796	DIABETES_TYPE_I_//_AUTOIMMUNE_DESTRUCTION_OF_PANCREATIC__x001a_-CELLS	9.97038
10	0.05	Q9BYK8	MYASTHENIA_GRAVIS	43.3315
10	0.05	Q9BYK8	GUILLAIN-BARRE_SYNDROME_//_MYELIN_DAMAGE_AND_AXONAL_DISORGANISATION_GBS	3.54317
10	0.05	P10809	LUPUS_ERYTHEMATOSUS_SYSTEMIC_//_IMMUNE-COMPLEX_DEPOSITION	55.8879
10	0.05	Q9BYK8	GUILLAIN-BARRE_SYNDROME	5.74842
10	0.05	Q14651	DIABETES_TYPE_I	5.51301
10	0.05	P10809	LUPUS_ERYTHEMATOSUS_SYSTEMIC_//_DEFECTIVE_T-CELL_PHYSIOLOGY	74.7942
10	0.05	P10809	DERMATOMYOSITIS_//_T_CELL_ACTIVATION_AND_B_CELL_ANTIBODY-DEPENDENT_RESPONSE_DM	40.3639
10	0.01	P10809	LUPUS_ERYTHEMATOSUS_SYSTEMIC_//_B-CELL_HYPERACTIVITY	51.0536
10	0.01	P10809	LUPUS_ERYTHEMATOSUS_SYSTEMIC_//_DEFECTIVE_SELF-TOLERANCE_CHECK-POINTS_AND_AUTO-ANTIBODY_PRODUCTION	39.4364
10	0.01	P13796	DIABETES_TYPE_I	9.97038
10	0.01	P10809	DERMATOMYOSITIS	65.5422
10	0.01	P10809	DERMATOMYOSITIS_//_COMPLEMENT-MEDIATED_CELL_CYTOTOXICITY_DM	50.6289
10	0.01	P10809	DERMATOMYOSITIS_//_SKIN_AND_MUSCLE_ATROPHY_DM	90.5555
10	0.01	P13797	DIABETES_TYPE_I_//_AUTOIMMUNE_DESTRUCTION_OF_PANCREATIC__x001a_-CELLS	61.5349
10	0.01	P10809	RHEUMATOID_ARTHRITIS_//_AUTOIMMUNE_RESPONSE_RHEUMATOID_ARTHRITIS	32.1871
10	0.01	P10809	RHEUMATOID_ARTHRITIS_//_BONE_EROSION_RHEUMATOID_ARTHRITIS	68.9227
10	0.01	P10809	LUPUS_ERYTHEMATOSUS_SYSTEMIC_//_INCREASED_IFN_PRODUCTION_AND_UP-REGULATION_OF_IFN_INDUCIBLE_GENES	92.5312
10	0.01	P10809	RHEUMATOID_ARTHRITIS	86.7935
10	0.01	P10809	DERMATOMYOSITIS_//_EXAGGERATED_INNATE_IMMUNE_RESPONSE_DM	64.0219
10	0.01	Q14651	DIABETES_TYPE_I_//_AUTOIMMUNE_DESTRUCTION_OF_PANCREATIC__x001a_-CELLS	5.51301
10	0.01	P10809	LUPUS_ERYTHEMATOSUS_SYSTEMIC_//_INCREASED_AUTOANTIGEN_AVAILABILITY	27.3468
10	0.01	P13797	DIABETES_TYPE_I	61.5349
10	0.01	P10809	LUPUS_ERYTHEMATOSUS_SYSTEMIC	71.8926
10	0.01	P10809	RHEUMATOID_ARTHRITIS_//_SYNOVIAL_INFLAMMATION_RHEUMATOID_ARTHRITIS	93.4926
10	0.01	P10809	RHEUMATOID_ARTHRITIS_//_ARTICULAR_DESTRUCTION_RHEUMATOID_ARTHRITIS	26.2018
10	0.01	P13796	DIABETES_TYPE_I_//_AUTOIMMUNE_DESTRUCTION_OF_PANCREATIC__x001a_-CELLS	9.97038
10	0.01	P10809	LUPUS_ERYTHEMATOSUS_SYSTEMIC_//_IMMUNE-COMPLEX_DEPOSITION	55.8879
10	0.01	Q14651	DIABETES_TYPE_I	5.51301
10	0.01	P10809	LUPUS_ERYTHEMATOSUS_SYSTEMIC_//_DEFECTIVE_T-CELL_PHYSIOLOGY	74.7942
10	0.01	P10809	DERMATOMYOSITIS_//_T_CELL_ACTIVATION_AND_B_CELL_ANTIBODY-DEPENDENT_RESPONSE_DM	40.3639
10	0.001	P13797	DIABETES_TYPE_I_//_AUTOIMMUNE_DESTRUCTION_OF_PANCREATIC__x001a_-CELLS	61.5349
10	0.001	P13796	DIABETES_TYPE_I_//_AUTOIMMUNE_DESTRUCTION_OF_PANCREATIC__x001a_-CELLS	9.97038
10	0.001	Q14651	DIABETES_TYPE_I_//_AUTOIMMUNE_DESTRUCTION_OF_PANCREATIC__x001a_-CELLS	5.51301
10	0.001	Q14651	DIABETES_TYPE_I	5.51301
10	0.001	P13796	DIABETES_TYPE_I	9.97038
10	0.001	P13797	DIABETES_TYPE_I	61.5349
2	0.1	Q9BYK8	THYROIDITIS_//_THYROID_DESTRUCTION_AND_REMODELLING	12.1521
2	0.1	Q9BYK8	ANEMIA	8.36307
2	0.1	Q9BYK8	RHEUMATOID_ARTHRITIS_//_AUTOIMMUNE_RESPONSE_RHEUMATOID_ARTHRITIS	4.09196
2	0.1	Q9BYK8	LUPUS_ERYTHEMATOSUS_SYSTEMIC_//_INCREASED_IFN_PRODUCTION_AND_UP-REGULATION_OF_IFN_INDUCIBLE_GENES	18.286
2	0.1	Q9BYK8	RHEUMATOID_ARTHRITIS_//_BONE_EROSION_RHEUMATOID_ARTHRITIS	23.8939
2	0.1	Q9BYK8	RHEUMATOID_ARTHRITIS	7.60288
2	0.1	Q9BYK8	THYROIDITIS	12.2989
2	0.1	Q9BYK8	MYASTHENIA_GRAVIS_//_SYNAPTIC_DYSFUNCTION_MG	3.9495
2	0.1	P10809	LUPUS_ERYTHEMATOSUS_SYSTEMIC_//_B-CELL_HYPERACTIVITY	51.0536
2	0.1	P10809	LUPUS_ERYTHEMATOSUS_SYSTEMIC_//_DEFECTIVE_SELF-TOLERANCE_CHECK-POINTS_AND_AUTO-ANTIBODY_PRODUCTION	39.4364
2	0.1	P10809	DERMATOMYOSITIS	65.5422
2	0.1	P10809	DERMATOMYOSITIS_//_COMPLEMENT-MEDIATED_CELL_CYTOTOXICITY_DM	50.6289
2	0.1	Q9BYK8	DIABETES_TYPE_I_//_AUTOIMMUNE_DESTRUCTION_OF_PANCREATIC__x001a_-CELLS	22.8684
2	0.1	Q9BYK8	LUPUS_ERYTHEMATOSUS_SYSTEMIC_//_INCREASED_AUTOANTIGEN_AVAILABILITY	6.6739
2	0.1	P10809	DERMATOMYOSITIS_//_SKIN_AND_MUSCLE_ATROPHY_DM	90.5555
2	0.1	Q9BYK8	LUPUS_ERYTHEMATOSUS_SYSTEMIC	10.2086
2	0.1	P10809	RHEUMATOID_ARTHRITIS_//_AUTOIMMUNE_RESPONSE_RHEUMATOID_ARTHRITIS	32.1871
2	0.1	Q9BYK8	RHEUMATOID_ARTHRITIS_//_ARTICULAR_DESTRUCTION_RHEUMATOID_ARTHRITIS	3.7263
2	0.1	P10809	RHEUMATOID_ARTHRITIS_//_BONE_EROSION_RHEUMATOID_ARTHRITIS	68.9227
2	0.1	Q9BYK8	THYROIDITIS_//_DRUG-INDUCED_THYROIDITIS	3.67413
2	0.1	P10809	LUPUS_ERYTHEMATOSUS_SYSTEMIC_//_INCREASED_IFN_PRODUCTION_AND_UP-REGULATION_OF_IFN_INDUCIBLE_GENES	92.5312
2	0.1	Q9BYK8	GUILLAIN-BARRE_SYNDROME_//_TH1_RESPONSE_AGAINST_MYELIN_AND_NODAL_PROTEINS_GBS	6.42866
2	0.1	P10809	RHEUMATOID_ARTHRITIS	86.7935
2	0.1	Q9BYK8	ANEMIA_//_EXCESSIVE_BLOOD_LOSS_(HEMORRHAGE)	54.4858
2	0.1	Q9BYK8	THYROIDITIS_//_DEVELOPMENT_OF_THYROID_AUTOIMMUNITY	6.41476
2	0.1	Q9BYK8	DIABETES_TYPE_I	22.8684
2	0.1	Q9BYK8	ANEMIA_//_EXCESSIVE_BLOOD_CELL_DESTRUCTION_(HEMOLYSIS)	27.571
2	0.1	P10809	DERMATOMYOSITIS_//_EXAGGERATED_INNATE_IMMUNE_RESPONSE_DM	64.0219
2	0.1	Q9BYK8	LUPUS_ERYTHEMATOSUS_SYSTEMIC_//_IMMUNE-COMPLEX_DEPOSITION	4.77726
2	0.1	Q9BYK8	RHEUMATOID_ARTHRITIS_//_SYNOVIAL_INFLAMMATION_RHEUMATOID_ARTHRITIS	9.05694
2	0.1	Q9BYK8	LUPUS_ERYTHEMATOSUS_SYSTEMIC_//_DEFECTIVE_T-CELL_PHYSIOLOGY	5.17379
2	0.1	Q9BYK8	THYROIDITIS_//_SUSTAINED_THYROCYTE_SURVIVAL_AND_THYROID_HORMONE_PRODUCTION	3.63613
2	0.1	P10809	LUPUS_ERYTHEMATOSUS_SYSTEMIC_//_INCREASED_AUTOANTIGEN_AVAILABILITY	27.3468
2	0.1	P10809	LUPUS_ERYTHEMATOSUS_SYSTEMIC	71.8926
2	0.1	Q9BYK8	THYROIDITIS_//_THYROCYTE_APOPTOSIS_AND_CYTOTOXICITY	8.99971
2	0.1	P10809	RHEUMATOID_ARTHRITIS_//_SYNOVIAL_INFLAMMATION_RHEUMATOID_ARTHRITIS	93.4926
2	0.1	Q9BYK8	GUILLAIN-BARRE_SYNDROME_//_B_CELL_ANTIBODY-DEPENDENT_RESPONSE_GBS	14.5748
2	0.1	P10809	RHEUMATOID_ARTHRITIS_//_ARTICULAR_DESTRUCTION_RHEUMATOID_ARTHRITIS	26.2018
2	0.1	Q9BYK8	LUPUS_ERYTHEMATOSUS_SYSTEMIC_//_B-CELL_HYPERACTIVITY	3.58757
2	0.1	Q9BYK8	ANEMIA_//_INEFFECTIVE_ERYTHROPOIESIS	7.87956
2	0.1	Q9BYK8	GUILLAIN-BARRE_SYNDROME_//_COMPLEMENT-MEDIATED_CELL_CYTOTOXICITY_GBS	3.68297
2	0.1	Q9BYK8	MYASTHENIA_GRAVIS_//_B_CELL_ANTIBODY-DEPENDENT_RESPONSE_MG	44.8051
2	0.1	Q9BYK8	LUPUS_ERYTHEMATOSUS_SYSTEMIC_//_DEFECTIVE_SELF-TOLERANCE_CHECK-POINTS_AND_AUTO-ANTIBODY_PRODUCTION	3.94627
2	0.1	Q9BYK8	MYASTHENIA_GRAVIS_//_MUSCULAR_ATROPHY_MG	20.1929
2	0.1	Q9BYK8	MYASTHENIA_GRAVIS	43.3315
2	0.1	Q9BYK8	GUILLAIN-BARRE_SYNDROME_//_MYELIN_DAMAGE_AND_AXONAL_DISORGANISATION_GBS	3.54317
2	0.1	P10809	LUPUS_ERYTHEMATOSUS_SYSTEMIC_//_IMMUNE-COMPLEX_DEPOSITION	55.8879
2	0.1	Q9BYK8	GUILLAIN-BARRE_SYNDROME	5.74842
2	0.1	P10809	LUPUS_ERYTHEMATOSUS_SYSTEMIC_//_DEFECTIVE_T-CELL_PHYSIOLOGY	74.7942
2	0.1	P10809	DERMATOMYOSITIS_//_T_CELL_ACTIVATION_AND_B_CELL_ANTIBODY-DEPENDENT_RESPONSE_DM	40.3639
2	0.05	Q9BYK8	THYROIDITIS_//_THYROID_DESTRUCTION_AND_REMODELLING	12.1521
2	0.05	Q9BYK8	ANEMIA	8.36307
2	0.05	Q9BYK8	RHEUMATOID_ARTHRITIS_//_AUTOIMMUNE_RESPONSE_RHEUMATOID_ARTHRITIS	4.09196
2	0.05	Q9BYK8	LUPUS_ERYTHEMATOSUS_SYSTEMIC_//_INCREASED_IFN_PRODUCTION_AND_UP-REGULATION_OF_IFN_INDUCIBLE_GENES	18.286
2	0.05	Q9BYK8	RHEUMATOID_ARTHRITIS_//_BONE_EROSION_RHEUMATOID_ARTHRITIS	23.8939
2	0.05	Q9BYK8	RHEUMATOID_ARTHRITIS	7.60288
2	0.05	Q9BYK8	THYROIDITIS	12.2989
2	0.05	Q9BYK8	MYASTHENIA_GRAVIS_//_SYNAPTIC_DYSFUNCTION_MG	3.9495
2	0.05	P10809	LUPUS_ERYTHEMATOSUS_SYSTEMIC_//_B-CELL_HYPERACTIVITY	51.0536
2	0.05	P10809	LUPUS_ERYTHEMATOSUS_SYSTEMIC_//_DEFECTIVE_SELF-TOLERANCE_CHECK-POINTS_AND_AUTO-ANTIBODY_PRODUCTION	39.4364
2	0.05	P10809	DERMATOMYOSITIS	65.5422
2	0.05	P10809	DERMATOMYOSITIS_//_COMPLEMENT-MEDIATED_CELL_CYTOTOXICITY_DM	50.6289
2	0.05	Q9BYK8	DIABETES_TYPE_I_//_AUTOIMMUNE_DESTRUCTION_OF_PANCREATIC__x001a_-CELLS	22.8684
2	0.05	Q9BYK8	LUPUS_ERYTHEMATOSUS_SYSTEMIC_//_INCREASED_AUTOANTIGEN_AVAILABILITY	6.6739
2	0.05	P10809	DERMATOMYOSITIS_//_SKIN_AND_MUSCLE_ATROPHY_DM	90.5555
2	0.05	Q9BYK8	LUPUS_ERYTHEMATOSUS_SYSTEMIC	10.2086
2	0.05	P10809	RHEUMATOID_ARTHRITIS_//_AUTOIMMUNE_RESPONSE_RHEUMATOID_ARTHRITIS	32.1871
2	0.05	Q9BYK8	RHEUMATOID_ARTHRITIS_//_ARTICULAR_DESTRUCTION_RHEUMATOID_ARTHRITIS	3.7263
2	0.05	P10809	RHEUMATOID_ARTHRITIS_//_BONE_EROSION_RHEUMATOID_ARTHRITIS	68.9227
2	0.05	Q9BYK8	THYROIDITIS_//_DRUG-INDUCED_THYROIDITIS	3.67413
[truncated: 47 more rows]
