# Supplementary material for: MMPred: a tool to predict peptide mimicry events in MHC class II recognition
Source: Front Genet. 2024 Dec 10;15:1500684. doi: 10.3389/fgene.2024.1500684 (PMC11669352; doi:10.3389/fgene.2024.1500684)
Supplement: Supplementary file 4 [file Table4.xlsx]

## Sheet: blastp
core	target_id	target_window_start	target_window_end	target_alg_start	target_alg_end	target_core_start	target_core_end	ident	evalue	bitscore	target_aligned_seq	query_id	query_alg_start	query_alg_end	query_aligned_seq	method	score	rank	allele
AAKPKKAAA	P10412|197|219	9	23	11	22	4	12	83.3	4.56e-05	31.9	KAAKPKKAAAKK	P0A5P6|166|185	9	20	KAAPAKKAAAKK	CNNPEPRED	0.757	4.43	DQA1*05:01/DQB1*03:01
AAKPKKAAA	P10412|197|219	9	23	11	23	4	12	69.2	0.011	24	KAAKPKKAAAKKK	P0A5P6|166|185	3	15	KAAPAKKAAPAKK	CNNPEPRED	0.757	4.43	DQA1*05:01/DQB1*03:01
AAKPKKAAA	P10412|197|219	9	23	16	21	4	12	100	0.015	22.2	KKAAAK	P61181|150|160	3	8	KKAAAK	CNNPEPRED	0.757	4.43	DQA1*05:01/DQB1*03:01
AFRNIPGIT	P36578|212|230	4	18	9	13	6	14	100	0.082	20.5	AFRNI	P96363|56|70	8	12	AFRNI	CNNPEPRED	0.907	1.38	DRB5*01:01
AFRNIPGIT	P36578|212|230	4	18	9	13	6	14	100	0.06	20.9	AFRNI	P96363|61|75	3	7	AFRNI	CNNPEPRED	0.907	1.38	DRB5*01:01
AFRNIPGIT	P36578|212|230	4	18	9	13	6	14	100	0.082	20.5	AFRNI	O05299|56|70	8	12	AFRNI	CNNPEPRED	0.907	1.38	DRB5*01:01
AFRNIPGIT	P36578|212|230	4	18	9	13	6	14	100	0.082	20.5	AFRNI	P96363|56|70	8	12	AFRNI	CNNPEPRED	1.136	0.15	DRB1*07:01
AFRNIPGIT	P36578|212|230	4	18	9	13	6	14	100	0.06	20.9	AFRNI	P96363|61|75	3	7	AFRNI	CNNPEPRED	1.136	0.15	DRB1*07:01
AFRNIPGIT	P36578|212|230	4	18	9	13	6	14	100	0.082	20.5	AFRNI	O05299|56|70	8	12	AFRNI	CNNPEPRED	1.136	0.15	DRB1*07:01
AISKTYSYL	P15880|242|256	1	15	8	12	2	10	100	0.084	20.5	SYLTP	P0DTC2|239|253	9	13	SYLTP	CNNPEPRED	0.63	6.52	DQA1*02:01/DQB1*02:02
AISKTYSYL	P15880|242|256	1	15	8	12	2	10	100	0.086	20.4	SYLTP	P0DTC2|237|251	11	15	SYLTP	CNNPEPRED	0.63	6.52	DQA1*02:01/DQB1*02:02
AISKTYSYL	P15880|242|256	1	15	8	12	2	10	100	0.082	20.5	SYLTP	P0DTC2|240|254	8	12	SYLTP	CNNPEPRED	0.63	6.52	DQA1*02:01/DQB1*02:02
AISKTYSYL	P15880|242|256	1	15	8	12	2	10	100	0.078	20.6	SYLTP	P0DTC2|238|252	10	14	SYLTP	CNNPEPRED	0.63	6.52	DQA1*02:01/DQB1*02:02
AISKTYSYL	P15880|242|256	1	15	8	12	2	10	100	0.081	20.5	SYLTP	P0DTC2|241|255	7	11	SYLTP	CNNPEPRED	0.63	6.52	DQA1*02:01/DQB1*02:02
AISKTYSYL	P15880|242|256	1	15	8	12	2	10	100	0.069	20.7	SYLTP	P0DTC2|242|256	6	10	SYLTP	CNNPEPRED	0.63	6.52	DQA1*02:01/DQB1*02:02
AISKTYSYL	P15880|242|256	1	15	8	12	2	10	100	0.055	21.1	SYLTP	P0DTC2|243|257	5	9	SYLTP	CNNPEPRED	0.63	6.52	DQA1*02:01/DQB1*02:02
AQYEHDLEV	P62826|189|216	5	19	10	14	3	11	100	0.043	21.4	EHDLE	Q777A4|2|16	1	5	EHDLE	CNNPEPRED	0.504	8.5	DPA1*01:03/DPB1*04:01
ARKSAPATG	Q16695|2|50	20	34	25	30	6	14	100	0.024	22.3	ARKSAP	P0DTC8|43|57	9	14	ARKSAP	CNNPEPRED	0.715	6.01	DQA1*05:01/DQB1*03:01
ARKSAPATG	Q16695|2|50	20	34	25	30	6	14	100	0.027	22.1	ARKSAP	P0DTC8|44|58	8	13	ARKSAP	CNNPEPRED	0.715	6.01	DQA1*05:01/DQB1*03:01
ARKSAPATG	Q16695|2|50	20	34	25	30	6	14	100	0.033	21.8	ARKSAP	P0DTC8|45|59	7	12	ARKSAP	CNNPEPRED	0.715	6.01	DQA1*05:01/DQB1*03:01
ARKSAPATG	Q16695|2|50	20	34	25	30	6	14	100	0.034	21.8	ARKSAP	P0DTC8|46|60	6	11	ARKSAP	CNNPEPRED	0.715	6.01	DQA1*05:01/DQB1*03:01
ARKSAPATG	Q16695|2|50	20	34	25	30	6	14	100	0.027	22.1	ARKSAP	P0DTC8|47|61	5	10	ARKSAP	CNNPEPRED	0.715	6.01	DQA1*05:01/DQB1*03:01
ARKSAPATG	Q16695|2|50	20	34	25	30	6	14	100	0.025	22.2	ARKSAP	P0DTC8|48|62	4	9	ARKSAP	CNNPEPRED	0.715	6.01	DQA1*05:01/DQB1*03:01
ARKSAPATG	Q16695|2|50	20	34	25	30	6	14	100	0.028	22	ARKSAP	P0DTC8|49|63	3	8	ARKSAP	CNNPEPRED	0.715	6.01	DQA1*05:01/DQB1*03:01
ARKSAPATG	Q16695|2|50	20	34	25	30	6	14	100	0.033	21.8	ARKSAP	P0DTC8|50|64	2	7	ARKSAP	CNNPEPRED	0.715	6.01	DQA1*05:01/DQB1*03:01
ARKSAPATG	Q16695|2|50	20	34	25	30	6	14	100	0.036	21.7	ARKSAP	P0DTC8|51|65	1	6	ARKSAP	CNNPEPRED	0.715	6.01	DQA1*05:01/DQB1*03:01
ARKSAPATG	Q16695|2|50	20	34	25	30	6	14	100	0.024	22.3	ARKSAP	P0DTC8|43|57	9	14	ARKSAP	CNNPEPRED	0.715	6.01	DQA1*05:01/DQB1*03:01
AYVLPKLYV	Q5JNZ5|57|73	1	15	3	7	5	13	100	0.056	21	FDAYV	P0DTC1|2582|2596	10	14	FDAYV	CNNPEPRED	0.655	6.59	DRB1*12:01
AYVLPKLYV	Q5JNZ5|57|73	1	15	3	7	5	13	100	0.049	21.2	FDAYV	P0DTC1|2583|2597	9	13	FDAYV	CNNPEPRED	0.655	6.59	DRB1*12:01
AYVLPKLYV	Q5JNZ5|57|73	1	15	3	7	5	13	100	0.052	21.2	FDAYV	P0DTC1|2584|2598	8	12	FDAYV	CNNPEPRED	0.655	6.59	DRB1*12:01
AYVLPKLYV	Q5JNZ5|57|73	1	15	3	7	5	13	100	0.051	21.2	FDAYV	P0DTC1|2585|2599	7	11	FDAYV	CNNPEPRED	0.655	6.59	DRB1*12:01
AYVLPKLYV	Q5JNZ5|57|73	1	15	3	7	5	13	100	0.042	21.5	FDAYV	P0DTC1|2586|2600	6	10	FDAYV	CNNPEPRED	0.655	6.59	DRB1*12:01
AYVLPKLYV	Q5JNZ5|57|73	1	15	3	7	5	13	100	0.04	21.5	FDAYV	P0DTC1|2587|2601	5	9	FDAYV	CNNPEPRED	0.655	6.59	DRB1*12:01
AYVLPKLYV	Q5JNZ5|57|73	1	15	3	7	5	13	100	0.042	21.5	FDAYV	P0DTC1|2588|2602	4	8	FDAYV	CNNPEPRED	0.655	6.59	DRB1*12:01
AYVLPKLYV	Q5JNZ5|57|73	1	15	3	7	5	13	100	0.044	21.4	FDAYV	P0DTC1|2589|2603	3	7	FDAYV	CNNPEPRED	0.655	6.59	DRB1*12:01
AYVLPKLYV	Q5JNZ5|57|73	1	15	3	7	5	13	100	0.047	21.3	FDAYV	P0DTC1|2590|2604	2	6	FDAYV	CNNPEPRED	0.655	6.59	DRB1*12:01
AYVLPKLYV	Q5JNZ5|57|73	1	15	3	7	5	13	100	0.042	21.5	FDAYV	P0DTC1|2591|2605	1	5	FDAYV	CNNPEPRED	0.655	6.59	DRB1*12:01
AYVLPKLYV	Q5JNZ5|57|73	1	15	3	7	5	13	100	0.056	21	FDAYV	P0DTC1|2582|2596	10	14	FDAYV	NETMHCIIPAN_BA	243.26	3.6	DRB1*12:02
AYVLPKLYV	Q5JNZ5|57|73	1	15	3	7	5	13	100	0.049	21.2	FDAYV	P0DTC1|2583|2597	9	13	FDAYV	NETMHCIIPAN_BA	243.26	3.6	DRB1*12:02
AYVLPKLYV	Q5JNZ5|57|73	1	15	3	7	5	13	100	0.052	21.2	FDAYV	P0DTC1|2584|2598	8	12	FDAYV	NETMHCIIPAN_BA	243.26	3.6	DRB1*12:02
AYVLPKLYV	Q5JNZ5|57|73	1	15	3	7	5	13	100	0.051	21.2	FDAYV	P0DTC1|2585|2599	7	11	FDAYV	NETMHCIIPAN_BA	243.26	3.6	DRB1*12:02
AYVLPKLYV	Q5JNZ5|57|73	1	15	3	7	5	13	100	0.042	21.5	FDAYV	P0DTC1|2586|2600	6	10	FDAYV	NETMHCIIPAN_BA	243.26	3.6	DRB1*12:02
AYVLPKLYV	Q5JNZ5|57|73	1	15	3	7	5	13	100	0.04	21.5	FDAYV	P0DTC1|2587|2601	5	9	FDAYV	NETMHCIIPAN_BA	243.26	3.6	DRB1*12:02
AYVLPKLYV	Q5JNZ5|57|73	1	15	3	7	5	13	100	0.042	21.5	FDAYV	P0DTC1|2588|2602	4	8	FDAYV	NETMHCIIPAN_BA	243.26	3.6	DRB1*12:02
AYVLPKLYV	Q5JNZ5|57|73	1	15	3	7	5	13	100	0.044	21.4	FDAYV	P0DTC1|2589|2603	3	7	FDAYV	NETMHCIIPAN_BA	243.26	3.6	DRB1*12:02
AYVLPKLYV	Q5JNZ5|57|73	1	15	3	7	5	13	100	0.047	21.3	FDAYV	P0DTC1|2590|2604	2	6	FDAYV	NETMHCIIPAN_BA	243.26	3.6	DRB1*12:02
AYVLPKLYV	Q5JNZ5|57|73	1	15	3	7	5	13	100	0.042	21.5	FDAYV	P0DTC1|2591|2605	1	5	FDAYV	NETMHCIIPAN_BA	243.26	3.6	DRB1*12:02
AYVLPKLYV	Q5JNZ5|57|73	1	15	3	7	5	13	100	0.056	21	FDAYV	P0DTC1|2582|2596	10	14	FDAYV	NETMHCIIPAN_BA	247.85	5.3	DRB1*14:01
AYVLPKLYV	Q5JNZ5|57|73	1	15	3	7	5	13	100	0.049	21.2	FDAYV	P0DTC1|2583|2597	9	13	FDAYV	NETMHCIIPAN_BA	247.85	5.3	DRB1*14:01
AYVLPKLYV	Q5JNZ5|57|73	1	15	3	7	5	13	100	0.052	21.2	FDAYV	P0DTC1|2584|2598	8	12	FDAYV	NETMHCIIPAN_BA	247.85	5.3	DRB1*14:01
AYVLPKLYV	Q5JNZ5|57|73	1	15	3	7	5	13	100	0.051	21.2	FDAYV	P0DTC1|2585|2599	7	11	FDAYV	NETMHCIIPAN_BA	247.85	5.3	DRB1*14:01
AYVLPKLYV	Q5JNZ5|57|73	1	15	3	7	5	13	100	0.042	21.5	FDAYV	P0DTC1|2586|2600	6	10	FDAYV	NETMHCIIPAN_BA	247.85	5.3	DRB1*14:01
AYVLPKLYV	Q5JNZ5|57|73	1	15	3	7	5	13	100	0.04	21.5	FDAYV	P0DTC1|2587|2601	5	9	FDAYV	NETMHCIIPAN_BA	247.85	5.3	DRB1*14:01
AYVLPKLYV	Q5JNZ5|57|73	1	15	3	7	5	13	100	0.042	21.5	FDAYV	P0DTC1|2588|2602	4	8	FDAYV	NETMHCIIPAN_BA	247.85	5.3	DRB1*14:01
AYVLPKLYV	Q5JNZ5|57|73	1	15	3	7	5	13	100	0.044	21.4	FDAYV	P0DTC1|2589|2603	3	7	FDAYV	NETMHCIIPAN_BA	247.85	5.3	DRB1*14:01
AYVLPKLYV	Q5JNZ5|57|73	1	15	3	7	5	13	100	0.047	21.3	FDAYV	P0DTC1|2590|2604	2	6	FDAYV	NETMHCIIPAN_BA	247.85	5.3	DRB1*14:01
AYVLPKLYV	Q5JNZ5|57|73	1	15	3	7	5	13	100	0.042	21.5	FDAYV	P0DTC1|2591|2605	1	5	FDAYV	NETMHCIIPAN_BA	247.85	5.3	DRB1*14:01
AYVLPKLYV	Q5JNZ5|57|73	1	15	3	7	5	13	100	0.056	21	FDAYV	P0DTC1|2582|2596	10	14	FDAYV	NETMHCIIPAN_BA	274.56	9.8	DRB1*08:01
AYVLPKLYV	Q5JNZ5|57|73	1	15	3	7	5	13	100	0.049	21.2	FDAYV	P0DTC1|2583|2597	9	13	FDAYV	NETMHCIIPAN_BA	274.56	9.8	DRB1*08:01
AYVLPKLYV	Q5JNZ5|57|73	1	15	3	7	5	13	100	0.052	21.2	FDAYV	P0DTC1|2584|2598	8	12	FDAYV	NETMHCIIPAN_BA	274.56	9.8	DRB1*08:01
AYVLPKLYV	Q5JNZ5|57|73	1	15	3	7	5	13	100	0.051	21.2	FDAYV	P0DTC1|2585|2599	7	11	FDAYV	NETMHCIIPAN_BA	274.56	9.8	DRB1*08:01
AYVLPKLYV	Q5JNZ5|57|73	1	15	3	7	5	13	100	0.042	21.5	FDAYV	P0DTC1|2586|2600	6	10	FDAYV	NETMHCIIPAN_BA	274.56	9.8	DRB1*08:01
AYVLPKLYV	Q5JNZ5|57|73	1	15	3	7	5	13	100	0.04	21.5	FDAYV	P0DTC1|2587|2601	5	9	FDAYV	NETMHCIIPAN_BA	274.56	9.8	DRB1*08:01
AYVLPKLYV	Q5JNZ5|57|73	1	15	3	7	5	13	100	0.042	21.5	FDAYV	P0DTC1|2588|2602	4	8	FDAYV	NETMHCIIPAN_BA	274.56	9.8	DRB1*08:01
AYVLPKLYV	Q5JNZ5|57|73	1	15	3	7	5	13	100	0.044	21.4	FDAYV	P0DTC1|2589|2603	3	7	FDAYV	NETMHCIIPAN_BA	274.56	9.8	DRB1*08:01
AYVLPKLYV	Q5JNZ5|57|73	1	15	3	7	5	13	100	0.047	21.3	FDAYV	P0DTC1|2590|2604	2	6	FDAYV	NETMHCIIPAN_BA	274.56	9.8	DRB1*08:01
AYVLPKLYV	Q5JNZ5|57|73	1	15	3	7	5	13	100	0.042	21.5	FDAYV	P0DTC1|2591|2605	1	5	FDAYV	NETMHCIIPAN_BA	274.56	9.8	DRB1*08:01
AYVLPKLYV	Q5JNZ5|57|73	1	15	3	7	5	13	100	0.056	21	FDAYV	P0DTC1|2582|2596	10	14	FDAYV	NETMHCIIPAN_BA	148.29	8.3	DRB1*13:05
AYVLPKLYV	Q5JNZ5|57|73	1	15	3	7	5	13	100	0.049	21.2	FDAYV	P0DTC1|2583|2597	9	13	FDAYV	NETMHCIIPAN_BA	148.29	8.3	DRB1*13:05
AYVLPKLYV	Q5JNZ5|57|73	1	15	3	7	5	13	100	0.052	21.2	FDAYV	P0DTC1|2584|2598	8	12	FDAYV	NETMHCIIPAN_BA	148.29	8.3	DRB1*13:05
AYVLPKLYV	Q5JNZ5|57|73	1	15	3	7	5	13	100	0.051	21.2	FDAYV	P0DTC1|2585|2599	7	11	FDAYV	NETMHCIIPAN_BA	148.29	8.3	DRB1*13:05
AYVLPKLYV	Q5JNZ5|57|73	1	15	3	7	5	13	100	0.042	21.5	FDAYV	P0DTC1|2586|2600	6	10	FDAYV	NETMHCIIPAN_BA	148.29	8.3	DRB1*13:05
AYVLPKLYV	Q5JNZ5|57|73	1	15	3	7	5	13	100	0.04	21.5	FDAYV	P0DTC1|2587|2601	5	9	FDAYV	NETMHCIIPAN_BA	148.29	8.3	DRB1*13:05
AYVLPKLYV	Q5JNZ5|57|73	1	15	3	7	5	13	100	0.042	21.5	FDAYV	P0DTC1|2588|2602	4	8	FDAYV	NETMHCIIPAN_BA	148.29	8.3	DRB1*13:05
AYVLPKLYV	Q5JNZ5|57|73	1	15	3	7	5	13	100	0.044	21.4	FDAYV	P0DTC1|2589|2603	3	7	FDAYV	NETMHCIIPAN_BA	148.29	8.3	DRB1*13:05
AYVLPKLYV	Q5JNZ5|57|73	1	15	3	7	5	13	100	0.047	21.3	FDAYV	P0DTC1|2590|2604	2	6	FDAYV	NETMHCIIPAN_BA	148.29	8.3	DRB1*13:05
AYVLPKLYV	Q5JNZ5|57|73	1	15	3	7	5	13	100	0.042	21.5	FDAYV	P0DTC1|2591|2605	1	5	FDAYV	NETMHCIIPAN_BA	148.29	8.3	DRB1*13:05
AYVLPKLYV	Q5JNZ5|57|73	1	15	3	7	5	13	100	0.056	21	FDAYV	P0DTC1|2582|2596	10	14	FDAYV	NETMHCIIPAN_BA	189.04	3.2	DRB1*12:01
AYVLPKLYV	Q5JNZ5|57|73	1	15	3	7	5	13	100	0.049	21.2	FDAYV	P0DTC1|2583|2597	9	13	FDAYV	NETMHCIIPAN_BA	189.04	3.2	DRB1*12:01
AYVLPKLYV	Q5JNZ5|57|73	1	15	3	7	5	13	100	0.052	21.2	FDAYV	P0DTC1|2584|2598	8	12	FDAYV	NETMHCIIPAN_BA	189.04	3.2	DRB1*12:01
AYVLPKLYV	Q5JNZ5|57|73	1	15	3	7	5	13	100	0.051	21.2	FDAYV	P0DTC1|2585|2599	7	11	FDAYV	NETMHCIIPAN_BA	189.04	3.2	DRB1*12:01
AYVLPKLYV	Q5JNZ5|57|73	1	15	3	7	5	13	100	0.042	21.5	FDAYV	P0DTC1|2586|2600	6	10	FDAYV	NETMHCIIPAN_BA	189.04	3.2	DRB1*12:01
AYVLPKLYV	Q5JNZ5|57|73	1	15	3	7	5	13	100	0.04	21.5	FDAYV	P0DTC1|2587|2601	5	9	FDAYV	NETMHCIIPAN_BA	189.04	3.2	DRB1*12:01
AYVLPKLYV	Q5JNZ5|57|73	1	15	3	7	5	13	100	0.042	21.5	FDAYV	P0DTC1|2588|2602	4	8	FDAYV	NETMHCIIPAN_BA	189.04	3.2	DRB1*12:01
AYVLPKLYV	Q5JNZ5|57|73	1	15	3	7	5	13	100	0.044	21.4	FDAYV	P0DTC1|2589|2603	3	7	FDAYV	NETMHCIIPAN_BA	189.04	3.2	DRB1*12:01
AYVLPKLYV	Q5JNZ5|57|73	1	15	3	7	5	13	100	0.047	21.3	FDAYV	P0DTC1|2590|2604	2	6	FDAYV	NETMHCIIPAN_BA	189.04	3.2	DRB1*12:01
AYVLPKLYV	Q5JNZ5|57|73	1	15	3	7	5	13	100	0.042	21.5	FDAYV	P0DTC1|2591|2605	1	5	FDAYV	NETMHCIIPAN_BA	189.04	3.2	DRB1*12:01
AYVLPKLYV	Q5JNZ5|57|73	1	15	3	7	5	13	100	0.056	21	FDAYV	P0DTC1|2582|2596	10	14	FDAYV	NETMHCIIPAN_BA	148.29	8.3	DRB1*11:01
AYVLPKLYV	Q5JNZ5|57|73	1	15	3	7	5	13	100	0.049	21.2	FDAYV	P0DTC1|2583|2597	9	13	FDAYV	NETMHCIIPAN_BA	148.29	8.3	DRB1*11:01
AYVLPKLYV	Q5JNZ5|57|73	1	15	3	7	5	13	100	0.052	21.2	FDAYV	P0DTC1|2584|2598	8	12	FDAYV	NETMHCIIPAN_BA	148.29	8.3	DRB1*11:01
AYVLPKLYV	Q5JNZ5|57|73	1	15	3	7	5	13	100	0.051	21.2	FDAYV	P0DTC1|2585|2599	7	11	FDAYV	NETMHCIIPAN_BA	148.29	8.3	DRB1*11:01
AYVLPKLYV	Q5JNZ5|57|73	1	15	3	7	5	13	100	0.042	21.5	FDAYV	P0DTC1|2586|2600	6	10	FDAYV	NETMHCIIPAN_BA	148.29	8.3	DRB1*11:01
AYVLPKLYV	Q5JNZ5|57|73	1	15	3	7	5	13	100	0.04	21.5	FDAYV	P0DTC1|2587|2601	5	9	FDAYV	NETMHCIIPAN_BA	148.29	8.3	DRB1*11:01
AYVLPKLYV	Q5JNZ5|57|73	1	15	3	7	5	13	100	0.042	21.5	FDAYV	P0DTC1|2588|2602	4	8	FDAYV	NETMHCIIPAN_BA	148.29	8.3	DRB1*11:01
AYVLPKLYV	Q5JNZ5|57|73	1	15	3	7	5	13	100	0.044	21.4	FDAYV	P0DTC1|2589|2603	3	7	FDAYV	NETMHCIIPAN_BA	148.29	8.3	DRB1*11:01
AYVLPKLYV	Q5JNZ5|57|73	1	15	3	7	5	13	100	0.047	21.3	FDAYV	P0DTC1|2590|2604	2	6	FDAYV	NETMHCIIPAN_BA	148.29	8.3	DRB1*11:01
AYVLPKLYV	Q5JNZ5|57|73	1	15	3	7	5	13	100	0.042	21.5	FDAYV	P0DTC1|2591|2605	1	5	FDAYV	NETMHCIIPAN_BA	148.29	8.3	DRB1*11:01
AYVLPKLYV	Q5JNZ5|57|73	1	15	3	7	5	13	100	0.056	21	FDAYV	P0DTC1|2582|2596	10	14	FDAYV	NETMHCIIPAN_BA	233.19	4.8	DRB1*14:01
AYVLPKLYV	Q5JNZ5|57|73	1	15	3	7	5	13	100	0.049	21.2	FDAYV	P0DTC1|2583|2597	9	13	FDAYV	NETMHCIIPAN_BA	233.19	4.8	DRB1*14:01
AYVLPKLYV	Q5JNZ5|57|73	1	15	3	7	5	13	100	0.052	21.2	FDAYV	P0DTC1|2584|2598	8	12	FDAYV	NETMHCIIPAN_BA	233.19	4.8	DRB1*14:01
AYVLPKLYV	Q5JNZ5|57|73	1	15	3	7	5	13	100	0.051	21.2	FDAYV	P0DTC1|2585|2599	7	11	FDAYV	NETMHCIIPAN_BA	233.19	4.8	DRB1*14:01
AYVLPKLYV	Q5JNZ5|57|73	1	15	3	7	5	13	100	0.042	21.5	FDAYV	P0DTC1|2586|2600	6	10	FDAYV	NETMHCIIPAN_BA	233.19	4.8	DRB1*14:01
AYVLPKLYV	Q5JNZ5|57|73	1	15	3	7	5	13	100	0.04	21.5	FDAYV	P0DTC1|2587|2601	5	9	FDAYV	NETMHCIIPAN_BA	233.19	4.8	DRB1*14:01
AYVLPKLYV	Q5JNZ5|57|73	1	15	3	7	5	13	100	0.042	21.5	FDAYV	P0DTC1|2588|2602	4	8	FDAYV	NETMHCIIPAN_BA	233.19	4.8	DRB1*14:01
AYVLPKLYV	Q5JNZ5|57|73	1	15	3	7	5	13	100	0.044	21.4	FDAYV	P0DTC1|2589|2603	3	7	FDAYV	NETMHCIIPAN_BA	233.19	4.8	DRB1*14:01
AYVLPKLYV	Q5JNZ5|57|73	1	15	3	7	5	13	100	0.047	21.3	FDAYV	P0DTC1|2590|2604	2	6	FDAYV	NETMHCIIPAN_BA	233.19	4.8	DRB1*14:01
AYVLPKLYV	Q5JNZ5|57|73	1	15	3	7	5	13	100	0.042	21.5	FDAYV	P0DTC1|2591|2605	1	5	FDAYV	NETMHCIIPAN_BA	233.19	4.8	DRB1*14:01
AYVLPKLYV	Q5JNZ5|57|73	1	15	3	7	5	13	100	0.056	21	FDAYV	P0DTC1|2582|2596	10	14	FDAYV	NETMHCIIPAN_BA	75.8	7.4	DRB1*13:04
AYVLPKLYV	Q5JNZ5|57|73	1	15	3	7	5	13	100	0.049	21.2	FDAYV	P0DTC1|2583|2597	9	13	FDAYV	NETMHCIIPAN_BA	75.8	7.4	DRB1*13:04
AYVLPKLYV	Q5JNZ5|57|73	1	15	3	7	5	13	100	0.052	21.2	FDAYV	P0DTC1|2584|2598	8	12	FDAYV	NETMHCIIPAN_BA	75.8	7.4	DRB1*13:04
AYVLPKLYV	Q5JNZ5|57|73	1	15	3	7	5	13	100	0.051	21.2	FDAYV	P0DTC1|2585|2599	7	11	FDAYV	NETMHCIIPAN_BA	75.8	7.4	DRB1*13:04
AYVLPKLYV	Q5JNZ5|57|73	1	15	3	7	5	13	100	0.042	21.5	FDAYV	P0DTC1|2586|2600	6	10	FDAYV	NETMHCIIPAN_BA	75.8	7.4	DRB1*13:04
AYVLPKLYV	Q5JNZ5|57|73	1	15	3	7	5	13	100	0.04	21.5	FDAYV	P0DTC1|2587|2601	5	9	FDAYV	NETMHCIIPAN_BA	75.8	7.4	DRB1*13:04
AYVLPKLYV	Q5JNZ5|57|73	1	15	3	7	5	13	100	0.042	21.5	FDAYV	P0DTC1|2588|2602	4	8	FDAYV	NETMHCIIPAN_BA	75.8	7.4	DRB1*13:04
AYVLPKLYV	Q5JNZ5|57|73	1	15	3	7	5	13	100	0.044	21.4	FDAYV	P0DTC1|2589|2603	3	7	FDAYV	NETMHCIIPAN_BA	75.8	7.4	DRB1*13:04
AYVLPKLYV	Q5JNZ5|57|73	1	15	3	7	5	13	100	0.047	21.3	FDAYV	P0DTC1|2590|2604	2	6	FDAYV	NETMHCIIPAN_BA	75.8	7.4	DRB1*13:04
AYVLPKLYV	Q5JNZ5|57|73	1	15	3	7	5	13	100	0.042	21.5	FDAYV	P0DTC1|2591|2605	1	5	FDAYV	NETMHCIIPAN_BA	75.8	7.4	DRB1*13:04
AYVLPKLYV	Q5JNZ5|57|73	1	15	3	7	5	13	100	0.056	21	FDAYV	P0DTC1|2582|2596	10	14	FDAYV	CNNPEPRED	0.517	7.48	DRB1*13:01
AYVLPKLYV	Q5JNZ5|57|73	1	15	3	7	5	13	100	0.049	21.2	FDAYV	P0DTC1|2583|2597	9	13	FDAYV	CNNPEPRED	0.517	7.48	DRB1*13:01
AYVLPKLYV	Q5JNZ5|57|73	1	15	3	7	5	13	100	0.052	21.2	FDAYV	P0DTC1|2584|2598	8	12	FDAYV	CNNPEPRED	0.517	7.48	DRB1*13:01
AYVLPKLYV	Q5JNZ5|57|73	1	15	3	7	5	13	100	0.051	21.2	FDAYV	P0DTC1|2585|2599	7	11	FDAYV	CNNPEPRED	0.517	7.48	DRB1*13:01
AYVLPKLYV	Q5JNZ5|57|73	1	15	3	7	5	13	100	0.042	21.5	FDAYV	P0DTC1|2586|2600	6	10	FDAYV	CNNPEPRED	0.517	7.48	DRB1*13:01
AYVLPKLYV	Q5JNZ5|57|73	1	15	3	7	5	13	100	0.04	21.5	FDAYV	P0DTC1|2587|2601	5	9	FDAYV	CNNPEPRED	0.517	7.48	DRB1*13:01
AYVLPKLYV	Q5JNZ5|57|73	1	15	3	7	5	13	100	0.042	21.5	FDAYV	P0DTC1|2588|2602	4	8	FDAYV	CNNPEPRED	0.517	7.48	DRB1*13:01
AYVLPKLYV	Q5JNZ5|57|73	1	15	3	7	5	13	100	0.044	21.4	FDAYV	P0DTC1|2589|2603	3	7	FDAYV	CNNPEPRED	0.517	7.48	DRB1*13:01
AYVLPKLYV	Q5JNZ5|57|73	1	15	3	7	5	13	100	0.047	21.3	FDAYV	P0DTC1|2590|2604	2	6	FDAYV	CNNPEPRED	0.517	7.48	DRB1*13:01
AYVLPKLYV	Q5JNZ5|57|73	1	15	3	7	5	13	100	0.042	21.5	FDAYV	P0DTC1|2591|2605	1	5	FDAYV	CNNPEPRED	0.517	7.48	DRB1*13:01
AYVLPKLYV	Q5JNZ5|57|73	1	15	3	7	5	13	100	0.056	21	FDAYV	P0DTC1|2582|2596	10	14	FDAYV	NETMHCIIPAN_BA	222.23	3.1	DRB1*12:02
AYVLPKLYV	Q5JNZ5|57|73	1	15	3	7	5	13	100	0.049	21.2	FDAYV	P0DTC1|2583|2597	9	13	FDAYV	NETMHCIIPAN_BA	222.23	3.1	DRB1*12:02
AYVLPKLYV	Q5JNZ5|57|73	1	15	3	7	5	13	100	0.052	21.2	FDAYV	P0DTC1|2584|2598	8	12	FDAYV	NETMHCIIPAN_BA	222.23	3.1	DRB1*12:02
AYVLPKLYV	Q5JNZ5|57|73	1	15	3	7	5	13	100	0.051	21.2	FDAYV	P0DTC1|2585|2599	7	11	FDAYV	NETMHCIIPAN_BA	222.23	3.1	DRB1*12:02
AYVLPKLYV	Q5JNZ5|57|73	1	15	3	7	5	13	100	0.042	21.5	FDAYV	P0DTC1|2586|2600	6	10	FDAYV	NETMHCIIPAN_BA	222.23	3.1	DRB1*12:02
AYVLPKLYV	Q5JNZ5|57|73	1	15	3	7	5	13	100	0.04	21.5	FDAYV	P0DTC1|2587|2601	5	9	FDAYV	NETMHCIIPAN_BA	222.23	3.1	DRB1*12:02
AYVLPKLYV	Q5JNZ5|57|73	1	15	3	7	5	13	100	0.042	21.5	FDAYV	P0DTC1|2588|2602	4	8	FDAYV	NETMHCIIPAN_BA	222.23	3.1	DRB1*12:02
AYVLPKLYV	Q5JNZ5|57|73	1	15	3	7	5	13	100	0.044	21.4	FDAYV	P0DTC1|2589|2603	3	7	FDAYV	NETMHCIIPAN_BA	222.23	3.1	DRB1*12:02
AYVLPKLYV	Q5JNZ5|57|73	1	15	3	7	5	13	100	0.047	21.3	FDAYV	P0DTC1|2590|2604	2	6	FDAYV	NETMHCIIPAN_BA	222.23	3.1	DRB1*12:02
AYVLPKLYV	Q5JNZ5|57|73	1	15	3	7	5	13	100	0.042	21.5	FDAYV	P0DTC1|2591|2605	1	5	FDAYV	NETMHCIIPAN_BA	222.23	3.1	DRB1*12:02
AYVLPKLYV	Q5JNZ5|57|73	1	15	3	7	5	13	100	0.056	21	FDAYV	P0DTC1|2582|2596	10	14	FDAYV	CNNPEPRED	0.624	7.78	DRB1*12:01
AYVLPKLYV	Q5JNZ5|57|73	1	15	3	7	5	13	100	0.049	21.2	FDAYV	P0DTC1|2583|2597	9	13	FDAYV	CNNPEPRED	0.624	7.78	DRB1*12:01
AYVLPKLYV	Q5JNZ5|57|73	1	15	3	7	5	13	100	0.052	21.2	FDAYV	P0DTC1|2584|2598	8	12	FDAYV	CNNPEPRED	0.624	7.78	DRB1*12:01
AYVLPKLYV	Q5JNZ5|57|73	1	15	3	7	5	13	100	0.051	21.2	FDAYV	P0DTC1|2585|2599	7	11	FDAYV	CNNPEPRED	0.624	7.78	DRB1*12:01
AYVLPKLYV	Q5JNZ5|57|73	1	15	3	7	5	13	100	0.042	21.5	FDAYV	P0DTC1|2586|2600	6	10	FDAYV	CNNPEPRED	0.624	7.78	DRB1*12:01
AYVLPKLYV	Q5JNZ5|57|73	1	15	3	7	5	13	100	0.04	21.5	FDAYV	P0DTC1|2587|2601	5	9	FDAYV	CNNPEPRED	0.624	7.78	DRB1*12:01
AYVLPKLYV	Q5JNZ5|57|73	1	15	3	7	5	13	100	0.042	21.5	FDAYV	P0DTC1|2588|2602	4	8	FDAYV	CNNPEPRED	0.624	7.78	DRB1*12:01
AYVLPKLYV	Q5JNZ5|57|73	1	15	3	7	5	13	100	0.044	21.4	FDAYV	P0DTC1|2589|2603	3	7	FDAYV	CNNPEPRED	0.624	7.78	DRB1*12:01
AYVLPKLYV	Q5JNZ5|57|73	1	15	3	7	5	13	100	0.047	21.3	FDAYV	P0DTC1|2590|2604	2	6	FDAYV	CNNPEPRED	0.624	7.78	DRB1*12:01
AYVLPKLYV	Q5JNZ5|57|73	1	15	3	7	5	13	100	0.042	21.5	FDAYV	P0DTC1|2591|2605	1	5	FDAYV	CNNPEPRED	0.624	7.78	DRB1*12:01
AYVLPKLYV	Q5JNZ5|57|73	1	15	3	7	5	13	100	0.056	21	FDAYV	P0DTC1|2582|2596	10	14	FDAYV	NETMHCIIPAN_BA	78.22	7.8	DRB1*11:04
AYVLPKLYV	Q5JNZ5|57|73	1	15	3	7	5	13	100	0.049	21.2	FDAYV	P0DTC1|2583|2597	9	13	FDAYV	NETMHCIIPAN_BA	78.22	7.8	DRB1*11:04
AYVLPKLYV	Q5JNZ5|57|73	1	15	3	7	5	13	100	0.052	21.2	FDAYV	P0DTC1|2584|2598	8	12	FDAYV	NETMHCIIPAN_BA	78.22	7.8	DRB1*11:04
AYVLPKLYV	Q5JNZ5|57|73	1	15	3	7	5	13	100	0.051	21.2	FDAYV	P0DTC1|2585|2599	7	11	FDAYV	NETMHCIIPAN_BA	78.22	7.8	DRB1*11:04
AYVLPKLYV	Q5JNZ5|57|73	1	15	3	7	5	13	100	0.042	21.5	FDAYV	P0DTC1|2586|2600	6	10	FDAYV	NETMHCIIPAN_BA	78.22	7.8	DRB1*11:04
AYVLPKLYV	Q5JNZ5|57|73	1	15	3	7	5	13	100	0.04	21.5	FDAYV	P0DTC1|2587|2601	5	9	FDAYV	NETMHCIIPAN_BA	78.22	7.8	DRB1*11:04
AYVLPKLYV	Q5JNZ5|57|73	1	15	3	7	5	13	100	0.042	21.5	FDAYV	P0DTC1|2588|2602	4	8	FDAYV	NETMHCIIPAN_BA	78.22	7.8	DRB1*11:04
AYVLPKLYV	Q5JNZ5|57|73	1	15	3	7	5	13	100	0.044	21.4	FDAYV	P0DTC1|2589|2603	3	7	FDAYV	NETMHCIIPAN_BA	78.22	7.8	DRB1*11:04
AYVLPKLYV	Q5JNZ5|57|73	1	15	3	7	5	13	100	0.047	21.3	FDAYV	P0DTC1|2590|2604	2	6	FDAYV	NETMHCIIPAN_BA	78.22	7.8	DRB1*11:04
AYVLPKLYV	Q5JNZ5|57|73	1	15	3	7	5	13	100	0.042	21.5	FDAYV	P0DTC1|2591|2605	1	5	FDAYV	NETMHCIIPAN_BA	78.22	7.8	DRB1*11:04
AYVLPKLYV	Q5JNZ5|57|73	1	15	3	7	5	13	100	0.056	21	FDAYV	P0DTC1|2582|2596	10	14	FDAYV	NETMHCIIPAN_BA	190.01	3.2	DRB1*12:01
AYVLPKLYV	Q5JNZ5|57|73	1	15	3	7	5	13	100	0.049	21.2	FDAYV	P0DTC1|2583|2597	9	13	FDAYV	NETMHCIIPAN_BA	190.01	3.2	DRB1*12:01
AYVLPKLYV	Q5JNZ5|57|73	1	15	3	7	5	13	100	0.052	21.2	FDAYV	P0DTC1|2584|2598	8	12	FDAYV	NETMHCIIPAN_BA	190.01	3.2	DRB1*12:01
AYVLPKLYV	Q5JNZ5|57|73	1	15	3	7	5	13	100	0.051	21.2	FDAYV	P0DTC1|2585|2599	7	11	FDAYV	NETMHCIIPAN_BA	190.01	3.2	DRB1*12:01
AYVLPKLYV	Q5JNZ5|57|73	1	15	3	7	5	13	100	0.042	21.5	FDAYV	P0DTC1|2586|2600	6	10	FDAYV	NETMHCIIPAN_BA	190.01	3.2	DRB1*12:01
AYVLPKLYV	Q5JNZ5|57|73	1	15	3	7	5	13	100	0.04	21.5	FDAYV	P0DTC1|2587|2601	5	9	FDAYV	NETMHCIIPAN_BA	190.01	3.2	DRB1*12:01
AYVLPKLYV	Q5JNZ5|57|73	1	15	3	7	5	13	100	0.042	21.5	FDAYV	P0DTC1|2588|2602	4	8	FDAYV	NETMHCIIPAN_BA	190.01	3.2	DRB1*12:01
AYVLPKLYV	Q5JNZ5|57|73	1	15	3	7	5	13	100	0.044	21.4	FDAYV	P0DTC1|2589|2603	3	7	FDAYV	NETMHCIIPAN_BA	190.01	3.2	DRB1*12:01
AYVLPKLYV	Q5JNZ5|57|73	1	15	3	7	5	13	100	0.047	21.3	FDAYV	P0DTC1|2590|2604	2	6	FDAYV	NETMHCIIPAN_BA	190.01	3.2	DRB1*12:01
AYVLPKLYV	Q5JNZ5|57|73	1	15	3	7	5	13	100	0.042	21.5	FDAYV	P0DTC1|2591|2605	1	5	FDAYV	NETMHCIIPAN_BA	190.01	3.2	DRB1*12:01
AYVLPKLYV	Q5JNZ5|57|73	1	15	3	7	5	13	100	0.056	21	FDAYV	P0DTC1|2582|2596	10	14	FDAYV	CNNPEPRED	0.462	9.76	DRB1*13:01
AYVLPKLYV	Q5JNZ5|57|73	1	15	3	7	5	13	100	0.049	21.2	FDAYV	P0DTC1|2583|2597	9	13	FDAYV	CNNPEPRED	0.462	9.76	DRB1*13:01
AYVLPKLYV	Q5JNZ5|57|73	1	15	3	7	5	13	100	0.052	21.2	FDAYV	P0DTC1|2584|2598	8	12	FDAYV	CNNPEPRED	0.462	9.76	DRB1*13:01
AYVLPKLYV	Q5JNZ5|57|73	1	15	3	7	5	13	100	0.051	21.2	FDAYV	P0DTC1|2585|2599	7	11	FDAYV	CNNPEPRED	0.462	9.76	DRB1*13:01
AYVLPKLYV	Q5JNZ5|57|73	1	15	3	7	5	13	100	0.042	21.5	FDAYV	P0DTC1|2586|2600	6	10	FDAYV	CNNPEPRED	0.462	9.76	DRB1*13:01
AYVLPKLYV	Q5JNZ5|57|73	1	15	3	7	5	13	100	0.04	21.5	FDAYV	P0DTC1|2587|2601	5	9	FDAYV	CNNPEPRED	0.462	9.76	DRB1*13:01
AYVLPKLYV	Q5JNZ5|57|73	1	15	3	7	5	13	100	0.042	21.5	FDAYV	P0DTC1|2588|2602	4	8	FDAYV	CNNPEPRED	0.462	9.76	DRB1*13:01
AYVLPKLYV	Q5JNZ5|57|73	1	15	3	7	5	13	100	0.044	21.4	FDAYV	P0DTC1|2589|2603	3	7	FDAYV	CNNPEPRED	0.462	9.76	DRB1*13:01
AYVLPKLYV	Q5JNZ5|57|73	1	15	3	7	5	13	100	0.047	21.3	FDAYV	P0DTC1|2590|2604	2	6	FDAYV	CNNPEPRED	0.462	9.76	DRB1*13:01
AYVLPKLYV	Q5JNZ5|57|73	1	15	3	7	5	13	100	0.042	21.5	FDAYV	P0DTC1|2591|2605	1	5	FDAYV	CNNPEPRED	0.462	9.76	DRB1*13:01
AYVLPKLYV	Q5JNZ5|57|73	1	15	3	7	5	13	100	0.056	21	FDAYV	P0DTC1|2582|2596	10	14	FDAYV	NETMHCIIPAN_BA	271.8	9.7	DRB1*08:01
AYVLPKLYV	Q5JNZ5|57|73	1	15	3	7	5	13	100	0.049	21.2	FDAYV	P0DTC1|2583|2597	9	13	FDAYV	NETMHCIIPAN_BA	271.8	9.7	DRB1*08:01
AYVLPKLYV	Q5JNZ5|57|73	1	15	3	7	5	13	100	0.052	21.2	FDAYV	P0DTC1|2584|2598	8	12	FDAYV	NETMHCIIPAN_BA	271.8	9.7	DRB1*08:01
AYVLPKLYV	Q5JNZ5|57|73	1	15	3	7	5	13	100	0.051	21.2	FDAYV	P0DTC1|2585|2599	7	11	FDAYV	NETMHCIIPAN_BA	271.8	9.7	DRB1*08:01
AYVLPKLYV	Q5JNZ5|57|73	1	15	3	7	5	13	100	0.042	21.5	FDAYV	P0DTC1|2586|2600	6	10	FDAYV	NETMHCIIPAN_BA	271.8	9.7	DRB1*08:01
AYVLPKLYV	Q5JNZ5|57|73	1	15	3	7	5	13	100	0.04	21.5	FDAYV	P0DTC1|2587|2601	5	9	FDAYV	NETMHCIIPAN_BA	271.8	9.7	DRB1*08:01
AYVLPKLYV	Q5JNZ5|57|73	1	15	3	7	5	13	100	0.042	21.5	FDAYV	P0DTC1|2588|2602	4	8	FDAYV	NETMHCIIPAN_BA	271.8	9.7	DRB1*08:01
AYVLPKLYV	Q5JNZ5|57|73	1	15	3	7	5	13	100	0.044	21.4	FDAYV	P0DTC1|2589|2603	3	7	FDAYV	NETMHCIIPAN_BA	271.8	9.7	DRB1*08:01
AYVLPKLYV	Q5JNZ5|57|73	1	15	3	7	5	13	100	0.047	21.3	FDAYV	P0DTC1|2590|2604	2	6	FDAYV	NETMHCIIPAN_BA	271.8	9.7	DRB1*08:01
AYVLPKLYV	Q5JNZ5|57|73	1	15	3	7	5	13	100	0.042	21.5	FDAYV	P0DTC1|2591|2605	1	5	FDAYV	NETMHCIIPAN_BA	271.8	9.7	DRB1*08:01
AYVLPKLYV	Q5JNZ5|57|73	1	15	3	7	5	13	100	0.056	21	FDAYV	P0DTC1|2582|2596	10	14	FDAYV	NETMHCIIPAN_BA	170.63	9.6	DRB1*11:01
AYVLPKLYV	Q5JNZ5|57|73	1	15	3	7	5	13	100	0.049	21.2	FDAYV	P0DTC1|2583|2597	9	13	FDAYV	NETMHCIIPAN_BA	170.63	9.6	DRB1*11:01
AYVLPKLYV	Q5JNZ5|57|73	1	15	3	7	5	13	100	0.052	21.2	FDAYV	P0DTC1|2584|2598	8	12	FDAYV	NETMHCIIPAN_BA	170.63	9.6	DRB1*11:01
AYVLPKLYV	Q5JNZ5|57|73	1	15	3	7	5	13	100	0.051	21.2	FDAYV	P0DTC1|2585|2599	7	11	FDAYV	NETMHCIIPAN_BA	170.63	9.6	DRB1*11:01
AYVLPKLYV	Q5JNZ5|57|73	1	15	3	7	5	13	100	0.042	21.5	FDAYV	P0DTC1|2586|2600	6	10	FDAYV	NETMHCIIPAN_BA	170.63	9.6	DRB1*11:01
AYVLPKLYV	Q5JNZ5|57|73	1	15	3	7	5	13	100	0.04	21.5	FDAYV	P0DTC1|2587|2601	5	9	FDAYV	NETMHCIIPAN_BA	170.63	9.6	DRB1*11:01
AYVLPKLYV	Q5JNZ5|57|73	1	15	3	7	5	13	100	0.042	21.5	FDAYV	P0DTC1|2588|2602	4	8	FDAYV	NETMHCIIPAN_BA	170.63	9.6	DRB1*11:01
AYVLPKLYV	Q5JNZ5|57|73	1	15	3	7	5	13	100	0.044	21.4	FDAYV	P0DTC1|2589|2603	3	7	FDAYV	NETMHCIIPAN_BA	170.63	9.6	DRB1*11:01
AYVLPKLYV	Q5JNZ5|57|73	1	15	3	7	5	13	100	0.047	21.3	FDAYV	P0DTC1|2590|2604	2	6	FDAYV	NETMHCIIPAN_BA	170.63	9.6	DRB1*11:01
AYVLPKLYV	Q5JNZ5|57|73	1	15	3	7	5	13	100	0.042	21.5	FDAYV	P0DTC1|2591|2605	1	5	FDAYV	NETMHCIIPAN_BA	170.63	9.6	DRB1*11:01
AYVLPKLYV	Q5JNZ5|57|73	1	15	3	7	5	13	100	0.056	21	FDAYV	P0DTC1|2582|2596	10	14	FDAYV	NETMHCIIPAN_BA	170.63	9.6	DRB1*13:05
AYVLPKLYV	Q5JNZ5|57|73	1	15	3	7	5	13	100	0.049	21.2	FDAYV	P0DTC1|2583|2597	9	13	FDAYV	NETMHCIIPAN_BA	170.63	9.6	DRB1*13:05
AYVLPKLYV	Q5JNZ5|57|73	1	15	3	7	5	13	100	0.052	21.2	FDAYV	P0DTC1|2584|2598	8	12	FDAYV	NETMHCIIPAN_BA	170.63	9.6	DRB1*13:05
AYVLPKLYV	Q5JNZ5|57|73	1	15	3	7	5	13	100	0.051	21.2	FDAYV	P0DTC1|2585|2599	7	11	FDAYV	NETMHCIIPAN_BA	170.63	9.6	DRB1*13:05
AYVLPKLYV	Q5JNZ5|57|73	1	15	3	7	5	13	100	0.042	21.5	FDAYV	P0DTC1|2586|2600	6	10	FDAYV	NETMHCIIPAN_BA	170.63	9.6	DRB1*13:05
AYVLPKLYV	Q5JNZ5|57|73	1	15	3	7	5	13	100	0.04	21.5	FDAYV	P0DTC1|2587|2601	5	9	FDAYV	NETMHCIIPAN_BA	170.63	9.6	DRB1*13:05
AYVLPKLYV	Q5JNZ5|57|73	1	15	3	7	5	13	100	0.042	21.5	FDAYV	P0DTC1|2588|2602	4	8	FDAYV	NETMHCIIPAN_BA	170.63	9.6	DRB1*13:05
AYVLPKLYV	Q5JNZ5|57|73	1	15	3	7	5	13	100	0.044	21.4	FDAYV	P0DTC1|2589|2603	3	7	FDAYV	NETMHCIIPAN_BA	170.63	9.6	DRB1*13:05
AYVLPKLYV	Q5JNZ5|57|73	1	15	3	7	5	13	100	0.047	21.3	FDAYV	P0DTC1|2590|2604	2	6	FDAYV	NETMHCIIPAN_BA	170.63	9.6	DRB1*13:05
AYVLPKLYV	Q5JNZ5|57|73	1	15	3	7	5	13	100	0.042	21.5	FDAYV	P0DTC1|2591|2605	1	5	FDAYV	NETMHCIIPAN_BA	170.63	9.6	DRB1*13:05
AYVLPKLYV	Q5JNZ5|57|73	1	15	3	7	5	13	100	0.056	21	FDAYV	P0DTC1|2582|2596	10	14	FDAYV	NETMHCIIPAN_BA	93.93	9.3	DRB1*11:04
AYVLPKLYV	Q5JNZ5|57|73	1	15	3	7	5	13	100	0.049	21.2	FDAYV	P0DTC1|2583|2597	9	13	FDAYV	NETMHCIIPAN_BA	93.93	9.3	DRB1*11:04
AYVLPKLYV	Q5JNZ5|57|73	1	15	3	7	5	13	100	0.052	21.2	FDAYV	P0DTC1|2584|2598	8	12	FDAYV	NETMHCIIPAN_BA	93.93	9.3	DRB1*11:04
AYVLPKLYV	Q5JNZ5|57|73	1	15	3	7	5	13	100	0.051	21.2	FDAYV	P0DTC1|2585|2599	7	11	FDAYV	NETMHCIIPAN_BA	93.93	9.3	DRB1*11:04
AYVLPKLYV	Q5JNZ5|57|73	1	15	3	7	5	13	100	0.042	21.5	FDAYV	P0DTC1|2586|2600	6	10	FDAYV	NETMHCIIPAN_BA	93.93	9.3	DRB1*11:04
AYVLPKLYV	Q5JNZ5|57|73	1	15	3	7	5	13	100	0.04	21.5	FDAYV	P0DTC1|2587|2601	5	9	FDAYV	NETMHCIIPAN_BA	93.93	9.3	DRB1*11:04
AYVLPKLYV	Q5JNZ5|57|73	1	15	3	7	5	13	100	0.042	21.5	FDAYV	P0DTC1|2588|2602	4	8	FDAYV	NETMHCIIPAN_BA	93.93	9.3	DRB1*11:04
AYVLPKLYV	Q5JNZ5|57|73	1	15	3	7	5	13	100	0.044	21.4	FDAYV	P0DTC1|2589|2603	3	7	FDAYV	NETMHCIIPAN_BA	93.93	9.3	DRB1*11:04
AYVLPKLYV	Q5JNZ5|57|73	1	15	3	7	5	13	100	0.047	21.3	FDAYV	P0DTC1|2590|2604	2	6	FDAYV	NETMHCIIPAN_BA	93.93	9.3	DRB1*11:04
AYVLPKLYV	Q5JNZ5|57|73	1	15	3	7	5	13	100	0.042	21.5	FDAYV	P0DTC1|2591|2605	1	5	FDAYV	NETMHCIIPAN_BA	93.93	9.3	DRB1*11:04
AYVLPKLYV	Q5JNZ5|57|73	1	15	3	7	5	13	100	0.056	21	FDAYV	P0DTC1|2582|2596	10	14	FDAYV	NETMHCIIPAN_BA	75.55	7.4	DRB1*13:04
AYVLPKLYV	Q5JNZ5|57|73	1	15	3	7	5	13	100	0.049	21.2	FDAYV	P0DTC1|2583|2597	9	13	FDAYV	NETMHCIIPAN_BA	75.55	7.4	DRB1*13:04
AYVLPKLYV	Q5JNZ5|57|73	1	15	3	7	5	13	100	0.052	21.2	FDAYV	P0DTC1|2584|2598	8	12	FDAYV	NETMHCIIPAN_BA	75.55	7.4	DRB1*13:04
AYVLPKLYV	Q5JNZ5|57|73	1	15	3	7	5	13	100	0.051	21.2	FDAYV	P0DTC1|2585|2599	7	11	FDAYV	NETMHCIIPAN_BA	75.55	7.4	DRB1*13:04
AYVLPKLYV	Q5JNZ5|57|73	1	15	3	7	5	13	100	0.042	21.5	FDAYV	P0DTC1|2586|2600	6	10	FDAYV	NETMHCIIPAN_BA	75.55	7.4	DRB1*13:04
AYVLPKLYV	Q5JNZ5|57|73	1	15	3	7	5	13	100	0.04	21.5	FDAYV	P0DTC1|2587|2601	5	9	FDAYV	NETMHCIIPAN_BA	75.55	7.4	DRB1*13:04
AYVLPKLYV	Q5JNZ5|57|73	1	15	3	7	5	13	100	0.042	21.5	FDAYV	P0DTC1|2588|2602	4	8	FDAYV	NETMHCIIPAN_BA	75.55	7.4	DRB1*13:04
AYVLPKLYV	Q5JNZ5|57|73	1	15	3	7	5	13	100	0.044	21.4	FDAYV	P0DTC1|2589|2603	3	7	FDAYV	NETMHCIIPAN_BA	75.55	7.4	DRB1*13:04
AYVLPKLYV	Q5JNZ5|57|73	1	15	3	7	5	13	100	0.047	21.3	FDAYV	P0DTC1|2590|2604	2	6	FDAYV	NETMHCIIPAN_BA	75.55	7.4	DRB1*13:04
AYVLPKLYV	Q5JNZ5|57|73	1	15	3	7	5	13	100	0.042	21.5	FDAYV	P0DTC1|2591|2605	1	5	FDAYV	NETMHCIIPAN_BA	75.55	7.4	DRB1*13:04
DAISKTYSY	P15880|242|256	1	15	8	12	1	9	100	0.084	20.5	SYLTP	P0DTC2|239|253	9	13	SYLTP	CNNPEPRED	0.538	5.79	DRB1*10:01
DAISKTYSY	P15880|242|256	1	15	8	12	1	9	100	0.086	20.4	SYLTP	P0DTC2|237|251	11	15	SYLTP	CNNPEPRED	0.538	5.79	DRB1*10:01
DAISKTYSY	P15880|242|256	1	15	8	12	1	9	100	0.082	20.5	SYLTP	P0DTC2|240|254	8	12	SYLTP	CNNPEPRED	0.538	5.79	DRB1*10:01
DAISKTYSY	P15880|242|256	1	15	8	12	1	9	100	0.078	20.6	SYLTP	P0DTC2|238|252	10	14	SYLTP	CNNPEPRED	0.538	5.79	DRB1*10:01
DAISKTYSY	P15880|242|256	1	15	8	12	1	9	100	0.081	20.5	SYLTP	P0DTC2|241|255	7	11	SYLTP	CNNPEPRED	0.538	5.79	DRB1*10:01
DAISKTYSY	P15880|242|256	1	15	8	12	1	9	100	0.069	20.7	SYLTP	P0DTC2|242|256	6	10	SYLTP	CNNPEPRED	0.538	5.79	DRB1*10:01
DAISKTYSY	P15880|242|256	1	15	8	12	1	9	100	0.055	21.1	SYLTP	P0DTC2|243|257	5	9	SYLTP	CNNPEPRED	0.538	5.79	DRB1*10:01
DEEAEEEEE	Q4LE39|539|563	1	15	5	10	1	9	83.3	0.048	21.3	EEEEEE	P0DTC1|963|977	10	15	EEEQEE	CNNPEPRED	0.613	6.09	DQA1*05:05/DQB1*03:01
DEEAEEEEE	Q4LE39|539|563	1	15	6	11	1	9	83.3	0.048	21.3	EEEEEE	P0DTC1|963|977	10	15	EEEQEE	CNNPEPRED	0.613	6.09	DQA1*05:05/DQB1*03:01
DESQESSMT	P30260|798|815	4	18	10	18	1	9	66.7	0.066	20.8	SMTDADDTQ	P0DTC9|405|419	6	14	SMSSADSTQ	CNNPEPRED	0.713	2.78	DQA1*05:01/DQB1*02:01
DESQESSMT	P30260|798|815	4	18	10	18	1	9	66.7	0.066	20.8	SMTDADDTQ	P0DTC9|405|419	6	14	SMSSADSTQ	CNNPEPRED	0.969	0.24	DQA1*02:01/DQB1*02:02
DFVPNALRH	Q68CQ7|43|60	1	15	4	11	7	15	87.5	0.001	26.6	QPIDFVPN	P0DTC1|1909|1923	2	9	QPIDLVPN	CNNPEPRED	0.876	1.15	DRB3*02:02
DFVPNALRH	Q68CQ7|43|60	1	15	4	11	7	15	87.5	0.001	27	QPIDFVPN	P0DTC1|1910|1924	1	8	QPIDLVPN	CNNPEPRED	0.876	1.15	DRB3*02:02
DFVPNALRH	Q68CQ7|43|60	1	15	5	11	7	15	85.7	0.014	23.1	PIDFVPN	P0DTC1|1911|1925	1	7	PIDLVPN	CNNPEPRED	0.876	1.15	DRB3*02:02
DGIIEYDDF	Q00653|6|23	3	17	8	13	3	11	83.3	0.094	20.3	IEYDDF	P0DTC1|2895|2909	9	14	IEYTDF	CNNPEPRED	0.5	9.39	DRB3*02:02
DGIIEYDDF	Q00653|6|23	3	17	8	13	3	11	83.3	0.086	20.4	IEYDDF	P0DTC1|2896|2910	8	13	IEYTDF	CNNPEPRED	0.5	9.39	DRB3*02:02
DGIIEYDDF	Q00653|6|23	3	17	8	13	3	11	83.3	0.096	20.3	IEYDDF	P0DTC1|2897|2911	7	12	IEYTDF	CNNPEPRED	0.5	9.39	DRB3*02:02
DGIIEYDDF	Q00653|6|23	3	17	8	13	3	11	83.3	0.088	20.4	IEYDDF	P0DTC1|2898|2912	6	11	IEYTDF	CNNPEPRED	0.5	9.39	DRB3*02:02
DGIIEYDDF	Q00653|6|23	4	18	12	16	2	10	100	0.09	20.4	DFKLN	P0DTC1|458|472	9	13	DFKLN	CNNPEPRED	0.5	9.39	DRB3*02:02
DGIIEYDDF	Q00653|6|23	4	18	12	16	2	10	100	0.099	20.2	DFKLN	P0DTC1|460|474	7	11	DFKLN	CNNPEPRED	0.5	9.39	DRB3*02:02
DGIIEYDDF	Q00653|6|23	3	17	8	13	3	11	83.3	0.094	20.3	IEYDDF	P0DTC1|2895|2909	9	14	IEYTDF	CNNPEPRED	0.965	0.88	DQA1*01:01/DQB1*05:01
DGIIEYDDF	Q00653|6|23	3	17	8	13	3	11	83.3	0.086	20.4	IEYDDF	P0DTC1|2896|2910	8	13	IEYTDF	CNNPEPRED	0.965	0.88	DQA1*01:01/DQB1*05:01
DGIIEYDDF	Q00653|6|23	3	17	8	13	3	11	83.3	0.096	20.3	IEYDDF	P0DTC1|2897|2911	7	12	IEYTDF	CNNPEPRED	0.965	0.88	DQA1*01:01/DQB1*05:01
DGIIEYDDF	Q00653|6|23	3	17	8	13	3	11	83.3	0.088	20.4	IEYDDF	P0DTC1|2898|2912	6	11	IEYTDF	CNNPEPRED	0.965	0.88	DQA1*01:01/DQB1*05:01
DLEPTVIDE	Q71U36|53|83	11	25	15	22	7	15	75	0.081	20.5	FVDLEPTV	P03138|339|353	8	15	FVGLSPTV	CNNPEPRED	0.802	0.63	DRB4*01:03
DLEPTVIDE	P68363|53|79	11	25	15	22	7	15	75	0.081	20.5	FVDLEPTV	P03138|339|353	8	15	FVGLSPTV	CNNPEPRED	0.802	0.63	DRB4*01:03
DLEPTVIDE	Q71U36|66|87	1	15	2	9	4	12	75	0.081	20.5	FVDLEPTV	P03138|339|353	8	15	FVGLSPTV	CNNPEPRED	0.641	6.06	DQA1*03:01/DQB1*03:02
DLLFLMRKD	O75486|75|98	2	16	7	11	7	15	100	0.069	20.8	EDLLF	P0DTC2|811|825	9	13	EDLLF	CNNPEPRED	0.475	9.31	DPA1*02:02/DPB1*05:01
DLLFLMRKD	O75486|75|98	2	16	7	11	7	15	100	0.072	20.7	EDLLF	P0DTC2|813|827	7	11	EDLLF	CNNPEPRED	0.475	9.31	DPA1*02:02/DPB1*05:01
DLLFLMRKD	O75486|75|98	2	16	7	11	7	15	100	0.094	20.3	EDLLF	P0DTC2|816|830	4	8	EDLLF	CNNPEPRED	0.475	9.31	DPA1*02:02/DPB1*05:01
DLLFLMRKD	O75486|75|98	2	16	7	11	7	15	100	0.086	20.4	EDLLF	P0DTC2|818|832	2	6	EDLLF	CNNPEPRED	0.475	9.31	DPA1*02:02/DPB1*05:01
DLLFLMRKD	O75486|75|98	2	16	7	11	7	15	100	0.08	20.5	EDLLF	P0DTC2|819|833	1	5	EDLLF	CNNPEPRED	0.475	9.31	DPA1*02:02/DPB1*05:01
DQINRLIRR	P18124|228|248	7	21	12	17	5	13	83.3	0.055	21.1	QINRLI	P0DTC2|983|997	10	15	QIDRLI	CNNPEPRED	0.761	3.62	DRB1*11:01
DQINRLIRR	P18124|228|248	7	21	12	17	5	13	83.3	0.054	21.1	QINRLI	P0DTC2|984|998	9	14	QIDRLI	CNNPEPRED	0.761	3.62	DRB1*11:01
DQINRLIRR	P18124|228|248	7	21	12	17	5	13	83.3	0.044	21.4	QINRLI	P0DTC2|985|999	8	13	QIDRLI	CNNPEPRED	0.761	3.62	DRB1*11:01
DQINRLIRR	P18124|228|248	7	21	12	17	5	13	83.3	0.04	21.6	QINRLI	P0DTC2|986|1000	7	12	QIDRLI	CNNPEPRED	0.761	3.62	DRB1*11:01
DQINRLIRR	P18124|228|248	7	21	12	17	5	13	83.3	0.047	21.3	QINRLI	P0DTC2|987|1001	6	11	QIDRLI	CNNPEPRED	0.761	3.62	DRB1*11:01
DQINRLIRR	P18124|228|248	7	21	12	17	5	13	83.3	0.046	21.3	QINRLI	P0DTC2|988|1002	5	10	QIDRLI	CNNPEPRED	0.761	3.62	DRB1*11:01
DQINRLIRR	P18124|228|248	7	21	12	17	5	13	83.3	0.042	21.5	QINRLI	P0DTC2|990|1004	3	8	QIDRLI	CNNPEPRED	0.761	3.62	DRB1*11:01
DQINRLIRR	P18124|228|248	7	21	12	17	5	13	83.3	0.036	21.7	QINRLI	P0DTC2|991|1005	2	7	QIDRLI	CNNPEPRED	0.761	3.62	DRB1*11:01
DQINRLIRR	P18124|228|248	7	21	12	17	5	13	83.3	0.034	21.8	QINRLI	P0DTC2|992|1006	1	6	QIDRLI	CNNPEPRED	0.761	3.62	DRB1*11:01
DTQFVRFDS	P01892|54|68	1	15	7	15	1	9	77.8	0.011	23.4	FDSDAASQR	P0DTC1|3988|4002	4	12	FDRDAAMQR	CNNPEPRED	0.562	5.93	DPA1*02:02/DPB1*05:01
DWQYGVTQA	Q6UX71|31|52	7	21	11	17	2	10	85.7	0.008	23.8	YGVTQAF	P0DTC9|266|280	3	9	YNVTQAF	CNNPEPRED	0.613	6.09	DQA1*05:05/DQB1*03:01
DWQYGVTQA	Q6UX71|31|52	7	21	11	17	2	10	85.7	0.007	24	YGVTQAF	P0DTC9|260|274	9	15	YNVTQAF	CNNPEPRED	0.613	6.09	DQA1*05:05/DQB1*03:01
DWQYGVTQA	Q6UX71|31|52	7	21	11	17	2	10	85.7	0.006	24.2	YGVTQAF	P0DTC9|261|275	8	14	YNVTQAF	CNNPEPRED	0.613	6.09	DQA1*05:05/DQB1*03:01
DWQYGVTQA	Q6UX71|31|52	7	21	11	17	2	10	85.7	0.007	24.1	YGVTQAF	P0DTC9|262|276	7	13	YNVTQAF	CNNPEPRED	0.613	6.09	DQA1*05:05/DQB1*03:01
DWQYGVTQA	Q6UX71|31|52	7	21	11	17	2	10	85.7	0.007	24.1	YGVTQAF	P0DTC9|263|277	6	12	YNVTQAF	CNNPEPRED	0.613	6.09	DQA1*05:05/DQB1*03:01
DWQYGVTQA	Q6UX71|31|52	7	21	11	17	2	10	85.7	0.006	24.2	YGVTQAF	P0DTC9|264|278	5	11	YNVTQAF	CNNPEPRED	0.613	6.09	DQA1*05:05/DQB1*03:01
DWQYGVTQA	Q6UX71|31|52	7	21	11	17	2	10	85.7	0.007	24.2	YGVTQAF	P0DTC9|265|279	4	10	YNVTQAF	CNNPEPRED	0.613	6.09	DQA1*05:05/DQB1*03:01
DWQYGVTQA	Q6UX71|31|52	7	21	11	17	2	10	85.7	0.009	23.7	YGVTQAF	P0DTC9|267|281	2	8	YNVTQAF	CNNPEPRED	0.613	6.09	DQA1*05:05/DQB1*03:01
DWQYGVTQA	Q6UX71|31|52	7	21	11	17	2	10	85.7	0.009	23.7	YGVTQAF	P0DTC9|268|282	1	7	YNVTQAF	CNNPEPRED	0.613	6.09	DQA1*05:05/DQB1*03:01
DWQYGVTQA	Q6UX71|31|52	7	21	11	17	2	10	85.7	0.008	23.8	YGVTQAF	P0DTC9|266|280	3	9	YNVTQAF	CNNPEPRED	0.605	8.03	DQA1*03:01/DQB1*03:02
DWQYGVTQA	Q6UX71|31|52	7	21	11	17	2	10	85.7	0.007	24	YGVTQAF	P0DTC9|260|274	9	15	YNVTQAF	CNNPEPRED	0.605	8.03	DQA1*03:01/DQB1*03:02
DWQYGVTQA	Q6UX71|31|52	7	21	11	17	2	10	85.7	0.006	24.2	YGVTQAF	P0DTC9|261|275	8	14	YNVTQAF	CNNPEPRED	0.605	8.03	DQA1*03:01/DQB1*03:02
DWQYGVTQA	Q6UX71|31|52	7	21	11	17	2	10	85.7	0.007	24.1	YGVTQAF	P0DTC9|262|276	7	13	YNVTQAF	CNNPEPRED	0.605	8.03	DQA1*03:01/DQB1*03:02
DWQYGVTQA	Q6UX71|31|52	7	21	11	17	2	10	85.7	0.007	24.1	YGVTQAF	P0DTC9|263|277	6	12	YNVTQAF	CNNPEPRED	0.605	8.03	DQA1*03:01/DQB1*03:02
DWQYGVTQA	Q6UX71|31|52	7	21	11	17	2	10	85.7	0.006	24.2	YGVTQAF	P0DTC9|264|278	5	11	YNVTQAF	CNNPEPRED	0.605	8.03	DQA1*03:01/DQB1*03:02
DWQYGVTQA	Q6UX71|31|52	7	21	11	17	2	10	85.7	0.007	24.2	YGVTQAF	P0DTC9|265|279	4	10	YNVTQAF	CNNPEPRED	0.605	8.03	DQA1*03:01/DQB1*03:02
DWQYGVTQA	Q6UX71|31|52	7	21	11	17	2	10	85.7	0.009	23.7	YGVTQAF	P0DTC9|267|281	2	8	YNVTQAF	CNNPEPRED	0.605	8.03	DQA1*03:01/DQB1*03:02
DWQYGVTQA	Q6UX71|31|52	7	21	11	17	2	10	85.7	0.009	23.7	YGVTQAF	P0DTC9|268|282	1	7	YNVTQAF	CNNPEPRED	0.605	8.03	DQA1*03:01/DQB1*03:02
DWQYGVTQA	Q6UX71|31|52	8	22	13	17	1	9	100	0.089	20.4	VTQAF	P0DTC9|269|283	2	6	VTQAF	CNNPEPRED	0.833	1.11	DQA1*03:01/DQB1*03:02
DWQYGVTQA	Q6UX71|31|52	8	22	13	17	1	9	100	0.076	20.6	VTQAF	P0DTC9|270|284	1	5	VTQAF	CNNPEPRED	0.833	1.11	DQA1*03:01/DQB1*03:02
DWQYGVTQA	Q6UX71|31|52	7	21	11	17	2	10	85.7	0.008	23.8	YGVTQAF	P0DTC9|266|280	3	9	YNVTQAF	CNNPEPRED	0.681	3.38	DQA1*05:05/DQB1*03:01
DWQYGVTQA	Q6UX71|31|52	7	21	11	17	2	10	85.7	0.007	24	YGVTQAF	P0DTC9|260|274	9	15	YNVTQAF	CNNPEPRED	0.681	3.38	DQA1*05:05/DQB1*03:01
DWQYGVTQA	Q6UX71|31|52	7	21	11	17	2	10	85.7	0.006	24.2	YGVTQAF	P0DTC9|261|275	8	14	YNVTQAF	CNNPEPRED	0.681	3.38	DQA1*05:05/DQB1*03:01
DWQYGVTQA	Q6UX71|31|52	7	21	11	17	2	10	85.7	0.007	24.1	YGVTQAF	P0DTC9|262|276	7	13	YNVTQAF	CNNPEPRED	0.681	3.38	DQA1*05:05/DQB1*03:01
DWQYGVTQA	Q6UX71|31|52	7	21	11	17	2	10	85.7	0.007	24.1	YGVTQAF	P0DTC9|263|277	6	12	YNVTQAF	CNNPEPRED	0.681	3.38	DQA1*05:05/DQB1*03:01
DWQYGVTQA	Q6UX71|31|52	7	21	11	17	2	10	85.7	0.006	24.2	YGVTQAF	P0DTC9|264|278	5	11	YNVTQAF	CNNPEPRED	0.681	3.38	DQA1*05:05/DQB1*03:01
DWQYGVTQA	Q6UX71|31|52	7	21	11	17	2	10	85.7	0.007	24.2	YGVTQAF	P0DTC9|265|279	4	10	YNVTQAF	CNNPEPRED	0.681	3.38	DQA1*05:05/DQB1*03:01
DWQYGVTQA	Q6UX71|31|52	7	21	11	17	2	10	85.7	0.009	23.7	YGVTQAF	P0DTC9|267|281	2	8	YNVTQAF	CNNPEPRED	0.681	3.38	DQA1*05:05/DQB1*03:01
DWQYGVTQA	Q6UX71|31|52	7	21	11	17	2	10	85.7	0.009	23.7	YGVTQAF	P0DTC9|268|282	1	7	YNVTQAF	CNNPEPRED	0.681	3.38	DQA1*05:05/DQB1*03:01
DWQYGVTQA	Q6UX71|31|52	7	21	11	17	2	10	85.7	0.008	23.8	YGVTQAF	P0DTC9|266|280	3	9	YNVTQAF	CNNPEPRED	0.833	1.11	DQA1*03:01/DQB1*03:02
DWQYGVTQA	Q6UX71|31|52	7	21	11	17	2	10	85.7	0.007	24	YGVTQAF	P0DTC9|260|274	9	15	YNVTQAF	CNNPEPRED	0.833	1.11	DQA1*03:01/DQB1*03:02
DWQYGVTQA	Q6UX71|31|52	7	21	11	17	2	10	85.7	0.006	24.2	YGVTQAF	P0DTC9|261|275	8	14	YNVTQAF	CNNPEPRED	0.833	1.11	DQA1*03:01/DQB1*03:02
DWQYGVTQA	Q6UX71|31|52	7	21	11	17	2	10	85.7	0.007	24.1	YGVTQAF	P0DTC9|262|276	7	13	YNVTQAF	CNNPEPRED	0.833	1.11	DQA1*03:01/DQB1*03:02
DWQYGVTQA	Q6UX71|31|52	7	21	11	17	2	10	85.7	0.007	24.1	YGVTQAF	P0DTC9|263|277	6	12	YNVTQAF	CNNPEPRED	0.833	1.11	DQA1*03:01/DQB1*03:02
DWQYGVTQA	Q6UX71|31|52	7	21	11	17	2	10	85.7	0.006	24.2	YGVTQAF	P0DTC9|264|278	5	11	YNVTQAF	CNNPEPRED	0.833	1.11	DQA1*03:01/DQB1*03:02
DWQYGVTQA	Q6UX71|31|52	7	21	11	17	2	10	85.7	0.007	24.2	YGVTQAF	P0DTC9|265|279	4	10	YNVTQAF	CNNPEPRED	0.833	1.11	DQA1*03:01/DQB1*03:02
DWQYGVTQA	Q6UX71|31|52	7	21	11	17	2	10	85.7	0.009	23.7	YGVTQAF	P0DTC9|267|281	2	8	YNVTQAF	CNNPEPRED	0.833	1.11	DQA1*03:01/DQB1*03:02
DWQYGVTQA	Q6UX71|31|52	7	21	11	17	2	10	85.7	0.009	23.7	YGVTQAF	P0DTC9|268|282	1	7	YNVTQAF	CNNPEPRED	0.833	1.11	DQA1*03:01/DQB1*03:02
DWQYGVTQA	Q6UX71|31|52	8	22	13	17	1	9	100	0.089	20.4	VTQAF	P0DTC9|269|283	2	6	VTQAF	CNNPEPRED	0.681	3.38	DQA1*05:05/DQB1*03:01
DWQYGVTQA	Q6UX71|31|52	8	22	13	17	1	9	100	0.076	20.6	VTQAF	P0DTC9|270|284	1	5	VTQAF	CNNPEPRED	0.681	3.38	DQA1*05:05/DQB1*03:01
EACLEEEEE	Q96F63|242|259	3	17	8	13	2	10	83.3	0.048	21.3	EEEEEE	P0DTC1|963|977	10	15	EEEQEE	CNNPEPRED	0.743	2.52	DQA1*02:01/DQB1*02:02
EAEEEEEEE	Q4LE39|539|563	2	16	7	12	2	10	83.3	0.048	21.3	EEEEEE	P0DTC1|963|977	10	15	EEEQEE	CNNPEPRED	0.711	2.84	DQA1*05:01/DQB1*02:01
EAEEEEEEE	Q4LE39|539|563	3	17	8	13	1	9	83.3	0.048	21.3	EEEEEE	P0DTC1|963|977	10	15	EEEQEE	CNNPEPRED	0.711	2.84	DQA1*05:01/DQB1*02:01
EDLLFLMRK	O75486|75|98	2	16	7	11	6	14	100	0.069	20.8	EDLLF	P0DTC2|811|825	9	13	EDLLF	CNNPEPRED	0.623	4.14	DRB1*13:01
EDLLFLMRK	O75486|75|98	2	16	7	11	6	14	100	0.072	20.7	EDLLF	P0DTC2|813|827	7	11	EDLLF	CNNPEPRED	0.623	4.14	DRB1*13:01
EDLLFLMRK	O75486|75|98	2	16	7	11	6	14	100	0.094	20.3	EDLLF	P0DTC2|816|830	4	8	EDLLF	CNNPEPRED	0.623	4.14	DRB1*13:01
EDLLFLMRK	O75486|75|98	2	16	7	11	6	14	100	0.086	20.4	EDLLF	P0DTC2|818|832	2	6	EDLLF	CNNPEPRED	0.623	4.14	DRB1*13:01
EDLLFLMRK	O75486|75|98	2	16	7	11	6	14	100	0.08	20.5	EDLLF	P0DTC2|819|833	1	5	EDLLF	CNNPEPRED	0.623	4.14	DRB1*13:01
EDLLFLMRK	O75486|75|98	2	16	7	11	6	14	100	0.069	20.8	EDLLF	P0DTC2|811|825	9	13	EDLLF	CNNPEPRED	0.474	7.41	DPA1*02:01/DPB1*01:01
EDLLFLMRK	O75486|75|98	2	16	7	11	6	14	100	0.072	20.7	EDLLF	P0DTC2|813|827	7	11	EDLLF	CNNPEPRED	0.474	7.41	DPA1*02:01/DPB1*01:01
EDLLFLMRK	O75486|75|98	2	16	7	11	6	14	100	0.094	20.3	EDLLF	P0DTC2|816|830	4	8	EDLLF	CNNPEPRED	0.474	7.41	DPA1*02:01/DPB1*01:01
EDLLFLMRK	O75486|75|98	2	16	7	11	6	14	100	0.086	20.4	EDLLF	P0DTC2|818|832	2	6	EDLLF	CNNPEPRED	0.474	7.41	DPA1*02:01/DPB1*01:01
EDLLFLMRK	O75486|75|98	2	16	7	11	6	14	100	0.08	20.5	EDLLF	P0DTC2|819|833	1	5	EDLLF	CNNPEPRED	0.474	7.41	DPA1*02:01/DPB1*01:01
EEAEEEEEE	Q4LE39|539|563	1	15	5	10	2	10	83.3	0.048	21.3	EEEEEE	P0DTC1|963|977	10	15	EEEQEE	CNNPEPRED	0.81	1.34	DQA1*02:01/DQB1*02:02
EEAEEEEEE	Q4LE39|539|563	1	15	6	11	2	10	83.3	0.048	21.3	EEEEEE	P0DTC1|963|977	10	15	EEEQEE	CNNPEPRED	0.81	1.34	DQA1*02:01/DQB1*02:02
EEAEEEEEE	Q4LE39|539|563	2	16	7	12	1	9	83.3	0.048	21.3	EEEEEE	P0DTC1|963|977	10	15	EEEQEE	CNNPEPRED	0.753	1.77	DQA1*05:01/DQB1*02:01
EEAEEEEEE	Q4LE39|539|563	1	15	5	10	2	10	83.3	0.048	21.3	EEEEEE	P0DTC1|963|977	10	15	EEEQEE	CNNPEPRED	0.753	1.77	DQA1*05:01/DQB1*02:01
EEAEEEEEE	Q4LE39|539|563	1	15	6	11	2	10	83.3	0.048	21.3	EEEEEE	P0DTC1|963|977	10	15	EEEQEE	CNNPEPRED	0.753	1.77	DQA1*05:01/DQB1*02:01
EEAEEEEEE	Q4LE39|539|563	1	15	5	10	2	10	83.3	0.048	21.3	EEEEEE	P0DTC1|963|977	10	15	EEEQEE	CNNPEPRED	0.765	1.95	DQA1*02:01/DQB1*02:02
EEAEEEEEE	Q4LE39|539|563	1	15	6	11	2	10	83.3	0.048	21.3	EEEEEE	P0DTC1|963|977	10	15	EEEQEE	CNNPEPRED	0.765	1.95	DQA1*02:01/DQB1*02:02
EEAEEEEEE	Q4LE39|539|563	2	16	7	12	1	9	83.3	0.048	21.3	EEEEEE	P0DTC1|963|977	10	15	EEEQEE	CNNPEPRED	0.765	1.95	DQA1*02:01/DQB1*02:02
EEAEEEEEE	Q4LE39|539|563	1	15	5	10	2	10	83.3	0.048	21.3	EEEEEE	P0DTC1|963|977	10	15	EEEQEE	CNNPEPRED	0.82	0.83	DQA1*05:01/DQB1*02:01
EEAEEEEEE	Q4LE39|539|563	1	15	6	11	2	10	83.3	0.048	21.3	EEEEEE	P0DTC1|963|977	10	15	EEEQEE	CNNPEPRED	0.82	0.83	DQA1*05:01/DQB1*02:01
EEEEEEEED	Q4LE39|539|563	5	19	10	15	4	12	83.3	0.048	21.3	EEEEEE	P0DTC1|963|977	10	15	EEEQEE	CNNPEPRED	0.725	2.42	DQA1*05:01/DQB1*02:01
EEEEEEEEE	Q4LE39|539|563	4	18	9	14	2	10	83.3	0.048	21.3	EEEEEE	P0DTC1|963|977	10	15	EEEQEE	CNNPEPRED	0.707	2.93	DQA1*05:01/DQB1*02:01
EEEEEEEEE	Q4LE39|539|563	3	17	8	13	3	11	83.3	0.048	21.3	EEEEEE	P0DTC1|963|977	10	15	EEEQEE	CNNPEPRED	0.675	3.66	DQA1*05:01/DQB1*02:01
EEEEEEEEE	Q4LE39|539|563	4	18	9	14	2	10	83.3	0.048	21.3	EEEEEE	P0DTC1|963|977	10	15	EEEQEE	CNNPEPRED	0.675	3.66	DQA1*05:01/DQB1*02:01
EEEEEEEEE	Q4LE39|539|563	5	19	10	15	2	10	83.3	0.048	21.3	EEEEEE	P0DTC1|963|977	10	15	EEEQEE	CNNPEPRED	0.777	1.78	DQA1*02:01/DQB1*02:02
EEEEEEEEE	Q4LE39|539|563	5	19	10	15	1	9	83.3	0.048	21.3	EEEEEE	P0DTC1|963|977	10	15	EEEQEE	CNNPEPRED	0.707	2.93	DQA1*05:01/DQB1*02:01
EEEEEEEEE	Q4LE39|539|563	5	19	10	15	1	9	83.3	0.048	21.3	EEEEEE	P0DTC1|963|977	10	15	EEEQEE	CNNPEPRED	0.725	2.96	DQA1*02:01/DQB1*02:02
EEEEEEEEE	Q4LE39|539|563	4	18	9	14	2	10	83.3	0.048	21.3	EEEEEE	P0DTC1|963|977	10	15	EEEQEE	CNNPEPRED	0.725	2.96	DQA1*02:01/DQB1*02:02
EEEEEEEEE	Q4LE39|539|563	4	18	9	14	2	10	83.3	0.048	21.3	EEEEEE	P0DTC1|963|977	10	15	EEEQEE	CNNPEPRED	0.71	3.44	DQA1*02:01/DQB1*02:02
EEEEEEEEE	Q4LE39|539|563	3	17	8	13	3	11	83.3	0.048	21.3	EEEEEE	P0DTC1|963|977	10	15	EEEQEE	CNNPEPRED	0.71	3.44	DQA1*02:01/DQB1*02:02
EEEEEEEEE	Q8TCU4|13|27	1	15	1	6	1	9	83.3	0.048	21.3	EEEEEE	P0DTC1|963|977	10	15	EEEQEE	CNNPEPRED	0.688	4.04	DQA1*02:01/DQB1*02:02
EEEEEEEEE	Q8TCU4|13|27	1	15	2	7	1	9	83.3	0.048	21.3	EEEEEE	P0DTC1|963|977	10	15	EEEQEE	CNNPEPRED	0.688	4.04	DQA1*02:01/DQB1*02:02
EEEEEEEEE	Q8TCU4|13|27	1	15	3	8	1	9	83.3	0.048	21.3	EEEEEE	P0DTC1|963|977	10	15	EEEQEE	CNNPEPRED	0.688	4.04	DQA1*02:01/DQB1*02:02
EEEEEEEEE	Q8TCU4|13|27	1	15	4	9	1	9	83.3	0.048	21.3	EEEEEE	P0DTC1|963|977	10	15	EEEQEE	CNNPEPRED	0.688	4.04	DQA1*02:01/DQB1*02:02
EEEEEEEEE	Q8TCU4|13|27	1	15	5	10	1	9	83.3	0.048	21.3	EEEEEE	P0DTC1|963|977	10	15	EEEQEE	CNNPEPRED	0.688	4.04	DQA1*02:01/DQB1*02:02
EEEEEEEEE	Q8TCU4|13|27	1	15	6	11	1	9	83.3	0.048	21.3	EEEEEE	P0DTC1|963|977	10	15	EEEQEE	CNNPEPRED	0.688	4.04	DQA1*02:01/DQB1*02:02
EEEEEEEEE	Q8TCU4|13|27	1	15	7	12	1	9	83.3	0.048	21.3	EEEEEE	P0DTC1|963|977	10	15	EEEQEE	CNNPEPRED	0.688	4.04	DQA1*02:01/DQB1*02:02
EEEEEEEEE	Q8TCU4|13|27	1	15	8	13	1	9	83.3	0.048	21.3	EEEEEE	P0DTC1|963|977	10	15	EEEQEE	CNNPEPRED	0.688	4.04	DQA1*02:01/DQB1*02:02
EEEEEEEEE	Q8TCU4|13|27	1	15	9	14	1	9	83.3	0.048	21.3	EEEEEE	P0DTC1|963|977	10	15	EEEQEE	CNNPEPRED	0.688	4.04	DQA1*02:01/DQB1*02:02
EEEEEEEEE	Q8TCU4|13|27	1	15	10	15	1	9	83.3	0.048	21.3	EEEEEE	P0DTC1|963|977	10	15	EEEQEE	CNNPEPRED	0.688	4.04	DQA1*02:01/DQB1*02:02
EEEEEEEEE	Q8TCU4|13|27	1	15	1	6	1	9	83.3	0.048	21.3	EEEEEE	P0DTC1|963|977	10	15	EEEQEE	CNNPEPRED	0.658	4.35	DQA1*05:01/DQB1*02:01
EEEEEEEEE	Q8TCU4|13|27	1	15	2	7	1	9	83.3	0.048	21.3	EEEEEE	P0DTC1|963|977	10	15	EEEQEE	CNNPEPRED	0.658	4.35	DQA1*05:01/DQB1*02:01
EEEEEEEEE	Q8TCU4|13|27	1	15	3	8	1	9	83.3	0.048	21.3	EEEEEE	P0DTC1|963|977	10	15	EEEQEE	CNNPEPRED	0.658	4.35	DQA1*05:01/DQB1*02:01
EEEEEEEEE	Q8TCU4|13|27	1	15	4	9	1	9	83.3	0.048	21.3	EEEEEE	P0DTC1|963|977	10	15	EEEQEE	CNNPEPRED	0.658	4.35	DQA1*05:01/DQB1*02:01
EEEEEEEEE	Q8TCU4|13|27	1	15	5	10	1	9	83.3	0.048	21.3	EEEEEE	P0DTC1|963|977	10	15	EEEQEE	CNNPEPRED	0.658	4.35	DQA1*05:01/DQB1*02:01
EEEEEEEEE	Q8TCU4|13|27	1	15	6	11	1	9	83.3	0.048	21.3	EEEEEE	P0DTC1|963|977	10	15	EEEQEE	CNNPEPRED	0.658	4.35	DQA1*05:01/DQB1*02:01
EEEEEEEEE	Q8TCU4|13|27	1	15	7	12	1	9	83.3	0.048	21.3	EEEEEE	P0DTC1|963|977	10	15	EEEQEE	CNNPEPRED	0.658	4.35	DQA1*05:01/DQB1*02:01
EEEEEEEEE	Q8TCU4|13|27	1	15	8	13	1	9	83.3	0.048	21.3	EEEEEE	P0DTC1|963|977	10	15	EEEQEE	CNNPEPRED	0.658	4.35	DQA1*05:01/DQB1*02:01
EEEEEEEEE	Q8TCU4|13|27	1	15	9	14	1	9	83.3	0.048	21.3	EEEEEE	P0DTC1|963|977	10	15	EEEQEE	CNNPEPRED	0.658	4.35	DQA1*05:01/DQB1*02:01
EEEEEEEEE	Q8TCU4|13|27	1	15	10	15	1	9	83.3	0.048	21.3	EEEEEE	P0DTC1|963|977	10	15	EEEQEE	CNNPEPRED	0.658	4.35	DQA1*05:01/DQB1*02:01
EEEEEEEEE	Q4LE39|539|563	2	16	7	12	4	12	83.3	0.048	21.3	EEEEEE	P0DTC1|963|977	10	15	EEEQEE	CNNPEPRED	0.674	4.53	DQA1*02:01/DQB1*02:02
EEEEEEEEE	Q4LE39|539|563	3	17	8	13	3	11	83.3	0.048	21.3	EEEEEE	P0DTC1|963|977	10	15	EEEQEE	CNNPEPRED	0.674	4.53	DQA1*02:01/DQB1*02:02
EFLRKSNLK	Q9NWB7|50|74	8	22	13	18	3	11	100	0.021	22.5	RKSNLK	P0DTC2|451|465	7	12	RKSNLK	CNNPEPRED	0.381	8.33	DRB1*11:03
EFLRKSNLK	Q9NWB7|50|74	8	22	13	18	3	11	100	0.02	22.6	RKSNLK	P0DTC2|452|466	6	11	RKSNLK	CNNPEPRED	0.381	8.33	DRB1*11:03
EFLRKSNLK	Q9NWB7|50|74	8	22	13	18	3	11	100	0.02	22.6	RKSNLK	P0DTC2|453|467	5	10	RKSNLK	CNNPEPRED	0.381	8.33	DRB1*11:03
EFLRKSNLK	Q9NWB7|50|74	8	22	13	18	3	11	100	0.02	22.5	RKSNLK	P0DTC2|454|468	4	9	RKSNLK	CNNPEPRED	0.381	8.33	DRB1*11:03
EFLRKSNLK	Q9NWB7|50|74	8	22	13	18	3	11	100	0.019	22.6	RKSNLK	P0DTC2|455|469	3	8	RKSNLK	CNNPEPRED	0.381	8.33	DRB1*11:03
EFLRKSNLK	Q9NWB7|50|74	8	22	13	18	3	11	100	0.017	22.8	RKSNLK	P0DTC2|456|470	2	7	RKSNLK	CNNPEPRED	0.381	8.33	DRB1*11:03
EFLRKSNLK	Q9NWB7|50|74	8	22	13	18	3	11	100	0.021	22.5	RKSNLK	P0DTC2|451|465	7	12	RKSNLK	CNNPEPRED	0.412	7.17	DRB1*11:03
EFLRKSNLK	Q9NWB7|50|74	8	22	13	18	3	11	100	0.02	22.6	RKSNLK	P0DTC2|452|466	6	11	RKSNLK	CNNPEPRED	0.412	7.17	DRB1*11:03
EFLRKSNLK	Q9NWB7|50|74	8	22	13	18	3	11	100	0.02	22.6	RKSNLK	P0DTC2|453|467	5	10	RKSNLK	CNNPEPRED	0.412	7.17	DRB1*11:03
EFLRKSNLK	Q9NWB7|50|74	8	22	13	18	3	11	100	0.02	22.5	RKSNLK	P0DTC2|454|468	4	9	RKSNLK	CNNPEPRED	0.412	7.17	DRB1*11:03
EFLRKSNLK	Q9NWB7|50|74	8	22	13	18	3	11	100	0.019	22.6	RKSNLK	P0DTC2|455|469	3	8	RKSNLK	CNNPEPRED	0.412	7.17	DRB1*11:03
EFLRKSNLK	Q9NWB7|50|74	8	22	13	18	3	11	100	0.017	22.8	RKSNLK	P0DTC2|456|470	2	7	RKSNLK	CNNPEPRED	0.412	7.17	DRB1*11:03
EFLRKSNLK	Q9NWB7|50|74	8	22	13	18	3	11	100	0.021	22.5	RKSNLK	P0DTC2|451|465	7	12	RKSNLK	CNNPEPRED	0.5	8.25	DPA1*02:02/DPB1*05:01
EFLRKSNLK	Q9NWB7|50|74	8	22	13	18	3	11	100	0.02	22.6	RKSNLK	P0DTC2|452|466	6	11	RKSNLK	CNNPEPRED	0.5	8.25	DPA1*02:02/DPB1*05:01
EFLRKSNLK	Q9NWB7|50|74	8	22	13	18	3	11	100	0.02	22.6	RKSNLK	P0DTC2|453|467	5	10	RKSNLK	CNNPEPRED	0.5	8.25	DPA1*02:02/DPB1*05:01
EFLRKSNLK	Q9NWB7|50|74	8	22	13	18	3	11	100	0.02	22.5	RKSNLK	P0DTC2|454|468	4	9	RKSNLK	CNNPEPRED	0.5	8.25	DPA1*02:02/DPB1*05:01
EFLRKSNLK	Q9NWB7|50|74	8	22	13	18	3	11	100	0.019	22.6	RKSNLK	P0DTC2|455|469	3	8	RKSNLK	CNNPEPRED	0.5	8.25	DPA1*02:02/DPB1*05:01
EFLRKSNLK	Q9NWB7|50|74	8	22	13	18	3	11	100	0.017	22.8	RKSNLK	P0DTC2|456|470	2	7	RKSNLK	CNNPEPRED	0.5	8.25	DPA1*02:02/DPB1*05:01
EIVRFPTDQ	P05164|230|245	2	16	11	15	3	11	100	0.073	20.7	DQLTP	P0DTC2|617|631	11	15	DQLTP	CNNPEPRED	0.621	3.39	DPA1*01:03/DPB1*04:01
EIVRFPTDQ	P05164|230|245	2	16	11	15	3	11	100	0.083	20.5	DQLTP	P0DTC2|618|632	10	14	DQLTP	CNNPEPRED	0.621	3.39	DPA1*01:03/DPB1*04:01
EIVRFPTDQ	P05164|230|245	2	16	11	15	3	11	100	0.091	20.4	DQLTP	P0DTC2|619|633	9	13	DQLTP	CNNPEPRED	0.621	3.39	DPA1*01:03/DPB1*04:01
EIVRFPTDQ	P05164|230|245	2	16	11	15	3	11	100	0.078	20.6	DQLTP	P0DTC2|620|634	8	12	DQLTP	CNNPEPRED	0.621	3.39	DPA1*01:03/DPB1*04:01
EIVRFPTDQ	P05164|230|245	2	16	11	15	3	11	100	0.078	20.6	DQLTP	P0DTC2|621|635	7	11	DQLTP	CNNPEPRED	0.621	3.39	DPA1*01:03/DPB1*04:01
EIVRFPTDQ	P05164|230|245	2	16	11	15	3	11	100	0.084	20.5	DQLTP	P0DTC2|622|636	6	10	DQLTP	CNNPEPRED	0.621	3.39	DPA1*01:03/DPB1*04:01
EIVRFPTDQ	P05164|230|245	2	16	11	15	3	11	100	0.08	20.5	DQLTP	P0DTC2|623|637	5	9	DQLTP	CNNPEPRED	0.621	3.39	DPA1*01:03/DPB1*04:01
EIVRFPTDQ	P05164|230|245	2	16	11	15	3	11	100	0.08	20.5	DQLTP	P0DTC2|624|638	4	8	DQLTP	CNNPEPRED	0.621	3.39	DPA1*01:03/DPB1*04:01
EIVRFPTDQ	P05164|230|245	2	16	11	15	3	11	100	0.067	20.8	DQLTP	P0DTC2|625|639	3	7	DQLTP	CNNPEPRED	0.621	3.39	DPA1*01:03/DPB1*04:01
EIVRFPTDQ	P05164|230|245	2	16	11	15	3	11	100	0.079	20.6	DQLTP	P0DTC2|627|641	1	5	DQLTP	CNNPEPRED	0.621	3.39	DPA1*01:03/DPB1*04:01
EIVRFPTDQ	P05164|230|245	1	15	5	9	4	12	100	0.048	21.3	IVRFP	P0DTC2|317|331	10	14	IVRFP	CNNPEPRED	0.621	3.39	DPA1*01:03/DPB1*04:01
EIVRFPTDQ	P05164|230|245	1	15	5	9	4	12	100	0.044	21.4	IVRFP	P0DTC2|316|330	11	15	IVRFP	CNNPEPRED	0.621	3.39	DPA1*01:03/DPB1*04:01
EIVRFPTDQ	P05164|230|245	1	15	5	9	4	12	100	0.049	21.3	IVRFP	P0DTC2|318|332	9	13	IVRFP	CNNPEPRED	0.621	3.39	DPA1*01:03/DPB1*04:01
EIVRFPTDQ	P05164|230|245	1	15	5	9	4	12	100	0.047	21.3	IVRFP	P0DTC2|319|333	8	12	IVRFP	CNNPEPRED	0.621	3.39	DPA1*01:03/DPB1*04:01
EIVRFPTDQ	P05164|230|245	1	15	5	9	4	12	100	0.037	21.6	IVRFP	P0DTC2|325|339	2	6	IVRFP	CNNPEPRED	0.621	3.39	DPA1*01:03/DPB1*04:01
EIVRFPTDQ	P05164|230|245	1	15	5	9	4	12	100	0.045	21.4	IVRFP	P0DTC2|326|340	1	5	IVRFP	CNNPEPRED	0.621	3.39	DPA1*01:03/DPB1*04:01
EKALNSIID	P05109|1|15	1	15	8	14	6	14	71.4	0.099	20.2	ALNSIID	P0DTC1|4038|4052	7	13	ALNNIIN	CNNPEPRED	0.651	5.7	DQA1*03:01/DQB1*03:02
EKALNSIID	P05109|1|15	1	15	8	14	6	14	71.4	0.07	20.7	ALNSIID	P0DTC1|4043|4057	2	8	ALNNIIN	CNNPEPRED	0.651	5.7	DQA1*03:01/DQB1*03:02
EKALNSIID	P05109|1|15	1	15	8	14	6	14	71.4	0.063	20.9	ALNSIID	P0DTC1|4044|4058	1	7	ALNNIIN	CNNPEPRED	0.651	5.7	DQA1*03:01/DQB1*03:02
ELVYSFLIP	Q7Z4T9|695|719	1	15	4	8	2	10	100	0.053	21.1	VYSFL	P0DTC1|3090|3104	8	12	VYSFL	CNNPEPRED	0.695	4.92	DQA1*01:02/DQB1*06:02
ELVYSFLIP	Q7Z4T9|695|719	1	15	4	8	2	10	100	0.058	21	VYSFL	P0DTC1|3091|3105	7	11	VYSFL	CNNPEPRED	0.695	4.92	DQA1*01:02/DQB1*06:02
ELVYSFLIP	Q7Z4T9|695|719	1	15	4	8	2	10	100	0.055	21.1	VYSFL	P0DTC1|3092|3106	6	10	VYSFL	CNNPEPRED	0.695	4.92	DQA1*01:02/DQB1*06:02
ERSIHLFID	P06858|268|283	1	15	4	10	2	10	71.4	0.06	21	SIHLFID	P0DTC1|2496|2510	5	11	SIHLYFD	CNNPEPRED	0.622	3.37	DPA1*01:03/DPB1*04:01
ERSIHLFID	P06858|268|283	1	15	4	10	2	10	71.4	0.055	21.1	SIHLFID	P0DTC1|2497|2511	4	10	SIHLYFD	CNNPEPRED	0.622	3.37	DPA1*01:03/DPB1*04:01
ERSIHLFID	P06858|268|283	1	15	4	10	2	10	71.4	0.058	21	SIHLFID	P0DTC1|2498|2512	3	9	SIHLYFD	CNNPEPRED	0.622	3.37	DPA1*01:03/DPB1*04:01
ERSIHLFID	P06858|268|283	1	15	4	10	2	10	71.4	0.06	21	SIHLFID	P0DTC1|2499|2513	2	8	SIHLYFD	CNNPEPRED	0.622	3.37	DPA1*01:03/DPB1*04:01
ERSIHLFID	P06858|268|283	1	15	4	10	2	10	71.4	0.078	20.6	SIHLFID	P0DTC1|2500|2514	1	7	SIHLYFD	CNNPEPRED	0.622	3.37	DPA1*01:03/DPB1*04:01
ESSMTDADD	P30260|798|815	4	18	10	18	5	13	66.7	0.066	20.8	SMTDADDTQ	P0DTC9|405|419	6	14	SMSSADSTQ	CNNPEPRED	0.655	6.4	DQA1*01:02/DQB1*06:02
ESSMTDADD	P30260|798|815	4	18	10	18	5	13	66.7	0.066	20.8	SMTDADDTQ	P0DTC9|405|419	6	14	SMSSADSTQ	CNNPEPRED	0.807	1.4	DQA1*03:01/DQB1*03:02
FCNDKDSLS	Q9BY14|105|129	8	22	13	18	2	10	100	0.034	22.3	KDSLSQ	P11853|91|110	9	14	KDSLSQ	CNNPEPRED	0.659	5.2	DRB3*01:01
FCNDKDSLS	Q9BY14|105|129	8	22	13	18	2	10	100	0.034	22.3	KDSLSQ	P11853|91|110	9	14	KDSLSQ	CNNPEPRED	0.779	2.27	DRB1*04:01
FCNDKDSLS	Q9BY14|105|129	8	22	13	18	2	10	100	0.034	22.3	KDSLSQ	P11853|91|110	9	14	KDSLSQ	CNNPEPRED	0.589	9.22	DRB1*04:01
FDAYVLPKL	P62854|51|68	4	18	9	13	6	14	100	0.056	21	FDAYV	P0DTC1|2582|2596	10	14	FDAYV	NETMHCIIPAN_BA	303.72	7.7	DRB1*15:02
FDAYVLPKL	P62854|51|68	4	18	9	13	6	14	100	0.049	21.2	FDAYV	P0DTC1|2583|2597	9	13	FDAYV	NETMHCIIPAN_BA	303.72	7.7	DRB1*15:02
FDAYVLPKL	P62854|51|68	4	18	9	13	6	14	100	0.052	21.2	FDAYV	P0DTC1|2584|2598	8	12	FDAYV	NETMHCIIPAN_BA	303.72	7.7	DRB1*15:02
FDAYVLPKL	P62854|51|68	4	18	9	13	6	14	100	0.051	21.2	FDAYV	P0DTC1|2585|2599	7	11	FDAYV	NETMHCIIPAN_BA	303.72	7.7	DRB1*15:02
FDAYVLPKL	P62854|51|68	4	18	9	13	6	14	100	0.042	21.5	FDAYV	P0DTC1|2586|2600	6	10	FDAYV	NETMHCIIPAN_BA	303.72	7.7	DRB1*15:02
FDAYVLPKL	P62854|51|68	4	18	9	13	6	14	100	0.04	21.5	FDAYV	P0DTC1|2587|2601	5	9	FDAYV	NETMHCIIPAN_BA	303.72	7.7	DRB1*15:02
FDAYVLPKL	P62854|51|68	4	18	9	13	6	14	100	0.042	21.5	FDAYV	P0DTC1|2588|2602	4	8	FDAYV	NETMHCIIPAN_BA	303.72	7.7	DRB1*15:02
FDAYVLPKL	P62854|51|68	4	18	9	13	6	14	100	0.044	21.4	FDAYV	P0DTC1|2589|2603	3	7	FDAYV	NETMHCIIPAN_BA	303.72	7.7	DRB1*15:02
FDAYVLPKL	P62854|51|68	4	18	9	13	6	14	100	0.047	21.3	FDAYV	P0DTC1|2590|2604	2	6	FDAYV	NETMHCIIPAN_BA	303.72	7.7	DRB1*15:02
FDAYVLPKL	P62854|51|68	4	18	9	13	6	14	100	0.042	21.5	FDAYV	P0DTC1|2591|2605	1	5	FDAYV	NETMHCIIPAN_BA	303.72	7.7	DRB1*15:02
FDAYVLPKL	Q5JNZ5|57|73	1	15	3	7	3	11	100	0.056	21	FDAYV	P0DTC1|2582|2596	10	14	FDAYV	NETMHCIIPAN_BA	192.9	7.5	DRB1*16:01
FDAYVLPKL	Q5JNZ5|57|73	1	15	3	7	3	11	100	0.049	21.2	FDAYV	P0DTC1|2583|2597	9	13	FDAYV	NETMHCIIPAN_BA	192.9	7.5	DRB1*16:01
FDAYVLPKL	Q5JNZ5|57|73	1	15	3	7	3	11	100	0.052	21.2	FDAYV	P0DTC1|2584|2598	8	12	FDAYV	NETMHCIIPAN_BA	192.9	7.5	DRB1*16:01
FDAYVLPKL	Q5JNZ5|57|73	1	15	3	7	3	11	100	0.051	21.2	FDAYV	P0DTC1|2585|2599	7	11	FDAYV	NETMHCIIPAN_BA	192.9	7.5	DRB1*16:01
FDAYVLPKL	Q5JNZ5|57|73	1	15	3	7	3	11	100	0.042	21.5	FDAYV	P0DTC1|2586|2600	6	10	FDAYV	NETMHCIIPAN_BA	192.9	7.5	DRB1*16:01
FDAYVLPKL	Q5JNZ5|57|73	1	15	3	7	3	11	100	0.04	21.5	FDAYV	P0DTC1|2587|2601	5	9	FDAYV	NETMHCIIPAN_BA	192.9	7.5	DRB1*16:01
FDAYVLPKL	Q5JNZ5|57|73	1	15	3	7	3	11	100	0.042	21.5	FDAYV	P0DTC1|2588|2602	4	8	FDAYV	NETMHCIIPAN_BA	192.9	7.5	DRB1*16:01
FDAYVLPKL	Q5JNZ5|57|73	1	15	3	7	3	11	100	0.044	21.4	FDAYV	P0DTC1|2589|2603	3	7	FDAYV	NETMHCIIPAN_BA	192.9	7.5	DRB1*16:01
FDAYVLPKL	Q5JNZ5|57|73	1	15	3	7	3	11	100	0.047	21.3	FDAYV	P0DTC1|2590|2604	2	6	FDAYV	NETMHCIIPAN_BA	192.9	7.5	DRB1*16:01
FDAYVLPKL	Q5JNZ5|57|73	1	15	3	7	3	11	100	0.042	21.5	FDAYV	P0DTC1|2591|2605	1	5	FDAYV	NETMHCIIPAN_BA	192.9	7.5	DRB1*16:01
FDAYVLPKL	Q5JNZ5|57|73	1	15	3	7	3	11	100	0.056	21	FDAYV	P0DTC1|2582|2596	10	14	FDAYV	NETMHCIIPAN_BA	133.35	8.6	DRB1*15:01
FDAYVLPKL	Q5JNZ5|57|73	1	15	3	7	3	11	100	0.049	21.2	FDAYV	P0DTC1|2583|2597	9	13	FDAYV	NETMHCIIPAN_BA	133.35	8.6	DRB1*15:01
FDAYVLPKL	Q5JNZ5|57|73	1	15	3	7	3	11	100	0.052	21.2	FDAYV	P0DTC1|2584|2598	8	12	FDAYV	NETMHCIIPAN_BA	133.35	8.6	DRB1*15:01
FDAYVLPKL	Q5JNZ5|57|73	1	15	3	7	3	11	100	0.051	21.2	FDAYV	P0DTC1|2585|2599	7	11	FDAYV	NETMHCIIPAN_BA	133.35	8.6	DRB1*15:01
FDAYVLPKL	Q5JNZ5|57|73	1	15	3	7	3	11	100	0.042	21.5	FDAYV	P0DTC1|2586|2600	6	10	FDAYV	NETMHCIIPAN_BA	133.35	8.6	DRB1*15:01
FDAYVLPKL	Q5JNZ5|57|73	1	15	3	7	3	11	100	0.04	21.5	FDAYV	P0DTC1|2587|2601	5	9	FDAYV	NETMHCIIPAN_BA	133.35	8.6	DRB1*15:01
FDAYVLPKL	Q5JNZ5|57|73	1	15	3	7	3	11	100	0.042	21.5	FDAYV	P0DTC1|2588|2602	4	8	FDAYV	NETMHCIIPAN_BA	133.35	8.6	DRB1*15:01
FDAYVLPKL	Q5JNZ5|57|73	1	15	3	7	3	11	100	0.044	21.4	FDAYV	P0DTC1|2589|2603	3	7	FDAYV	NETMHCIIPAN_BA	133.35	8.6	DRB1*15:01
FDAYVLPKL	Q5JNZ5|57|73	1	15	3	7	3	11	100	0.047	21.3	FDAYV	P0DTC1|2590|2604	2	6	FDAYV	NETMHCIIPAN_BA	133.35	8.6	DRB1*15:01
FDAYVLPKL	Q5JNZ5|57|73	1	15	3	7	3	11	100	0.042	21.5	FDAYV	P0DTC1|2591|2605	1	5	FDAYV	NETMHCIIPAN_BA	133.35	8.6	DRB1*15:01
FDAYVLPKL	Q5JNZ5|57|73	1	15	3	7	3	11	100	0.056	21	FDAYV	P0DTC1|2582|2596	10	14	FDAYV	NETMHCIIPAN_BA	265.5	6.4	DRB1*15:02
FDAYVLPKL	Q5JNZ5|57|73	1	15	3	7	3	11	100	0.049	21.2	FDAYV	P0DTC1|2583|2597	9	13	FDAYV	NETMHCIIPAN_BA	265.5	6.4	DRB1*15:02
FDAYVLPKL	Q5JNZ5|57|73	1	15	3	7	3	11	100	0.052	21.2	FDAYV	P0DTC1|2584|2598	8	12	FDAYV	NETMHCIIPAN_BA	265.5	6.4	DRB1*15:02
FDAYVLPKL	Q5JNZ5|57|73	1	15	3	7	3	11	100	0.051	21.2	FDAYV	P0DTC1|2585|2599	7	11	FDAYV	NETMHCIIPAN_BA	265.5	6.4	DRB1*15:02
FDAYVLPKL	Q5JNZ5|57|73	1	15	3	7	3	11	100	0.042	21.5	FDAYV	P0DTC1|2586|2600	6	10	FDAYV	NETMHCIIPAN_BA	265.5	6.4	DRB1*15:02
FDAYVLPKL	Q5JNZ5|57|73	1	15	3	7	3	11	100	0.04	21.5	FDAYV	P0DTC1|2587|2601	5	9	FDAYV	NETMHCIIPAN_BA	265.5	6.4	DRB1*15:02
FDAYVLPKL	Q5JNZ5|57|73	1	15	3	7	3	11	100	0.042	21.5	FDAYV	P0DTC1|2588|2602	4	8	FDAYV	NETMHCIIPAN_BA	265.5	6.4	DRB1*15:02
FDAYVLPKL	Q5JNZ5|57|73	1	15	3	7	3	11	100	0.044	21.4	FDAYV	P0DTC1|2589|2603	3	7	FDAYV	NETMHCIIPAN_BA	265.5	6.4	DRB1*15:02
FDAYVLPKL	Q5JNZ5|57|73	1	15	3	7	3	11	100	0.047	21.3	FDAYV	P0DTC1|2590|2604	2	6	FDAYV	NETMHCIIPAN_BA	265.5	6.4	DRB1*15:02
FDAYVLPKL	Q5JNZ5|57|73	1	15	3	7	3	11	100	0.042	21.5	FDAYV	P0DTC1|2591|2605	1	5	FDAYV	NETMHCIIPAN_BA	265.5	6.4	DRB1*15:02
FDAYVLPKL	Q5JNZ5|57|73	1	15	3	7	3	11	100	0.056	21	FDAYV	P0DTC1|2582|2596	10	14	FDAYV	CNNPEPRED	0.647	6.38	DRB1*15:01
FDAYVLPKL	Q5JNZ5|57|73	1	15	3	7	3	11	100	0.049	21.2	FDAYV	P0DTC1|2583|2597	9	13	FDAYV	CNNPEPRED	0.647	6.38	DRB1*15:01
FDAYVLPKL	Q5JNZ5|57|73	1	15	3	7	3	11	100	0.052	21.2	FDAYV	P0DTC1|2584|2598	8	12	FDAYV	CNNPEPRED	0.647	6.38	DRB1*15:01
FDAYVLPKL	Q5JNZ5|57|73	1	15	3	7	3	11	100	0.051	21.2	FDAYV	P0DTC1|2585|2599	7	11	FDAYV	CNNPEPRED	0.647	6.38	DRB1*15:01
FDAYVLPKL	Q5JNZ5|57|73	1	15	3	7	3	11	100	0.042	21.5	FDAYV	P0DTC1|2586|2600	6	10	FDAYV	CNNPEPRED	0.647	6.38	DRB1*15:01
FDAYVLPKL	Q5JNZ5|57|73	1	15	3	7	3	11	100	0.04	21.5	FDAYV	P0DTC1|2587|2601	5	9	FDAYV	CNNPEPRED	0.647	6.38	DRB1*15:01
FDAYVLPKL	Q5JNZ5|57|73	1	15	3	7	3	11	100	0.042	21.5	FDAYV	P0DTC1|2588|2602	4	8	FDAYV	CNNPEPRED	0.647	6.38	DRB1*15:01
FDAYVLPKL	Q5JNZ5|57|73	1	15	3	7	3	11	100	0.044	21.4	FDAYV	P0DTC1|2589|2603	3	7	FDAYV	CNNPEPRED	0.647	6.38	DRB1*15:01
FDAYVLPKL	Q5JNZ5|57|73	1	15	3	7	3	11	100	0.047	21.3	FDAYV	P0DTC1|2590|2604	2	6	FDAYV	CNNPEPRED	0.647	6.38	DRB1*15:01
FDAYVLPKL	Q5JNZ5|57|73	1	15	3	7	3	11	100	0.042	21.5	FDAYV	P0DTC1|2591|2605	1	5	FDAYV	CNNPEPRED	0.647	6.38	DRB1*15:01
FDAYVLPKL	Q5JNZ5|57|73	1	15	3	7	3	11	100	0.056	21	FDAYV	P0DTC1|2582|2596	10	14	FDAYV	NETMHCIIPAN_BA	350.96	9.6	DRB1*15:02
FDAYVLPKL	Q5JNZ5|57|73	1	15	3	7	3	11	100	0.049	21.2	FDAYV	P0DTC1|2583|2597	9	13	FDAYV	NETMHCIIPAN_BA	350.96	9.6	DRB1*15:02
FDAYVLPKL	Q5JNZ5|57|73	1	15	3	7	3	11	100	0.052	21.2	FDAYV	P0DTC1|2584|2598	8	12	FDAYV	NETMHCIIPAN_BA	350.96	9.6	DRB1*15:02
FDAYVLPKL	Q5JNZ5|57|73	1	15	3	7	3	11	100	0.051	21.2	FDAYV	P0DTC1|2585|2599	7	11	FDAYV	NETMHCIIPAN_BA	350.96	9.6	DRB1*15:02
FDAYVLPKL	Q5JNZ5|57|73	1	15	3	7	3	11	100	0.042	21.5	FDAYV	P0DTC1|2586|2600	6	10	FDAYV	NETMHCIIPAN_BA	350.96	9.6	DRB1*15:02
FDAYVLPKL	Q5JNZ5|57|73	1	15	3	7	3	11	100	0.04	21.5	FDAYV	P0DTC1|2587|2601	5	9	FDAYV	NETMHCIIPAN_BA	350.96	9.6	DRB1*15:02
FDAYVLPKL	Q5JNZ5|57|73	1	15	3	7	3	11	100	0.042	21.5	FDAYV	P0DTC1|2588|2602	4	8	FDAYV	NETMHCIIPAN_BA	350.96	9.6	DRB1*15:02
FDAYVLPKL	Q5JNZ5|57|73	1	15	3	7	3	11	100	0.044	21.4	FDAYV	P0DTC1|2589|2603	3	7	FDAYV	NETMHCIIPAN_BA	350.96	9.6	DRB1*15:02
FDAYVLPKL	Q5JNZ5|57|73	1	15	3	7	3	11	100	0.047	21.3	FDAYV	P0DTC1|2590|2604	2	6	FDAYV	NETMHCIIPAN_BA	350.96	9.6	DRB1*15:02
FDAYVLPKL	Q5JNZ5|57|73	1	15	3	7	3	11	100	0.042	21.5	FDAYV	P0DTC1|2591|2605	1	5	FDAYV	NETMHCIIPAN_BA	350.96	9.6	DRB1*15:02
FDAYVLPKL	Q5JNZ5|57|73	1	15	3	7	3	11	100	0.056	21	FDAYV	P0DTC1|2582|2596	10	14	FDAYV	NETMHCIIPAN_BA	110.18	6.9	DRB1*15:01
FDAYVLPKL	Q5JNZ5|57|73	1	15	3	7	3	11	100	0.049	21.2	FDAYV	P0DTC1|2583|2597	9	13	FDAYV	NETMHCIIPAN_BA	110.18	6.9	DRB1*15:01
FDAYVLPKL	Q5JNZ5|57|73	1	15	3	7	3	11	100	0.052	21.2	FDAYV	P0DTC1|2584|2598	8	12	FDAYV	NETMHCIIPAN_BA	110.18	6.9	DRB1*15:01
FDAYVLPKL	Q5JNZ5|57|73	1	15	3	7	3	11	100	0.051	21.2	FDAYV	P0DTC1|2585|2599	7	11	FDAYV	NETMHCIIPAN_BA	110.18	6.9	DRB1*15:01
FDAYVLPKL	Q5JNZ5|57|73	1	15	3	7	3	11	100	0.042	21.5	FDAYV	P0DTC1|2586|2600	6	10	FDAYV	NETMHCIIPAN_BA	110.18	6.9	DRB1*15:01
FDAYVLPKL	Q5JNZ5|57|73	1	15	3	7	3	11	100	0.04	21.5	FDAYV	P0DTC1|2587|2601	5	9	FDAYV	NETMHCIIPAN_BA	110.18	6.9	DRB1*15:01
FDAYVLPKL	Q5JNZ5|57|73	1	15	3	7	3	11	100	0.042	21.5	FDAYV	P0DTC1|2588|2602	4	8	FDAYV	NETMHCIIPAN_BA	110.18	6.9	DRB1*15:01
FDAYVLPKL	Q5JNZ5|57|73	1	15	3	7	3	11	100	0.044	21.4	FDAYV	P0DTC1|2589|2603	3	7	FDAYV	NETMHCIIPAN_BA	110.18	6.9	DRB1*15:01
FDAYVLPKL	Q5JNZ5|57|73	1	15	3	7	3	11	100	0.047	21.3	FDAYV	P0DTC1|2590|2604	2	6	FDAYV	NETMHCIIPAN_BA	110.18	6.9	DRB1*15:01
FDAYVLPKL	Q5JNZ5|57|73	1	15	3	7	3	11	100	0.042	21.5	FDAYV	P0DTC1|2591|2605	1	5	FDAYV	NETMHCIIPAN_BA	110.18	6.9	DRB1*15:01
FDAYVLPKL	Q5JNZ5|57|73	1	15	3	7	3	11	100	0.056	21	FDAYV	P0DTC1|2582|2596	10	14	FDAYV	CNNPEPRED	0.635	6.9	DRB1*15:01
FDAYVLPKL	Q5JNZ5|57|73	1	15	3	7	3	11	100	0.049	21.2	FDAYV	P0DTC1|2583|2597	9	13	FDAYV	CNNPEPRED	0.635	6.9	DRB1*15:01
FDAYVLPKL	Q5JNZ5|57|73	1	15	3	7	3	11	100	0.052	21.2	FDAYV	P0DTC1|2584|2598	8	12	FDAYV	CNNPEPRED	0.635	6.9	DRB1*15:01
FDAYVLPKL	Q5JNZ5|57|73	1	15	3	7	3	11	100	0.051	21.2	FDAYV	P0DTC1|2585|2599	7	11	FDAYV	CNNPEPRED	0.635	6.9	DRB1*15:01
FDAYVLPKL	Q5JNZ5|57|73	1	15	3	7	3	11	100	0.042	21.5	FDAYV	P0DTC1|2586|2600	6	10	FDAYV	CNNPEPRED	0.635	6.9	DRB1*15:01
FDAYVLPKL	Q5JNZ5|57|73	1	15	3	7	3	11	100	0.04	21.5	FDAYV	P0DTC1|2587|2601	5	9	FDAYV	CNNPEPRED	0.635	6.9	DRB1*15:01
FDAYVLPKL	Q5JNZ5|57|73	1	15	3	7	3	11	100	0.042	21.5	FDAYV	P0DTC1|2588|2602	4	8	FDAYV	CNNPEPRED	0.635	6.9	DRB1*15:01
FDAYVLPKL	Q5JNZ5|57|73	1	15	3	7	3	11	100	0.044	21.4	FDAYV	P0DTC1|2589|2603	3	7	FDAYV	CNNPEPRED	0.635	6.9	DRB1*15:01
FDAYVLPKL	Q5JNZ5|57|73	1	15	3	7	3	11	100	0.047	21.3	FDAYV	P0DTC1|2590|2604	2	6	FDAYV	CNNPEPRED	0.635	6.9	DRB1*15:01
FDAYVLPKL	Q5JNZ5|57|73	1	15	3	7	3	11	100	0.042	21.5	FDAYV	P0DTC1|2591|2605	1	5	FDAYV	CNNPEPRED	0.635	6.9	DRB1*15:01
FDAYVLPKL	Q5JNZ5|57|73	1	15	3	7	3	11	100	0.056	21	FDAYV	P0DTC1|2582|2596	10	14	FDAYV	NETMHCIIPAN_BA	538.33	8.4	DRB1*08:03
FDAYVLPKL	Q5JNZ5|57|73	1	15	3	7	3	11	100	0.049	21.2	FDAYV	P0DTC1|2583|2597	9	13	FDAYV	NETMHCIIPAN_BA	538.33	8.4	DRB1*08:03
FDAYVLPKL	Q5JNZ5|57|73	1	15	3	7	3	11	100	0.052	21.2	FDAYV	P0DTC1|2584|2598	8	12	FDAYV	NETMHCIIPAN_BA	538.33	8.4	DRB1*08:03
FDAYVLPKL	Q5JNZ5|57|73	1	15	3	7	3	11	100	0.051	21.2	FDAYV	P0DTC1|2585|2599	7	11	FDAYV	NETMHCIIPAN_BA	538.33	8.4	DRB1*08:03
FDAYVLPKL	Q5JNZ5|57|73	1	15	3	7	3	11	100	0.042	21.5	FDAYV	P0DTC1|2586|2600	6	10	FDAYV	NETMHCIIPAN_BA	538.33	8.4	DRB1*08:03
FDAYVLPKL	Q5JNZ5|57|73	1	15	3	7	3	11	100	0.04	21.5	FDAYV	P0DTC1|2587|2601	5	9	FDAYV	NETMHCIIPAN_BA	538.33	8.4	DRB1*08:03
FDAYVLPKL	Q5JNZ5|57|73	1	15	3	7	3	11	100	0.042	21.5	FDAYV	P0DTC1|2588|2602	4	8	FDAYV	NETMHCIIPAN_BA	538.33	8.4	DRB1*08:03
FDAYVLPKL	Q5JNZ5|57|73	1	15	3	7	3	11	100	0.044	21.4	FDAYV	P0DTC1|2589|2603	3	7	FDAYV	NETMHCIIPAN_BA	538.33	8.4	DRB1*08:03
FDAYVLPKL	Q5JNZ5|57|73	1	15	3	7	3	11	100	0.047	21.3	FDAYV	P0DTC1|2590|2604	2	6	FDAYV	NETMHCIIPAN_BA	538.33	8.4	DRB1*08:03
FDAYVLPKL	Q5JNZ5|57|73	1	15	3	7	3	11	100	0.042	21.5	FDAYV	P0DTC1|2591|2605	1	5	FDAYV	NETMHCIIPAN_BA	538.33	8.4	DRB1*08:03
FDAYVLPKL	Q5JNZ5|57|73	1	15	3	7	3	11	100	0.056	21	FDAYV	P0DTC1|2582|2596	10	14	FDAYV	NETMHCIIPAN_BA	243.96	10	DRB1*16:01
FDAYVLPKL	Q5JNZ5|57|73	1	15	3	7	3	11	100	0.049	21.2	FDAYV	P0DTC1|2583|2597	9	13	FDAYV	NETMHCIIPAN_BA	243.96	10	DRB1*16:01
FDAYVLPKL	Q5JNZ5|57|73	1	15	3	7	3	11	100	0.052	21.2	FDAYV	P0DTC1|2584|2598	8	12	FDAYV	NETMHCIIPAN_BA	243.96	10	DRB1*16:01
FDAYVLPKL	Q5JNZ5|57|73	1	15	3	7	3	11	100	0.051	21.2	FDAYV	P0DTC1|2585|2599	7	11	FDAYV	NETMHCIIPAN_BA	243.96	10	DRB1*16:01
FDAYVLPKL	Q5JNZ5|57|73	1	15	3	7	3	11	100	0.042	21.5	FDAYV	P0DTC1|2586|2600	6	10	FDAYV	NETMHCIIPAN_BA	243.96	10	DRB1*16:01
FDAYVLPKL	Q5JNZ5|57|73	1	15	3	7	3	11	100	0.04	21.5	FDAYV	P0DTC1|2587|2601	5	9	FDAYV	NETMHCIIPAN_BA	243.96	10	DRB1*16:01
FDAYVLPKL	Q5JNZ5|57|73	1	15	3	7	3	11	100	0.042	21.5	FDAYV	P0DTC1|2588|2602	4	8	FDAYV	NETMHCIIPAN_BA	243.96	10	DRB1*16:01
FDAYVLPKL	Q5JNZ5|57|73	1	15	3	7	3	11	100	0.044	21.4	FDAYV	P0DTC1|2589|2603	3	7	FDAYV	NETMHCIIPAN_BA	243.96	10	DRB1*16:01
FDAYVLPKL	Q5JNZ5|57|73	1	15	3	7	3	11	100	0.047	21.3	FDAYV	P0DTC1|2590|2604	2	6	FDAYV	NETMHCIIPAN_BA	243.96	10	DRB1*16:01
FDAYVLPKL	Q5JNZ5|57|73	1	15	3	7	3	11	100	0.042	21.5	FDAYV	P0DTC1|2591|2605	1	5	FDAYV	NETMHCIIPAN_BA	243.96	10	DRB1*16:01
FDSDAASQR	P01892|54|71	4	18	7	15	4	12	77.8	0.011	23.4	FDSDAASQR	P0DTC1|3988|4002	4	12	FDRDAAMQR	CNNPEPRED	0.732	3.39	DRB3*01:01
FDSDAASQR	P01892|54|71	4	18	7	15	4	12	77.8	0.011	23.4	FDSDAASQR	P0DTC1|3988|4002	4	12	FDRDAAMQR	CNNPEPRED	0.505	8.43	DPA1*01:03/DPB1*04:01
FDSDAASQR	P01892|52|72	6	20	9	17	4	12	77.8	0.011	23.4	FDSDAASQR	P0DTC1|3988|4002	4	12	FDRDAAMQR	NETMHCIIPAN_EL	0.22059	8.5	DRB1*13:03
FDSDAASQR	P01892|52|72	6	20	9	17	4	12	77.8	0.011	23.4	FDSDAASQR	P0DTC1|3988|4002	4	12	FDRDAAMQR	NETMHCIIPAN_BA	69.69	1.4	DRB1*03:01
FDSDAASQR	P01892|52|72	6	20	9	17	4	12	77.8	0.011	23.4	FDSDAASQR	P0DTC1|3988|4002	4	12	FDRDAAMQR	CNNPEPRED	0.505	8.43	DPA1*01:03/DPB1*04:01
FDSDAASQR	P01892|54|71	4	18	7	15	4	12	77.8	0.011	23.4	FDSDAASQR	P0DTC1|3988|4002	4	12	FDRDAAMQR	NETMHCIIPAN_EL	0.22059	8.5	DRB1*13:03
FDSDAASQR	P01892|52|72	6	20	9	17	4	12	77.8	0.011	23.4	FDSDAASQR	P0DTC1|3988|4002	4	12	FDRDAAMQR	CNNPEPRED	0.732	3.39	DRB3*01:01
FDSDAASQR	P01892|54|71	4	18	7	15	4	12	77.8	0.011	23.4	FDSDAASQR	P0DTC1|3988|4002	4	12	FDRDAAMQR	CNNPEPRED	0.841	1.48	DRB1*03:01
FDSDAASQR	P01892|52|72	6	20	9	17	4	12	77.8	0.011	23.4	FDSDAASQR	P0DTC1|3988|4002	4	12	FDRDAAMQR	NETMHCIIPAN_EL	0.650689	1.6	DRB1*03:04
FDSDAASQR	P01892|52|72	6	20	9	17	4	12	77.8	0.011	23.4	FDSDAASQR	P0DTC1|3988|4002	4	12	FDRDAAMQR	NETMHCIIPAN_EL	0.650689	1.6	DRB1*03:01
FDSDAASQR	P01892|52|72	6	20	9	17	4	12	77.8	0.011	23.4	FDSDAASQR	P0DTC1|3988|4002	4	12	FDRDAAMQR	NETMHCIIPAN_BA	5678.73	4.5	DRB1*03:02
FDSDAASQR	P01892|52|72	6	20	9	17	4	12	77.8	0.011	23.4	FDSDAASQR	P0DTC1|3988|4002	4	12	FDRDAAMQR	NETMHCIIPAN_EL	0.248185	1.5	DRB1*03:03
FDSDAASQR	P01892|52|72	6	20	9	17	4	12	77.8	0.011	23.4	FDSDAASQR	P0DTC1|3988|4002	4	12	FDRDAAMQR	CNNPEPRED	0.841	1.48	DRB1*03:01
FDSDAASQR	P01892|52|72	6	20	9	17	4	12	77.8	0.011	23.4	FDSDAASQR	P0DTC1|3988|4002	4	12	FDRDAAMQR	NETMHCIIPAN_BA	203.39	4.1	DRB1*03:01
FDSDAASQR	P01892|52|72	6	20	9	17	4	12	77.8	0.011	23.4	FDSDAASQR	P0DTC1|3988|4002	4	12	FDRDAAMQR	NETMHCIIPAN_BA	203.39	4.1	DRB1*03:04
FDSDAASQR	P01892|52|72	6	20	9	17	4	12	77.8	0.011	23.4	FDSDAASQR	P0DTC1|3988|4002	4	12	FDRDAAMQR	NETMHCIIPAN_BA	217.73	4.1	DRB3*01:01
FDSDAASQR	P01892|52|72	6	20	9	17	4	12	77.8	0.011	23.4	FDSDAASQR	P0DTC1|3988|4002	4	12	FDRDAAMQR	CNNPEPRED	0.701	4.08	DRB3*01:01
FDSDAASQR	P01892|54|71	4	18	7	15	4	12	77.8	0.011	23.4	FDSDAASQR	P0DTC1|3988|4002	4	12	FDRDAAMQR	NETMHCIIPAN_BA	89.74	1.8	DRB3*01:01
FDSDAASQR	P01892|52|72	6	20	9	17	4	12	77.8	0.011	23.4	FDSDAASQR	P0DTC1|3988|4002	4	12	FDRDAAMQR	NETMHCIIPAN_BA	89.74	1.8	DRB3*01:01
FDSDAASQR	P01892|52|72	6	20	9	17	4	12	77.8	0.011	23.4	FDSDAASQR	P0DTC1|3988|4002	4	12	FDRDAAMQR	NETMHCIIPAN_BA	69.69	1.4	DRB1*03:04
FDSDAASQR	P01892|54|71	4	18	7	15	4	12	77.8	0.011	23.4	FDSDAASQR	P0DTC1|3988|4002	4	12	FDRDAAMQR	NETMHCIIPAN_BA	69.69	1.4	DRB1*03:04
FDSDAASQR	P01892|52|72	6	20	9	17	4	12	77.8	0.011	23.4	FDSDAASQR	P0DTC1|3988|4002	4	12	FDRDAAMQR	NETMHCIIPAN_BA	3347.1	1.7	DRB1*03:02
FDSDAASQR	P01892|54|71	4	18	7	15	4	12	77.8	0.011	23.4	FDSDAASQR	P0DTC1|3988|4002	4	12	FDRDAAMQR	NETMHCIIPAN_BA	3347.1	1.7	DRB1*03:02
FDSDAASQR	P01892|54|71	4	18	7	15	4	12	77.8	0.011	23.4	FDSDAASQR	P0DTC1|3988|4002	4	12	FDRDAAMQR	NETMHCIIPAN_BA	69.69	1.4	DRB1*03:01
FDSDAASQR	P01892|52|72	6	20	9	17	4	12	77.8	0.011	23.4	FDSDAASQR	P0DTC1|3988|4002	4	12	FDRDAAMQR	NETMHCIIPAN_EL	0.691425	0.51	DRB3*01:01
FDSDAASQR	P01892|52|72	6	20	9	17	4	12	77.8	0.011	23.4	FDSDAASQR	P0DTC1|3988|4002	4	12	FDRDAAMQR	NETMHCIIPAN_EL	0.556999	0.81	DRB3*01:01
FDSDAASQR	P01892|54|71	4	18	7	15	4	12	77.8	0.011	23.4	FDSDAASQR	P0DTC1|3988|4002	4	12	FDRDAAMQR	NETMHCIIPAN_EL	0.395917	0.61	DRB1*03:03
FDSDAASQR	P01892|52|72	6	20	9	17	4	12	77.8	0.011	23.4	FDSDAASQR	P0DTC1|3988|4002	4	12	FDRDAAMQR	NETMHCIIPAN_EL	0.788502	0.91	DRB1*03:04
FDSDAASQR	P01892|52|72	6	20	9	17	4	12	77.8	0.011	23.4	FDSDAASQR	P0DTC1|3988|4002	4	12	FDRDAAMQR	NETMHCIIPAN_EL	0.395917	0.61	DRB1*03:03
FDSDAASQR	P01892|52|72	6	20	9	17	4	12	77.8	0.011	23.4	FDSDAASQR	P0DTC1|3988|4002	4	12	FDRDAAMQR	NETMHCIIPAN_EL	0.140522	7.5	DRB1*14:02
FDSDAASQR	P01892|52|72	6	20	9	17	4	12	77.8	0.011	23.4	FDSDAASQR	P0DTC1|3988|4002	4	12	FDRDAAMQR	NETMHCIIPAN_EL	0.267516	0.27	DRB1*03:02
FDSDAASQR	P01892|54|71	4	18	7	15	4	12	77.8	0.011	23.4	FDSDAASQR	P0DTC1|3988|4002	4	12	FDRDAAMQR	NETMHCIIPAN_EL	0.691425	0.51	DRB3*01:01
FDSDAASQR	P01892|54|71	4	18	7	15	4	12	77.8	0.011	23.4	FDSDAASQR	P0DTC1|3988|4002	4	12	FDRDAAMQR	NETMHCIIPAN_EL	0.267516	0.27	DRB1*03:02
FDSDAASQR	P01892|52|72	6	20	9	17	4	12	77.8	0.011	23.4	FDSDAASQR	P0DTC1|3988|4002	4	12	FDRDAAMQR	NETMHCIIPAN_EL	0.277497	6	DRB1*04:01
FDSDAASQR	P01892|54|71	4	18	7	15	4	12	77.8	0.011	23.4	FDSDAASQR	P0DTC1|3988|4002	4	12	FDRDAAMQR	NETMHCIIPAN_EL	0.176445	3.3	DRB3*02:02
FDSDAASQR	P01892|52|72	6	20	9	17	4	12	77.8	0.011	23.4	FDSDAASQR	P0DTC1|3988|4002	4	12	FDRDAAMQR	NETMHCIIPAN_BA	1613.42	2.5	DRB1*03:03
FDSDAASQR	P01892|52|72	6	20	9	17	4	12	77.8	0.011	23.4	FDSDAASQR	P0DTC1|3988|4002	4	12	FDRDAAMQR	NETMHCIIPAN_EL	0.272106	1.9	DRB1*14:02
FDSDAASQR	P01892|52|72	6	20	9	17	4	12	77.8	0.011	23.4	FDSDAASQR	P0DTC1|3988|4002	4	12	FDRDAAMQR	NETMHCIIPAN_EL	0.176445	3.3	DRB3*02:02
FDSDAASQR	P01892|54|71	4	18	7	15	4	12	77.8	0.011	23.4	FDSDAASQR	P0DTC1|3988|4002	4	12	FDRDAAMQR	NETMHCIIPAN_EL	0.788502	0.91	DRB1*03:01
FDSDAASQR	P01892|52|72	6	20	9	17	4	12	77.8	0.011	23.4	FDSDAASQR	P0DTC1|3988|4002	4	12	FDRDAAMQR	CNNPEPRED	0.782	2.59	DRB1*03:01
FDSDAASQR	P01892|54|71	4	18	7	15	4	12	77.8	0.011	23.4	FDSDAASQR	P0DTC1|3988|4002	4	12	FDRDAAMQR	NETMHCIIPAN_EL	0.272106	1.9	DRB1*14:02
FDSDAASQR	P01892|52|72	6	20	9	17	4	12	77.8	0.011	23.4	FDSDAASQR	P0DTC1|3988|4002	4	12	FDRDAAMQR	CNNPEPRED	0.554	5.55	DPA1*01:03/DPB1*04:01
FDSDAASQR	P01892|52|72	6	20	9	17	4	12	77.8	0.011	23.4	FDSDAASQR	P0DTC1|3988|4002	4	12	FDRDAAMQR	NETMHCIIPAN_EL	0.153221	0.73	DRB1*03:02
FDSDAASQR	P01892|54|71	4	18	7	15	4	12	77.8	0.011	23.4	FDSDAASQR	P0DTC1|3988|4002	4	12	FDRDAAMQR	NETMHCIIPAN_BA	1613.42	2.5	DRB1*03:03
FDSDAASQR	P01892|52|72	6	20	9	17	4	12	77.8	0.011	23.4	FDSDAASQR	P0DTC1|3988|4002	4	12	FDRDAAMQR	NETMHCIIPAN_BA	3143.72	7	DRB1*03:03
FDSDAASQR	P01892|52|72	6	20	9	17	4	12	77.8	0.011	23.4	FDSDAASQR	P0DTC1|3988|4002	4	12	FDRDAAMQR	NETMHCIIPAN_EL	0.089879	6.5	DRB3*02:02
FDSDAASQR	P01892|52|72	6	20	9	17	4	12	77.8	0.011	23.4	FDSDAASQR	P0DTC1|3988|4002	4	12	FDRDAAMQR	NETMHCIIPAN_EL	0.788502	0.91	DRB1*03:01
FDSDAASQR	P01892|54|71	4	18	7	15	4	12	77.8	0.011	23.4	FDSDAASQR	P0DTC1|3988|4002	4	12	FDRDAAMQR	NETMHCIIPAN_EL	0.788502	0.91	DRB1*03:04
FHIDESTRH	O60674|93|115	5	19	10	14	6	14	100	0.035	21.7	FHIDE	Q9J3M8|31|45	8	12	FHIDE	CNNPEPRED	0.928	0.52	DRB1*03:01
FHIDESTRH	O60674|93|115	5	19	10	14	6	14	100	0.035	21.7	FHIDE	Q9J3M8|36|50	3	7	FHIDE	CNNPEPRED	0.928	0.52	DRB1*03:01
FHIDESTRH	O60674|93|115	5	19	10	14	6	14	100	0.035	21.7	FHIDE	Q9J3M8|31|45	8	12	FHIDE	NETMHCIIPAN_EL	0.221782	9.2	DRB1*08:03
FHIDESTRH	O60674|93|115	5	19	10	14	6	14	100	0.035	21.7	FHIDE	Q9J3M8|36|50	3	7	FHIDE	NETMHCIIPAN_EL	0.221782	9.2	DRB1*08:03
FHIDESTRH	O60674|93|115	5	19	10	14	6	14	100	0.035	21.7	FHIDE	Q9J3M8|31|45	8	12	FHIDE	NETMHCIIPAN_EL	0.643158	1.4	DRB1*04:07
FHIDESTRH	O60674|93|115	5	19	10	14	6	14	100	0.035	21.7	FHIDE	Q9J3M8|36|50	3	7	FHIDE	NETMHCIIPAN_EL	0.643158	1.4	DRB1*04:07
FHIDESTRH	O60674|93|115	5	19	10	14	6	14	100	0.035	21.7	FHIDE	Q9J3M8|31|45	8	12	FHIDE	NETMHCIIPAN_EL	0.30926	4.7	DRB1*04:05
FHIDESTRH	O60674|93|115	5	19	10	14	6	14	100	0.035	21.7	FHIDE	Q9J3M8|36|50	3	7	FHIDE	NETMHCIIPAN_EL	0.30926	4.7	DRB1*04:05
FHIDESTRH	O60674|93|115	5	19	10	14	6	14	100	0.035	21.7	FHIDE	Q9J3M8|31|45	8	12	FHIDE	CNNPEPRED	1.092	0.05	DRB1*04:01
FHIDESTRH	O60674|93|115	5	19	10	14	6	14	100	0.035	21.7	FHIDE	Q9J3M8|36|50	3	7	FHIDE	CNNPEPRED	1.092	0.05	DRB1*04:01
FHIDESTRH	O60674|93|115	5	19	10	14	6	14	100	0.035	21.7	FHIDE	Q9J3M8|31|45	8	12	FHIDE	CNNPEPRED	0.971	0.39	DRB1*04:01
FHIDESTRH	O60674|93|115	5	19	10	14	6	14	100	0.035	21.7	FHIDE	Q9J3M8|36|50	3	7	FHIDE	CNNPEPRED	0.971	0.39	DRB1*04:01
FHIDESTRH	O60674|93|115	5	19	10	14	6	14	100	0.035	21.7	FHIDE	Q9J3M8|31|45	8	12	FHIDE	NETMHCIIPAN_EL	0.397173	0.46	DRB1*14:02
FHIDESTRH	O60674|93|115	5	19	10	14	6	14	100	0.035	21.7	FHIDE	Q9J3M8|36|50	3	7	FHIDE	NETMHCIIPAN_EL	0.397173	0.46	DRB1*14:02
FHIDESTRH	O60674|93|115	5	19	10	14	6	14	100	0.035	21.7	FHIDE	Q9J3M8|31|45	8	12	FHIDE	NETMHCIIPAN_EL	0.52496	2.4	DRB1*03:01
FHIDESTRH	O60674|93|115	5	19	10	14	6	14	100	0.035	21.7	FHIDE	Q9J3M8|36|50	3	7	FHIDE	NETMHCIIPAN_EL	0.52496	2.4	DRB1*03:01
FHIDESTRH	O60674|93|115	5	19	10	14	6	14	100	0.035	21.7	FHIDE	Q9J3M8|31|45	8	12	FHIDE	NETMHCIIPAN_BA	122.55	2.7	DRB1*03:01
FHIDESTRH	O60674|93|115	5	19	10	14	6	14	100	0.035	21.7	FHIDE	Q9J3M8|36|50	3	7	FHIDE	NETMHCIIPAN_BA	122.55	2.7	DRB1*03:01
FHIDESTRH	O60674|93|115	5	19	10	14	6	14	100	0.035	21.7	FHIDE	Q9J3M8|31|45	8	12	FHIDE	NETMHCIIPAN_BA	122.55	2.7	DRB1*03:04
FHIDESTRH	O60674|93|115	5	19	10	14	6	14	100	0.035	21.7	FHIDE	Q9J3M8|36|50	3	7	FHIDE	NETMHCIIPAN_BA	122.55	2.7	DRB1*03:04
FHIDESTRH	O60674|93|115	5	19	10	14	6	14	100	0.035	21.7	FHIDE	Q9J3M8|31|45	8	12	FHIDE	NETMHCIIPAN_EL	0.52496	2.4	DRB1*03:04
FHIDESTRH	O60674|93|115	5	19	10	14	6	14	100	0.035	21.7	FHIDE	Q9J3M8|36|50	3	7	FHIDE	NETMHCIIPAN_EL	0.52496	2.4	DRB1*03:04
FHIDESTRH	O60674|93|115	5	19	10	14	6	14	100	0.035	21.7	FHIDE	Q9J3M8|31|45	8	12	FHIDE	NETMHCIIPAN_EL	0.796601	0.65	DRB1*04:01
FHIDESTRH	O60674|93|115	5	19	10	14	6	14	100	0.035	21.7	FHIDE	Q9J3M8|36|50	3	7	FHIDE	NETMHCIIPAN_EL	0.796601	0.65	DRB1*04:01
FHIDESTRH	O60674|93|115	5	19	10	14	6	14	100	0.035	21.7	FHIDE	Q9J3M8|31|45	8	12	FHIDE	NETMHCIIPAN_BA	654.73	9.6	DRB3*02:02
FHIDESTRH	O60674|93|115	5	19	10	14	6	14	100	0.035	21.7	FHIDE	Q9J3M8|36|50	3	7	FHIDE	NETMHCIIPAN_BA	654.73	9.6	DRB3*02:02
FHIDESTRH	O60674|93|115	5	19	10	14	6	14	100	0.035	21.7	FHIDE	Q9J3M8|31|45	8	12	FHIDE	NETMHCIIPAN_BA	2257.4	0.68	DRB1*03:02
FHIDESTRH	O60674|93|115	5	19	10	14	6	14	100	0.035	21.7	FHIDE	Q9J3M8|36|50	3	7	FHIDE	NETMHCIIPAN_BA	2257.4	0.68	DRB1*03:02
FHIDESTRH	O60674|93|115	5	19	10	14	6	14	100	0.035	21.7	FHIDE	Q9J3M8|31|45	8	12	FHIDE	CNNPEPRED	0.904	0.7	DRB1*03:01
FHIDESTRH	O60674|93|115	5	19	10	14	6	14	100	0.035	21.7	FHIDE	Q9J3M8|36|50	3	7	FHIDE	CNNPEPRED	0.904	0.7	DRB1*03:01
FHIDESTRH	O60674|93|115	5	19	10	14	6	14	100	0.035	21.7	FHIDE	Q9J3M8|31|45	8	12	FHIDE	NETMHCIIPAN_EL	0.185892	9.6	DRB1*16:02
FHIDESTRH	O60674|93|115	5	19	10	14	6	14	100	0.035	21.7	FHIDE	Q9J3M8|36|50	3	7	FHIDE	NETMHCIIPAN_EL	0.185892	9.6	DRB1*16:02
FHIDESTRH	O60674|93|115	5	19	10	14	6	14	100	0.035	21.7	FHIDE	Q9J3M8|31|45	8	12	FHIDE	NETMHCIIPAN_EL	0.513538	2.5	DRB1*13:03
FHIDESTRH	O60674|93|115	5	19	10	14	6	14	100	0.035	21.7	FHIDE	Q9J3M8|36|50	3	7	FHIDE	NETMHCIIPAN_EL	0.513538	2.5	DRB1*13:03
FHIDESTRH	O60674|93|115	5	19	10	14	6	14	100	0.035	21.7	FHIDE	Q9J3M8|31|45	8	12	FHIDE	CNNPEPRED	0.593	4.2	DPA1*01:03/DPB1*04:01
FHIDESTRH	O60674|93|115	5	19	10	14	6	14	100	0.035	21.7	FHIDE	Q9J3M8|36|50	3	7	FHIDE	CNNPEPRED	0.593	4.2	DPA1*01:03/DPB1*04:01
FHIDESTRH	O60674|93|115	5	19	10	14	6	14	100	0.035	21.7	FHIDE	Q9J3M8|31|45	8	12	FHIDE	NETMHCIIPAN_EL	0.472766	4.4	DRB1*04:06
FHIDESTRH	O60674|93|115	5	19	10	14	6	14	100	0.035	21.7	FHIDE	Q9J3M8|36|50	3	7	FHIDE	NETMHCIIPAN_EL	0.472766	4.4	DRB1*04:06
FHIDESTRH	O60674|93|115	5	19	10	14	6	14	100	0.035	21.7	FHIDE	Q9J3M8|31|45	8	12	FHIDE	NETMHCIIPAN_EL	0.472766	4.4	DRB1*04:03
FHIDESTRH	O60674|93|115	5	19	10	14	6	14	100	0.035	21.7	FHIDE	Q9J3M8|36|50	3	7	FHIDE	NETMHCIIPAN_EL	0.472766	4.4	DRB1*04:03
FHIDESTRH	O60674|93|115	5	19	10	14	6	14	100	0.035	21.7	FHIDE	Q9J3M8|31|45	8	12	FHIDE	NETMHCIIPAN_EL	0.283592	7.3	DRB1*13:02
FHIDESTRH	O60674|93|115	5	19	10	14	6	14	100	0.035	21.7	FHIDE	Q9J3M8|36|50	3	7	FHIDE	NETMHCIIPAN_EL	0.283592	7.3	DRB1*13:02
FHIDESTRH	O60674|93|115	5	19	10	14	6	14	100	0.035	21.7	FHIDE	Q9J3M8|31|45	8	12	FHIDE	NETMHCIIPAN_EL	0.176828	2.4	DRB1*03:03
FHIDESTRH	O60674|93|115	5	19	10	14	6	14	100	0.035	21.7	FHIDE	Q9J3M8|36|50	3	7	FHIDE	NETMHCIIPAN_EL	0.176828	2.4	DRB1*03:03
FHIDESTRH	O60674|93|115	5	19	10	14	6	14	100	0.035	21.7	FHIDE	Q9J3M8|31|45	8	12	FHIDE	NETMHCIIPAN_EL	0.242842	1.6	DRB1*03:03
FHIDESTRH	O60674|93|115	5	19	10	14	6	14	100	0.035	21.7	FHIDE	Q9J3M8|36|50	3	7	FHIDE	NETMHCIIPAN_EL	0.242842	1.6	DRB1*03:03
FHIDESTRH	O60674|93|115	5	19	10	14	6	14	100	0.035	21.7	FHIDE	Q9J3M8|31|45	8	12	FHIDE	NETMHCIIPAN_BA	198.1	4	DRB1*03:04
FHIDESTRH	O60674|93|115	5	19	10	14	6	14	100	0.035	21.7	FHIDE	Q9J3M8|36|50	3	7	FHIDE	NETMHCIIPAN_BA	198.1	4	DRB1*03:04
FHIDESTRH	O60674|93|115	5	19	10	14	6	14	100	0.035	21.7	FHIDE	Q9J3M8|31|45	8	12	FHIDE	CNNPEPRED	0.919	0.82	DRB3*02:02
FHIDESTRH	O60674|93|115	5	19	10	14	6	14	100	0.035	21.7	FHIDE	Q9J3M8|36|50	3	7	FHIDE	CNNPEPRED	0.919	0.82	DRB3*02:02
FHIDESTRH	O60674|93|115	5	19	10	14	6	14	100	0.035	21.7	FHIDE	Q9J3M8|31|45	8	12	FHIDE	NETMHCIIPAN_EL	0.284405	7.4	DRB1*14:05
FHIDESTRH	O60674|93|115	5	19	10	14	6	14	100	0.035	21.7	FHIDE	Q9J3M8|36|50	3	7	FHIDE	NETMHCIIPAN_EL	0.284405	7.4	DRB1*14:05
FHIDESTRH	O60674|93|115	5	19	10	14	6	14	100	0.035	21.7	FHIDE	Q9J3M8|31|45	8	12	FHIDE	NETMHCIIPAN_BA	329.4	6.2	DRB1*13:03
FHIDESTRH	O60674|93|115	5	19	10	14	6	14	100	0.035	21.7	FHIDE	Q9J3M8|36|50	3	7	FHIDE	NETMHCIIPAN_BA	329.4	6.2	DRB1*13:03
FHIDESTRH	O60674|93|115	5	19	10	14	6	14	100	0.035	21.7	FHIDE	Q9J3M8|31|45	8	12	FHIDE	CNNPEPRED	0.959	0.6	DRB3*02:02
FHIDESTRH	O60674|93|115	5	19	10	14	6	14	100	0.035	21.7	FHIDE	Q9J3M8|36|50	3	7	FHIDE	CNNPEPRED	0.959	0.6	DRB3*02:02
FHIDESTRH	O60674|93|115	5	19	10	14	6	14	100	0.035	21.7	FHIDE	Q9J3M8|31|45	8	12	FHIDE	NETMHCIIPAN_EL	0.25204	9.9	DRB1*10:01
FHIDESTRH	O60674|93|115	5	19	10	14	6	14	100	0.035	21.7	FHIDE	Q9J3M8|36|50	3	7	FHIDE	NETMHCIIPAN_EL	0.25204	9.9	DRB1*10:01
FHIDESTRH	O60674|93|115	5	19	10	14	6	14	100	0.035	21.7	FHIDE	Q9J3M8|31|45	8	12	FHIDE	CNNPEPRED	0.845	1.52	DRB3*01:01
FHIDESTRH	O60674|93|115	5	19	10	14	6	14	100	0.035	21.7	FHIDE	Q9J3M8|36|50	3	7	FHIDE	CNNPEPRED	0.845	1.52	DRB3*01:01
FHIDESTRH	O60674|93|115	5	19	10	14	6	14	100	0.035	21.7	FHIDE	Q9J3M8|31|45	8	12	FHIDE	CNNPEPRED	0.605	2.75	DRB1*13:03
FHIDESTRH	O60674|93|115	5	19	10	14	6	14	100	0.035	21.7	FHIDE	Q9J3M8|36|50	3	7	FHIDE	CNNPEPRED	0.605	2.75	DRB1*13:03
FHIDESTRH	O60674|93|115	5	19	10	14	6	14	100	0.035	21.7	FHIDE	Q9J3M8|31|45	8	12	FHIDE	CNNPEPRED	0.652	4.47	DQA1*05:05/DQB1*03:01
FHIDESTRH	O60674|93|115	5	19	10	14	6	14	100	0.035	21.7	FHIDE	Q9J3M8|36|50	3	7	FHIDE	CNNPEPRED	0.652	4.47	DQA1*05:05/DQB1*03:01
FHIDESTRH	O60674|93|115	5	19	10	14	6	14	100	0.035	21.7	FHIDE	Q9J3M8|31|45	8	12	FHIDE	NETMHCIIPAN_BA	198.1	4	DRB1*03:01
FHIDESTRH	O60674|93|115	5	19	10	14	6	14	100	0.035	21.7	FHIDE	Q9J3M8|36|50	3	7	FHIDE	NETMHCIIPAN_BA	198.1	4	DRB1*03:01
FHIDESTRH	O60674|93|115	5	19	10	14	6	14	100	0.035	21.7	FHIDE	Q9J3M8|31|45	8	12	FHIDE	NETMHCIIPAN_BA	64.09	1.3	DRB3*01:01
FHIDESTRH	O60674|93|115	5	19	10	14	6	14	100	0.035	21.7	FHIDE	Q9J3M8|36|50	3	7	FHIDE	NETMHCIIPAN_BA	64.09	1.3	DRB3*01:01
FHIDESTRH	O60674|93|115	5	19	10	14	6	14	100	0.035	21.7	FHIDE	Q9J3M8|31|45	8	12	FHIDE	CNNPEPRED	0.861	1.29	DRB3*01:01
FHIDESTRH	O60674|93|115	5	19	10	14	6	14	100	0.035	21.7	FHIDE	Q9J3M8|36|50	3	7	FHIDE	CNNPEPRED	0.861	1.29	DRB3*01:01
FHIDESTRH	O60674|93|115	5	19	10	14	6	14	100	0.035	21.7	FHIDE	Q9J3M8|31|45	8	12	FHIDE	NETMHCIIPAN_EL	0.396508	1.2	DRB3*02:02
FHIDESTRH	O60674|93|115	5	19	10	14	6	14	100	0.035	21.7	FHIDE	Q9J3M8|36|50	3	7	FHIDE	NETMHCIIPAN_EL	0.396508	1.2	DRB3*02:02
FHIDESTRH	O60674|93|115	5	19	10	14	6	14	100	0.035	21.7	FHIDE	Q9J3M8|31|45	8	12	FHIDE	CNNPEPRED	0.585	3.15	DRB1*13:03
FHIDESTRH	O60674|93|115	5	19	10	14	6	14	100	0.035	21.7	FHIDE	Q9J3M8|36|50	3	7	FHIDE	CNNPEPRED	0.585	3.15	DRB1*13:03
FHIDESTRH	O60674|93|115	5	19	10	14	6	14	100	0.035	21.7	FHIDE	Q9J3M8|31|45	8	12	FHIDE	CNNPEPRED	0.656	5.23	DQA1*02:01/DQB1*02:02
FHIDESTRH	O60674|93|115	5	19	10	14	6	14	100	0.035	21.7	FHIDE	Q9J3M8|36|50	3	7	FHIDE	CNNPEPRED	0.656	5.23	DQA1*02:01/DQB1*02:02
FHIDESTRH	O60674|93|115	5	19	10	14	6	14	100	0.035	21.7	FHIDE	Q9J3M8|31|45	8	12	FHIDE	NETMHCIIPAN_BA	1833.47	3	DRB1*03:03
FHIDESTRH	O60674|93|115	5	19	10	14	6	14	100	0.035	21.7	FHIDE	Q9J3M8|36|50	3	7	FHIDE	NETMHCIIPAN_BA	1833.47	3	DRB1*03:03
FHIDESTRH	O60674|93|115	5	19	10	14	6	14	100	0.035	21.7	FHIDE	Q9J3M8|31|45	8	12	FHIDE	NETMHCIIPAN_EL	0.610138	1.9	DRB1*03:01
FHIDESTRH	O60674|93|115	5	19	10	14	6	14	100	0.035	21.7	FHIDE	Q9J3M8|36|50	3	7	FHIDE	NETMHCIIPAN_EL	0.610138	1.9	DRB1*03:01
FHIDESTRH	O60674|93|115	5	19	10	14	6	14	100	0.035	21.7	FHIDE	Q9J3M8|31|45	8	12	FHIDE	CNNPEPRED	0.743	1.98	DQA1*05:01/DQB1*02:01
FHIDESTRH	O60674|93|115	5	19	10	14	6	14	100	0.035	21.7	FHIDE	Q9J3M8|36|50	3	7	FHIDE	CNNPEPRED	0.743	1.98	DQA1*05:01/DQB1*02:01
FHIDESTRH	O60674|93|115	5	19	10	14	6	14	100	0.035	21.7	FHIDE	Q9J3M8|31|45	8	12	FHIDE	NETMHCIIPAN_BA	3437.24	1.8	DRB1*03:02
FHIDESTRH	O60674|93|115	5	19	10	14	6	14	100	0.035	21.7	FHIDE	Q9J3M8|36|50	3	7	FHIDE	NETMHCIIPAN_BA	3437.24	1.8	DRB1*03:02
FHIDESTRH	O60674|93|115	5	19	10	14	6	14	100	0.035	21.7	FHIDE	Q9J3M8|31|45	8	12	FHIDE	NETMHCIIPAN_EL	0.582393	1.9	DRB1*13:03
FHIDESTRH	O60674|93|115	5	19	10	14	6	14	100	0.035	21.7	FHIDE	Q9J3M8|36|50	3	7	FHIDE	NETMHCIIPAN_EL	0.582393	1.9	DRB1*13:03
FHIDESTRH	O60674|93|115	5	19	10	14	6	14	100	0.035	21.7	FHIDE	Q9J3M8|31|45	8	12	FHIDE	NETMHCIIPAN_EL	0.29093	1.9	DRB3*02:02
FHIDESTRH	O60674|93|115	5	19	10	14	6	14	100	0.035	21.7	FHIDE	Q9J3M8|36|50	3	7	FHIDE	NETMHCIIPAN_EL	0.29093	1.9	DRB3*02:02
FHIDESTRH	O60674|93|115	5	19	10	14	6	14	100	0.035	21.7	FHIDE	Q9J3M8|31|45	8	12	FHIDE	CNNPEPRED	0.787	5.38	DRB1*13:02
FHIDESTRH	O60674|93|115	5	19	10	14	6	14	100	0.035	21.7	FHIDE	Q9J3M8|36|50	3	7	FHIDE	CNNPEPRED	0.787	5.38	DRB1*13:02
FHIDESTRH	O60674|93|115	5	19	10	14	6	14	100	0.035	21.7	FHIDE	Q9J3M8|31|45	8	12	FHIDE	NETMHCIIPAN_EL	0.411851	5.6	DRB1*04:03
FHIDESTRH	O60674|93|115	5	19	10	14	6	14	100	0.035	21.7	FHIDE	Q9J3M8|36|50	3	7	FHIDE	NETMHCIIPAN_EL	0.411851	5.6	DRB1*04:03
FHIDESTRH	O60674|93|115	5	19	10	14	6	14	100	0.035	21.7	FHIDE	Q9J3M8|31|45	8	12	FHIDE	NETMHCIIPAN_EL	0.411851	5.6	DRB1*04:06
FHIDESTRH	O60674|93|115	5	19	10	14	6	14	100	0.035	21.7	FHIDE	Q9J3M8|36|50	3	7	FHIDE	NETMHCIIPAN_EL	0.411851	5.6	DRB1*04:06
FHIDESTRH	O60674|93|115	5	19	10	14	6	14	100	0.035	21.7	FHIDE	Q9J3M8|31|45	8	12	FHIDE	NETMHCIIPAN_EL	0.334068	0.16	DRB1*03:02
FHIDESTRH	O60674|93|115	5	19	10	14	6	14	100	0.035	21.7	FHIDE	Q9J3M8|36|50	3	7	FHIDE	NETMHCIIPAN_EL	0.334068	0.16	DRB1*03:02
FHIDESTRH	O60674|93|115	5	19	10	14	6	14	100	0.035	21.7	FHIDE	Q9J3M8|31|45	8	12	FHIDE	NETMHCIIPAN_BA	2710.29	5.6	DRB1*03:03
FHIDESTRH	O60674|93|115	5	19	10	14	6	14	100	0.035	21.7	FHIDE	Q9J3M8|36|50	3	7	FHIDE	NETMHCIIPAN_BA	2710.29	5.6	DRB1*03:03
FHIDESTRH	O60674|93|115	5	19	10	14	6	14	100	0.035	21.7	FHIDE	Q9J3M8|31|45	8	12	FHIDE	NETMHCIIPAN_EL	0.250411	8.3	DRB1*04:04
FHIDESTRH	O60674|93|115	5	19	10	14	6	14	100	0.035	21.7	FHIDE	Q9J3M8|36|50	3	7	FHIDE	NETMHCIIPAN_EL	0.250411	8.3	DRB1*04:04
FHIDESTRH	O60674|93|115	5	19	10	14	6	14	100	0.035	21.7	FHIDE	Q9J3M8|31|45	8	12	FHIDE	NETMHCIIPAN_EL	0.610138	1.9	DRB1*03:04
FHIDESTRH	O60674|93|115	5	19	10	14	6	14	100	0.035	21.7	FHIDE	Q9J3M8|36|50	3	7	FHIDE	NETMHCIIPAN_EL	0.610138	1.9	DRB1*03:04
FHIDESTRH	O60674|93|115	5	19	10	14	6	14	100	0.035	21.7	FHIDE	Q9J3M8|31|45	8	12	FHIDE	NETMHCIIPAN_EL	0.308652	1.3	DRB1*14:02
FHIDESTRH	O60674|93|115	5	19	10	14	6	14	100	0.035	21.7	FHIDE	Q9J3M8|36|50	3	7	FHIDE	NETMHCIIPAN_EL	0.308652	1.3	DRB1*14:02
FHIDESTRH	O60674|93|115	5	19	10	14	6	14	100	0.035	21.7	FHIDE	Q9J3M8|31|45	8	12	FHIDE	CNNPEPRED	0.637	8.31	DRB1*04:04
FHIDESTRH	O60674|93|115	5	19	10	14	6	14	100	0.035	21.7	FHIDE	Q9J3M8|36|50	3	7	FHIDE	CNNPEPRED	0.637	8.31	DRB1*04:04
FHIDESTRH	O60674|93|115	5	19	10	14	6	14	100	0.035	21.7	FHIDE	Q9J3M8|31|45	8	12	FHIDE	NETMHCIIPAN_EL	0.816851	0.2	DRB3*01:01
FHIDESTRH	O60674|93|115	5	19	10	14	6	14	100	0.035	21.7	FHIDE	Q9J3M8|36|50	3	7	FHIDE	NETMHCIIPAN_EL	0.816851	0.2	DRB3*01:01
FHIDESTRH	O60674|93|115	5	19	10	14	6	14	100	0.035	21.7	FHIDE	Q9J3M8|31|45	8	12	FHIDE	CNNPEPRED	0.937	1.88	DRB1*13:02
FHIDESTRH	O60674|93|115	5	19	10	14	6	14	100	0.035	21.7	FHIDE	Q9J3M8|36|50	3	7	FHIDE	CNNPEPRED	0.937	1.88	DRB1*13:02
FHIDESTRH	O60674|93|115	5	19	10	14	6	14	100	0.035	21.7	FHIDE	Q9J3M8|31|45	8	12	FHIDE	NETMHCIIPAN_EL	0.56612	2.2	DRB1*04:07
FHIDESTRH	O60674|93|115	5	19	10	14	6	14	100	0.035	21.7	FHIDE	Q9J3M8|36|50	3	7	FHIDE	NETMHCIIPAN_EL	0.56612	2.2	DRB1*04:07
FHIDESTRH	O60674|93|115	5	19	10	14	6	14	100	0.035	21.7	FHIDE	Q9J3M8|31|45	8	12	FHIDE	NETMHCIIPAN_BA	313.8	8.6	DRB1*14:02
FHIDESTRH	O60674|93|115	5	19	10	14	6	14	100	0.035	21.7	FHIDE	Q9J3M8|36|50	3	7	FHIDE	NETMHCIIPAN_BA	313.8	8.6	DRB1*14:02
FHIDESTRH	O60674|93|115	5	19	10	14	6	14	100	0.035	21.7	FHIDE	Q9J3M8|31|45	8	12	FHIDE	NETMHCIIPAN_EL	0.853436	0.13	DRB3*01:01
FHIDESTRH	O60674|93|115	5	19	10	14	6	14	100	0.035	21.7	FHIDE	Q9J3M8|36|50	3	7	FHIDE	NETMHCIIPAN_EL	0.853436	0.13	DRB3*01:01
FHIDESTRH	O60674|93|115	5	19	10	14	6	14	100	0.035	21.7	FHIDE	Q9J3M8|31|45	8	12	FHIDE	NETMHCIIPAN_EL	0.864728	0.28	DRB1*04:01
FHIDESTRH	O60674|93|115	5	19	10	14	6	14	100	0.035	21.7	FHIDE	Q9J3M8|36|50	3	7	FHIDE	NETMHCIIPAN_EL	0.864728	0.28	DRB1*04:01
FHIDESTRH	O60674|93|115	5	19	10	14	6	14	100	0.035	21.7	FHIDE	Q9J3M8|31|45	8	12	FHIDE	CNNPEPRED	0.795	1.79	DRB1*04:05
FHIDESTRH	O60674|93|115	5	19	10	14	6	14	100	0.035	21.7	FHIDE	Q9J3M8|36|50	3	7	FHIDE	CNNPEPRED	0.795	1.79	DRB1*04:05
FHIDESTRH	O60674|93|115	5	19	10	14	6	14	100	0.035	21.7	FHIDE	Q9J3M8|31|45	8	12	FHIDE	NETMHCIIPAN_BA	45.06	0.95	DRB3*01:01
FHIDESTRH	O60674|93|115	5	19	10	14	6	14	100	0.035	21.7	FHIDE	Q9J3M8|36|50	3	7	FHIDE	NETMHCIIPAN_BA	45.06	0.95	DRB3*01:01
FHIDESTRH	O60674|93|115	5	19	10	14	6	14	100	0.035	21.7	FHIDE	Q9J3M8|31|45	8	12	FHIDE	CNNPEPRED	0.674	2.26	DPA1*01:03/DPB1*04:01
FHIDESTRH	O60674|93|115	5	19	10	14	6	14	100	0.035	21.7	FHIDE	Q9J3M8|36|50	3	7	FHIDE	CNNPEPRED	0.674	2.26	DPA1*01:03/DPB1*04:01
FHIDESTRH	O60674|93|115	5	19	10	14	6	14	100	0.035	21.7	FHIDE	Q9J3M8|31|45	8	12	FHIDE	CNNPEPRED	0.797	1.74	DRB1*04:05
FHIDESTRH	O60674|93|115	5	19	10	14	6	14	100	0.035	21.7	FHIDE	Q9J3M8|36|50	3	7	FHIDE	CNNPEPRED	0.797	1.74	DRB1*04:05
FHIDESTRH	O60674|93|115	5	19	10	14	6	14	100	0.035	21.7	FHIDE	Q9J3M8|31|45	8	12	FHIDE	CNNPEPRED	0.714	4.8	DRB1*04:04
FHIDESTRH	O60674|93|115	5	19	10	14	6	14	100	0.035	21.7	FHIDE	Q9J3M8|36|50	3	7	FHIDE	CNNPEPRED	0.714	4.8	DRB1*04:04
FHIDESTRH	O60674|93|115	5	19	10	14	6	14	100	0.035	21.7	FHIDE	Q9J3M8|31|45	8	12	FHIDE	NETMHCIIPAN_BA	71.02	2.1	DRB1*04:01
FHIDESTRH	O60674|93|115	5	19	10	14	6	14	100	0.035	21.7	FHIDE	Q9J3M8|36|50	3	7	FHIDE	NETMHCIIPAN_BA	71.02	2.1	DRB1*04:01
FHIDESTRH	O60674|93|115	5	19	10	14	6	14	100	0.035	21.7	FHIDE	Q9J3M8|31|45	8	12	FHIDE	NETMHCIIPAN_BA	123.58	4.9	DRB1*04:01
FHIDESTRH	O60674|93|115	5	19	10	14	6	14	100	0.035	21.7	FHIDE	Q9J3M8|36|50	3	7	FHIDE	NETMHCIIPAN_BA	123.58	4.9	DRB1*04:01
FHIDESTRH	O60674|93|115	5	19	10	14	6	14	100	0.035	21.7	FHIDE	Q9J3M8|31|45	8	12	FHIDE	NETMHCIIPAN_EL	0.374232	3.7	DRB1*04:05
FHIDESTRH	O60674|93|115	5	19	10	14	6	14	100	0.035	21.7	FHIDE	Q9J3M8|36|50	3	7	FHIDE	NETMHCIIPAN_EL	0.374232	3.7	DRB1*04:05
FHIDESTRH	O60674|93|115	5	19	10	14	6	14	100	0.035	21.7	FHIDE	Q9J3M8|31|45	8	12	FHIDE	NETMHCIIPAN_EL	0.248376	0.33	DRB1*03:02
FHIDESTRH	O60674|93|115	5	19	10	14	6	14	100	0.035	21.7	FHIDE	Q9J3M8|36|50	3	7	FHIDE	NETMHCIIPAN_EL	0.248376	0.33	DRB1*03:02
FIEDPERKY	Q9NW61|69|87	4	18	9	13	7	15	100	0.069	20.8	SFIED	P0DTC2|811|825	6	10	SFIED	NETMHCIIPAN_BA	251.67	4.9	DRB1*03:04
FIEDPERKY	Q9NW61|69|87	4	18	9	13	7	15	100	0.072	20.7	SFIED	P0DTC2|813|827	4	8	SFIED	NETMHCIIPAN_BA	251.67	4.9	DRB1*03:04
FIEDPERKY	Q9NW61|69|87	4	18	9	13	7	15	100	0.094	20.3	SFIED	P0DTC2|816|830	1	5	SFIED	NETMHCIIPAN_BA	251.67	4.9	DRB1*03:04
FIEDPERKY	Q9NW61|69|87	4	18	9	13	7	15	100	0.069	20.8	SFIED	P0DTC2|811|825	6	10	SFIED	NETMHCIIPAN_EL	0.643215	1.7	DRB1*03:04
FIEDPERKY	Q9NW61|69|87	4	18	9	13	7	15	100	0.072	20.7	SFIED	P0DTC2|813|827	4	8	SFIED	NETMHCIIPAN_EL	0.643215	1.7	DRB1*03:04
FIEDPERKY	Q9NW61|69|87	4	18	9	13	7	15	100	0.094	20.3	SFIED	P0DTC2|816|830	1	5	SFIED	NETMHCIIPAN_EL	0.643215	1.7	DRB1*03:04
FIEDPERKY	Q9NW61|69|87	4	18	9	13	7	15	100	0.069	20.8	SFIED	P0DTC2|811|825	6	10	SFIED	NETMHCIIPAN_EL	0.643215	1.7	DRB1*03:01
FIEDPERKY	Q9NW61|69|87	4	18	9	13	7	15	100	0.072	20.7	SFIED	P0DTC2|813|827	4	8	SFIED	NETMHCIIPAN_EL	0.643215	1.7	DRB1*03:01
FIEDPERKY	Q9NW61|69|87	4	18	9	13	7	15	100	0.094	20.3	SFIED	P0DTC2|816|830	1	5	SFIED	NETMHCIIPAN_EL	0.643215	1.7	DRB1*03:01
FIEDPERKY	Q9NW61|69|87	4	18	9	13	7	15	100	0.069	20.8	SFIED	P0DTC2|811|825	6	10	SFIED	NETMHCIIPAN_BA	251.67	4.9	DRB1*03:01
FIEDPERKY	Q9NW61|69|87	4	18	9	13	7	15	100	0.072	20.7	SFIED	P0DTC2|813|827	4	8	SFIED	NETMHCIIPAN_BA	251.67	4.9	DRB1*03:01
FIEDPERKY	Q9NW61|69|87	4	18	9	13	7	15	100	0.094	20.3	SFIED	P0DTC2|816|830	1	5	SFIED	NETMHCIIPAN_BA	251.67	4.9	DRB1*03:01
FIEDPERKY	Q9NW61|69|87	4	18	9	13	7	15	100	0.069	20.8	SFIED	P0DTC2|811|825	6	10	SFIED	NETMHCIIPAN_BA	89.33	1.8	DRB3*01:01
FIEDPERKY	Q9NW61|69|87	4	18	9	13	7	15	100	0.072	20.7	SFIED	P0DTC2|813|827	4	8	SFIED	NETMHCIIPAN_BA	89.33	1.8	DRB3*01:01
FIEDPERKY	Q9NW61|69|87	4	18	9	13	7	15	100	0.094	20.3	SFIED	P0DTC2|816|830	1	5	SFIED	NETMHCIIPAN_BA	89.33	1.8	DRB3*01:01
FIEDPERKY	Q9NW61|69|87	4	18	9	13	7	15	100	0.069	20.8	SFIED	P0DTC2|811|825	6	10	SFIED	NETMHCIIPAN_EL	0.031276	4.9	DRB1*03:02
FIEDPERKY	Q9NW61|69|87	4	18	9	13	7	15	100	0.072	20.7	SFIED	P0DTC2|813|827	4	8	SFIED	NETMHCIIPAN_EL	0.031276	4.9	DRB1*03:02
FIEDPERKY	Q9NW61|69|87	4	18	9	13	7	15	100	0.094	20.3	SFIED	P0DTC2|816|830	1	5	SFIED	NETMHCIIPAN_EL	0.031276	4.9	DRB1*03:02
FIEDPERKY	Q9NW61|69|87	4	18	9	13	7	15	100	0.069	20.8	SFIED	P0DTC2|811|825	6	10	SFIED	NETMHCIIPAN_EL	0.418164	1.3	DRB3*01:01
FIEDPERKY	Q9NW61|69|87	4	18	9	13	7	15	100	0.072	20.7	SFIED	P0DTC2|813|827	4	8	SFIED	NETMHCIIPAN_EL	0.418164	1.3	DRB3*01:01
FIEDPERKY	Q9NW61|69|87	4	18	9	13	7	15	100	0.094	20.3	SFIED	P0DTC2|816|830	1	5	SFIED	NETMHCIIPAN_EL	0.418164	1.3	DRB3*01:01
FIEDPERKY	Q9NW61|69|87	4	18	9	13	7	15	100	0.069	20.8	SFIED	P0DTC2|811|825	6	10	SFIED	NETMHCIIPAN_EL	0.206788	2	DRB1*03:03
FIEDPERKY	Q9NW61|69|87	4	18	9	13	7	15	100	0.072	20.7	SFIED	P0DTC2|813|827	4	8	SFIED	NETMHCIIPAN_EL	0.206788	2	DRB1*03:03
FIEDPERKY	Q9NW61|69|87	4	18	9	13	7	15	100	0.094	20.3	SFIED	P0DTC2|816|830	1	5	SFIED	NETMHCIIPAN_EL	0.206788	2	DRB1*03:03
FIEDPERKY	Q9NW61|69|87	4	18	9	13	7	15	100	0.069	20.8	SFIED	P0DTC2|811|825	6	10	SFIED	NETMHCIIPAN_BA	122.07	2.4	DRB3*01:01
FIEDPERKY	Q9NW61|69|87	4	18	9	13	7	15	100	0.072	20.7	SFIED	P0DTC2|813|827	4	8	SFIED	NETMHCIIPAN_BA	122.07	2.4	DRB3*01:01
FIEDPERKY	Q9NW61|69|87	4	18	9	13	7	15	100	0.094	20.3	SFIED	P0DTC2|816|830	1	5	SFIED	NETMHCIIPAN_BA	122.07	2.4	DRB3*01:01
FIEDPERKY	Q9NW61|69|87	4	18	9	13	7	15	100	0.069	20.8	SFIED	P0DTC2|811|825	6	10	SFIED	NETMHCIIPAN_EL	0.316926	4.5	DRB1*03:01
FIEDPERKY	Q9NW61|69|87	4	18	9	13	7	15	100	0.072	20.7	SFIED	P0DTC2|813|827	4	8	SFIED	NETMHCIIPAN_EL	0.316926	4.5	DRB1*03:01
FIEDPERKY	Q9NW61|69|87	4	18	9	13	7	15	100	0.094	20.3	SFIED	P0DTC2|816|830	1	5	SFIED	NETMHCIIPAN_EL	0.316926	4.5	DRB1*03:01
FIEDPERKY	Q9NW61|69|87	4	18	9	13	7	15	100	0.069	20.8	SFIED	P0DTC2|811|825	6	10	SFIED	NETMHCIIPAN_EL	0.316926	4.5	DRB1*03:04
FIEDPERKY	Q9NW61|69|87	4	18	9	13	7	15	100	0.072	20.7	SFIED	P0DTC2|813|827	4	8	SFIED	NETMHCIIPAN_EL	0.316926	4.5	DRB1*03:04
FIEDPERKY	Q9NW61|69|87	4	18	9	13	7	15	100	0.094	20.3	SFIED	P0DTC2|816|830	1	5	SFIED	NETMHCIIPAN_EL	0.316926	4.5	DRB1*03:04
FIEDPERKY	Q9NW61|69|87	4	18	9	13	7	15	100	0.069	20.8	SFIED	P0DTC2|811|825	6	10	SFIED	CNNPEPRED	0.731	3.9	DRB1*03:01
FIEDPERKY	Q9NW61|69|87	4	18	9	13	7	15	100	0.072	20.7	SFIED	P0DTC2|813|827	4	8	SFIED	CNNPEPRED	0.731	3.9	DRB1*03:01
FIEDPERKY	Q9NW61|69|87	4	18	9	13	7	15	100	0.094	20.3	SFIED	P0DTC2|816|830	1	5	SFIED	CNNPEPRED	0.731	3.9	DRB1*03:01
FIEDPERKY	Q9NW61|69|87	4	18	9	13	7	15	100	0.069	20.8	SFIED	P0DTC2|811|825	6	10	SFIED	NETMHCIIPAN_EL	0.17862	4.9	DRB1*14:02
FIEDPERKY	Q9NW61|69|87	4	18	9	13	7	15	100	0.072	20.7	SFIED	P0DTC2|813|827	4	8	SFIED	NETMHCIIPAN_EL	0.17862	4.9	DRB1*14:02
FIEDPERKY	Q9NW61|69|87	4	18	9	13	7	15	100	0.094	20.3	SFIED	P0DTC2|816|830	1	5	SFIED	NETMHCIIPAN_EL	0.17862	4.9	DRB1*14:02
FIEDPERKY	Q9NW61|69|87	4	18	9	13	7	15	100	0.069	20.8	SFIED	P0DTC2|811|825	6	10	SFIED	NETMHCIIPAN_EL	0.291513	6.1	DRB1*13:03
FIEDPERKY	Q9NW61|69|87	4	18	9	13	7	15	100	0.072	20.7	SFIED	P0DTC2|813|827	4	8	SFIED	NETMHCIIPAN_EL	0.291513	6.1	DRB1*13:03
FIEDPERKY	Q9NW61|69|87	4	18	9	13	7	15	100	0.094	20.3	SFIED	P0DTC2|816|830	1	5	SFIED	NETMHCIIPAN_EL	0.291513	6.1	DRB1*13:03
FIEDPERKY	Q9NW61|69|87	4	18	9	13	7	15	100	0.069	20.8	SFIED	P0DTC2|811|825	6	10	SFIED	NETMHCIIPAN_EL	0.07432	6	DRB1*03:03
FIEDPERKY	Q9NW61|69|87	4	18	9	13	7	15	100	0.072	20.7	SFIED	P0DTC2|813|827	4	8	SFIED	NETMHCIIPAN_EL	0.07432	6	DRB1*03:03
FIEDPERKY	Q9NW61|69|87	4	18	9	13	7	15	100	0.094	20.3	SFIED	P0DTC2|816|830	1	5	SFIED	NETMHCIIPAN_EL	0.07432	6	DRB1*03:03
FIEDPERKY	Q9NW61|69|87	4	18	9	13	7	15	100	0.069	20.8	SFIED	P0DTC2|811|825	6	10	SFIED	NETMHCIIPAN_EL	0.764701	0.28	DRB3*01:01
FIEDPERKY	Q9NW61|69|87	4	18	9	13	7	15	100	0.072	20.7	SFIED	P0DTC2|813|827	4	8	SFIED	NETMHCIIPAN_EL	0.764701	0.28	DRB3*01:01
FIEDPERKY	Q9NW61|69|87	4	18	9	13	7	15	100	0.094	20.3	SFIED	P0DTC2|816|830	1	5	SFIED	NETMHCIIPAN_EL	0.764701	0.28	DRB3*01:01
FIEDPERKY	Q9NW61|69|87	4	18	9	13	7	15	100	0.069	20.8	SFIED	P0DTC2|811|825	6	10	SFIED	CNNPEPRED	0.977	0.43	DRB3*01:01
FIEDPERKY	Q9NW61|69|87	4	18	9	13	7	15	100	0.072	20.7	SFIED	P0DTC2|813|827	4	8	SFIED	CNNPEPRED	0.977	0.43	DRB3*01:01
FIEDPERKY	Q9NW61|69|87	4	18	9	13	7	15	100	0.094	20.3	SFIED	P0DTC2|816|830	1	5	SFIED	CNNPEPRED	0.977	0.43	DRB3*01:01
FIEDPERKY	Q9NW61|69|87	4	18	9	13	7	15	100	0.069	20.8	SFIED	P0DTC2|811|825	6	10	SFIED	NETMHCIIPAN_BA	400.88	7.6	DRB1*03:04
FIEDPERKY	Q9NW61|69|87	4	18	9	13	7	15	100	0.072	20.7	SFIED	P0DTC2|813|827	4	8	SFIED	NETMHCIIPAN_BA	400.88	7.6	DRB1*03:04
FIEDPERKY	Q9NW61|69|87	4	18	9	13	7	15	100	0.094	20.3	SFIED	P0DTC2|816|830	1	5	SFIED	NETMHCIIPAN_BA	400.88	7.6	DRB1*03:04
FIEDPERKY	Q9NW61|69|87	4	18	9	13	7	15	100	0.069	20.8	SFIED	P0DTC2|811|825	6	10	SFIED	NETMHCIIPAN_BA	7307.92	7.2	DRB1*03:02
FIEDPERKY	Q9NW61|69|87	4	18	9	13	7	15	100	0.072	20.7	SFIED	P0DTC2|813|827	4	8	SFIED	NETMHCIIPAN_BA	7307.92	7.2	DRB1*03:02
FIEDPERKY	Q9NW61|69|87	4	18	9	13	7	15	100	0.094	20.3	SFIED	P0DTC2|816|830	1	5	SFIED	NETMHCIIPAN_BA	7307.92	7.2	DRB1*03:02
FIEDPERKY	Q9NW61|69|87	4	18	9	13	7	15	100	0.069	20.8	SFIED	P0DTC2|811|825	6	10	SFIED	NETMHCIIPAN_EL	0.120712	1.1	DRB1*03:02
FIEDPERKY	Q9NW61|69|87	4	18	9	13	7	15	100	0.072	20.7	SFIED	P0DTC2|813|827	4	8	SFIED	NETMHCIIPAN_EL	0.120712	1.1	DRB1*03:02
FIEDPERKY	Q9NW61|69|87	4	18	9	13	7	15	100	0.094	20.3	SFIED	P0DTC2|816|830	1	5	SFIED	NETMHCIIPAN_EL	0.120712	1.1	DRB1*03:02
FIEDPERKY	Q9NW61|69|87	4	18	9	13	7	15	100	0.069	20.8	SFIED	P0DTC2|811|825	6	10	SFIED	NETMHCIIPAN_EL	0.303076	6.2	DRB1*13:02
FIEDPERKY	Q9NW61|69|87	4	18	9	13	7	15	100	0.072	20.7	SFIED	P0DTC2|813|827	4	8	SFIED	NETMHCIIPAN_EL	0.303076	6.2	DRB1*13:02
FIEDPERKY	Q9NW61|69|87	4	18	9	13	7	15	100	0.094	20.3	SFIED	P0DTC2|816|830	1	5	SFIED	NETMHCIIPAN_EL	0.303076	6.2	DRB1*13:02
FIEDPERKY	Q9NW61|69|87	4	18	9	13	7	15	100	0.069	20.8	SFIED	P0DTC2|811|825	6	10	SFIED	NETMHCIIPAN_BA	400.88	7.6	DRB1*03:01
FIEDPERKY	Q9NW61|69|87	4	18	9	13	7	15	100	0.072	20.7	SFIED	P0DTC2|813|827	4	8	SFIED	NETMHCIIPAN_BA	400.88	7.6	DRB1*03:01
FIEDPERKY	Q9NW61|69|87	4	18	9	13	7	15	100	0.094	20.3	SFIED	P0DTC2|816|830	1	5	SFIED	NETMHCIIPAN_BA	400.88	7.6	DRB1*03:01
FIEDPERKY	Q9NW61|69|87	4	18	9	13	7	15	100	0.069	20.8	SFIED	P0DTC2|811|825	6	10	SFIED	NETMHCIIPAN_BA	3694.31	9	DRB1*03:03
FIEDPERKY	Q9NW61|69|87	4	18	9	13	7	15	100	0.072	20.7	SFIED	P0DTC2|813|827	4	8	SFIED	NETMHCIIPAN_BA	3694.31	9	DRB1*03:03
FIEDPERKY	Q9NW61|69|87	4	18	9	13	7	15	100	0.094	20.3	SFIED	P0DTC2|816|830	1	5	SFIED	NETMHCIIPAN_BA	3694.31	9	DRB1*03:03
FLIPEVQKY	Q7Z4T9|695|719	1	15	4	8	7	15	100	0.053	21.1	VYSFL	P0DTC1|3090|3104	8	12	VYSFL	CNNPEPRED	0.558	9.28	DRB3*01:01
FLIPEVQKY	Q7Z4T9|695|719	1	15	4	8	7	15	100	0.058	21	VYSFL	P0DTC1|3091|3105	7	11	VYSFL	CNNPEPRED	0.558	9.28	DRB3*01:01
FLIPEVQKY	Q7Z4T9|695|719	1	15	4	8	7	15	100	0.055	21.1	VYSFL	P0DTC1|3092|3106	6	10	VYSFL	CNNPEPRED	0.558	9.28	DRB3*01:01
FLIPEVQKY	Q7Z4T9|695|719	1	15	4	8	7	15	100	0.053	21.1	VYSFL	P0DTC1|3090|3104	8	12	VYSFL	CNNPEPRED	0.699	8.77	DRB1*13:02
FLIPEVQKY	Q7Z4T9|695|719	1	15	4	8	7	15	100	0.058	21	VYSFL	P0DTC1|3091|3105	7	11	VYSFL	CNNPEPRED	0.699	8.77	DRB1*13:02
FLIPEVQKY	Q7Z4T9|695|719	1	15	4	8	7	15	100	0.055	21.1	VYSFL	P0DTC1|3092|3106	6	10	VYSFL	CNNPEPRED	0.699	8.77	DRB1*13:02
FLIPEVQKY	Q7Z4T9|695|719	1	15	4	8	7	15	100	0.053	21.1	VYSFL	P0DTC1|3090|3104	8	12	VYSFL	NETMHCIIPAN_BA	626.86	9.7	DRB3*01:01
FLIPEVQKY	Q7Z4T9|695|719	1	15	4	8	7	15	100	0.058	21	VYSFL	P0DTC1|3091|3105	7	11	VYSFL	NETMHCIIPAN_BA	626.86	9.7	DRB3*01:01
FLIPEVQKY	Q7Z4T9|695|719	1	15	4	8	7	15	100	0.055	21.1	VYSFL	P0DTC1|3092|3106	6	10	VYSFL	NETMHCIIPAN_BA	626.86	9.7	DRB3*01:01
FLRKSNLKA	Q9NWB7|50|74	8	22	13	18	4	12	100	0.021	22.5	RKSNLK	P0DTC2|451|465	7	12	RKSNLK	NETMHCIIPAN_EL	0.182165	9.8	DRB1*16:02
FLRKSNLKA	Q9NWB7|50|74	8	22	13	18	4	12	100	0.02	22.6	RKSNLK	P0DTC2|452|466	6	11	RKSNLK	NETMHCIIPAN_EL	0.182165	9.8	DRB1*16:02
FLRKSNLKA	Q9NWB7|50|74	8	22	13	18	4	12	100	0.02	22.6	RKSNLK	P0DTC2|453|467	5	10	RKSNLK	NETMHCIIPAN_EL	0.182165	9.8	DRB1*16:02
FLRKSNLKA	Q9NWB7|50|74	8	22	13	18	4	12	100	0.02	22.5	RKSNLK	P0DTC2|454|468	4	9	RKSNLK	NETMHCIIPAN_EL	0.182165	9.8	DRB1*16:02
FLRKSNLKA	Q9NWB7|50|74	8	22	13	18	4	12	100	0.019	22.6	RKSNLK	P0DTC2|455|469	3	8	RKSNLK	NETMHCIIPAN_EL	0.182165	9.8	DRB1*16:02
FLRKSNLKA	Q9NWB7|50|74	8	22	13	18	4	12	100	0.017	22.8	RKSNLK	P0DTC2|456|470	2	7	RKSNLK	NETMHCIIPAN_EL	0.182165	9.8	DRB1*16:02
FLRKSNLKA	Q9NWB7|50|74	8	22	13	18	4	12	100	0.021	22.5	RKSNLK	P0DTC2|451|465	7	12	RKSNLK	CNNPEPRED	0.609	9.82	DRB1*04:04
FLRKSNLKA	Q9NWB7|50|74	8	22	13	18	4	12	100	0.02	22.6	RKSNLK	P0DTC2|452|466	6	11	RKSNLK	CNNPEPRED	0.609	9.82	DRB1*04:04
FLRKSNLKA	Q9NWB7|50|74	8	22	13	18	4	12	100	0.02	22.6	RKSNLK	P0DTC2|453|467	5	10	RKSNLK	CNNPEPRED	0.609	9.82	DRB1*04:04
FLRKSNLKA	Q9NWB7|50|74	8	22	13	18	4	12	100	0.02	22.5	RKSNLK	P0DTC2|454|468	4	9	RKSNLK	CNNPEPRED	0.609	9.82	DRB1*04:04
FLRKSNLKA	Q9NWB7|50|74	8	22	13	18	4	12	100	0.019	22.6	RKSNLK	P0DTC2|455|469	3	8	RKSNLK	CNNPEPRED	0.609	9.82	DRB1*04:04
FLRKSNLKA	Q9NWB7|50|74	8	22	13	18	4	12	100	0.017	22.8	RKSNLK	P0DTC2|456|470	2	7	RKSNLK	CNNPEPRED	0.609	9.82	DRB1*04:04
FLRKSNLKA	Q9NWB7|50|74	8	22	13	18	4	12	100	0.021	22.5	RKSNLK	P0DTC2|451|465	7	12	RKSNLK	CNNPEPRED	0.458	9.93	DRB1*13:01
FLRKSNLKA	Q9NWB7|50|74	8	22	13	18	4	12	100	0.02	22.6	RKSNLK	P0DTC2|452|466	6	11	RKSNLK	CNNPEPRED	0.458	9.93	DRB1*13:01
FLRKSNLKA	Q9NWB7|50|74	8	22	13	18	4	12	100	0.02	22.6	RKSNLK	P0DTC2|453|467	5	10	RKSNLK	CNNPEPRED	0.458	9.93	DRB1*13:01
FLRKSNLKA	Q9NWB7|50|74	8	22	13	18	4	12	100	0.02	22.5	RKSNLK	P0DTC2|454|468	4	9	RKSNLK	CNNPEPRED	0.458	9.93	DRB1*13:01
FLRKSNLKA	Q9NWB7|50|74	8	22	13	18	4	12	100	0.019	22.6	RKSNLK	P0DTC2|455|469	3	8	RKSNLK	CNNPEPRED	0.458	9.93	DRB1*13:01
FLRKSNLKA	Q9NWB7|50|74	8	22	13	18	4	12	100	0.017	22.8	RKSNLK	P0DTC2|456|470	2	7	RKSNLK	CNNPEPRED	0.458	9.93	DRB1*13:01
FLRKSNLKA	Q9NWB7|50|74	8	22	13	18	4	12	100	0.021	22.5	RKSNLK	P0DTC2|451|465	7	12	RKSNLK	NETMHCIIPAN_BA	244.79	10	DRB1*16:01
FLRKSNLKA	Q9NWB7|50|74	8	22	13	18	4	12	100	0.02	22.6	RKSNLK	P0DTC2|452|466	6	11	RKSNLK	NETMHCIIPAN_BA	244.79	10	DRB1*16:01
FLRKSNLKA	Q9NWB7|50|74	8	22	13	18	4	12	100	0.02	22.6	RKSNLK	P0DTC2|453|467	5	10	RKSNLK	NETMHCIIPAN_BA	244.79	10	DRB1*16:01
FLRKSNLKA	Q9NWB7|50|74	8	22	13	18	4	12	100	0.02	22.5	RKSNLK	P0DTC2|454|468	4	9	RKSNLK	NETMHCIIPAN_BA	244.79	10	DRB1*16:01
FLRKSNLKA	Q9NWB7|50|74	8	22	13	18	4	12	100	0.019	22.6	RKSNLK	P0DTC2|455|469	3	8	RKSNLK	NETMHCIIPAN_BA	244.79	10	DRB1*16:01
FLRKSNLKA	Q9NWB7|50|74	8	22	13	18	4	12	100	0.017	22.8	RKSNLK	P0DTC2|456|470	2	7	RKSNLK	NETMHCIIPAN_BA	244.79	10	DRB1*16:01
FLRKSNLKA	Q9NWB7|50|74	8	22	13	18	4	12	100	0.021	22.5	RKSNLK	P0DTC2|451|465	7	12	RKSNLK	NETMHCIIPAN_EL	0.237308	10	DRB1*13:02
FLRKSNLKA	Q9NWB7|50|74	8	22	13	18	4	12	100	0.02	22.6	RKSNLK	P0DTC2|452|466	6	11	RKSNLK	NETMHCIIPAN_EL	0.237308	10	DRB1*13:02
FLRKSNLKA	Q9NWB7|50|74	8	22	13	18	4	12	100	0.02	22.6	RKSNLK	P0DTC2|453|467	5	10	RKSNLK	NETMHCIIPAN_EL	0.237308	10	DRB1*13:02
FLRKSNLKA	Q9NWB7|50|74	8	22	13	18	4	12	100	0.02	22.5	RKSNLK	P0DTC2|454|468	4	9	RKSNLK	NETMHCIIPAN_EL	0.237308	10	DRB1*13:02
FLRKSNLKA	Q9NWB7|50|74	8	22	13	18	4	12	100	0.019	22.6	RKSNLK	P0DTC2|455|469	3	8	RKSNLK	NETMHCIIPAN_EL	0.237308	10	DRB1*13:02
FLRKSNLKA	Q9NWB7|50|74	8	22	13	18	4	12	100	0.017	22.8	RKSNLK	P0DTC2|456|470	2	7	RKSNLK	NETMHCIIPAN_EL	0.237308	10	DRB1*13:02
FLRKSNLKA	Q9NWB7|50|74	8	22	13	18	4	12	100	0.021	22.5	RKSNLK	P0DTC2|451|465	7	12	RKSNLK	NETMHCIIPAN_EL	0.014087	9.3	DRB1*03:02
FLRKSNLKA	Q9NWB7|50|74	8	22	13	18	4	12	100	0.02	22.6	RKSNLK	P0DTC2|452|466	6	11	RKSNLK	NETMHCIIPAN_EL	0.014087	9.3	DRB1*03:02
FLRKSNLKA	Q9NWB7|50|74	8	22	13	18	4	12	100	0.02	22.6	RKSNLK	P0DTC2|453|467	5	10	RKSNLK	NETMHCIIPAN_EL	0.014087	9.3	DRB1*03:02
FLRKSNLKA	Q9NWB7|50|74	8	22	13	18	4	12	100	0.02	22.5	RKSNLK	P0DTC2|454|468	4	9	RKSNLK	NETMHCIIPAN_EL	0.014087	9.3	DRB1*03:02
FLRKSNLKA	Q9NWB7|50|74	8	22	13	18	4	12	100	0.019	22.6	RKSNLK	P0DTC2|455|469	3	8	RKSNLK	NETMHCIIPAN_EL	0.014087	9.3	DRB1*03:02
FLRKSNLKA	Q9NWB7|50|74	8	22	13	18	4	12	100	0.017	22.8	RKSNLK	P0DTC2|456|470	2	7	RKSNLK	NETMHCIIPAN_EL	0.014087	9.3	DRB1*03:02
FLRKSNLKA	Q9NWB7|50|74	8	22	13	18	4	12	100	0.021	22.5	RKSNLK	P0DTC2|451|465	7	12	RKSNLK	NETMHCIIPAN_BA	151.96	2.7	DRB1*08:02
FLRKSNLKA	Q9NWB7|50|74	8	22	13	18	4	12	100	0.02	22.6	RKSNLK	P0DTC2|452|466	6	11	RKSNLK	NETMHCIIPAN_BA	151.96	2.7	DRB1*08:02
FLRKSNLKA	Q9NWB7|50|74	8	22	13	18	4	12	100	0.02	22.6	RKSNLK	P0DTC2|453|467	5	10	RKSNLK	NETMHCIIPAN_BA	151.96	2.7	DRB1*08:02
FLRKSNLKA	Q9NWB7|50|74	8	22	13	18	4	12	100	0.02	22.5	RKSNLK	P0DTC2|454|468	4	9	RKSNLK	NETMHCIIPAN_BA	151.96	2.7	DRB1*08:02
FLRKSNLKA	Q9NWB7|50|74	8	22	13	18	4	12	100	0.019	22.6	RKSNLK	P0DTC2|455|469	3	8	RKSNLK	NETMHCIIPAN_BA	151.96	2.7	DRB1*08:02
FLRKSNLKA	Q9NWB7|50|74	8	22	13	18	4	12	100	0.017	22.8	RKSNLK	P0DTC2|456|470	2	7	RKSNLK	NETMHCIIPAN_BA	151.96	2.7	DRB1*08:02
FLRKSNLKA	Q9NWB7|50|74	8	22	13	18	4	12	100	0.021	22.5	RKSNLK	P0DTC2|451|465	7	12	RKSNLK	NETMHCIIPAN_EL	0.227402	2.9	DRB1*14:02
FLRKSNLKA	Q9NWB7|50|74	8	22	13	18	4	12	100	0.02	22.6	RKSNLK	P0DTC2|452|466	6	11	RKSNLK	NETMHCIIPAN_EL	0.227402	2.9	DRB1*14:02
FLRKSNLKA	Q9NWB7|50|74	8	22	13	18	4	12	100	0.02	22.6	RKSNLK	P0DTC2|453|467	5	10	RKSNLK	NETMHCIIPAN_EL	0.227402	2.9	DRB1*14:02
FLRKSNLKA	Q9NWB7|50|74	8	22	13	18	4	12	100	0.02	22.5	RKSNLK	P0DTC2|454|468	4	9	RKSNLK	NETMHCIIPAN_EL	0.227402	2.9	DRB1*14:02
FLRKSNLKA	Q9NWB7|50|74	8	22	13	18	4	12	100	0.019	22.6	RKSNLK	P0DTC2|455|469	3	8	RKSNLK	NETMHCIIPAN_EL	0.227402	2.9	DRB1*14:02
FLRKSNLKA	Q9NWB7|50|74	8	22	13	18	4	12	100	0.017	22.8	RKSNLK	P0DTC2|456|470	2	7	RKSNLK	NETMHCIIPAN_EL	0.227402	2.9	DRB1*14:02
FLRKSNLKA	Q9NWB7|50|74	8	22	13	18	4	12	100	0.021	22.5	RKSNLK	P0DTC2|451|465	7	12	RKSNLK	NETMHCIIPAN_EL	0.41348	3	DRB1*13:02
FLRKSNLKA	Q9NWB7|50|74	8	22	13	18	4	12	100	0.02	22.6	RKSNLK	P0DTC2|452|466	6	11	RKSNLK	NETMHCIIPAN_EL	0.41348	3	DRB1*13:02
FLRKSNLKA	Q9NWB7|50|74	8	22	13	18	4	12	100	0.02	22.6	RKSNLK	P0DTC2|453|467	5	10	RKSNLK	NETMHCIIPAN_EL	0.41348	3	DRB1*13:02
FLRKSNLKA	Q9NWB7|50|74	8	22	13	18	4	12	100	0.02	22.5	RKSNLK	P0DTC2|454|468	4	9	RKSNLK	NETMHCIIPAN_EL	0.41348	3	DRB1*13:02
FLRKSNLKA	Q9NWB7|50|74	8	22	13	18	4	12	100	0.019	22.6	RKSNLK	P0DTC2|455|469	3	8	RKSNLK	NETMHCIIPAN_EL	0.41348	3	DRB1*13:02
FLRKSNLKA	Q9NWB7|50|74	8	22	13	18	4	12	100	0.017	22.8	RKSNLK	P0DTC2|456|470	2	7	RKSNLK	NETMHCIIPAN_EL	0.41348	3	DRB1*13:02
FLRKSNLKA	Q9NWB7|50|74	8	22	13	18	4	12	100	0.021	22.5	RKSNLK	P0DTC2|451|465	7	12	RKSNLK	NETMHCIIPAN_EL	0.540592	3	DRB1*11:03
FLRKSNLKA	Q9NWB7|50|74	8	22	13	18	4	12	100	0.02	22.6	RKSNLK	P0DTC2|452|466	6	11	RKSNLK	NETMHCIIPAN_EL	0.540592	3	DRB1*11:03
FLRKSNLKA	Q9NWB7|50|74	8	22	13	18	4	12	100	0.02	22.6	RKSNLK	P0DTC2|453|467	5	10	RKSNLK	NETMHCIIPAN_EL	0.540592	3	DRB1*11:03
FLRKSNLKA	Q9NWB7|50|74	8	22	13	18	4	12	100	0.02	22.5	RKSNLK	P0DTC2|454|468	4	9	RKSNLK	NETMHCIIPAN_EL	0.540592	3	DRB1*11:03
FLRKSNLKA	Q9NWB7|50|74	8	22	13	18	4	12	100	0.019	22.6	RKSNLK	P0DTC2|455|469	3	8	RKSNLK	NETMHCIIPAN_EL	0.540592	3	DRB1*11:03
FLRKSNLKA	Q9NWB7|50|74	8	22	13	18	4	12	100	0.017	22.8	RKSNLK	P0DTC2|456|470	2	7	RKSNLK	NETMHCIIPAN_EL	0.540592	3	DRB1*11:03
FLRKSNLKA	Q9NWB7|50|74	8	22	13	18	4	12	100	0.021	22.5	RKSNLK	P0DTC2|451|465	7	12	RKSNLK	NETMHCIIPAN_EL	0.409555	3	DRB1*16:02
FLRKSNLKA	Q9NWB7|50|74	8	22	13	18	4	12	100	0.02	22.6	RKSNLK	P0DTC2|452|466	6	11	RKSNLK	NETMHCIIPAN_EL	0.409555	3	DRB1*16:02
FLRKSNLKA	Q9NWB7|50|74	8	22	13	18	4	12	100	0.02	22.6	RKSNLK	P0DTC2|453|467	5	10	RKSNLK	NETMHCIIPAN_EL	0.409555	3	DRB1*16:02
FLRKSNLKA	Q9NWB7|50|74	8	22	13	18	4	12	100	0.02	22.5	RKSNLK	P0DTC2|454|468	4	9	RKSNLK	NETMHCIIPAN_EL	0.409555	3	DRB1*16:02
FLRKSNLKA	Q9NWB7|50|74	8	22	13	18	4	12	100	0.019	22.6	RKSNLK	P0DTC2|455|469	3	8	RKSNLK	NETMHCIIPAN_EL	0.409555	3	DRB1*16:02
FLRKSNLKA	Q9NWB7|50|74	8	22	13	18	4	12	100	0.017	22.8	RKSNLK	P0DTC2|456|470	2	7	RKSNLK	NETMHCIIPAN_EL	0.409555	3	DRB1*16:02
FLRKSNLKA	Q9NWB7|50|74	8	22	13	18	4	12	100	0.021	22.5	RKSNLK	P0DTC2|451|465	7	12	RKSNLK	NETMHCIIPAN_EL	0.577354	3.1	DRB1*08:01
FLRKSNLKA	Q9NWB7|50|74	8	22	13	18	4	12	100	0.02	22.6	RKSNLK	P0DTC2|452|466	6	11	RKSNLK	NETMHCIIPAN_EL	0.577354	3.1	DRB1*08:01
FLRKSNLKA	Q9NWB7|50|74	8	22	13	18	4	12	100	0.02	22.6	RKSNLK	P0DTC2|453|467	5	10	RKSNLK	NETMHCIIPAN_EL	0.577354	3.1	DRB1*08:01
FLRKSNLKA	Q9NWB7|50|74	8	22	13	18	4	12	100	0.02	22.5	RKSNLK	P0DTC2|454|468	4	9	RKSNLK	NETMHCIIPAN_EL	0.577354	3.1	DRB1*08:01
FLRKSNLKA	Q9NWB7|50|74	8	22	13	18	4	12	100	0.019	22.6	RKSNLK	P0DTC2|455|469	3	8	RKSNLK	NETMHCIIPAN_EL	0.577354	3.1	DRB1*08:01
FLRKSNLKA	Q9NWB7|50|74	8	22	13	18	4	12	100	0.017	22.8	RKSNLK	P0DTC2|456|470	2	7	RKSNLK	NETMHCIIPAN_EL	0.577354	3.1	DRB1*08:01
FLRKSNLKA	Q9NWB7|50|74	8	22	13	18	4	12	100	0.021	22.5	RKSNLK	P0DTC2|451|465	7	12	RKSNLK	NETMHCIIPAN_EL	0.550053	3.3	DRB1*13:05
FLRKSNLKA	Q9NWB7|50|74	8	22	13	18	4	12	100	0.02	22.6	RKSNLK	P0DTC2|452|466	6	11	RKSNLK	NETMHCIIPAN_EL	0.550053	3.3	DRB1*13:05
FLRKSNLKA	Q9NWB7|50|74	8	22	13	18	4	12	100	0.02	22.6	RKSNLK	P0DTC2|453|467	5	10	RKSNLK	NETMHCIIPAN_EL	0.550053	3.3	DRB1*13:05
FLRKSNLKA	Q9NWB7|50|74	8	22	13	18	4	12	100	0.02	22.5	RKSNLK	P0DTC2|454|468	4	9	RKSNLK	NETMHCIIPAN_EL	0.550053	3.3	DRB1*13:05
FLRKSNLKA	Q9NWB7|50|74	8	22	13	18	4	12	100	0.019	22.6	RKSNLK	P0DTC2|455|469	3	8	RKSNLK	NETMHCIIPAN_EL	0.550053	3.3	DRB1*13:05
FLRKSNLKA	Q9NWB7|50|74	8	22	13	18	4	12	100	0.017	22.8	RKSNLK	P0DTC2|456|470	2	7	RKSNLK	NETMHCIIPAN_EL	0.550053	3.3	DRB1*13:05
FLRKSNLKA	Q9NWB7|50|74	8	22	13	18	4	12	100	0.021	22.5	RKSNLK	P0DTC2|451|465	7	12	RKSNLK	NETMHCIIPAN_EL	0.550053	3.3	DRB1*11:01
FLRKSNLKA	Q9NWB7|50|74	8	22	13	18	4	12	100	0.02	22.6	RKSNLK	P0DTC2|452|466	6	11	RKSNLK	NETMHCIIPAN_EL	0.550053	3.3	DRB1*11:01
FLRKSNLKA	Q9NWB7|50|74	8	22	13	18	4	12	100	0.02	22.6	RKSNLK	P0DTC2|453|467	5	10	RKSNLK	NETMHCIIPAN_EL	0.550053	3.3	DRB1*11:01
FLRKSNLKA	Q9NWB7|50|74	8	22	13	18	4	12	100	0.02	22.5	RKSNLK	P0DTC2|454|468	4	9	RKSNLK	NETMHCIIPAN_EL	0.550053	3.3	DRB1*11:01
FLRKSNLKA	Q9NWB7|50|74	8	22	13	18	4	12	100	0.019	22.6	RKSNLK	P0DTC2|455|469	3	8	RKSNLK	NETMHCIIPAN_EL	0.550053	3.3	DRB1*11:01
FLRKSNLKA	Q9NWB7|50|74	8	22	13	18	4	12	100	0.017	22.8	RKSNLK	P0DTC2|456|470	2	7	RKSNLK	NETMHCIIPAN_EL	0.550053	3.3	DRB1*11:01
FLRKSNLKA	Q9NWB7|50|74	8	22	13	18	4	12	100	0.021	22.5	RKSNLK	P0DTC2|451|465	7	12	RKSNLK	NETMHCIIPAN_EL	0.370665	3.4	DRB1*08:03
FLRKSNLKA	Q9NWB7|50|74	8	22	13	18	4	12	100	0.02	22.6	RKSNLK	P0DTC2|452|466	6	11	RKSNLK	NETMHCIIPAN_EL	0.370665	3.4	DRB1*08:03
FLRKSNLKA	Q9NWB7|50|74	8	22	13	18	4	12	100	0.02	22.6	RKSNLK	P0DTC2|453|467	5	10	RKSNLK	NETMHCIIPAN_EL	0.370665	3.4	DRB1*08:03
FLRKSNLKA	Q9NWB7|50|74	8	22	13	18	4	12	100	0.02	22.5	RKSNLK	P0DTC2|454|468	4	9	RKSNLK	NETMHCIIPAN_EL	0.370665	3.4	DRB1*08:03
FLRKSNLKA	Q9NWB7|50|74	8	22	13	18	4	12	100	0.019	22.6	RKSNLK	P0DTC2|455|469	3	8	RKSNLK	NETMHCIIPAN_EL	0.370665	3.4	DRB1*08:03
FLRKSNLKA	Q9NWB7|50|74	8	22	13	18	4	12	100	0.017	22.8	RKSNLK	P0DTC2|456|470	2	7	RKSNLK	NETMHCIIPAN_EL	0.370665	3.4	DRB1*08:03
FLRKSNLKA	Q9NWB7|50|74	8	22	13	18	4	12	100	0.021	22.5	RKSNLK	P0DTC2|451|465	7	12	RKSNLK	NETMHCIIPAN_BA	293.2	3.8	DRB1*01:03
FLRKSNLKA	Q9NWB7|50|74	8	22	13	18	4	12	100	0.02	22.6	RKSNLK	P0DTC2|452|466	6	11	RKSNLK	NETMHCIIPAN_BA	293.2	3.8	DRB1*01:03
FLRKSNLKA	Q9NWB7|50|74	8	22	13	18	4	12	100	0.02	22.6	RKSNLK	P0DTC2|453|467	5	10	RKSNLK	NETMHCIIPAN_BA	293.2	3.8	DRB1*01:03
FLRKSNLKA	Q9NWB7|50|74	8	22	13	18	4	12	100	0.02	22.5	RKSNLK	P0DTC2|454|468	4	9	RKSNLK	NETMHCIIPAN_BA	293.2	3.8	DRB1*01:03
FLRKSNLKA	Q9NWB7|50|74	8	22	13	18	4	12	100	0.019	22.6	RKSNLK	P0DTC2|455|469	3	8	RKSNLK	NETMHCIIPAN_BA	293.2	3.8	DRB1*01:03
FLRKSNLKA	Q9NWB7|50|74	8	22	13	18	4	12	100	0.017	22.8	RKSNLK	P0DTC2|456|470	2	7	RKSNLK	NETMHCIIPAN_BA	293.2	3.8	DRB1*01:03
FLRKSNLKA	Q9NWB7|50|74	8	22	13	18	4	12	100	0.021	22.5	RKSNLK	P0DTC2|451|465	7	12	RKSNLK	NETMHCIIPAN_EL	0.204008	3.8	DRB1*15:02
FLRKSNLKA	Q9NWB7|50|74	8	22	13	18	4	12	100	0.02	22.6	RKSNLK	P0DTC2|452|466	6	11	RKSNLK	NETMHCIIPAN_EL	0.204008	3.8	DRB1*15:02
FLRKSNLKA	Q9NWB7|50|74	8	22	13	18	4	12	100	0.02	22.6	RKSNLK	P0DTC2|453|467	5	10	RKSNLK	NETMHCIIPAN_EL	0.204008	3.8	DRB1*15:02
FLRKSNLKA	Q9NWB7|50|74	8	22	13	18	4	12	100	0.02	22.5	RKSNLK	P0DTC2|454|468	4	9	RKSNLK	NETMHCIIPAN_EL	0.204008	3.8	DRB1*15:02
FLRKSNLKA	Q9NWB7|50|74	8	22	13	18	4	12	100	0.019	22.6	RKSNLK	P0DTC2|455|469	3	8	RKSNLK	NETMHCIIPAN_EL	0.204008	3.8	DRB1*15:02
FLRKSNLKA	Q9NWB7|50|74	8	22	13	18	4	12	100	0.017	22.8	RKSNLK	P0DTC2|456|470	2	7	RKSNLK	NETMHCIIPAN_EL	0.204008	3.8	DRB1*15:02
FLRKSNLKA	Q9NWB7|50|74	8	22	13	18	4	12	100	0.021	22.5	RKSNLK	P0DTC2|451|465	7	12	RKSNLK	CNNPEPRED	0.942	3.91	DRB1*04:02
FLRKSNLKA	Q9NWB7|50|74	8	22	13	18	4	12	100	0.02	22.6	RKSNLK	P0DTC2|452|466	6	11	RKSNLK	CNNPEPRED	0.942	3.91	DRB1*04:02
FLRKSNLKA	Q9NWB7|50|74	8	22	13	18	4	12	100	0.02	22.6	RKSNLK	P0DTC2|453|467	5	10	RKSNLK	CNNPEPRED	0.942	3.91	DRB1*04:02
FLRKSNLKA	Q9NWB7|50|74	8	22	13	18	4	12	100	0.02	22.5	RKSNLK	P0DTC2|454|468	4	9	RKSNLK	CNNPEPRED	0.942	3.91	DRB1*04:02
FLRKSNLKA	Q9NWB7|50|74	8	22	13	18	4	12	100	0.019	22.6	RKSNLK	P0DTC2|455|469	3	8	RKSNLK	CNNPEPRED	0.942	3.91	DRB1*04:02
FLRKSNLKA	Q9NWB7|50|74	8	22	13	18	4	12	100	0.017	22.8	RKSNLK	P0DTC2|456|470	2	7	RKSNLK	CNNPEPRED	0.942	3.91	DRB1*04:02
FLRKSNLKA	Q9NWB7|50|74	8	22	13	18	4	12	100	0.021	22.5	RKSNLK	P0DTC2|451|465	7	12	RKSNLK	NETMHCIIPAN_EL	0.146438	4	DRB3*02:02
FLRKSNLKA	Q9NWB7|50|74	8	22	13	18	4	12	100	0.02	22.6	RKSNLK	P0DTC2|452|466	6	11	RKSNLK	NETMHCIIPAN_EL	0.146438	4	DRB3*02:02
FLRKSNLKA	Q9NWB7|50|74	8	22	13	18	4	12	100	0.02	22.6	RKSNLK	P0DTC2|453|467	5	10	RKSNLK	NETMHCIIPAN_EL	0.146438	4	DRB3*02:02
FLRKSNLKA	Q9NWB7|50|74	8	22	13	18	4	12	100	0.02	22.5	RKSNLK	P0DTC2|454|468	4	9	RKSNLK	NETMHCIIPAN_EL	0.146438	4	DRB3*02:02
FLRKSNLKA	Q9NWB7|50|74	8	22	13	18	4	12	100	0.019	22.6	RKSNLK	P0DTC2|455|469	3	8	RKSNLK	NETMHCIIPAN_EL	0.146438	4	DRB3*02:02
FLRKSNLKA	Q9NWB7|50|74	8	22	13	18	4	12	100	0.017	22.8	RKSNLK	P0DTC2|456|470	2	7	RKSNLK	NETMHCIIPAN_EL	0.146438	4	DRB3*02:02
FLRKSNLKA	Q9NWB7|50|74	8	22	13	18	4	12	100	0.021	22.5	RKSNLK	P0DTC2|451|465	7	12	RKSNLK	NETMHCIIPAN_EL	0.517389	4.3	DRB1*11:04
FLRKSNLKA	Q9NWB7|50|74	8	22	13	18	4	12	100	0.02	22.6	RKSNLK	P0DTC2|452|466	6	11	RKSNLK	NETMHCIIPAN_EL	0.517389	4.3	DRB1*11:04
FLRKSNLKA	Q9NWB7|50|74	8	22	13	18	4	12	100	0.02	22.6	RKSNLK	P0DTC2|453|467	5	10	RKSNLK	NETMHCIIPAN_EL	0.517389	4.3	DRB1*11:04
FLRKSNLKA	Q9NWB7|50|74	8	22	13	18	4	12	100	0.02	22.5	RKSNLK	P0DTC2|454|468	4	9	RKSNLK	NETMHCIIPAN_EL	0.517389	4.3	DRB1*11:04
FLRKSNLKA	Q9NWB7|50|74	8	22	13	18	4	12	100	0.019	22.6	RKSNLK	P0DTC2|455|469	3	8	RKSNLK	NETMHCIIPAN_EL	0.517389	4.3	DRB1*11:04
FLRKSNLKA	Q9NWB7|50|74	8	22	13	18	4	12	100	0.017	22.8	RKSNLK	P0DTC2|456|470	2	7	RKSNLK	NETMHCIIPAN_EL	0.517389	4.3	DRB1*11:04
FLRKSNLKA	Q9NWB7|50|74	8	22	13	18	4	12	100	0.021	22.5	RKSNLK	P0DTC2|451|465	7	12	RKSNLK	NETMHCIIPAN_EL	0.416919	4.5	DRB1*04:07
FLRKSNLKA	Q9NWB7|50|74	8	22	13	18	4	12	100	0.02	22.6	RKSNLK	P0DTC2|452|466	6	11	RKSNLK	NETMHCIIPAN_EL	0.416919	4.5	DRB1*04:07
FLRKSNLKA	Q9NWB7|50|74	8	22	13	18	4	12	100	0.02	22.6	RKSNLK	P0DTC2|453|467	5	10	RKSNLK	NETMHCIIPAN_EL	0.416919	4.5	DRB1*04:07
FLRKSNLKA	Q9NWB7|50|74	8	22	13	18	4	12	100	0.02	22.5	RKSNLK	P0DTC2|454|468	4	9	RKSNLK	NETMHCIIPAN_EL	0.416919	4.5	DRB1*04:07
FLRKSNLKA	Q9NWB7|50|74	8	22	13	18	4	12	100	0.019	22.6	RKSNLK	P0DTC2|455|469	3	8	RKSNLK	NETMHCIIPAN_EL	0.416919	4.5	DRB1*04:07
FLRKSNLKA	Q9NWB7|50|74	8	22	13	18	4	12	100	0.017	22.8	RKSNLK	P0DTC2|456|470	2	7	RKSNLK	NETMHCIIPAN_EL	0.416919	4.5	DRB1*04:07
FLRKSNLKA	Q9NWB7|50|74	8	22	13	18	4	12	100	0.021	22.5	RKSNLK	P0DTC2|451|465	7	12	RKSNLK	NETMHCIIPAN_EL	0.496029	2.6	DRB1*04:01
FLRKSNLKA	Q9NWB7|50|74	8	22	13	18	4	12	100	0.02	22.6	RKSNLK	P0DTC2|452|466	6	11	RKSNLK	NETMHCIIPAN_EL	0.496029	2.6	DRB1*04:01
FLRKSNLKA	Q9NWB7|50|74	8	22	13	18	4	12	100	0.02	22.6	RKSNLK	P0DTC2|453|467	5	10	RKSNLK	NETMHCIIPAN_EL	0.496029	2.6	DRB1*04:01
FLRKSNLKA	Q9NWB7|50|74	8	22	13	18	4	12	100	0.02	22.5	RKSNLK	P0DTC2|454|468	4	9	RKSNLK	NETMHCIIPAN_EL	0.496029	2.6	DRB1*04:01
FLRKSNLKA	Q9NWB7|50|74	8	22	13	18	4	12	100	0.019	22.6	RKSNLK	P0DTC2|455|469	3	8	RKSNLK	NETMHCIIPAN_EL	0.496029	2.6	DRB1*04:01
FLRKSNLKA	Q9NWB7|50|74	8	22	13	18	4	12	100	0.017	22.8	RKSNLK	P0DTC2|456|470	2	7	RKSNLK	NETMHCIIPAN_EL	0.496029	2.6	DRB1*04:01
FLRKSNLKA	Q9NWB7|50|74	8	22	13	18	4	12	100	0.021	22.5	RKSNLK	P0DTC2|451|465	7	12	RKSNLK	NETMHCIIPAN_EL	0.36087	4.6	DRB1*13:03
FLRKSNLKA	Q9NWB7|50|74	8	22	13	18	4	12	100	0.02	22.6	RKSNLK	P0DTC2|452|466	6	11	RKSNLK	NETMHCIIPAN_EL	0.36087	4.6	DRB1*13:03
FLRKSNLKA	Q9NWB7|50|74	8	22	13	18	4	12	100	0.02	22.6	RKSNLK	P0DTC2|453|467	5	10	RKSNLK	NETMHCIIPAN_EL	0.36087	4.6	DRB1*13:03
FLRKSNLKA	Q9NWB7|50|74	8	22	13	18	4	12	100	0.02	22.5	RKSNLK	P0DTC2|454|468	4	9	RKSNLK	NETMHCIIPAN_EL	0.36087	4.6	DRB1*13:03
FLRKSNLKA	Q9NWB7|50|74	8	22	13	18	4	12	100	0.019	22.6	RKSNLK	P0DTC2|455|469	3	8	RKSNLK	NETMHCIIPAN_EL	0.36087	4.6	DRB1*13:03
FLRKSNLKA	Q9NWB7|50|74	8	22	13	18	4	12	100	0.017	22.8	RKSNLK	P0DTC2|456|470	2	7	RKSNLK	NETMHCIIPAN_EL	0.36087	4.6	DRB1*13:03
FLRKSNLKA	Q9NWB7|50|74	8	22	13	18	4	12	100	0.021	22.5	RKSNLK	P0DTC2|451|465	7	12	RKSNLK	NETMHCIIPAN_BA	228.76	2.6	DRB1*01:03
FLRKSNLKA	Q9NWB7|50|74	8	22	13	18	4	12	100	0.02	22.6	RKSNLK	P0DTC2|452|466	6	11	RKSNLK	NETMHCIIPAN_BA	228.76	2.6	DRB1*01:03
FLRKSNLKA	Q9NWB7|50|74	8	22	13	18	4	12	100	0.02	22.6	RKSNLK	P0DTC2|453|467	5	10	RKSNLK	NETMHCIIPAN_BA	228.76	2.6	DRB1*01:03
FLRKSNLKA	Q9NWB7|50|74	8	22	13	18	4	12	100	0.02	22.5	RKSNLK	P0DTC2|454|468	4	9	RKSNLK	NETMHCIIPAN_BA	228.76	2.6	DRB1*01:03
FLRKSNLKA	Q9NWB7|50|74	8	22	13	18	4	12	100	0.019	22.6	RKSNLK	P0DTC2|455|469	3	8	RKSNLK	NETMHCIIPAN_BA	228.76	2.6	DRB1*01:03
FLRKSNLKA	Q9NWB7|50|74	8	22	13	18	4	12	100	0.017	22.8	RKSNLK	P0DTC2|456|470	2	7	RKSNLK	NETMHCIIPAN_BA	228.76	2.6	DRB1*01:03
FLRKSNLKA	Q9NWB7|50|74	8	22	13	18	4	12	100	0.021	22.5	RKSNLK	P0DTC2|451|465	7	12	RKSNLK	NETMHCIIPAN_EL	0.817637	0.12	DRB1*08:02
FLRKSNLKA	Q9NWB7|50|74	8	22	13	18	4	12	100	0.02	22.6	RKSNLK	P0DTC2|452|466	6	11	RKSNLK	NETMHCIIPAN_EL	0.817637	0.12	DRB1*08:02
FLRKSNLKA	Q9NWB7|50|74	8	22	13	18	4	12	100	0.02	22.6	RKSNLK	P0DTC2|453|467	5	10	RKSNLK	NETMHCIIPAN_EL	0.817637	0.12	DRB1*08:02
FLRKSNLKA	Q9NWB7|50|74	8	22	13	18	4	12	100	0.02	22.5	RKSNLK	P0DTC2|454|468	4	9	RKSNLK	NETMHCIIPAN_EL	0.817637	0.12	DRB1*08:02
FLRKSNLKA	Q9NWB7|50|74	8	22	13	18	4	12	100	0.019	22.6	RKSNLK	P0DTC2|455|469	3	8	RKSNLK	NETMHCIIPAN_EL	0.817637	0.12	DRB1*08:02
FLRKSNLKA	Q9NWB7|50|74	8	22	13	18	4	12	100	0.017	22.8	RKSNLK	P0DTC2|456|470	2	7	RKSNLK	NETMHCIIPAN_EL	0.817637	0.12	DRB1*08:02
FLRKSNLKA	Q9NWB7|50|74	8	22	13	18	4	12	100	0.021	22.5	RKSNLK	P0DTC2|451|465	7	12	RKSNLK	NETMHCIIPAN_EL	0.827352	0.35	DRB1*01:03
FLRKSNLKA	Q9NWB7|50|74	8	22	13	18	4	12	100	0.02	22.6	RKSNLK	P0DTC2|452|466	6	11	RKSNLK	NETMHCIIPAN_EL	0.827352	0.35	DRB1*01:03
FLRKSNLKA	Q9NWB7|50|74	8	22	13	18	4	12	100	0.02	22.6	RKSNLK	P0DTC2|453|467	5	10	RKSNLK	NETMHCIIPAN_EL	0.827352	0.35	DRB1*01:03
FLRKSNLKA	Q9NWB7|50|74	8	22	13	18	4	12	100	0.02	22.5	RKSNLK	P0DTC2|454|468	4	9	RKSNLK	NETMHCIIPAN_EL	0.827352	0.35	DRB1*01:03
FLRKSNLKA	Q9NWB7|50|74	8	22	13	18	4	12	100	0.019	22.6	RKSNLK	P0DTC2|455|469	3	8	RKSNLK	NETMHCIIPAN_EL	0.827352	0.35	DRB1*01:03
FLRKSNLKA	Q9NWB7|50|74	8	22	13	18	4	12	100	0.017	22.8	RKSNLK	P0DTC2|456|470	2	7	RKSNLK	NETMHCIIPAN_EL	0.827352	0.35	DRB1*01:03
FLRKSNLKA	Q9NWB7|50|74	8	22	13	18	4	12	100	0.021	22.5	RKSNLK	P0DTC2|451|465	7	12	RKSNLK	CNNPEPRED	0.871	0.58	DRB1*16:01
FLRKSNLKA	Q9NWB7|50|74	8	22	13	18	4	12	100	0.02	22.6	RKSNLK	P0DTC2|452|466	6	11	RKSNLK	CNNPEPRED	0.871	0.58	DRB1*16:01
FLRKSNLKA	Q9NWB7|50|74	8	22	13	18	4	12	100	0.02	22.6	RKSNLK	P0DTC2|453|467	5	10	RKSNLK	CNNPEPRED	0.871	0.58	DRB1*16:01
FLRKSNLKA	Q9NWB7|50|74	8	22	13	18	4	12	100	0.02	22.5	RKSNLK	P0DTC2|454|468	4	9	RKSNLK	CNNPEPRED	0.871	0.58	DRB1*16:01
FLRKSNLKA	Q9NWB7|50|74	8	22	13	18	4	12	100	0.019	22.6	RKSNLK	P0DTC2|455|469	3	8	RKSNLK	CNNPEPRED	0.871	0.58	DRB1*16:01
FLRKSNLKA	Q9NWB7|50|74	8	22	13	18	4	12	100	0.017	22.8	RKSNLK	P0DTC2|456|470	2	7	RKSNLK	CNNPEPRED	0.871	0.58	DRB1*16:01
FLRKSNLKA	Q9NWB7|50|74	8	22	13	18	4	12	100	0.021	22.5	RKSNLK	P0DTC2|451|465	7	12	RKSNLK	CNNPEPRED	0.934	0.6	DRB1*08:01
FLRKSNLKA	Q9NWB7|50|74	8	22	13	18	4	12	100	0.02	22.6	RKSNLK	P0DTC2|452|466	6	11	RKSNLK	CNNPEPRED	0.934	0.6	DRB1*08:01
FLRKSNLKA	Q9NWB7|50|74	8	22	13	18	4	12	100	0.02	22.6	RKSNLK	P0DTC2|453|467	5	10	RKSNLK	CNNPEPRED	0.934	0.6	DRB1*08:01
FLRKSNLKA	Q9NWB7|50|74	8	22	13	18	4	12	100	0.02	22.5	RKSNLK	P0DTC2|454|468	4	9	RKSNLK	CNNPEPRED	0.934	0.6	DRB1*08:01
FLRKSNLKA	Q9NWB7|50|74	8	22	13	18	4	12	100	0.019	22.6	RKSNLK	P0DTC2|455|469	3	8	RKSNLK	CNNPEPRED	0.934	0.6	DRB1*08:01
FLRKSNLKA	Q9NWB7|50|74	8	22	13	18	4	12	100	0.017	22.8	RKSNLK	P0DTC2|456|470	2	7	RKSNLK	CNNPEPRED	0.934	0.6	DRB1*08:01
FLRKSNLKA	Q9NWB7|50|74	8	22	13	18	4	12	100	0.021	22.5	RKSNLK	P0DTC2|451|465	7	12	RKSNLK	NETMHCIIPAN_EL	0.688373	0.72	DRB1*08:02
FLRKSNLKA	Q9NWB7|50|74	8	22	13	18	4	12	100	0.02	22.6	RKSNLK	P0DTC2|452|466	6	11	RKSNLK	NETMHCIIPAN_EL	0.688373	0.72	DRB1*08:02
FLRKSNLKA	Q9NWB7|50|74	8	22	13	18	4	12	100	0.02	22.6	RKSNLK	P0DTC2|453|467	5	10	RKSNLK	NETMHCIIPAN_EL	0.688373	0.72	DRB1*08:02
FLRKSNLKA	Q9NWB7|50|74	8	22	13	18	4	12	100	0.02	22.5	RKSNLK	P0DTC2|454|468	4	9	RKSNLK	NETMHCIIPAN_EL	0.688373	0.72	DRB1*08:02
FLRKSNLKA	Q9NWB7|50|74	8	22	13	18	4	12	100	0.019	22.6	RKSNLK	P0DTC2|455|469	3	8	RKSNLK	NETMHCIIPAN_EL	0.688373	0.72	DRB1*08:02
FLRKSNLKA	Q9NWB7|50|74	8	22	13	18	4	12	100	0.017	22.8	RKSNLK	P0DTC2|456|470	2	7	RKSNLK	NETMHCIIPAN_EL	0.688373	0.72	DRB1*08:02
FLRKSNLKA	Q9NWB7|50|74	8	22	13	18	4	12	100	0.021	22.5	RKSNLK	P0DTC2|451|465	7	12	RKSNLK	NETMHCIIPAN_EL	0.55375	0.95	DRB1*08:03
FLRKSNLKA	Q9NWB7|50|74	8	22	13	18	4	12	100	0.02	22.6	RKSNLK	P0DTC2|452|466	6	11	RKSNLK	NETMHCIIPAN_EL	0.55375	0.95	DRB1*08:03
FLRKSNLKA	Q9NWB7|50|74	8	22	13	18	4	12	100	0.02	22.6	RKSNLK	P0DTC2|453|467	5	10	RKSNLK	NETMHCIIPAN_EL	0.55375	0.95	DRB1*08:03
FLRKSNLKA	Q9NWB7|50|74	8	22	13	18	4	12	100	0.02	22.5	RKSNLK	P0DTC2|454|468	4	9	RKSNLK	NETMHCIIPAN_EL	0.55375	0.95	DRB1*08:03
FLRKSNLKA	Q9NWB7|50|74	8	22	13	18	4	12	100	0.019	22.6	RKSNLK	P0DTC2|455|469	3	8	RKSNLK	NETMHCIIPAN_EL	0.55375	0.95	DRB1*08:03
FLRKSNLKA	Q9NWB7|50|74	8	22	13	18	4	12	100	0.017	22.8	RKSNLK	P0DTC2|456|470	2	7	RKSNLK	NETMHCIIPAN_EL	0.55375	0.95	DRB1*08:03
FLRKSNLKA	Q9NWB7|50|74	8	22	13	18	4	12	100	0.021	22.5	RKSNLK	P0DTC2|451|465	7	12	RKSNLK	NETMHCIIPAN_EL	0.668658	1.1	DRB1*04:02
FLRKSNLKA	Q9NWB7|50|74	8	22	13	18	4	12	100	0.02	22.6	RKSNLK	P0DTC2|452|466	6	11	RKSNLK	NETMHCIIPAN_EL	0.668658	1.1	DRB1*04:02
FLRKSNLKA	Q9NWB7|50|74	8	22	13	18	4	12	100	0.02	22.6	RKSNLK	P0DTC2|453|467	5	10	RKSNLK	NETMHCIIPAN_EL	0.668658	1.1	DRB1*04:02
FLRKSNLKA	Q9NWB7|50|74	8	22	13	18	4	12	100	0.02	22.5	RKSNLK	P0DTC2|454|468	4	9	RKSNLK	NETMHCIIPAN_EL	0.668658	1.1	DRB1*04:02
FLRKSNLKA	Q9NWB7|50|74	8	22	13	18	4	12	100	0.019	22.6	RKSNLK	P0DTC2|455|469	3	8	RKSNLK	NETMHCIIPAN_EL	0.668658	1.1	DRB1*04:02
FLRKSNLKA	Q9NWB7|50|74	8	22	13	18	4	12	100	0.017	22.8	RKSNLK	P0DTC2|456|470	2	7	RKSNLK	NETMHCIIPAN_EL	0.668658	1.1	DRB1*04:02
FLRKSNLKA	Q9NWB7|50|74	8	22	13	18	4	12	100	0.021	22.5	RKSNLK	P0DTC2|451|465	7	12	RKSNLK	NETMHCIIPAN_EL	0.751678	1.1	DRB1*08:01
FLRKSNLKA	Q9NWB7|50|74	8	22	13	18	4	12	100	0.02	22.6	RKSNLK	P0DTC2|452|466	6	11	RKSNLK	NETMHCIIPAN_EL	0.751678	1.1	DRB1*08:01
FLRKSNLKA	Q9NWB7|50|74	8	22	13	18	4	12	100	0.02	22.6	RKSNLK	P0DTC2|453|467	5	10	RKSNLK	NETMHCIIPAN_EL	0.751678	1.1	DRB1*08:01
FLRKSNLKA	Q9NWB7|50|74	8	22	13	18	4	12	100	0.02	22.5	RKSNLK	P0DTC2|454|468	4	9	RKSNLK	NETMHCIIPAN_EL	0.751678	1.1	DRB1*08:01
FLRKSNLKA	Q9NWB7|50|74	8	22	13	18	4	12	100	0.019	22.6	RKSNLK	P0DTC2|455|469	3	8	RKSNLK	NETMHCIIPAN_EL	0.751678	1.1	DRB1*08:01
FLRKSNLKA	Q9NWB7|50|74	8	22	13	18	4	12	100	0.017	22.8	RKSNLK	P0DTC2|456|470	2	7	RKSNLK	NETMHCIIPAN_EL	0.751678	1.1	DRB1*08:01
FLRKSNLKA	Q9NWB7|50|74	8	22	13	18	4	12	100	0.021	22.5	RKSNLK	P0DTC2|451|465	7	12	RKSNLK	CNNPEPRED	0.852	1.1	DRB1*08:01
FLRKSNLKA	Q9NWB7|50|74	8	22	13	18	4	12	100	0.02	22.6	RKSNLK	P0DTC2|452|466	6	11	RKSNLK	CNNPEPRED	0.852	1.1	DRB1*08:01
FLRKSNLKA	Q9NWB7|50|74	8	22	13	18	4	12	100	0.02	22.6	RKSNLK	P0DTC2|453|467	5	10	RKSNLK	CNNPEPRED	0.852	1.1	DRB1*08:01
FLRKSNLKA	Q9NWB7|50|74	8	22	13	18	4	12	100	0.02	22.5	RKSNLK	P0DTC2|454|468	4	9	RKSNLK	CNNPEPRED	0.852	1.1	DRB1*08:01
FLRKSNLKA	Q9NWB7|50|74	8	22	13	18	4	12	100	0.019	22.6	RKSNLK	P0DTC2|455|469	3	8	RKSNLK	CNNPEPRED	0.852	1.1	DRB1*08:01
FLRKSNLKA	Q9NWB7|50|74	8	22	13	18	4	12	100	0.017	22.8	RKSNLK	P0DTC2|456|470	2	7	RKSNLK	CNNPEPRED	0.852	1.1	DRB1*08:01
FLRKSNLKA	Q9NWB7|50|74	8	22	13	18	4	12	100	0.021	22.5	RKSNLK	P0DTC2|451|465	7	12	RKSNLK	CNNPEPRED	0.75	1.29	DRB1*16:01
FLRKSNLKA	Q9NWB7|50|74	8	22	13	18	4	12	100	0.02	22.6	RKSNLK	P0DTC2|452|466	6	11	RKSNLK	CNNPEPRED	0.75	1.29	DRB1*16:01
FLRKSNLKA	Q9NWB7|50|74	8	22	13	18	4	12	100	0.02	22.6	RKSNLK	P0DTC2|453|467	5	10	RKSNLK	CNNPEPRED	0.75	1.29	DRB1*16:01
FLRKSNLKA	Q9NWB7|50|74	8	22	13	18	4	12	100	0.02	22.5	RKSNLK	P0DTC2|454|468	4	9	RKSNLK	CNNPEPRED	0.75	1.29	DRB1*16:01
FLRKSNLKA	Q9NWB7|50|74	8	22	13	18	4	12	100	0.019	22.6	RKSNLK	P0DTC2|455|469	3	8	RKSNLK	CNNPEPRED	0.75	1.29	DRB1*16:01
FLRKSNLKA	Q9NWB7|50|74	8	22	13	18	4	12	100	0.017	22.8	RKSNLK	P0DTC2|456|470	2	7	RKSNLK	CNNPEPRED	0.75	1.29	DRB1*16:01
FLRKSNLKA	Q9NWB7|50|74	8	22	13	18	4	12	100	0.021	22.5	RKSNLK	P0DTC2|451|465	7	12	RKSNLK	NETMHCIIPAN_EL	0.631358	1.3	DRB1*01:03
FLRKSNLKA	Q9NWB7|50|74	8	22	13	18	4	12	100	0.02	22.6	RKSNLK	P0DTC2|452|466	6	11	RKSNLK	NETMHCIIPAN_EL	0.631358	1.3	DRB1*01:03
FLRKSNLKA	Q9NWB7|50|74	8	22	13	18	4	12	100	0.02	22.6	RKSNLK	P0DTC2|453|467	5	10	RKSNLK	NETMHCIIPAN_EL	0.631358	1.3	DRB1*01:03
FLRKSNLKA	Q9NWB7|50|74	8	22	13	18	4	12	100	0.02	22.5	RKSNLK	P0DTC2|454|468	4	9	RKSNLK	NETMHCIIPAN_EL	0.631358	1.3	DRB1*01:03
FLRKSNLKA	Q9NWB7|50|74	8	22	13	18	4	12	100	0.019	22.6	RKSNLK	P0DTC2|455|469	3	8	RKSNLK	NETMHCIIPAN_EL	0.631358	1.3	DRB1*01:03
FLRKSNLKA	Q9NWB7|50|74	8	22	13	18	4	12	100	0.017	22.8	RKSNLK	P0DTC2|456|470	2	7	RKSNLK	NETMHCIIPAN_EL	0.631358	1.3	DRB1*01:03
FLRKSNLKA	Q9NWB7|50|74	8	22	13	18	4	12	100	0.021	22.5	RKSNLK	P0DTC2|451|465	7	12	RKSNLK	NETMHCIIPAN_EL	0.781171	1.3	DRB1*13:05
FLRKSNLKA	Q9NWB7|50|74	8	22	13	18	4	12	100	0.02	22.6	RKSNLK	P0DTC2|452|466	6	11	RKSNLK	NETMHCIIPAN_EL	0.781171	1.3	DRB1*13:05
FLRKSNLKA	Q9NWB7|50|74	8	22	13	18	4	12	100	0.02	22.6	RKSNLK	P0DTC2|453|467	5	10	RKSNLK	NETMHCIIPAN_EL	0.781171	1.3	DRB1*13:05
FLRKSNLKA	Q9NWB7|50|74	8	22	13	18	4	12	100	0.02	22.5	RKSNLK	P0DTC2|454|468	4	9	RKSNLK	NETMHCIIPAN_EL	0.781171	1.3	DRB1*13:05
FLRKSNLKA	Q9NWB7|50|74	8	22	13	18	4	12	100	0.019	22.6	RKSNLK	P0DTC2|455|469	3	8	RKSNLK	NETMHCIIPAN_EL	0.781171	1.3	DRB1*13:05
FLRKSNLKA	Q9NWB7|50|74	8	22	13	18	4	12	100	0.017	22.8	RKSNLK	P0DTC2|456|470	2	7	RKSNLK	NETMHCIIPAN_EL	0.781171	1.3	DRB1*13:05
FLRKSNLKA	Q9NWB7|50|74	8	22	13	18	4	12	100	0.021	22.5	RKSNLK	P0DTC2|451|465	7	12	RKSNLK	NETMHCIIPAN_EL	0.781171	1.3	DRB1*11:01
FLRKSNLKA	Q9NWB7|50|74	8	22	13	18	4	12	100	0.02	22.6	RKSNLK	P0DTC2|452|466	6	11	RKSNLK	NETMHCIIPAN_EL	0.781171	1.3	DRB1*11:01
FLRKSNLKA	Q9NWB7|50|74	8	22	13	18	4	12	100	0.02	22.6	RKSNLK	P0DTC2|453|467	5	10	RKSNLK	NETMHCIIPAN_EL	0.781171	1.3	DRB1*11:01
FLRKSNLKA	Q9NWB7|50|74	8	22	13	18	4	12	100	0.02	22.5	RKSNLK	P0DTC2|454|468	4	9	RKSNLK	NETMHCIIPAN_EL	0.781171	1.3	DRB1*11:01
FLRKSNLKA	Q9NWB7|50|74	8	22	13	18	4	12	100	0.019	22.6	RKSNLK	P0DTC2|455|469	3	8	RKSNLK	NETMHCIIPAN_EL	0.781171	1.3	DRB1*11:01
FLRKSNLKA	Q9NWB7|50|74	8	22	13	18	4	12	100	0.017	22.8	RKSNLK	P0DTC2|456|470	2	7	RKSNLK	NETMHCIIPAN_EL	0.781171	1.3	DRB1*11:01
FLRKSNLKA	Q9NWB7|50|74	8	22	13	18	4	12	100	0.021	22.5	RKSNLK	P0DTC2|451|465	7	12	RKSNLK	CNNPEPRED	1.038	1.63	DRB1*04:02
FLRKSNLKA	Q9NWB7|50|74	8	22	13	18	4	12	100	0.02	22.6	RKSNLK	P0DTC2|452|466	6	11	RKSNLK	CNNPEPRED	1.038	1.63	DRB1*04:02
FLRKSNLKA	Q9NWB7|50|74	8	22	13	18	4	12	100	0.02	22.6	RKSNLK	P0DTC2|453|467	5	10	RKSNLK	CNNPEPRED	1.038	1.63	DRB1*04:02
FLRKSNLKA	Q9NWB7|50|74	8	22	13	18	4	12	100	0.02	22.5	RKSNLK	P0DTC2|454|468	4	9	RKSNLK	CNNPEPRED	1.038	1.63	DRB1*04:02
FLRKSNLKA	Q9NWB7|50|74	8	22	13	18	4	12	100	0.019	22.6	RKSNLK	P0DTC2|455|469	3	8	RKSNLK	CNNPEPRED	1.038	1.63	DRB1*04:02
FLRKSNLKA	Q9NWB7|50|74	8	22	13	18	4	12	100	0.017	22.8	RKSNLK	P0DTC2|456|470	2	7	RKSNLK	CNNPEPRED	1.038	1.63	DRB1*04:02
FLRKSNLKA	Q9NWB7|50|74	8	22	13	18	4	12	100	0.021	22.5	RKSNLK	P0DTC2|451|465	7	12	RKSNLK	CNNPEPRED	0.815	1.94	DRB1*04:04
FLRKSNLKA	Q9NWB7|50|74	8	22	13	18	4	12	100	0.02	22.6	RKSNLK	P0DTC2|452|466	6	11	RKSNLK	CNNPEPRED	0.815	1.94	DRB1*04:04
FLRKSNLKA	Q9NWB7|50|74	8	22	13	18	4	12	100	0.02	22.6	RKSNLK	P0DTC2|453|467	5	10	RKSNLK	CNNPEPRED	0.815	1.94	DRB1*04:04
FLRKSNLKA	Q9NWB7|50|74	8	22	13	18	4	12	100	0.02	22.5	RKSNLK	P0DTC2|454|468	4	9	RKSNLK	CNNPEPRED	0.815	1.94	DRB1*04:04
FLRKSNLKA	Q9NWB7|50|74	8	22	13	18	4	12	100	0.019	22.6	RKSNLK	P0DTC2|455|469	3	8	RKSNLK	CNNPEPRED	0.815	1.94	DRB1*04:04
FLRKSNLKA	Q9NWB7|50|74	8	22	13	18	4	12	100	0.017	22.8	RKSNLK	P0DTC2|456|470	2	7	RKSNLK	CNNPEPRED	0.815	1.94	DRB1*04:04
FLRKSNLKA	Q9NWB7|50|74	8	22	13	18	4	12	100	0.021	22.5	RKSNLK	P0DTC2|451|465	7	12	RKSNLK	NETMHCIIPAN_EL	0.572953	2.2	DRB1*16:01
FLRKSNLKA	Q9NWB7|50|74	8	22	13	18	4	12	100	0.02	22.6	RKSNLK	P0DTC2|452|466	6	11	RKSNLK	NETMHCIIPAN_EL	0.572953	2.2	DRB1*16:01
FLRKSNLKA	Q9NWB7|50|74	8	22	13	18	4	12	100	0.02	22.6	RKSNLK	P0DTC2|453|467	5	10	RKSNLK	NETMHCIIPAN_EL	0.572953	2.2	DRB1*16:01
FLRKSNLKA	Q9NWB7|50|74	8	22	13	18	4	12	100	0.02	22.5	RKSNLK	P0DTC2|454|468	4	9	RKSNLK	NETMHCIIPAN_EL	0.572953	2.2	DRB1*16:01
FLRKSNLKA	Q9NWB7|50|74	8	22	13	18	4	12	100	0.019	22.6	RKSNLK	P0DTC2|455|469	3	8	RKSNLK	NETMHCIIPAN_EL	0.572953	2.2	DRB1*16:01
FLRKSNLKA	Q9NWB7|50|74	8	22	13	18	4	12	100	0.017	22.8	RKSNLK	P0DTC2|456|470	2	7	RKSNLK	NETMHCIIPAN_EL	0.572953	2.2	DRB1*16:01
FLRKSNLKA	Q9NWB7|50|74	8	22	13	18	4	12	100	0.021	22.5	RKSNLK	P0DTC2|451|465	7	12	RKSNLK	NETMHCIIPAN_EL	0.502182	2.2	DRB1*04:02
FLRKSNLKA	Q9NWB7|50|74	8	22	13	18	4	12	100	0.02	22.6	RKSNLK	P0DTC2|452|466	6	11	RKSNLK	NETMHCIIPAN_EL	0.502182	2.2	DRB1*04:02
FLRKSNLKA	Q9NWB7|50|74	8	22	13	18	4	12	100	0.02	22.6	RKSNLK	P0DTC2|453|467	5	10	RKSNLK	NETMHCIIPAN_EL	0.502182	2.2	DRB1*04:02
FLRKSNLKA	Q9NWB7|50|74	8	22	13	18	4	12	100	0.02	22.5	RKSNLK	P0DTC2|454|468	4	9	RKSNLK	NETMHCIIPAN_EL	0.502182	2.2	DRB1*04:02
FLRKSNLKA	Q9NWB7|50|74	8	22	13	18	4	12	100	0.019	22.6	RKSNLK	P0DTC2|455|469	3	8	RKSNLK	NETMHCIIPAN_EL	0.502182	2.2	DRB1*04:02
FLRKSNLKA	Q9NWB7|50|74	8	22	13	18	4	12	100	0.017	22.8	RKSNLK	P0DTC2|456|470	2	7	RKSNLK	NETMHCIIPAN_EL	0.502182	2.2	DRB1*04:02
FLRKSNLKA	Q9NWB7|50|74	8	22	13	18	4	12	100	0.021	22.5	RKSNLK	P0DTC2|451|465	7	12	RKSNLK	NETMHCIIPAN_BA	149.77	2.6	DRB1*08:02
FLRKSNLKA	Q9NWB7|50|74	8	22	13	18	4	12	100	0.02	22.6	RKSNLK	P0DTC2|452|466	6	11	RKSNLK	NETMHCIIPAN_BA	149.77	2.6	DRB1*08:02
FLRKSNLKA	Q9NWB7|50|74	8	22	13	18	4	12	100	0.02	22.6	RKSNLK	P0DTC2|453|467	5	10	RKSNLK	NETMHCIIPAN_BA	149.77	2.6	DRB1*08:02
FLRKSNLKA	Q9NWB7|50|74	8	22	13	18	4	12	100	0.02	22.5	RKSNLK	P0DTC2|454|468	4	9	RKSNLK	NETMHCIIPAN_BA	149.77	2.6	DRB1*08:02
FLRKSNLKA	Q9NWB7|50|74	8	22	13	18	4	12	100	0.019	22.6	RKSNLK	P0DTC2|455|469	3	8	RKSNLK	NETMHCIIPAN_BA	149.77	2.6	DRB1*08:02
FLRKSNLKA	Q9NWB7|50|74	8	22	13	18	4	12	100	0.017	22.8	RKSNLK	P0DTC2|456|470	2	7	RKSNLK	NETMHCIIPAN_BA	149.77	2.6	DRB1*08:02
FLRKSNLKA	Q9NWB7|50|74	8	22	13	18	4	12	100	0.021	22.5	RKSNLK	P0DTC2|451|465	7	12	RKSNLK	CNNPEPRED	0.686	4.75	DRB1*04:01
FLRKSNLKA	Q9NWB7|50|74	8	22	13	18	4	12	100	0.02	22.6	RKSNLK	P0DTC2|452|466	6	11	RKSNLK	CNNPEPRED	0.686	4.75	DRB1*04:01
FLRKSNLKA	Q9NWB7|50|74	8	22	13	18	4	12	100	0.02	22.6	RKSNLK	P0DTC2|453|467	5	10	RKSNLK	CNNPEPRED	0.686	4.75	DRB1*04:01
FLRKSNLKA	Q9NWB7|50|74	8	22	13	18	4	12	100	0.02	22.5	RKSNLK	P0DTC2|454|468	4	9	RKSNLK	CNNPEPRED	0.686	4.75	DRB1*04:01
FLRKSNLKA	Q9NWB7|50|74	8	22	13	18	4	12	100	0.019	22.6	RKSNLK	P0DTC2|455|469	3	8	RKSNLK	CNNPEPRED	0.686	4.75	DRB1*04:01
FLRKSNLKA	Q9NWB7|50|74	8	22	13	18	4	12	100	0.017	22.8	RKSNLK	P0DTC2|456|470	2	7	RKSNLK	CNNPEPRED	0.686	4.75	DRB1*04:01
FLRKSNLKA	Q9NWB7|50|74	8	22	13	18	4	12	100	0.021	22.5	RKSNLK	P0DTC2|451|465	7	12	RKSNLK	NETMHCIIPAN_BA	87.06	4.8	DRB1*13:05
FLRKSNLKA	Q9NWB7|50|74	8	22	13	18	4	12	100	0.02	22.6	RKSNLK	P0DTC2|452|466	6	11	RKSNLK	NETMHCIIPAN_BA	87.06	4.8	DRB1*13:05
FLRKSNLKA	Q9NWB7|50|74	8	22	13	18	4	12	100	0.02	22.6	RKSNLK	P0DTC2|453|467	5	10	RKSNLK	NETMHCIIPAN_BA	87.06	4.8	DRB1*13:05
FLRKSNLKA	Q9NWB7|50|74	8	22	13	18	4	12	100	0.02	22.5	RKSNLK	P0DTC2|454|468	4	9	RKSNLK	NETMHCIIPAN_BA	87.06	4.8	DRB1*13:05
FLRKSNLKA	Q9NWB7|50|74	8	22	13	18	4	12	100	0.019	22.6	RKSNLK	P0DTC2|455|469	3	8	RKSNLK	NETMHCIIPAN_BA	87.06	4.8	DRB1*13:05
FLRKSNLKA	Q9NWB7|50|74	8	22	13	18	4	12	100	0.017	22.8	RKSNLK	P0DTC2|456|470	2	7	RKSNLK	NETMHCIIPAN_BA	87.06	4.8	DRB1*13:05
FLRKSNLKA	Q9NWB7|50|74	8	22	13	18	4	12	100	0.021	22.5	RKSNLK	P0DTC2|451|465	7	12	RKSNLK	NETMHCIIPAN_BA	87.06	4.8	DRB1*11:01
FLRKSNLKA	Q9NWB7|50|74	8	22	13	18	4	12	100	0.02	22.6	RKSNLK	P0DTC2|452|466	6	11	RKSNLK	NETMHCIIPAN_BA	87.06	4.8	DRB1*11:01
FLRKSNLKA	Q9NWB7|50|74	8	22	13	18	4	12	100	0.02	22.6	RKSNLK	P0DTC2|453|467	5	10	RKSNLK	NETMHCIIPAN_BA	87.06	4.8	DRB1*11:01
FLRKSNLKA	Q9NWB7|50|74	8	22	13	18	4	12	100	0.02	22.5	RKSNLK	P0DTC2|454|468	4	9	RKSNLK	NETMHCIIPAN_BA	87.06	4.8	DRB1*11:01
FLRKSNLKA	Q9NWB7|50|74	8	22	13	18	4	12	100	0.019	22.6	RKSNLK	P0DTC2|455|469	3	8	RKSNLK	NETMHCIIPAN_BA	87.06	4.8	DRB1*11:01
FLRKSNLKA	Q9NWB7|50|74	8	22	13	18	4	12	100	0.017	22.8	RKSNLK	P0DTC2|456|470	2	7	RKSNLK	NETMHCIIPAN_BA	87.06	4.8	DRB1*11:01
FLRKSNLKA	Q9NWB7|50|74	8	22	13	18	4	12	100	0.021	22.5	RKSNLK	P0DTC2|451|465	7	12	RKSNLK	NETMHCIIPAN_EL	0.271378	7.7	DRB1*04:04
FLRKSNLKA	Q9NWB7|50|74	8	22	13	18	4	12	100	0.02	22.6	RKSNLK	P0DTC2|452|466	6	11	RKSNLK	NETMHCIIPAN_EL	0.271378	7.7	DRB1*04:04
FLRKSNLKA	Q9NWB7|50|74	8	22	13	18	4	12	100	0.02	22.6	RKSNLK	P0DTC2|453|467	5	10	RKSNLK	NETMHCIIPAN_EL	0.271378	7.7	DRB1*04:04
FLRKSNLKA	Q9NWB7|50|74	8	22	13	18	4	12	100	0.02	22.5	RKSNLK	P0DTC2|454|468	4	9	RKSNLK	NETMHCIIPAN_EL	0.271378	7.7	DRB1*04:04
FLRKSNLKA	Q9NWB7|50|74	8	22	13	18	4	12	100	0.019	22.6	RKSNLK	P0DTC2|455|469	3	8	RKSNLK	NETMHCIIPAN_EL	0.271378	7.7	DRB1*04:04
FLRKSNLKA	Q9NWB7|50|74	8	22	13	18	4	12	100	0.017	22.8	RKSNLK	P0DTC2|456|470	2	7	RKSNLK	NETMHCIIPAN_EL	0.271378	7.7	DRB1*04:04
FLRKSNLKA	Q9NWB7|50|74	8	22	13	18	4	12	100	0.021	22.5	RKSNLK	P0DTC2|451|465	7	12	RKSNLK	NETMHCIIPAN_EL	0.212855	7.8	DRB1*01:01
FLRKSNLKA	Q9NWB7|50|74	8	22	13	18	4	12	100	0.02	22.6	RKSNLK	P0DTC2|452|466	6	11	RKSNLK	NETMHCIIPAN_EL	0.212855	7.8	DRB1*01:01
FLRKSNLKA	Q9NWB7|50|74	8	22	13	18	4	12	100	0.02	22.6	RKSNLK	P0DTC2|453|467	5	10	RKSNLK	NETMHCIIPAN_EL	0.212855	7.8	DRB1*01:01
FLRKSNLKA	Q9NWB7|50|74	8	22	13	18	4	12	100	0.02	22.5	RKSNLK	P0DTC2|454|468	4	9	RKSNLK	NETMHCIIPAN_EL	0.212855	7.8	DRB1*01:01
FLRKSNLKA	Q9NWB7|50|74	8	22	13	18	4	12	100	0.019	22.6	RKSNLK	P0DTC2|455|469	3	8	RKSNLK	NETMHCIIPAN_EL	0.212855	7.8	DRB1*01:01
FLRKSNLKA	Q9NWB7|50|74	8	22	13	18	4	12	100	0.017	22.8	RKSNLK	P0DTC2|456|470	2	7	RKSNLK	NETMHCIIPAN_EL	0.212855	7.8	DRB1*01:01
FLRKSNLKA	Q9NWB7|50|74	8	22	13	18	4	12	100	0.021	22.5	RKSNLK	P0DTC2|451|465	7	12	RKSNLK	NETMHCIIPAN_EL	0.309603	7.9	DRB1*04:03
FLRKSNLKA	Q9NWB7|50|74	8	22	13	18	4	12	100	0.02	22.6	RKSNLK	P0DTC2|452|466	6	11	RKSNLK	NETMHCIIPAN_EL	0.309603	7.9	DRB1*04:03
FLRKSNLKA	Q9NWB7|50|74	8	22	13	18	4	12	100	0.02	22.6	RKSNLK	P0DTC2|453|467	5	10	RKSNLK	NETMHCIIPAN_EL	0.309603	7.9	DRB1*04:03
FLRKSNLKA	Q9NWB7|50|74	8	22	13	18	4	12	100	0.02	22.5	RKSNLK	P0DTC2|454|468	4	9	RKSNLK	NETMHCIIPAN_EL	0.309603	7.9	DRB1*04:03
FLRKSNLKA	Q9NWB7|50|74	8	22	13	18	4	12	100	0.019	22.6	RKSNLK	P0DTC2|455|469	3	8	RKSNLK	NETMHCIIPAN_EL	0.309603	7.9	DRB1*04:03
FLRKSNLKA	Q9NWB7|50|74	8	22	13	18	4	12	100	0.017	22.8	RKSNLK	P0DTC2|456|470	2	7	RKSNLK	NETMHCIIPAN_EL	0.309603	7.9	DRB1*04:03
FLRKSNLKA	Q9NWB7|50|74	8	22	13	18	4	12	100	0.021	22.5	RKSNLK	P0DTC2|451|465	7	12	RKSNLK	NETMHCIIPAN_EL	0.309603	7.9	DRB1*04:06
FLRKSNLKA	Q9NWB7|50|74	8	22	13	18	4	12	100	0.02	22.6	RKSNLK	P0DTC2|452|466	6	11	RKSNLK	NETMHCIIPAN_EL	0.309603	7.9	DRB1*04:06
FLRKSNLKA	Q9NWB7|50|74	8	22	13	18	4	12	100	0.02	22.6	RKSNLK	P0DTC2|453|467	5	10	RKSNLK	NETMHCIIPAN_EL	0.309603	7.9	DRB1*04:06
FLRKSNLKA	Q9NWB7|50|74	8	22	13	18	4	12	100	0.02	22.5	RKSNLK	P0DTC2|454|468	4	9	RKSNLK	NETMHCIIPAN_EL	0.309603	7.9	DRB1*04:06
FLRKSNLKA	Q9NWB7|50|74	8	22	13	18	4	12	100	0.019	22.6	RKSNLK	P0DTC2|455|469	3	8	RKSNLK	NETMHCIIPAN_EL	0.309603	7.9	DRB1*04:06
FLRKSNLKA	Q9NWB7|50|74	8	22	13	18	4	12	100	0.017	22.8	RKSNLK	P0DTC2|456|470	2	7	RKSNLK	NETMHCIIPAN_EL	0.309603	7.9	DRB1*04:06
FLRKSNLKA	Q9NWB7|50|74	8	22	13	18	4	12	100	0.021	22.5	RKSNLK	P0DTC2|451|465	7	12	RKSNLK	NETMHCIIPAN_BA	194.16	8.3	DRB1*04:01
FLRKSNLKA	Q9NWB7|50|74	8	22	13	18	4	12	100	0.02	22.6	RKSNLK	P0DTC2|452|466	6	11	RKSNLK	NETMHCIIPAN_BA	194.16	8.3	DRB1*04:01
FLRKSNLKA	Q9NWB7|50|74	8	22	13	18	4	12	100	0.02	22.6	RKSNLK	P0DTC2|453|467	5	10	RKSNLK	NETMHCIIPAN_BA	194.16	8.3	DRB1*04:01
FLRKSNLKA	Q9NWB7|50|74	8	22	13	18	4	12	100	0.02	22.5	RKSNLK	P0DTC2|454|468	4	9	RKSNLK	NETMHCIIPAN_BA	194.16	8.3	DRB1*04:01
FLRKSNLKA	Q9NWB7|50|74	8	22	13	18	4	12	100	0.019	22.6	RKSNLK	P0DTC2|455|469	3	8	RKSNLK	NETMHCIIPAN_BA	194.16	8.3	DRB1*04:01
FLRKSNLKA	Q9NWB7|50|74	8	22	13	18	4	12	100	0.017	22.8	RKSNLK	P0DTC2|456|470	2	7	RKSNLK	NETMHCIIPAN_BA	194.16	8.3	DRB1*04:01
FLRKSNLKA	Q9NWB7|50|74	8	22	13	18	4	12	100	0.021	22.5	RKSNLK	P0DTC2|451|465	7	12	RKSNLK	NETMHCIIPAN_EL	0.305564	8.7	DRB1*11:04
FLRKSNLKA	Q9NWB7|50|74	8	22	13	18	4	12	100	0.02	22.6	RKSNLK	P0DTC2|452|466	6	11	RKSNLK	NETMHCIIPAN_EL	0.305564	8.7	DRB1*11:04
FLRKSNLKA	Q9NWB7|50|74	8	22	13	18	4	12	100	0.02	22.6	RKSNLK	P0DTC2|453|467	5	10	RKSNLK	NETMHCIIPAN_EL	0.305564	8.7	DRB1*11:04
FLRKSNLKA	Q9NWB7|50|74	8	22	13	18	4	12	100	0.02	22.5	RKSNLK	P0DTC2|454|468	4	9	RKSNLK	NETMHCIIPAN_EL	0.305564	8.7	DRB1*11:04
FLRKSNLKA	Q9NWB7|50|74	8	22	13	18	4	12	100	0.019	22.6	RKSNLK	P0DTC2|455|469	3	8	RKSNLK	NETMHCIIPAN_EL	0.305564	8.7	DRB1*11:04
FLRKSNLKA	Q9NWB7|50|74	8	22	13	18	4	12	100	0.017	22.8	RKSNLK	P0DTC2|456|470	2	7	RKSNLK	NETMHCIIPAN_EL	0.305564	8.7	DRB1*11:04
FLRKSNLKA	Q9NWB7|50|74	8	22	13	18	4	12	100	0.021	22.5	RKSNLK	P0DTC2|451|465	7	12	RKSNLK	NETMHCIIPAN_EL	0.276478	8.9	DRB1*10:01
FLRKSNLKA	Q9NWB7|50|74	8	22	13	18	4	12	100	0.02	22.6	RKSNLK	P0DTC2|452|466	6	11	RKSNLK	NETMHCIIPAN_EL	0.276478	8.9	DRB1*10:01
FLRKSNLKA	Q9NWB7|50|74	8	22	13	18	4	12	100	0.02	22.6	RKSNLK	P0DTC2|453|467	5	10	RKSNLK	NETMHCIIPAN_EL	0.276478	8.9	DRB1*10:01
FLRKSNLKA	Q9NWB7|50|74	8	22	13	18	4	12	100	0.02	22.5	RKSNLK	P0DTC2|454|468	4	9	RKSNLK	NETMHCIIPAN_EL	0.276478	8.9	DRB1*10:01
FLRKSNLKA	Q9NWB7|50|74	8	22	13	18	4	12	100	0.019	22.6	RKSNLK	P0DTC2|455|469	3	8	RKSNLK	NETMHCIIPAN_EL	0.276478	8.9	DRB1*10:01
FLRKSNLKA	Q9NWB7|50|74	8	22	13	18	4	12	100	0.017	22.8	RKSNLK	P0DTC2|456|470	2	7	RKSNLK	NETMHCIIPAN_EL	0.276478	8.9	DRB1*10:01
FLRKSNLKA	Q9NWB7|50|74	8	22	13	18	4	12	100	0.021	22.5	RKSNLK	P0DTC2|451|465	7	12	RKSNLK	NETMHCIIPAN_EL	0.089478	9	DRB1*15:02
FLRKSNLKA	Q9NWB7|50|74	8	22	13	18	4	12	100	0.02	22.6	RKSNLK	P0DTC2|452|466	6	11	RKSNLK	NETMHCIIPAN_EL	0.089478	9	DRB1*15:02
FLRKSNLKA	Q9NWB7|50|74	8	22	13	18	4	12	100	0.02	22.6	RKSNLK	P0DTC2|453|467	5	10	RKSNLK	NETMHCIIPAN_EL	0.089478	9	DRB1*15:02
FLRKSNLKA	Q9NWB7|50|74	8	22	13	18	4	12	100	0.02	22.5	RKSNLK	P0DTC2|454|468	4	9	RKSNLK	NETMHCIIPAN_EL	0.089478	9	DRB1*15:02
FLRKSNLKA	Q9NWB7|50|74	8	22	13	18	4	12	100	0.019	22.6	RKSNLK	P0DTC2|455|469	3	8	RKSNLK	NETMHCIIPAN_EL	0.089478	9	DRB1*15:02
FLRKSNLKA	Q9NWB7|50|74	8	22	13	18	4	12	100	0.017	22.8	RKSNLK	P0DTC2|456|470	2	7	RKSNLK	NETMHCIIPAN_EL	0.089478	9	DRB1*15:02
FLRKSNLKA	Q9NWB7|50|74	8	22	13	18	4	12	100	0.021	22.5	RKSNLK	P0DTC2|451|465	7	12	RKSNLK	NETMHCIIPAN_BA	106.9	9.1	DRB1*11:03
FLRKSNLKA	Q9NWB7|50|74	8	22	13	18	4	12	100	0.02	22.6	RKSNLK	P0DTC2|452|466	6	11	RKSNLK	NETMHCIIPAN_BA	106.9	9.1	DRB1*11:03
FLRKSNLKA	Q9NWB7|50|74	8	22	13	18	4	12	100	0.02	22.6	RKSNLK	P0DTC2|453|467	5	10	RKSNLK	NETMHCIIPAN_BA	106.9	9.1	DRB1*11:03
FLRKSNLKA	Q9NWB7|50|74	8	22	13	18	4	12	100	0.02	22.5	RKSNLK	P0DTC2|454|468	4	9	RKSNLK	NETMHCIIPAN_BA	106.9	9.1	DRB1*11:03
FLRKSNLKA	Q9NWB7|50|74	8	22	13	18	4	12	100	0.019	22.6	RKSNLK	P0DTC2|455|469	3	8	RKSNLK	NETMHCIIPAN_BA	106.9	9.1	DRB1*11:03
FLRKSNLKA	Q9NWB7|50|74	8	22	13	18	4	12	100	0.017	22.8	RKSNLK	P0DTC2|456|470	2	7	RKSNLK	NETMHCIIPAN_BA	106.9	9.1	DRB1*11:03
FLRKSNLKA	Q9NWB7|50|74	8	22	13	18	4	12	100	0.021	22.5	RKSNLK	P0DTC2|451|465	7	12	RKSNLK	CNNPEPRED	0.487	9.22	DPA1*01:03/DPB1*02:01
FLRKSNLKA	Q9NWB7|50|74	8	22	13	18	4	12	100	0.02	22.6	RKSNLK	P0DTC2|452|466	6	11	RKSNLK	CNNPEPRED	0.487	9.22	DPA1*01:03/DPB1*02:01
FLRKSNLKA	Q9NWB7|50|74	8	22	13	18	4	12	100	0.02	22.6	RKSNLK	P0DTC2|453|467	5	10	RKSNLK	CNNPEPRED	0.487	9.22	DPA1*01:03/DPB1*02:01
FLRKSNLKA	Q9NWB7|50|74	8	22	13	18	4	12	100	0.02	22.5	RKSNLK	P0DTC2|454|468	4	9	RKSNLK	CNNPEPRED	0.487	9.22	DPA1*01:03/DPB1*02:01
FLRKSNLKA	Q9NWB7|50|74	8	22	13	18	4	12	100	0.019	22.6	RKSNLK	P0DTC2|455|469	3	8	RKSNLK	CNNPEPRED	0.487	9.22	DPA1*01:03/DPB1*02:01
FLRKSNLKA	Q9NWB7|50|74	8	22	13	18	4	12	100	0.017	22.8	RKSNLK	P0DTC2|456|470	2	7	RKSNLK	CNNPEPRED	0.487	9.22	DPA1*01:03/DPB1*02:01
FLRKSNLKA	Q9NWB7|50|74	8	22	13	18	4	12	100	0.021	22.5	RKSNLK	P0DTC2|451|465	7	12	RKSNLK	NETMHCIIPAN_BA	195.63	7.6	DRB1*16:01
FLRKSNLKA	Q9NWB7|50|74	8	22	13	18	4	12	100	0.02	22.6	RKSNLK	P0DTC2|452|466	6	11	RKSNLK	NETMHCIIPAN_BA	195.63	7.6	DRB1*16:01
FLRKSNLKA	Q9NWB7|50|74	8	22	13	18	4	12	100	0.02	22.6	RKSNLK	P0DTC2|453|467	5	10	RKSNLK	NETMHCIIPAN_BA	195.63	7.6	DRB1*16:01
FLRKSNLKA	Q9NWB7|50|74	8	22	13	18	4	12	100	0.02	22.5	RKSNLK	P0DTC2|454|468	4	9	RKSNLK	NETMHCIIPAN_BA	195.63	7.6	DRB1*16:01
FLRKSNLKA	Q9NWB7|50|74	8	22	13	18	4	12	100	0.019	22.6	RKSNLK	P0DTC2|455|469	3	8	RKSNLK	NETMHCIIPAN_BA	195.63	7.6	DRB1*16:01
FLRKSNLKA	Q9NWB7|50|74	8	22	13	18	4	12	100	0.017	22.8	RKSNLK	P0DTC2|456|470	2	7	RKSNLK	NETMHCIIPAN_BA	195.63	7.6	DRB1*16:01
FLRKSNLKA	Q9NWB7|50|74	8	22	13	18	4	12	100	0.021	22.5	RKSNLK	P0DTC2|451|465	7	12	RKSNLK	CNNPEPRED	0.622	7.55	DRB1*15:01
FLRKSNLKA	Q9NWB7|50|74	8	22	13	18	4	12	100	0.02	22.6	RKSNLK	P0DTC2|452|466	6	11	RKSNLK	CNNPEPRED	0.622	7.55	DRB1*15:01
FLRKSNLKA	Q9NWB7|50|74	8	22	13	18	4	12	100	0.02	22.6	RKSNLK	P0DTC2|453|467	5	10	RKSNLK	CNNPEPRED	0.622	7.55	DRB1*15:01
FLRKSNLKA	Q9NWB7|50|74	8	22	13	18	4	12	100	0.02	22.5	RKSNLK	P0DTC2|454|468	4	9	RKSNLK	CNNPEPRED	0.622	7.55	DRB1*15:01
FLRKSNLKA	Q9NWB7|50|74	8	22	13	18	4	12	100	0.019	22.6	RKSNLK	P0DTC2|455|469	3	8	RKSNLK	CNNPEPRED	0.622	7.55	DRB1*15:01
FLRKSNLKA	Q9NWB7|50|74	8	22	13	18	4	12	100	0.017	22.8	RKSNLK	P0DTC2|456|470	2	7	RKSNLK	CNNPEPRED	0.622	7.55	DRB1*15:01
FLRKSNLKA	Q9NWB7|50|74	8	22	13	18	4	12	100	0.021	22.5	RKSNLK	P0DTC2|451|465	7	12	RKSNLK	NETMHCIIPAN_EL	0.165918	7.5	DRB1*15:01
FLRKSNLKA	Q9NWB7|50|74	8	22	13	18	4	12	100	0.02	22.6	RKSNLK	P0DTC2|452|466	6	11	RKSNLK	NETMHCIIPAN_EL	0.165918	7.5	DRB1*15:01
FLRKSNLKA	Q9NWB7|50|74	8	22	13	18	4	12	100	0.02	22.6	RKSNLK	P0DTC2|453|467	5	10	RKSNLK	NETMHCIIPAN_EL	0.165918	7.5	DRB1*15:01
FLRKSNLKA	Q9NWB7|50|74	8	22	13	18	4	12	100	0.02	22.5	RKSNLK	P0DTC2|454|468	4	9	RKSNLK	NETMHCIIPAN_EL	0.165918	7.5	DRB1*15:01
FLRKSNLKA	Q9NWB7|50|74	8	22	13	18	4	12	100	0.019	22.6	RKSNLK	P0DTC2|455|469	3	8	RKSNLK	NETMHCIIPAN_EL	0.165918	7.5	DRB1*15:01
FLRKSNLKA	Q9NWB7|50|74	8	22	13	18	4	12	100	0.017	22.8	RKSNLK	P0DTC2|456|470	2	7	RKSNLK	NETMHCIIPAN_EL	0.165918	7.5	DRB1*15:01
FLRKSNLKA	Q9NWB7|50|74	8	22	13	18	4	12	100	0.021	22.5	RKSNLK	P0DTC2|451|465	7	12	RKSNLK	NETMHCIIPAN_BA	89.23	4.9	DRB1*11:01
FLRKSNLKA	Q9NWB7|50|74	8	22	13	18	4	12	100	0.02	22.6	RKSNLK	P0DTC2|452|466	6	11	RKSNLK	NETMHCIIPAN_BA	89.23	4.9	DRB1*11:01
FLRKSNLKA	Q9NWB7|50|74	8	22	13	18	4	12	100	0.02	22.6	RKSNLK	P0DTC2|453|467	5	10	RKSNLK	NETMHCIIPAN_BA	89.23	4.9	DRB1*11:01
FLRKSNLKA	Q9NWB7|50|74	8	22	13	18	4	12	100	0.02	22.5	RKSNLK	P0DTC2|454|468	4	9	RKSNLK	NETMHCIIPAN_BA	89.23	4.9	DRB1*11:01
FLRKSNLKA	Q9NWB7|50|74	8	22	13	18	4	12	100	0.019	22.6	RKSNLK	P0DTC2|455|469	3	8	RKSNLK	NETMHCIIPAN_BA	89.23	4.9	DRB1*11:01
FLRKSNLKA	Q9NWB7|50|74	8	22	13	18	4	12	100	0.017	22.8	RKSNLK	P0DTC2|456|470	2	7	RKSNLK	NETMHCIIPAN_BA	89.23	4.9	DRB1*11:01
FLRKSNLKA	Q9NWB7|50|74	8	22	13	18	4	12	100	0.021	22.5	RKSNLK	P0DTC2|451|465	7	12	RKSNLK	NETMHCIIPAN_BA	500.52	4.9	DRB1*04:02
FLRKSNLKA	Q9NWB7|50|74	8	22	13	18	4	12	100	0.02	22.6	RKSNLK	P0DTC2|452|466	6	11	RKSNLK	NETMHCIIPAN_BA	500.52	4.9	DRB1*04:02
FLRKSNLKA	Q9NWB7|50|74	8	22	13	18	4	12	100	0.02	22.6	RKSNLK	P0DTC2|453|467	5	10	RKSNLK	NETMHCIIPAN_BA	500.52	4.9	DRB1*04:02
FLRKSNLKA	Q9NWB7|50|74	8	22	13	18	4	12	100	0.02	22.5	RKSNLK	P0DTC2|454|468	4	9	RKSNLK	NETMHCIIPAN_BA	500.52	4.9	DRB1*04:02
FLRKSNLKA	Q9NWB7|50|74	8	22	13	18	4	12	100	0.019	22.6	RKSNLK	P0DTC2|455|469	3	8	RKSNLK	NETMHCIIPAN_BA	500.52	4.9	DRB1*04:02
FLRKSNLKA	Q9NWB7|50|74	8	22	13	18	4	12	100	0.017	22.8	RKSNLK	P0DTC2|456|470	2	7	RKSNLK	NETMHCIIPAN_BA	500.52	4.9	DRB1*04:02
FLRKSNLKA	Q9NWB7|50|74	8	22	13	18	4	12	100	0.021	22.5	RKSNLK	P0DTC2|451|465	7	12	RKSNLK	NETMHCIIPAN_BA	89.23	4.9	DRB1*13:05
FLRKSNLKA	Q9NWB7|50|74	8	22	13	18	4	12	100	0.02	22.6	RKSNLK	P0DTC2|452|466	6	11	RKSNLK	NETMHCIIPAN_BA	89.23	4.9	DRB1*13:05
FLRKSNLKA	Q9NWB7|50|74	8	22	13	18	4	12	100	0.02	22.6	RKSNLK	P0DTC2|453|467	5	10	RKSNLK	NETMHCIIPAN_BA	89.23	4.9	DRB1*13:05
FLRKSNLKA	Q9NWB7|50|74	8	22	13	18	4	12	100	0.02	22.5	RKSNLK	P0DTC2|454|468	4	9	RKSNLK	NETMHCIIPAN_BA	89.23	4.9	DRB1*13:05
FLRKSNLKA	Q9NWB7|50|74	8	22	13	18	4	12	100	0.019	22.6	RKSNLK	P0DTC2|455|469	3	8	RKSNLK	NETMHCIIPAN_BA	89.23	4.9	DRB1*13:05
FLRKSNLKA	Q9NWB7|50|74	8	22	13	18	4	12	100	0.017	22.8	RKSNLK	P0DTC2|456|470	2	7	RKSNLK	NETMHCIIPAN_BA	89.23	4.9	DRB1*13:05
FLRKSNLKA	Q9NWB7|50|74	8	22	13	18	4	12	100	0.021	22.5	RKSNLK	P0DTC2|451|465	7	12	RKSNLK	CNNPEPRED	0.575	4.95	DPA1*01:03/DPB1*02:01
FLRKSNLKA	Q9NWB7|50|74	8	22	13	18	4	12	100	0.02	22.6	RKSNLK	P0DTC2|452|466	6	11	RKSNLK	CNNPEPRED	0.575	4.95	DPA1*01:03/DPB1*02:01
FLRKSNLKA	Q9NWB7|50|74	8	22	13	18	4	12	100	0.02	22.6	RKSNLK	P0DTC2|453|467	5	10	RKSNLK	CNNPEPRED	0.575	4.95	DPA1*01:03/DPB1*02:01
FLRKSNLKA	Q9NWB7|50|74	8	22	13	18	4	12	100	0.02	22.5	RKSNLK	P0DTC2|454|468	4	9	RKSNLK	CNNPEPRED	0.575	4.95	DPA1*01:03/DPB1*02:01
FLRKSNLKA	Q9NWB7|50|74	8	22	13	18	4	12	100	0.019	22.6	RKSNLK	P0DTC2|455|469	3	8	RKSNLK	CNNPEPRED	0.575	4.95	DPA1*01:03/DPB1*02:01
FLRKSNLKA	Q9NWB7|50|74	8	22	13	18	4	12	100	0.017	22.8	RKSNLK	P0DTC2|456|470	2	7	RKSNLK	CNNPEPRED	0.575	4.95	DPA1*01:03/DPB1*02:01
FLRKSNLKA	Q9NWB7|50|74	8	22	13	18	4	12	100	0.021	22.5	RKSNLK	P0DTC2|451|465	7	12	RKSNLK	NETMHCIIPAN_BA	181.43	5.4	DRB1*08:01
FLRKSNLKA	Q9NWB7|50|74	8	22	13	18	4	12	100	0.02	22.6	RKSNLK	P0DTC2|452|466	6	11	RKSNLK	NETMHCIIPAN_BA	181.43	5.4	DRB1*08:01
FLRKSNLKA	Q9NWB7|50|74	8	22	13	18	4	12	100	0.02	22.6	RKSNLK	P0DTC2|453|467	5	10	RKSNLK	NETMHCIIPAN_BA	181.43	5.4	DRB1*08:01
FLRKSNLKA	Q9NWB7|50|74	8	22	13	18	4	12	100	0.02	22.5	RKSNLK	P0DTC2|454|468	4	9	RKSNLK	NETMHCIIPAN_BA	181.43	5.4	DRB1*08:01
FLRKSNLKA	Q9NWB7|50|74	8	22	13	18	4	12	100	0.019	22.6	RKSNLK	P0DTC2|455|469	3	8	RKSNLK	NETMHCIIPAN_BA	181.43	5.4	DRB1*08:01
FLRKSNLKA	Q9NWB7|50|74	8	22	13	18	4	12	100	0.017	22.8	RKSNLK	P0DTC2|456|470	2	7	RKSNLK	NETMHCIIPAN_BA	181.43	5.4	DRB1*08:01
FLRKSNLKA	Q9NWB7|50|74	8	22	13	18	4	12	100	0.021	22.5	RKSNLK	P0DTC2|451|465	7	12	RKSNLK	CNNPEPRED	0.672	5.43	DRB1*04:01
FLRKSNLKA	Q9NWB7|50|74	8	22	13	18	4	12	100	0.02	22.6	RKSNLK	P0DTC2|452|466	6	11	RKSNLK	CNNPEPRED	0.672	5.43	DRB1*04:01
FLRKSNLKA	Q9NWB7|50|74	8	22	13	18	4	12	100	0.02	22.6	RKSNLK	P0DTC2|453|467	5	10	RKSNLK	CNNPEPRED	0.672	5.43	DRB1*04:01
FLRKSNLKA	Q9NWB7|50|74	8	22	13	18	4	12	100	0.02	22.5	RKSNLK	P0DTC2|454|468	4	9	RKSNLK	CNNPEPRED	0.672	5.43	DRB1*04:01
FLRKSNLKA	Q9NWB7|50|74	8	22	13	18	4	12	100	0.019	22.6	RKSNLK	P0DTC2|455|469	3	8	RKSNLK	CNNPEPRED	0.672	5.43	DRB1*04:01
FLRKSNLKA	Q9NWB7|50|74	8	22	13	18	4	12	100	0.017	22.8	RKSNLK	P0DTC2|456|470	2	7	RKSNLK	CNNPEPRED	0.672	5.43	DRB1*04:01
FLRKSNLKA	Q9NWB7|50|74	8	22	13	18	4	12	100	0.021	22.5	RKSNLK	P0DTC2|451|465	7	12	RKSNLK	NETMHCIIPAN_BA	186.69	5.6	DRB1*08:01
FLRKSNLKA	Q9NWB7|50|74	8	22	13	18	4	12	100	0.02	22.6	RKSNLK	P0DTC2|452|466	6	11	RKSNLK	NETMHCIIPAN_BA	186.69	5.6	DRB1*08:01
FLRKSNLKA	Q9NWB7|50|74	8	22	13	18	4	12	100	0.02	22.6	RKSNLK	P0DTC2|453|467	5	10	RKSNLK	NETMHCIIPAN_BA	186.69	5.6	DRB1*08:01
FLRKSNLKA	Q9NWB7|50|74	8	22	13	18	4	12	100	0.02	22.5	RKSNLK	P0DTC2|454|468	4	9	RKSNLK	NETMHCIIPAN_BA	186.69	5.6	DRB1*08:01
FLRKSNLKA	Q9NWB7|50|74	8	22	13	18	4	12	100	0.019	22.6	RKSNLK	P0DTC2|455|469	3	8	RKSNLK	NETMHCIIPAN_BA	186.69	5.6	DRB1*08:01
FLRKSNLKA	Q9NWB7|50|74	8	22	13	18	4	12	100	0.017	22.8	RKSNLK	P0DTC2|456|470	2	7	RKSNLK	NETMHCIIPAN_BA	186.69	5.6	DRB1*08:01
FLRKSNLKA	Q9NWB7|50|74	8	22	13	18	4	12	100	0.021	22.5	RKSNLK	P0DTC2|451|465	7	12	RKSNLK	NETMHCIIPAN_BA	565.06	5.9	DRB1*04:02
FLRKSNLKA	Q9NWB7|50|74	8	22	13	18	4	12	100	0.02	22.6	RKSNLK	P0DTC2|452|466	6	11	RKSNLK	NETMHCIIPAN_BA	565.06	5.9	DRB1*04:02
FLRKSNLKA	Q9NWB7|50|74	8	22	13	18	4	12	100	0.02	22.6	RKSNLK	P0DTC2|453|467	5	10	RKSNLK	NETMHCIIPAN_BA	565.06	5.9	DRB1*04:02
FLRKSNLKA	Q9NWB7|50|74	8	22	13	18	4	12	100	0.02	22.5	RKSNLK	P0DTC2|454|468	4	9	RKSNLK	NETMHCIIPAN_BA	565.06	5.9	DRB1*04:02
FLRKSNLKA	Q9NWB7|50|74	8	22	13	18	4	12	100	0.019	22.6	RKSNLK	P0DTC2|455|469	3	8	RKSNLK	NETMHCIIPAN_BA	565.06	5.9	DRB1*04:02
FLRKSNLKA	Q9NWB7|50|74	8	22	13	18	4	12	100	0.017	22.8	RKSNLK	P0DTC2|456|470	2	7	RKSNLK	NETMHCIIPAN_BA	565.06	5.9	DRB1*04:02
FLRKSNLKA	Q9NWB7|50|74	8	22	13	18	4	12	100	0.021	22.5	RKSNLK	P0DTC2|451|465	7	12	RKSNLK	NETMHCIIPAN_BA	113.5	9.6	DRB1*11:03
FLRKSNLKA	Q9NWB7|50|74	8	22	13	18	4	12	100	0.02	22.6	RKSNLK	P0DTC2|452|466	6	11	RKSNLK	NETMHCIIPAN_BA	113.5	9.6	DRB1*11:03
FLRKSNLKA	Q9NWB7|50|74	8	22	13	18	4	12	100	0.02	22.6	RKSNLK	P0DTC2|453|467	5	10	RKSNLK	NETMHCIIPAN_BA	113.5	9.6	DRB1*11:03
FLRKSNLKA	Q9NWB7|50|74	8	22	13	18	4	12	100	0.02	22.5	RKSNLK	P0DTC2|454|468	4	9	RKSNLK	NETMHCIIPAN_BA	113.5	9.6	DRB1*11:03
FLRKSNLKA	Q9NWB7|50|74	8	22	13	18	4	12	100	0.019	22.6	RKSNLK	P0DTC2|455|469	3	8	RKSNLK	NETMHCIIPAN_BA	113.5	9.6	DRB1*11:03
FLRKSNLKA	Q9NWB7|50|74	8	22	13	18	4	12	100	0.017	22.8	RKSNLK	P0DTC2|456|470	2	7	RKSNLK	NETMHCIIPAN_BA	113.5	9.6	DRB1*11:03
FLRKSNLKA	Q9NWB7|50|74	8	22	13	18	4	12	100	0.021	22.5	RKSNLK	P0DTC2|451|465	7	12	RKSNLK	NETMHCIIPAN_EL	0.023041	6.2	DRB1*03:02
FLRKSNLKA	Q9NWB7|50|74	8	22	13	18	4	12	100	0.02	22.6	RKSNLK	P0DTC2|452|466	6	11	RKSNLK	NETMHCIIPAN_EL	0.023041	6.2	DRB1*03:02
FLRKSNLKA	Q9NWB7|50|74	8	22	13	18	4	12	100	0.02	22.6	RKSNLK	P0DTC2|453|467	5	10	RKSNLK	NETMHCIIPAN_EL	0.023041	6.2	DRB1*03:02
FLRKSNLKA	Q9NWB7|50|74	8	22	13	18	4	12	100	0.02	22.5	RKSNLK	P0DTC2|454|468	4	9	RKSNLK	NETMHCIIPAN_EL	0.023041	6.2	DRB1*03:02
FLRKSNLKA	Q9NWB7|50|74	8	22	13	18	4	12	100	0.019	22.6	RKSNLK	P0DTC2|455|469	3	8	RKSNLK	NETMHCIIPAN_EL	0.023041	6.2	DRB1*03:02
FLRKSNLKA	Q9NWB7|50|74	8	22	13	18	4	12	100	0.017	22.8	RKSNLK	P0DTC2|456|470	2	7	RKSNLK	NETMHCIIPAN_EL	0.023041	6.2	DRB1*03:02
FLRKSNLKA	Q9NWB7|50|74	8	22	13	18	4	12	100	0.021	22.5	RKSNLK	P0DTC2|451|465	7	12	RKSNLK	NETMHCIIPAN_EL	0.230061	6.2	DRB1*04:05
FLRKSNLKA	Q9NWB7|50|74	8	22	13	18	4	12	100	0.02	22.6	RKSNLK	P0DTC2|452|466	6	11	RKSNLK	NETMHCIIPAN_EL	0.230061	6.2	DRB1*04:05
FLRKSNLKA	Q9NWB7|50|74	8	22	13	18	4	12	100	0.02	22.6	RKSNLK	P0DTC2|453|467	5	10	RKSNLK	NETMHCIIPAN_EL	0.230061	6.2	DRB1*04:05
FLRKSNLKA	Q9NWB7|50|74	8	22	13	18	4	12	100	0.02	22.5	RKSNLK	P0DTC2|454|468	4	9	RKSNLK	NETMHCIIPAN_EL	0.230061	6.2	DRB1*04:05
FLRKSNLKA	Q9NWB7|50|74	8	22	13	18	4	12	100	0.019	22.6	RKSNLK	P0DTC2|455|469	3	8	RKSNLK	NETMHCIIPAN_EL	0.230061	6.2	DRB1*04:05
FLRKSNLKA	Q9NWB7|50|74	8	22	13	18	4	12	100	0.017	22.8	RKSNLK	P0DTC2|456|470	2	7	RKSNLK	NETMHCIIPAN_EL	0.230061	6.2	DRB1*04:05
FLRKSNLKA	Q9NWB7|50|74	8	22	13	18	4	12	100	0.021	22.5	RKSNLK	P0DTC2|451|465	7	12	RKSNLK	NETMHCIIPAN_EL	0.369946	6.4	DRB1*11:03
FLRKSNLKA	Q9NWB7|50|74	8	22	13	18	4	12	100	0.02	22.6	RKSNLK	P0DTC2|452|466	6	11	RKSNLK	NETMHCIIPAN_EL	0.369946	6.4	DRB1*11:03
FLRKSNLKA	Q9NWB7|50|74	8	22	13	18	4	12	100	0.02	22.6	RKSNLK	P0DTC2|453|467	5	10	RKSNLK	NETMHCIIPAN_EL	0.369946	6.4	DRB1*11:03
FLRKSNLKA	Q9NWB7|50|74	8	22	13	18	4	12	100	0.02	22.5	RKSNLK	P0DTC2|454|468	4	9	RKSNLK	NETMHCIIPAN_EL	0.369946	6.4	DRB1*11:03
FLRKSNLKA	Q9NWB7|50|74	8	22	13	18	4	12	100	0.019	22.6	RKSNLK	P0DTC2|455|469	3	8	RKSNLK	NETMHCIIPAN_EL	0.369946	6.4	DRB1*11:03
FLRKSNLKA	Q9NWB7|50|74	8	22	13	18	4	12	100	0.017	22.8	RKSNLK	P0DTC2|456|470	2	7	RKSNLK	NETMHCIIPAN_EL	0.369946	6.4	DRB1*11:03
FLRKSNLKA	Q9NWB7|50|74	8	22	13	18	4	12	100	0.021	22.5	RKSNLK	P0DTC2|451|465	7	12	RKSNLK	NETMHCIIPAN_BA	158.52	6.6	DRB1*04:01
FLRKSNLKA	Q9NWB7|50|74	8	22	13	18	4	12	100	0.02	22.6	RKSNLK	P0DTC2|452|466	6	11	RKSNLK	NETMHCIIPAN_BA	158.52	6.6	DRB1*04:01
FLRKSNLKA	Q9NWB7|50|74	8	22	13	18	4	12	100	0.02	22.6	RKSNLK	P0DTC2|453|467	5	10	RKSNLK	NETMHCIIPAN_BA	158.52	6.6	DRB1*04:01
FLRKSNLKA	Q9NWB7|50|74	8	22	13	18	4	12	100	0.02	22.5	RKSNLK	P0DTC2|454|468	4	9	RKSNLK	NETMHCIIPAN_BA	158.52	6.6	DRB1*04:01
FLRKSNLKA	Q9NWB7|50|74	8	22	13	18	4	12	100	0.019	22.6	RKSNLK	P0DTC2|455|469	3	8	RKSNLK	NETMHCIIPAN_BA	158.52	6.6	DRB1*04:01
FLRKSNLKA	Q9NWB7|50|74	8	22	13	18	4	12	100	0.017	22.8	RKSNLK	P0DTC2|456|470	2	7	RKSNLK	NETMHCIIPAN_BA	158.52	6.6	DRB1*04:01
FLRKSNLKA	Q9NWB7|50|74	8	22	13	18	4	12	100	0.021	22.5	RKSNLK	P0DTC2|451|465	7	12	RKSNLK	NETMHCIIPAN_EL	0.421178	6.8	DRB1*13:01
FLRKSNLKA	Q9NWB7|50|74	8	22	13	18	4	12	100	0.02	22.6	RKSNLK	P0DTC2|452|466	6	11	RKSNLK	NETMHCIIPAN_EL	0.421178	6.8	DRB1*13:01
FLRKSNLKA	Q9NWB7|50|74	8	22	13	18	4	12	100	0.02	22.6	RKSNLK	P0DTC2|453|467	5	10	RKSNLK	NETMHCIIPAN_EL	0.421178	6.8	DRB1*13:01
FLRKSNLKA	Q9NWB7|50|74	8	22	13	18	4	12	100	0.02	22.5	RKSNLK	P0DTC2|454|468	4	9	RKSNLK	NETMHCIIPAN_EL	0.421178	6.8	DRB1*13:01
FLRKSNLKA	Q9NWB7|50|74	8	22	13	18	4	12	100	0.019	22.6	RKSNLK	P0DTC2|455|469	3	8	RKSNLK	NETMHCIIPAN_EL	0.421178	6.8	DRB1*13:01
FLRKSNLKA	Q9NWB7|50|74	8	22	13	18	4	12	100	0.017	22.8	RKSNLK	P0DTC2|456|470	2	7	RKSNLK	NETMHCIIPAN_EL	0.421178	6.8	DRB1*13:01
FLRKSNLKA	Q9NWB7|50|74	8	22	13	18	4	12	100	0.021	22.5	RKSNLK	P0DTC2|451|465	7	12	RKSNLK	NETMHCIIPAN_EL	0.421178	6.8	DRB1*11:02
FLRKSNLKA	Q9NWB7|50|74	8	22	13	18	4	12	100	0.02	22.6	RKSNLK	P0DTC2|452|466	6	11	RKSNLK	NETMHCIIPAN_EL	0.421178	6.8	DRB1*11:02
FLRKSNLKA	Q9NWB7|50|74	8	22	13	18	4	12	100	0.02	22.6	RKSNLK	P0DTC2|453|467	5	10	RKSNLK	NETMHCIIPAN_EL	0.421178	6.8	DRB1*11:02
FLRKSNLKA	Q9NWB7|50|74	8	22	13	18	4	12	100	0.02	22.5	RKSNLK	P0DTC2|454|468	4	9	RKSNLK	NETMHCIIPAN_EL	0.421178	6.8	DRB1*11:02
FLRKSNLKA	Q9NWB7|50|74	8	22	13	18	4	12	100	0.019	22.6	RKSNLK	P0DTC2|455|469	3	8	RKSNLK	NETMHCIIPAN_EL	0.421178	6.8	DRB1*11:02
FLRKSNLKA	Q9NWB7|50|74	8	22	13	18	4	12	100	0.017	22.8	RKSNLK	P0DTC2|456|470	2	7	RKSNLK	NETMHCIIPAN_EL	0.421178	6.8	DRB1*11:02
FLRKSNLKA	Q9NWB7|50|74	8	22	13	18	4	12	100	0.021	22.5	RKSNLK	P0DTC2|451|465	7	12	RKSNLK	NETMHCIIPAN_EL	0.242811	6.9	DRB1*04:01
FLRKSNLKA	Q9NWB7|50|74	8	22	13	18	4	12	100	0.02	22.6	RKSNLK	P0DTC2|452|466	6	11	RKSNLK	NETMHCIIPAN_EL	0.242811	6.9	DRB1*04:01
FLRKSNLKA	Q9NWB7|50|74	8	22	13	18	4	12	100	0.02	22.6	RKSNLK	P0DTC2|453|467	5	10	RKSNLK	NETMHCIIPAN_EL	0.242811	6.9	DRB1*04:01
FLRKSNLKA	Q9NWB7|50|74	8	22	13	18	4	12	100	0.02	22.5	RKSNLK	P0DTC2|454|468	4	9	RKSNLK	NETMHCIIPAN_EL	0.242811	6.9	DRB1*04:01
FLRKSNLKA	Q9NWB7|50|74	8	22	13	18	4	12	100	0.019	22.6	RKSNLK	P0DTC2|455|469	3	8	RKSNLK	NETMHCIIPAN_EL	0.242811	6.9	DRB1*04:01
FLRKSNLKA	Q9NWB7|50|74	8	22	13	18	4	12	100	0.017	22.8	RKSNLK	P0DTC2|456|470	2	7	RKSNLK	NETMHCIIPAN_EL	0.242811	6.9	DRB1*04:01
FLRKSNLKA	Q9NWB7|50|74	8	22	13	18	4	12	100	0.021	22.5	RKSNLK	P0DTC2|451|465	7	12	RKSNLK	NETMHCIIPAN_EL	0.296183	7	DRB1*16:01
FLRKSNLKA	Q9NWB7|50|74	8	22	13	18	4	12	100	0.02	22.6	RKSNLK	P0DTC2|452|466	6	11	RKSNLK	NETMHCIIPAN_EL	0.296183	7	DRB1*16:01
FLRKSNLKA	Q9NWB7|50|74	8	22	13	18	4	12	100	0.02	22.6	RKSNLK	P0DTC2|453|467	5	10	RKSNLK	NETMHCIIPAN_EL	0.296183	7	DRB1*16:01
FLRKSNLKA	Q9NWB7|50|74	8	22	13	18	4	12	100	0.02	22.5	RKSNLK	P0DTC2|454|468	4	9	RKSNLK	NETMHCIIPAN_EL	0.296183	7	DRB1*16:01
FLRKSNLKA	Q9NWB7|50|74	8	22	13	18	4	12	100	0.019	22.6	RKSNLK	P0DTC2|455|469	3	8	RKSNLK	NETMHCIIPAN_EL	0.296183	7	DRB1*16:01
FLRKSNLKA	Q9NWB7|50|74	8	22	13	18	4	12	100	0.017	22.8	RKSNLK	P0DTC2|456|470	2	7	RKSNLK	NETMHCIIPAN_EL	0.296183	7	DRB1*16:01
FNVAKSLQK	P30153|535|550	1	15	3	7	4	12	100	0.063	20.9	RFNVA	P0DTD1|5879|5893	6	10	RFNVA	NETMHCIIPAN_BA	39.78	3.1	DRB1*13:01
FNVAKSLQK	P30153|535|550	1	15	3	7	4	12	100	0.069	20.7	RFNVA	P0DTD1|5881|5895	4	8	RFNVA	NETMHCIIPAN_BA	39.78	3.1	DRB1*13:01
FNVAKSLQK	P30153|535|550	1	15	3	7	4	12	100	0.071	20.7	RFNVA	P0DTD1|5882|5896	3	7	RFNVA	NETMHCIIPAN_BA	39.78	3.1	DRB1*13:01
FNVAKSLQK	P30153|535|550	1	15	3	7	4	12	100	0.078	20.6	RFNVA	P0DTD1|5883|5897	2	6	RFNVA	NETMHCIIPAN_BA	39.78	3.1	DRB1*13:01
FNVAKSLQK	P30153|535|550	1	15	3	7	4	12	100	0.063	20.9	RFNVA	P0DTD1|5879|5893	6	10	RFNVA	NETMHCIIPAN_BA	39.78	3.1	DRB1*11:02
FNVAKSLQK	P30153|535|550	1	15	3	7	4	12	100	0.069	20.7	RFNVA	P0DTD1|5881|5895	4	8	RFNVA	NETMHCIIPAN_BA	39.78	3.1	DRB1*11:02
FNVAKSLQK	P30153|535|550	1	15	3	7	4	12	100	0.071	20.7	RFNVA	P0DTD1|5882|5896	3	7	RFNVA	NETMHCIIPAN_BA	39.78	3.1	DRB1*11:02
FNVAKSLQK	P30153|535|550	1	15	3	7	4	12	100	0.078	20.6	RFNVA	P0DTD1|5883|5897	2	6	RFNVA	NETMHCIIPAN_BA	39.78	3.1	DRB1*11:02
FNVAKSLQK	P30153|535|550	1	15	3	7	4	12	100	0.063	20.9	RFNVA	P0DTD1|5879|5893	6	10	RFNVA	NETMHCIIPAN_EL	0.556784	3.1	DRB1*11:01
FNVAKSLQK	P30153|535|550	1	15	3	7	4	12	100	0.069	20.7	RFNVA	P0DTD1|5881|5895	4	8	RFNVA	NETMHCIIPAN_EL	0.556784	3.1	DRB1*11:01
FNVAKSLQK	P30153|535|550	1	15	3	7	4	12	100	0.071	20.7	RFNVA	P0DTD1|5882|5896	3	7	RFNVA	NETMHCIIPAN_EL	0.556784	3.1	DRB1*11:01
FNVAKSLQK	P30153|535|550	1	15	3	7	4	12	100	0.078	20.6	RFNVA	P0DTD1|5883|5897	2	6	RFNVA	NETMHCIIPAN_EL	0.556784	3.1	DRB1*11:01
FNVAKSLQK	P30153|535|550	1	15	3	7	4	12	100	0.063	20.9	RFNVA	P0DTD1|5879|5893	6	10	RFNVA	NETMHCIIPAN_EL	0.556784	3.1	DRB1*13:05
FNVAKSLQK	P30153|535|550	1	15	3	7	4	12	100	0.069	20.7	RFNVA	P0DTD1|5881|5895	4	8	RFNVA	NETMHCIIPAN_EL	0.556784	3.1	DRB1*13:05
FNVAKSLQK	P30153|535|550	1	15	3	7	4	12	100	0.071	20.7	RFNVA	P0DTD1|5882|5896	3	7	RFNVA	NETMHCIIPAN_EL	0.556784	3.1	DRB1*13:05
FNVAKSLQK	P30153|535|550	1	15	3	7	4	12	100	0.078	20.6	RFNVA	P0DTD1|5883|5897	2	6	RFNVA	NETMHCIIPAN_EL	0.556784	3.1	DRB1*13:05
FNVAKSLQK	P30153|535|550	1	15	3	7	4	12	100	0.063	20.9	RFNVA	P0DTD1|5879|5893	6	10	RFNVA	NETMHCIIPAN_EL	0.438353	3.1	DRB1*01:03
FNVAKSLQK	P30153|535|550	1	15	3	7	4	12	100	0.069	20.7	RFNVA	P0DTD1|5881|5895	4	8	RFNVA	NETMHCIIPAN_EL	0.438353	3.1	DRB1*01:03
FNVAKSLQK	P30153|535|550	1	15	3	7	4	12	100	0.071	20.7	RFNVA	P0DTD1|5882|5896	3	7	RFNVA	NETMHCIIPAN_EL	0.438353	3.1	DRB1*01:03
FNVAKSLQK	P30153|535|550	1	15	3	7	4	12	100	0.078	20.6	RFNVA	P0DTD1|5883|5897	2	6	RFNVA	NETMHCIIPAN_EL	0.438353	3.1	DRB1*01:03
FNVAKSLQK	P30153|535|550	1	15	3	7	4	12	100	0.063	20.9	RFNVA	P0DTD1|5879|5893	6	10	RFNVA	NETMHCIIPAN_EL	0.354422	7.4	DRB1*11:04
FNVAKSLQK	P30153|535|550	1	15	3	7	4	12	100	0.069	20.7	RFNVA	P0DTD1|5881|5895	4	8	RFNVA	NETMHCIIPAN_EL	0.354422	7.4	DRB1*11:04
FNVAKSLQK	P30153|535|550	1	15	3	7	4	12	100	0.071	20.7	RFNVA	P0DTD1|5882|5896	3	7	RFNVA	NETMHCIIPAN_EL	0.354422	7.4	DRB1*11:04
FNVAKSLQK	P30153|535|550	1	15	3	7	4	12	100	0.078	20.6	RFNVA	P0DTD1|5883|5897	2	6	RFNVA	NETMHCIIPAN_EL	0.354422	7.4	DRB1*11:04
FNVAKSLQK	P30153|535|550	1	15	3	7	4	12	100	0.063	20.9	RFNVA	P0DTD1|5879|5893	6	10	RFNVA	NETMHCIIPAN_BA	525.77	5.3	DRB1*04:02
FNVAKSLQK	P30153|535|550	1	15	3	7	4	12	100	0.069	20.7	RFNVA	P0DTD1|5881|5895	4	8	RFNVA	NETMHCIIPAN_BA	525.77	5.3	DRB1*04:02
FNVAKSLQK	P30153|535|550	1	15	3	7	4	12	100	0.071	20.7	RFNVA	P0DTD1|5882|5896	3	7	RFNVA	NETMHCIIPAN_BA	525.77	5.3	DRB1*04:02
FNVAKSLQK	P30153|535|550	1	15	3	7	4	12	100	0.078	20.6	RFNVA	P0DTD1|5883|5897	2	6	RFNVA	NETMHCIIPAN_BA	525.77	5.3	DRB1*04:02
FNVAKSLQK	P30153|535|550	1	15	3	7	4	12	100	0.063	20.9	RFNVA	P0DTD1|5879|5893	6	10	RFNVA	NETMHCIIPAN_EL	0.330211	7.3	DRB1*10:01
FNVAKSLQK	P30153|535|550	1	15	3	7	4	12	100	0.069	20.7	RFNVA	P0DTD1|5881|5895	4	8	RFNVA	NETMHCIIPAN_EL	0.330211	7.3	DRB1*10:01
FNVAKSLQK	P30153|535|550	1	15	3	7	4	12	100	0.071	20.7	RFNVA	P0DTD1|5882|5896	3	7	RFNVA	NETMHCIIPAN_EL	0.330211	7.3	DRB1*10:01
FNVAKSLQK	P30153|535|550	1	15	3	7	4	12	100	0.078	20.6	RFNVA	P0DTD1|5883|5897	2	6	RFNVA	NETMHCIIPAN_EL	0.330211	7.3	DRB1*10:01
FNVAKSLQK	P30153|535|550	1	15	3	7	4	12	100	0.063	20.9	RFNVA	P0DTD1|5879|5893	6	10	RFNVA	NETMHCIIPAN_BA	105.23	7.3	DRB1*01:02
FNVAKSLQK	P30153|535|550	1	15	3	7	4	12	100	0.069	20.7	RFNVA	P0DTD1|5881|5895	4	8	RFNVA	NETMHCIIPAN_BA	105.23	7.3	DRB1*01:02
FNVAKSLQK	P30153|535|550	1	15	3	7	4	12	100	0.071	20.7	RFNVA	P0DTD1|5882|5896	3	7	RFNVA	NETMHCIIPAN_BA	105.23	7.3	DRB1*01:02
FNVAKSLQK	P30153|535|550	1	15	3	7	4	12	100	0.078	20.6	RFNVA	P0DTD1|5883|5897	2	6	RFNVA	NETMHCIIPAN_BA	105.23	7.3	DRB1*01:02
FNVAKSLQK	P30153|535|550	1	15	3	7	4	12	100	0.063	20.9	RFNVA	P0DTD1|5879|5893	6	10	RFNVA	NETMHCIIPAN_BA	170.55	7.2	DRB1*04:05
FNVAKSLQK	P30153|535|550	1	15	3	7	4	12	100	0.069	20.7	RFNVA	P0DTD1|5881|5895	4	8	RFNVA	NETMHCIIPAN_BA	170.55	7.2	DRB1*04:05
FNVAKSLQK	P30153|535|550	1	15	3	7	4	12	100	0.071	20.7	RFNVA	P0DTD1|5882|5896	3	7	RFNVA	NETMHCIIPAN_BA	170.55	7.2	DRB1*04:05
FNVAKSLQK	P30153|535|550	1	15	3	7	4	12	100	0.078	20.6	RFNVA	P0DTD1|5883|5897	2	6	RFNVA	NETMHCIIPAN_BA	170.55	7.2	DRB1*04:05
FNVAKSLQK	P30153|535|550	1	15	3	7	4	12	100	0.063	20.9	RFNVA	P0DTD1|5879|5893	6	10	RFNVA	NETMHCIIPAN_BA	301.04	3.3	DRB1*14:05
FNVAKSLQK	P30153|535|550	1	15	3	7	4	12	100	0.069	20.7	RFNVA	P0DTD1|5881|5895	4	8	RFNVA	NETMHCIIPAN_BA	301.04	3.3	DRB1*14:05
FNVAKSLQK	P30153|535|550	1	15	3	7	4	12	100	0.071	20.7	RFNVA	P0DTD1|5882|5896	3	7	RFNVA	NETMHCIIPAN_BA	301.04	3.3	DRB1*14:05
FNVAKSLQK	P30153|535|550	1	15	3	7	4	12	100	0.078	20.6	RFNVA	P0DTD1|5883|5897	2	6	RFNVA	NETMHCIIPAN_BA	301.04	3.3	DRB1*14:05
FNVAKSLQK	P30153|535|550	1	15	3	7	4	12	100	0.063	20.9	RFNVA	P0DTD1|5879|5893	6	10	RFNVA	NETMHCIIPAN_EL	0.146015	7.1	DRB1*14:02
FNVAKSLQK	P30153|535|550	1	15	3	7	4	12	100	0.069	20.7	RFNVA	P0DTD1|5881|5895	4	8	RFNVA	NETMHCIIPAN_EL	0.146015	7.1	DRB1*14:02
FNVAKSLQK	P30153|535|550	1	15	3	7	4	12	100	0.071	20.7	RFNVA	P0DTD1|5882|5896	3	7	RFNVA	NETMHCIIPAN_EL	0.146015	7.1	DRB1*14:02
FNVAKSLQK	P30153|535|550	1	15	3	7	4	12	100	0.078	20.6	RFNVA	P0DTD1|5883|5897	2	6	RFNVA	NETMHCIIPAN_EL	0.146015	7.1	DRB1*14:02
FNVAKSLQK	P30153|535|550	1	15	3	7	4	12	100	0.063	20.9	RFNVA	P0DTD1|5879|5893	6	10	RFNVA	NETMHCIIPAN_BA	39.19	3.4	DRB1*11:04
FNVAKSLQK	P30153|535|550	1	15	3	7	4	12	100	0.069	20.7	RFNVA	P0DTD1|5881|5895	4	8	RFNVA	NETMHCIIPAN_BA	39.19	3.4	DRB1*11:04
FNVAKSLQK	P30153|535|550	1	15	3	7	4	12	100	0.071	20.7	RFNVA	P0DTD1|5882|5896	3	7	RFNVA	NETMHCIIPAN_BA	39.19	3.4	DRB1*11:04
FNVAKSLQK	P30153|535|550	1	15	3	7	4	12	100	0.078	20.6	RFNVA	P0DTD1|5883|5897	2	6	RFNVA	NETMHCIIPAN_BA	39.19	3.4	DRB1*11:04
FNVAKSLQK	P30153|535|550	1	15	3	7	4	12	100	0.063	20.9	RFNVA	P0DTD1|5879|5893	6	10	RFNVA	NETMHCIIPAN_BA	32.89	5	DRB1*10:01
FNVAKSLQK	P30153|535|550	1	15	3	7	4	12	100	0.069	20.7	RFNVA	P0DTD1|5881|5895	4	8	RFNVA	NETMHCIIPAN_BA	32.89	5	DRB1*10:01
FNVAKSLQK	P30153|535|550	1	15	3	7	4	12	100	0.071	20.7	RFNVA	P0DTD1|5882|5896	3	7	RFNVA	NETMHCIIPAN_BA	32.89	5	DRB1*10:01
FNVAKSLQK	P30153|535|550	1	15	3	7	4	12	100	0.078	20.6	RFNVA	P0DTD1|5883|5897	2	6	RFNVA	NETMHCIIPAN_BA	32.89	5	DRB1*10:01
FNVAKSLQK	P30153|535|550	1	15	3	7	4	12	100	0.063	20.9	RFNVA	P0DTD1|5879|5893	6	10	RFNVA	NETMHCIIPAN_EL	0.246897	7.6	DRB1*13:03
FNVAKSLQK	P30153|535|550	1	15	3	7	4	12	100	0.069	20.7	RFNVA	P0DTD1|5881|5895	4	8	RFNVA	NETMHCIIPAN_EL	0.246897	7.6	DRB1*13:03
FNVAKSLQK	P30153|535|550	1	15	3	7	4	12	100	0.071	20.7	RFNVA	P0DTD1|5882|5896	3	7	RFNVA	NETMHCIIPAN_EL	0.246897	7.6	DRB1*13:03
FNVAKSLQK	P30153|535|550	1	15	3	7	4	12	100	0.078	20.6	RFNVA	P0DTD1|5883|5897	2	6	RFNVA	NETMHCIIPAN_EL	0.246897	7.6	DRB1*13:03
FNVAKSLQK	P30153|535|550	1	15	3	7	4	12	100	0.063	20.9	RFNVA	P0DTD1|5879|5893	6	10	RFNVA	NETMHCIIPAN_EL	0.183256	8.3	DRB1*07:01
FNVAKSLQK	P30153|535|550	1	15	3	7	4	12	100	0.069	20.7	RFNVA	P0DTD1|5881|5895	4	8	RFNVA	NETMHCIIPAN_EL	0.183256	8.3	DRB1*07:01
FNVAKSLQK	P30153|535|550	1	15	3	7	4	12	100	0.071	20.7	RFNVA	P0DTD1|5882|5896	3	7	RFNVA	NETMHCIIPAN_EL	0.183256	8.3	DRB1*07:01
FNVAKSLQK	P30153|535|550	1	15	3	7	4	12	100	0.078	20.6	RFNVA	P0DTD1|5883|5897	2	6	RFNVA	NETMHCIIPAN_EL	0.183256	8.3	DRB1*07:01
FNVAKSLQK	P30153|535|550	1	15	3	7	4	12	100	0.063	20.9	RFNVA	P0DTD1|5879|5893	6	10	RFNVA	NETMHCIIPAN_BA	536.35	8.3	DRB1*08:03
FNVAKSLQK	P30153|535|550	1	15	3	7	4	12	100	0.069	20.7	RFNVA	P0DTD1|5881|5895	4	8	RFNVA	NETMHCIIPAN_BA	536.35	8.3	DRB1*08:03
FNVAKSLQK	P30153|535|550	1	15	3	7	4	12	100	0.071	20.7	RFNVA	P0DTD1|5882|5896	3	7	RFNVA	NETMHCIIPAN_BA	536.35	8.3	DRB1*08:03
FNVAKSLQK	P30153|535|550	1	15	3	7	4	12	100	0.078	20.6	RFNVA	P0DTD1|5883|5897	2	6	RFNVA	NETMHCIIPAN_BA	536.35	8.3	DRB1*08:03
FNVAKSLQK	P30153|535|550	1	15	3	7	4	12	100	0.063	20.9	RFNVA	P0DTD1|5879|5893	6	10	RFNVA	NETMHCIIPAN_BA	149.6	2.4	DRB1*14:02
FNVAKSLQK	P30153|535|550	1	15	3	7	4	12	100	0.069	20.7	RFNVA	P0DTD1|5881|5895	4	8	RFNVA	NETMHCIIPAN_BA	149.6	2.4	DRB1*14:02
FNVAKSLQK	P30153|535|550	1	15	3	7	4	12	100	0.071	20.7	RFNVA	P0DTD1|5882|5896	3	7	RFNVA	NETMHCIIPAN_BA	149.6	2.4	DRB1*14:02
FNVAKSLQK	P30153|535|550	1	15	3	7	4	12	100	0.078	20.6	RFNVA	P0DTD1|5883|5897	2	6	RFNVA	NETMHCIIPAN_BA	149.6	2.4	DRB1*14:02
FNVAKSLQK	P30153|535|550	1	15	3	7	4	12	100	0.063	20.9	RFNVA	P0DTD1|5879|5893	6	10	RFNVA	NETMHCIIPAN_EL	0.555814	2.4	DRB1*16:01
FNVAKSLQK	P30153|535|550	1	15	3	7	4	12	100	0.069	20.7	RFNVA	P0DTD1|5881|5895	4	8	RFNVA	NETMHCIIPAN_EL	0.555814	2.4	DRB1*16:01
FNVAKSLQK	P30153|535|550	1	15	3	7	4	12	100	0.071	20.7	RFNVA	P0DTD1|5882|5896	3	7	RFNVA	NETMHCIIPAN_EL	0.555814	2.4	DRB1*16:01
FNVAKSLQK	P30153|535|550	1	15	3	7	4	12	100	0.078	20.6	RFNVA	P0DTD1|5883|5897	2	6	RFNVA	NETMHCIIPAN_EL	0.555814	2.4	DRB1*16:01
FNVAKSLQK	P30153|535|550	1	15	3	7	4	12	100	0.063	20.9	RFNVA	P0DTD1|5879|5893	6	10	RFNVA	NETMHCIIPAN_BA	82.22	8.3	DRB1*13:04
FNVAKSLQK	P30153|535|550	1	15	3	7	4	12	100	0.069	20.7	RFNVA	P0DTD1|5881|5895	4	8	RFNVA	NETMHCIIPAN_BA	82.22	8.3	DRB1*13:04
FNVAKSLQK	P30153|535|550	1	15	3	7	4	12	100	0.071	20.7	RFNVA	P0DTD1|5882|5896	3	7	RFNVA	NETMHCIIPAN_BA	82.22	8.3	DRB1*13:04
FNVAKSLQK	P30153|535|550	1	15	3	7	4	12	100	0.078	20.6	RFNVA	P0DTD1|5883|5897	2	6	RFNVA	NETMHCIIPAN_BA	82.22	8.3	DRB1*13:04
FNVAKSLQK	P30153|535|550	1	15	3	7	4	12	100	0.063	20.9	RFNVA	P0DTD1|5879|5893	6	10	RFNVA	NETMHCIIPAN_EL	0.27502	8.2	DRB1*04:07
FNVAKSLQK	P30153|535|550	1	15	3	7	4	12	100	0.069	20.7	RFNVA	P0DTD1|5881|5895	4	8	RFNVA	NETMHCIIPAN_EL	0.27502	8.2	DRB1*04:07
FNVAKSLQK	P30153|535|550	1	15	3	7	4	12	100	0.071	20.7	RFNVA	P0DTD1|5882|5896	3	7	RFNVA	NETMHCIIPAN_EL	0.27502	8.2	DRB1*04:07
FNVAKSLQK	P30153|535|550	1	15	3	7	4	12	100	0.078	20.6	RFNVA	P0DTD1|5883|5897	2	6	RFNVA	NETMHCIIPAN_EL	0.27502	8.2	DRB1*04:07
FNVAKSLQK	P30153|535|550	1	15	3	7	4	12	100	0.063	20.9	RFNVA	P0DTD1|5879|5893	6	10	RFNVA	NETMHCIIPAN_BA	133.12	2.6	DRB3*02:02
FNVAKSLQK	P30153|535|550	1	15	3	7	4	12	100	0.069	20.7	RFNVA	P0DTD1|5881|5895	4	8	RFNVA	NETMHCIIPAN_BA	133.12	2.6	DRB3*02:02
FNVAKSLQK	P30153|535|550	1	15	3	7	4	12	100	0.071	20.7	RFNVA	P0DTD1|5882|5896	3	7	RFNVA	NETMHCIIPAN_BA	133.12	2.6	DRB3*02:02
FNVAKSLQK	P30153|535|550	1	15	3	7	4	12	100	0.078	20.6	RFNVA	P0DTD1|5883|5897	2	6	RFNVA	NETMHCIIPAN_BA	133.12	2.6	DRB3*02:02
FNVAKSLQK	P30153|535|550	1	15	3	7	4	12	100	0.063	20.9	RFNVA	P0DTD1|5879|5893	6	10	RFNVA	NETMHCIIPAN_BA	203.35	2.6	DRB1*13:03
FNVAKSLQK	P30153|535|550	1	15	3	7	4	12	100	0.069	20.7	RFNVA	P0DTD1|5881|5895	4	8	RFNVA	NETMHCIIPAN_BA	203.35	2.6	DRB1*13:03
FNVAKSLQK	P30153|535|550	1	15	3	7	4	12	100	0.071	20.7	RFNVA	P0DTD1|5882|5896	3	7	RFNVA	NETMHCIIPAN_BA	203.35	2.6	DRB1*13:03
FNVAKSLQK	P30153|535|550	1	15	3	7	4	12	100	0.078	20.6	RFNVA	P0DTD1|5883|5897	2	6	RFNVA	NETMHCIIPAN_BA	203.35	2.6	DRB1*13:03
FNVAKSLQK	P30153|535|550	1	15	3	7	4	12	100	0.063	20.9	RFNVA	P0DTD1|5879|5893	6	10	RFNVA	NETMHCIIPAN_BA	55.88	2.7	DRB1*09:01
FNVAKSLQK	P30153|535|550	1	15	3	7	4	12	100	0.069	20.7	RFNVA	P0DTD1|5881|5895	4	8	RFNVA	NETMHCIIPAN_BA	55.88	2.7	DRB1*09:01
FNVAKSLQK	P30153|535|550	1	15	3	7	4	12	100	0.071	20.7	RFNVA	P0DTD1|5882|5896	3	7	RFNVA	NETMHCIIPAN_BA	55.88	2.7	DRB1*09:01
FNVAKSLQK	P30153|535|550	1	15	3	7	4	12	100	0.078	20.6	RFNVA	P0DTD1|5883|5897	2	6	RFNVA	NETMHCIIPAN_BA	55.88	2.7	DRB1*09:01
FNVAKSLQK	P30153|535|550	1	15	3	7	4	12	100	0.063	20.9	RFNVA	P0DTD1|5879|5893	6	10	RFNVA	NETMHCIIPAN_BA	81.27	2.7	DRB1*04:01
FNVAKSLQK	P30153|535|550	1	15	3	7	4	12	100	0.069	20.7	RFNVA	P0DTD1|5881|5895	4	8	RFNVA	NETMHCIIPAN_BA	81.27	2.7	DRB1*04:01
FNVAKSLQK	P30153|535|550	1	15	3	7	4	12	100	0.071	20.7	RFNVA	P0DTD1|5882|5896	3	7	RFNVA	NETMHCIIPAN_BA	81.27	2.7	DRB1*04:01
FNVAKSLQK	P30153|535|550	1	15	3	7	4	12	100	0.078	20.6	RFNVA	P0DTD1|5883|5897	2	6	RFNVA	NETMHCIIPAN_BA	81.27	2.7	DRB1*04:01
FNVAKSLQK	P30153|535|550	1	15	3	7	4	12	100	0.063	20.9	RFNVA	P0DTD1|5879|5893	6	10	RFNVA	NETMHCIIPAN_EL	0.030798	4.9	DRB1*03:02
FNVAKSLQK	P30153|535|550	1	15	3	7	4	12	100	0.069	20.7	RFNVA	P0DTD1|5881|5895	4	8	RFNVA	NETMHCIIPAN_EL	0.030798	4.9	DRB1*03:02
FNVAKSLQK	P30153|535|550	1	15	3	7	4	12	100	0.071	20.7	RFNVA	P0DTD1|5882|5896	3	7	RFNVA	NETMHCIIPAN_EL	0.030798	4.9	DRB1*03:02
FNVAKSLQK	P30153|535|550	1	15	3	7	4	12	100	0.078	20.6	RFNVA	P0DTD1|5883|5897	2	6	RFNVA	NETMHCIIPAN_EL	0.030798	4.9	DRB1*03:02
FNVAKSLQK	P30153|535|550	1	15	3	7	4	12	100	0.063	20.9	RFNVA	P0DTD1|5879|5893	6	10	RFNVA	NETMHCIIPAN_BA	697.4	8	DRB1*04:02
FNVAKSLQK	P30153|535|550	1	15	3	7	4	12	100	0.069	20.7	RFNVA	P0DTD1|5881|5895	4	8	RFNVA	NETMHCIIPAN_BA	697.4	8	DRB1*04:02
FNVAKSLQK	P30153|535|550	1	15	3	7	4	12	100	0.071	20.7	RFNVA	P0DTD1|5882|5896	3	7	RFNVA	NETMHCIIPAN_BA	697.4	8	DRB1*04:02
FNVAKSLQK	P30153|535|550	1	15	3	7	4	12	100	0.078	20.6	RFNVA	P0DTD1|5883|5897	2	6	RFNVA	NETMHCIIPAN_BA	697.4	8	DRB1*04:02
FNVAKSLQK	P30153|535|550	1	15	3	7	4	12	100	0.063	20.9	RFNVA	P0DTD1|5879|5893	6	10	RFNVA	NETMHCIIPAN_EL	0.054838	7.8	DRB1*03:03
FNVAKSLQK	P30153|535|550	1	15	3	7	4	12	100	0.069	20.7	RFNVA	P0DTD1|5881|5895	4	8	RFNVA	NETMHCIIPAN_EL	0.054838	7.8	DRB1*03:03
FNVAKSLQK	P30153|535|550	1	15	3	7	4	12	100	0.071	20.7	RFNVA	P0DTD1|5882|5896	3	7	RFNVA	NETMHCIIPAN_EL	0.054838	7.8	DRB1*03:03
FNVAKSLQK	P30153|535|550	1	15	3	7	4	12	100	0.078	20.6	RFNVA	P0DTD1|5883|5897	2	6	RFNVA	NETMHCIIPAN_EL	0.054838	7.8	DRB1*03:03
FNVAKSLQK	P30153|535|550	1	15	3	7	4	12	100	0.063	20.9	RFNVA	P0DTD1|5879|5893	6	10	RFNVA	NETMHCIIPAN_BA	75.26	2.8	DRB1*16:02
FNVAKSLQK	P30153|535|550	1	15	3	7	4	12	100	0.069	20.7	RFNVA	P0DTD1|5881|5895	4	8	RFNVA	NETMHCIIPAN_BA	75.26	2.8	DRB1*16:02
FNVAKSLQK	P30153|535|550	1	15	3	7	4	12	100	0.071	20.7	RFNVA	P0DTD1|5882|5896	3	7	RFNVA	NETMHCIIPAN_BA	75.26	2.8	DRB1*16:02
FNVAKSLQK	P30153|535|550	1	15	3	7	4	12	100	0.078	20.6	RFNVA	P0DTD1|5883|5897	2	6	RFNVA	NETMHCIIPAN_BA	75.26	2.8	DRB1*16:02
FNVAKSLQK	P30153|535|550	1	15	3	7	4	12	100	0.063	20.9	RFNVA	P0DTD1|5879|5893	6	10	RFNVA	NETMHCIIPAN_EL	0.206002	2.8	DRB3*02:02
FNVAKSLQK	P30153|535|550	1	15	3	7	4	12	100	0.069	20.7	RFNVA	P0DTD1|5881|5895	4	8	RFNVA	NETMHCIIPAN_EL	0.206002	2.8	DRB3*02:02
FNVAKSLQK	P30153|535|550	1	15	3	7	4	12	100	0.071	20.7	RFNVA	P0DTD1|5882|5896	3	7	RFNVA	NETMHCIIPAN_EL	0.206002	2.8	DRB3*02:02
FNVAKSLQK	P30153|535|550	1	15	3	7	4	12	100	0.078	20.6	RFNVA	P0DTD1|5883|5897	2	6	RFNVA	NETMHCIIPAN_EL	0.206002	2.8	DRB3*02:02
FNVAKSLQK	P30153|535|550	1	15	3	7	4	12	100	0.063	20.9	RFNVA	P0DTD1|5879|5893	6	10	RFNVA	NETMHCIIPAN_EL	0.234823	7.8	DRB1*04:02
FNVAKSLQK	P30153|535|550	1	15	3	7	4	12	100	0.069	20.7	RFNVA	P0DTD1|5881|5895	4	8	RFNVA	NETMHCIIPAN_EL	0.234823	7.8	DRB1*04:02
FNVAKSLQK	P30153|535|550	1	15	3	7	4	12	100	0.071	20.7	RFNVA	P0DTD1|5882|5896	3	7	RFNVA	NETMHCIIPAN_EL	0.234823	7.8	DRB1*04:02
FNVAKSLQK	P30153|535|550	1	15	3	7	4	12	100	0.078	20.6	RFNVA	P0DTD1|5883|5897	2	6	RFNVA	NETMHCIIPAN_EL	0.234823	7.8	DRB1*04:02
FNVAKSLQK	P30153|535|550	1	15	3	7	4	12	100	0.063	20.9	RFNVA	P0DTD1|5879|5893	6	10	RFNVA	CNNPEPRED	0.755	2.83	DRB1*04:01
FNVAKSLQK	P30153|535|550	1	15	3	7	4	12	100	0.069	20.7	RFNVA	P0DTD1|5881|5895	4	8	RFNVA	CNNPEPRED	0.755	2.83	DRB1*04:01
FNVAKSLQK	P30153|535|550	1	15	3	7	4	12	100	0.071	20.7	RFNVA	P0DTD1|5882|5896	3	7	RFNVA	CNNPEPRED	0.755	2.83	DRB1*04:01
FNVAKSLQK	P30153|535|550	1	15	3	7	4	12	100	0.078	20.6	RFNVA	P0DTD1|5883|5897	2	6	RFNVA	CNNPEPRED	0.755	2.83	DRB1*04:01
FNVAKSLQK	P30153|535|550	1	15	3	7	4	12	100	0.063	20.9	RFNVA	P0DTD1|5879|5893	6	10	RFNVA	CNNPEPRED	0.625	2.86	DRB1*16:01
FNVAKSLQK	P30153|535|550	1	15	3	7	4	12	100	0.069	20.7	RFNVA	P0DTD1|5881|5895	4	8	RFNVA	CNNPEPRED	0.625	2.86	DRB1*16:01
FNVAKSLQK	P30153|535|550	1	15	3	7	4	12	100	0.071	20.7	RFNVA	P0DTD1|5882|5896	3	7	RFNVA	CNNPEPRED	0.625	2.86	DRB1*16:01
FNVAKSLQK	P30153|535|550	1	15	3	7	4	12	100	0.078	20.6	RFNVA	P0DTD1|5883|5897	2	6	RFNVA	CNNPEPRED	0.625	2.86	DRB1*16:01
FNVAKSLQK	P30153|535|550	1	15	3	7	4	12	100	0.063	20.9	RFNVA	P0DTD1|5879|5893	6	10	RFNVA	NETMHCIIPAN_EL	0.434912	2.9	DRB1*07:01
FNVAKSLQK	P30153|535|550	1	15	3	7	4	12	100	0.069	20.7	RFNVA	P0DTD1|5881|5895	4	8	RFNVA	NETMHCIIPAN_EL	0.434912	2.9	DRB1*07:01
FNVAKSLQK	P30153|535|550	1	15	3	7	4	12	100	0.071	20.7	RFNVA	P0DTD1|5882|5896	3	7	RFNVA	NETMHCIIPAN_EL	0.434912	2.9	DRB1*07:01
FNVAKSLQK	P30153|535|550	1	15	3	7	4	12	100	0.078	20.6	RFNVA	P0DTD1|5883|5897	2	6	RFNVA	NETMHCIIPAN_EL	0.434912	2.9	DRB1*07:01
FNVAKSLQK	P30153|535|550	1	15	3	7	4	12	100	0.063	20.9	RFNVA	P0DTD1|5879|5893	6	10	RFNVA	NETMHCIIPAN_EL	0.315881	7.7	DRB1*09:01
FNVAKSLQK	P30153|535|550	1	15	3	7	4	12	100	0.069	20.7	RFNVA	P0DTD1|5881|5895	4	8	RFNVA	NETMHCIIPAN_EL	0.315881	7.7	DRB1*09:01
FNVAKSLQK	P30153|535|550	1	15	3	7	4	12	100	0.071	20.7	RFNVA	P0DTD1|5882|5896	3	7	RFNVA	NETMHCIIPAN_EL	0.315881	7.7	DRB1*09:01
FNVAKSLQK	P30153|535|550	1	15	3	7	4	12	100	0.078	20.6	RFNVA	P0DTD1|5883|5897	2	6	RFNVA	NETMHCIIPAN_EL	0.315881	7.7	DRB1*09:01
FNVAKSLQK	P30153|535|550	1	15	3	7	4	12	100	0.063	20.9	RFNVA	P0DTD1|5879|5893	6	10	RFNVA	CNNPEPRED	0.501	8.2	DPA1*02:02/DPB1*05:01
FNVAKSLQK	P30153|535|550	1	15	3	7	4	12	100	0.069	20.7	RFNVA	P0DTD1|5881|5895	4	8	RFNVA	CNNPEPRED	0.501	8.2	DPA1*02:02/DPB1*05:01
FNVAKSLQK	P30153|535|550	1	15	3	7	4	12	100	0.071	20.7	RFNVA	P0DTD1|5882|5896	3	7	RFNVA	CNNPEPRED	0.501	8.2	DPA1*02:02/DPB1*05:01
FNVAKSLQK	P30153|535|550	1	15	3	7	4	12	100	0.078	20.6	RFNVA	P0DTD1|5883|5897	2	6	RFNVA	CNNPEPRED	0.501	8.2	DPA1*02:02/DPB1*05:01
FNVAKSLQK	P30153|535|550	1	15	3	7	4	12	100	0.063	20.9	RFNVA	P0DTD1|5879|5893	6	10	RFNVA	NETMHCIIPAN_EL	0.121059	6.8	DRB1*15:02
FNVAKSLQK	P30153|535|550	1	15	3	7	4	12	100	0.069	20.7	RFNVA	P0DTD1|5881|5895	4	8	RFNVA	NETMHCIIPAN_EL	0.121059	6.8	DRB1*15:02
FNVAKSLQK	P30153|535|550	1	15	3	7	4	12	100	0.071	20.7	RFNVA	P0DTD1|5882|5896	3	7	RFNVA	NETMHCIIPAN_EL	0.121059	6.8	DRB1*15:02
FNVAKSLQK	P30153|535|550	1	15	3	7	4	12	100	0.078	20.6	RFNVA	P0DTD1|5883|5897	2	6	RFNVA	NETMHCIIPAN_EL	0.121059	6.8	DRB1*15:02
FNVAKSLQK	P30153|535|550	1	15	3	7	4	12	100	0.063	20.9	RFNVA	P0DTD1|5879|5893	6	10	RFNVA	NETMHCIIPAN_BA	51.14	4.6	DRB1*11:02
FNVAKSLQK	P30153|535|550	1	15	3	7	4	12	100	0.069	20.7	RFNVA	P0DTD1|5881|5895	4	8	RFNVA	NETMHCIIPAN_BA	51.14	4.6	DRB1*11:02
FNVAKSLQK	P30153|535|550	1	15	3	7	4	12	100	0.071	20.7	RFNVA	P0DTD1|5882|5896	3	7	RFNVA	NETMHCIIPAN_BA	51.14	4.6	DRB1*11:02
FNVAKSLQK	P30153|535|550	1	15	3	7	4	12	100	0.078	20.6	RFNVA	P0DTD1|5883|5897	2	6	RFNVA	NETMHCIIPAN_BA	51.14	4.6	DRB1*11:02
FNVAKSLQK	P30153|535|550	1	15	3	7	4	12	100	0.063	20.9	RFNVA	P0DTD1|5879|5893	6	10	RFNVA	NETMHCIIPAN_BA	51.76	4	DRB1*11:03
FNVAKSLQK	P30153|535|550	1	15	3	7	4	12	100	0.069	20.7	RFNVA	P0DTD1|5881|5895	4	8	RFNVA	NETMHCIIPAN_BA	51.76	4	DRB1*11:03
FNVAKSLQK	P30153|535|550	1	15	3	7	4	12	100	0.071	20.7	RFNVA	P0DTD1|5882|5896	3	7	RFNVA	NETMHCIIPAN_BA	51.76	4	DRB1*11:03
FNVAKSLQK	P30153|535|550	1	15	3	7	4	12	100	0.078	20.6	RFNVA	P0DTD1|5883|5897	2	6	RFNVA	NETMHCIIPAN_BA	51.76	4	DRB1*11:03
FNVAKSLQK	P30153|535|550	1	15	3	7	4	12	100	0.063	20.9	RFNVA	P0DTD1|5879|5893	6	10	RFNVA	NETMHCIIPAN_BA	253.2	5.9	DRB1*15:02
FNVAKSLQK	P30153|535|550	1	15	3	7	4	12	100	0.069	20.7	RFNVA	P0DTD1|5881|5895	4	8	RFNVA	NETMHCIIPAN_BA	253.2	5.9	DRB1*15:02
FNVAKSLQK	P30153|535|550	1	15	3	7	4	12	100	0.071	20.7	RFNVA	P0DTD1|5882|5896	3	7	RFNVA	NETMHCIIPAN_BA	253.2	5.9	DRB1*15:02
FNVAKSLQK	P30153|535|550	1	15	3	7	4	12	100	0.078	20.6	RFNVA	P0DTD1|5883|5897	2	6	RFNVA	NETMHCIIPAN_BA	253.2	5.9	DRB1*15:02
FNVAKSLQK	P30153|535|550	1	15	3	7	4	12	100	0.063	20.9	RFNVA	P0DTD1|5879|5893	6	10	RFNVA	NETMHCIIPAN_BA	321.57	4.1	DRB1*01:03
FNVAKSLQK	P30153|535|550	1	15	3	7	4	12	100	0.069	20.7	RFNVA	P0DTD1|5881|5895	4	8	RFNVA	NETMHCIIPAN_BA	321.57	4.1	DRB1*01:03
FNVAKSLQK	P30153|535|550	1	15	3	7	4	12	100	0.071	20.7	RFNVA	P0DTD1|5882|5896	3	7	RFNVA	NETMHCIIPAN_BA	321.57	4.1	DRB1*01:03
FNVAKSLQK	P30153|535|550	1	15	3	7	4	12	100	0.078	20.6	RFNVA	P0DTD1|5883|5897	2	6	RFNVA	NETMHCIIPAN_BA	321.57	4.1	DRB1*01:03
FNVAKSLQK	P30153|535|550	1	15	3	7	4	12	100	0.063	20.9	RFNVA	P0DTD1|5879|5893	6	10	RFNVA	NETMHCIIPAN_EL	0.31712	5.6	DRB1*01:01
FNVAKSLQK	P30153|535|550	1	15	3	7	4	12	100	0.069	20.7	RFNVA	P0DTD1|5881|5895	4	8	RFNVA	NETMHCIIPAN_EL	0.31712	5.6	DRB1*01:01
FNVAKSLQK	P30153|535|550	1	15	3	7	4	12	100	0.071	20.7	RFNVA	P0DTD1|5882|5896	3	7	RFNVA	NETMHCIIPAN_EL	0.31712	5.6	DRB1*01:01
FNVAKSLQK	P30153|535|550	1	15	3	7	4	12	100	0.078	20.6	RFNVA	P0DTD1|5883|5897	2	6	RFNVA	NETMHCIIPAN_EL	0.31712	5.6	DRB1*01:01
FNVAKSLQK	P30153|535|550	1	15	3	7	4	12	100	0.063	20.9	RFNVA	P0DTD1|5879|5893	6	10	RFNVA	NETMHCIIPAN_BA	73.42	4.2	DRB1*09:01
FNVAKSLQK	P30153|535|550	1	15	3	7	4	12	100	0.069	20.7	RFNVA	P0DTD1|5881|5895	4	8	RFNVA	NETMHCIIPAN_BA	73.42	4.2	DRB1*09:01
FNVAKSLQK	P30153|535|550	1	15	3	7	4	12	100	0.071	20.7	RFNVA	P0DTD1|5882|5896	3	7	RFNVA	NETMHCIIPAN_BA	73.42	4.2	DRB1*09:01
FNVAKSLQK	P30153|535|550	1	15	3	7	4	12	100	0.078	20.6	RFNVA	P0DTD1|5883|5897	2	6	RFNVA	NETMHCIIPAN_BA	73.42	4.2	DRB1*09:01
FNVAKSLQK	P30153|535|550	1	15	3	7	4	12	100	0.063	20.9	RFNVA	P0DTD1|5879|5893	6	10	RFNVA	NETMHCIIPAN_BA	5738.96	4.5	DRB1*03:02
FNVAKSLQK	P30153|535|550	1	15	3	7	4	12	100	0.069	20.7	RFNVA	P0DTD1|5881|5895	4	8	RFNVA	NETMHCIIPAN_BA	5738.96	4.5	DRB1*03:02
FNVAKSLQK	P30153|535|550	1	15	3	7	4	12	100	0.071	20.7	RFNVA	P0DTD1|5882|5896	3	7	RFNVA	NETMHCIIPAN_BA	5738.96	4.5	DRB1*03:02
FNVAKSLQK	P30153|535|550	1	15	3	7	4	12	100	0.078	20.6	RFNVA	P0DTD1|5883|5897	2	6	RFNVA	NETMHCIIPAN_BA	5738.96	4.5	DRB1*03:02
FNVAKSLQK	P30153|535|550	1	15	3	7	4	12	100	0.063	20.9	RFNVA	P0DTD1|5879|5893	6	10	RFNVA	CNNPEPRED	0.73	4.23	DRB1*04:04
FNVAKSLQK	P30153|535|550	1	15	3	7	4	12	100	0.069	20.7	RFNVA	P0DTD1|5881|5895	4	8	RFNVA	CNNPEPRED	0.73	4.23	DRB1*04:04
FNVAKSLQK	P30153|535|550	1	15	3	7	4	12	100	0.071	20.7	RFNVA	P0DTD1|5882|5896	3	7	RFNVA	CNNPEPRED	0.73	4.23	DRB1*04:04
FNVAKSLQK	P30153|535|550	1	15	3	7	4	12	100	0.078	20.6	RFNVA	P0DTD1|5883|5897	2	6	RFNVA	CNNPEPRED	0.73	4.23	DRB1*04:04
FNVAKSLQK	P30153|535|550	1	15	3	7	4	12	100	0.063	20.9	RFNVA	P0DTD1|5879|5893	6	10	RFNVA	NETMHCIIPAN_EL	0.366447	4.3	DRB1*04:01
FNVAKSLQK	P30153|535|550	1	15	3	7	4	12	100	0.069	20.7	RFNVA	P0DTD1|5881|5895	4	8	RFNVA	NETMHCIIPAN_EL	0.366447	4.3	DRB1*04:01
FNVAKSLQK	P30153|535|550	1	15	3	7	4	12	100	0.071	20.7	RFNVA	P0DTD1|5882|5896	3	7	RFNVA	NETMHCIIPAN_EL	0.366447	4.3	DRB1*04:01
FNVAKSLQK	P30153|535|550	1	15	3	7	4	12	100	0.078	20.6	RFNVA	P0DTD1|5883|5897	2	6	RFNVA	NETMHCIIPAN_EL	0.366447	4.3	DRB1*04:01
FNVAKSLQK	P30153|535|550	1	15	3	7	4	12	100	0.063	20.9	RFNVA	P0DTD1|5879|5893	6	10	RFNVA	NETMHCIIPAN_BA	427.27	5.2	DRB1*08:03
FNVAKSLQK	P30153|535|550	1	15	3	7	4	12	100	0.069	20.7	RFNVA	P0DTD1|5881|5895	4	8	RFNVA	NETMHCIIPAN_BA	427.27	5.2	DRB1*08:03
FNVAKSLQK	P30153|535|550	1	15	3	7	4	12	100	0.071	20.7	RFNVA	P0DTD1|5882|5896	3	7	RFNVA	NETMHCIIPAN_BA	427.27	5.2	DRB1*08:03
FNVAKSLQK	P30153|535|550	1	15	3	7	4	12	100	0.078	20.6	RFNVA	P0DTD1|5883|5897	2	6	RFNVA	NETMHCIIPAN_BA	427.27	5.2	DRB1*08:03
FNVAKSLQK	P30153|535|550	1	15	3	7	4	12	100	0.063	20.9	RFNVA	P0DTD1|5879|5893	6	10	RFNVA	NETMHCIIPAN_BA	390.98	5.3	DRB1*14:05
FNVAKSLQK	P30153|535|550	1	15	3	7	4	12	100	0.069	20.7	RFNVA	P0DTD1|5881|5895	4	8	RFNVA	NETMHCIIPAN_BA	390.98	5.3	DRB1*14:05
FNVAKSLQK	P30153|535|550	1	15	3	7	4	12	100	0.071	20.7	RFNVA	P0DTD1|5882|5896	3	7	RFNVA	NETMHCIIPAN_BA	390.98	5.3	DRB1*14:05
FNVAKSLQK	P30153|535|550	1	15	3	7	4	12	100	0.078	20.6	RFNVA	P0DTD1|5883|5897	2	6	RFNVA	NETMHCIIPAN_BA	390.98	5.3	DRB1*14:05
FNVAKSLQK	P30153|535|550	1	15	3	7	4	12	100	0.063	20.9	RFNVA	P0DTD1|5879|5893	6	10	RFNVA	NETMHCIIPAN_BA	37.2	6	DRB1*10:01
FNVAKSLQK	P30153|535|550	1	15	3	7	4	12	100	0.069	20.7	RFNVA	P0DTD1|5881|5895	4	8	RFNVA	NETMHCIIPAN_BA	37.2	6	DRB1*10:01
FNVAKSLQK	P30153|535|550	1	15	3	7	4	12	100	0.071	20.7	RFNVA	P0DTD1|5882|5896	3	7	RFNVA	NETMHCIIPAN_BA	37.2	6	DRB1*10:01
FNVAKSLQK	P30153|535|550	1	15	3	7	4	12	100	0.078	20.6	RFNVA	P0DTD1|5883|5897	2	6	RFNVA	NETMHCIIPAN_BA	37.2	6	DRB1*10:01
FNVAKSLQK	P30153|535|550	1	15	3	7	4	12	100	0.063	20.9	RFNVA	P0DTD1|5879|5893	6	10	RFNVA	NETMHCIIPAN_BA	2876.72	6	DRB1*03:03
FNVAKSLQK	P30153|535|550	1	15	3	7	4	12	100	0.069	20.7	RFNVA	P0DTD1|5881|5895	4	8	RFNVA	NETMHCIIPAN_BA	2876.72	6	DRB1*03:03
FNVAKSLQK	P30153|535|550	1	15	3	7	4	12	100	0.071	20.7	RFNVA	P0DTD1|5882|5896	3	7	RFNVA	NETMHCIIPAN_BA	2876.72	6	DRB1*03:03
FNVAKSLQK	P30153|535|550	1	15	3	7	4	12	100	0.078	20.6	RFNVA	P0DTD1|5883|5897	2	6	RFNVA	NETMHCIIPAN_BA	2876.72	6	DRB1*03:03
FNVAKSLQK	P30153|535|550	1	15	3	7	4	12	100	0.063	20.9	RFNVA	P0DTD1|5879|5893	6	10	RFNVA	NETMHCIIPAN_BA	239.27	3.5	DRB1*13:03
FNVAKSLQK	P30153|535|550	1	15	3	7	4	12	100	0.069	20.7	RFNVA	P0DTD1|5881|5895	4	8	RFNVA	NETMHCIIPAN_BA	239.27	3.5	DRB1*13:03
FNVAKSLQK	P30153|535|550	1	15	3	7	4	12	100	0.071	20.7	RFNVA	P0DTD1|5882|5896	3	7	RFNVA	NETMHCIIPAN_BA	239.27	3.5	DRB1*13:03
FNVAKSLQK	P30153|535|550	1	15	3	7	4	12	100	0.078	20.6	RFNVA	P0DTD1|5883|5897	2	6	RFNVA	NETMHCIIPAN_BA	239.27	3.5	DRB1*13:03
FNVAKSLQK	P30153|535|550	1	15	3	7	4	12	100	0.063	20.9	RFNVA	P0DTD1|5879|5893	6	10	RFNVA	NETMHCIIPAN_BA	54.28	3.5	DRB1*13:02
FNVAKSLQK	P30153|535|550	1	15	3	7	4	12	100	0.069	20.7	RFNVA	P0DTD1|5881|5895	4	8	RFNVA	NETMHCIIPAN_BA	54.28	3.5	DRB1*13:02
FNVAKSLQK	P30153|535|550	1	15	3	7	4	12	100	0.071	20.7	RFNVA	P0DTD1|5882|5896	3	7	RFNVA	NETMHCIIPAN_BA	54.28	3.5	DRB1*13:02
FNVAKSLQK	P30153|535|550	1	15	3	7	4	12	100	0.078	20.6	RFNVA	P0DTD1|5883|5897	2	6	RFNVA	NETMHCIIPAN_BA	54.28	3.5	DRB1*13:02
FNVAKSLQK	P30153|535|550	1	15	3	7	4	12	100	0.063	20.9	RFNVA	P0DTD1|5879|5893	6	10	RFNVA	NETMHCIIPAN_EL	0.362966	3.5	DRB1*08:03
FNVAKSLQK	P30153|535|550	1	15	3	7	4	12	100	0.069	20.7	RFNVA	P0DTD1|5881|5895	4	8	RFNVA	NETMHCIIPAN_EL	0.362966	3.5	DRB1*08:03
FNVAKSLQK	P30153|535|550	1	15	3	7	4	12	100	0.071	20.7	RFNVA	P0DTD1|5882|5896	3	7	RFNVA	NETMHCIIPAN_EL	0.362966	3.5	DRB1*08:03
FNVAKSLQK	P30153|535|550	1	15	3	7	4	12	100	0.078	20.6	RFNVA	P0DTD1|5883|5897	2	6	RFNVA	NETMHCIIPAN_EL	0.362966	3.5	DRB1*08:03
FNVAKSLQK	P30153|535|550	1	15	3	7	4	12	100	0.063	20.9	RFNVA	P0DTD1|5879|5893	6	10	RFNVA	NETMHCIIPAN_EL	0.423147	6.8	DRB1*11:02
FNVAKSLQK	P30153|535|550	1	15	3	7	4	12	100	0.069	20.7	RFNVA	P0DTD1|5881|5895	4	8	RFNVA	NETMHCIIPAN_EL	0.423147	6.8	DRB1*11:02
FNVAKSLQK	P30153|535|550	1	15	3	7	4	12	100	0.071	20.7	RFNVA	P0DTD1|5882|5896	3	7	RFNVA	NETMHCIIPAN_EL	0.423147	6.8	DRB1*11:02
FNVAKSLQK	P30153|535|550	1	15	3	7	4	12	100	0.078	20.6	RFNVA	P0DTD1|5883|5897	2	6	RFNVA	NETMHCIIPAN_EL	0.423147	6.8	DRB1*11:02
FNVAKSLQK	P30153|535|550	1	15	3	7	4	12	100	0.063	20.9	RFNVA	P0DTD1|5879|5893	6	10	RFNVA	NETMHCIIPAN_BA	40.32	3.5	DRB1*11:04
FNVAKSLQK	P30153|535|550	1	15	3	7	4	12	100	0.069	20.7	RFNVA	P0DTD1|5881|5895	4	8	RFNVA	NETMHCIIPAN_BA	40.32	3.5	DRB1*11:04
FNVAKSLQK	P30153|535|550	1	15	3	7	4	12	100	0.071	20.7	RFNVA	P0DTD1|5882|5896	3	7	RFNVA	NETMHCIIPAN_BA	40.32	3.5	DRB1*11:04
FNVAKSLQK	P30153|535|550	1	15	3	7	4	12	100	0.078	20.6	RFNVA	P0DTD1|5883|5897	2	6	RFNVA	NETMHCIIPAN_BA	40.32	3.5	DRB1*11:04
FNVAKSLQK	P30153|535|550	1	15	3	7	4	12	100	0.063	20.9	RFNVA	P0DTD1|5879|5893	6	10	RFNVA	NETMHCIIPAN_EL	0.423147	6.8	DRB1*13:01
FNVAKSLQK	P30153|535|550	1	15	3	7	4	12	100	0.069	20.7	RFNVA	P0DTD1|5881|5895	4	8	RFNVA	NETMHCIIPAN_EL	0.423147	6.8	DRB1*13:01
FNVAKSLQK	P30153|535|550	1	15	3	7	4	12	100	0.071	20.7	RFNVA	P0DTD1|5882|5896	3	7	RFNVA	NETMHCIIPAN_EL	0.423147	6.8	DRB1*13:01
FNVAKSLQK	P30153|535|550	1	15	3	7	4	12	100	0.078	20.6	RFNVA	P0DTD1|5883|5897	2	6	RFNVA	NETMHCIIPAN_EL	0.423147	6.8	DRB1*13:01
FNVAKSLQK	P30153|535|550	1	15	3	7	4	12	100	0.063	20.9	RFNVA	P0DTD1|5879|5893	6	10	RFNVA	NETMHCIIPAN_EL	0.302029	6.7	DRB1*14:05
FNVAKSLQK	P30153|535|550	1	15	3	7	4	12	100	0.069	20.7	RFNVA	P0DTD1|5881|5895	4	8	RFNVA	NETMHCIIPAN_EL	0.302029	6.7	DRB1*14:05
FNVAKSLQK	P30153|535|550	1	15	3	7	4	12	100	0.071	20.7	RFNVA	P0DTD1|5882|5896	3	7	RFNVA	NETMHCIIPAN_EL	0.302029	6.7	DRB1*14:05
FNVAKSLQK	P30153|535|550	1	15	3	7	4	12	100	0.078	20.6	RFNVA	P0DTD1|5883|5897	2	6	RFNVA	NETMHCIIPAN_EL	0.302029	6.7	DRB1*14:05
FNVAKSLQK	P30153|535|550	1	15	3	7	4	12	100	0.063	20.9	RFNVA	P0DTD1|5879|5893	6	10	RFNVA	NETMHCIIPAN_BA	70.17	6.7	DRB1*13:04
FNVAKSLQK	P30153|535|550	1	15	3	7	4	12	100	0.069	20.7	RFNVA	P0DTD1|5881|5895	4	8	RFNVA	NETMHCIIPAN_BA	70.17	6.7	DRB1*13:04
FNVAKSLQK	P30153|535|550	1	15	3	7	4	12	100	0.071	20.7	RFNVA	P0DTD1|5882|5896	3	7	RFNVA	NETMHCIIPAN_BA	70.17	6.7	DRB1*13:04
FNVAKSLQK	P30153|535|550	1	15	3	7	4	12	100	0.078	20.6	RFNVA	P0DTD1|5883|5897	2	6	RFNVA	NETMHCIIPAN_BA	70.17	6.7	DRB1*13:04
FNVAKSLQK	P30153|535|550	1	15	3	7	4	12	100	0.063	20.9	RFNVA	P0DTD1|5879|5893	6	10	RFNVA	NETMHCIIPAN_EL	0.316494	4.7	DRB1*16:02
FNVAKSLQK	P30153|535|550	1	15	3	7	4	12	100	0.069	20.7	RFNVA	P0DTD1|5881|5895	4	8	RFNVA	NETMHCIIPAN_EL	0.316494	4.7	DRB1*16:02
FNVAKSLQK	P30153|535|550	1	15	3	7	4	12	100	0.071	20.7	RFNVA	P0DTD1|5882|5896	3	7	RFNVA	NETMHCIIPAN_EL	0.316494	4.7	DRB1*16:02
FNVAKSLQK	P30153|535|550	1	15	3	7	4	12	100	0.078	20.6	RFNVA	P0DTD1|5883|5897	2	6	RFNVA	NETMHCIIPAN_EL	0.316494	4.7	DRB1*16:02
FNVAKSLQK	P30153|535|550	1	15	3	7	4	12	100	0.063	20.9	RFNVA	P0DTD1|5879|5893	6	10	RFNVA	NETMHCIIPAN_EL	0.462745	5	DRB1*08:01
FNVAKSLQK	P30153|535|550	1	15	3	7	4	12	100	0.069	20.7	RFNVA	P0DTD1|5881|5895	4	8	RFNVA	NETMHCIIPAN_EL	0.462745	5	DRB1*08:01
FNVAKSLQK	P30153|535|550	1	15	3	7	4	12	100	0.071	20.7	RFNVA	P0DTD1|5882|5896	3	7	RFNVA	NETMHCIIPAN_EL	0.462745	5	DRB1*08:01
FNVAKSLQK	P30153|535|550	1	15	3	7	4	12	100	0.078	20.6	RFNVA	P0DTD1|5883|5897	2	6	RFNVA	NETMHCIIPAN_EL	0.462745	5	DRB1*08:01
FNVAKSLQK	P30153|535|550	1	15	3	7	4	12	100	0.063	20.9	RFNVA	P0DTD1|5879|5893	6	10	RFNVA	NETMHCIIPAN_EL	0.368287	6.4	DRB1*11:03
FNVAKSLQK	P30153|535|550	1	15	3	7	4	12	100	0.069	20.7	RFNVA	P0DTD1|5881|5895	4	8	RFNVA	NETMHCIIPAN_EL	0.368287	6.4	DRB1*11:03
FNVAKSLQK	P30153|535|550	1	15	3	7	4	12	100	0.071	20.7	RFNVA	P0DTD1|5882|5896	3	7	RFNVA	NETMHCIIPAN_EL	0.368287	6.4	DRB1*11:03
FNVAKSLQK	P30153|535|550	1	15	3	7	4	12	100	0.078	20.6	RFNVA	P0DTD1|5883|5897	2	6	RFNVA	NETMHCIIPAN_EL	0.368287	6.4	DRB1*11:03
FNVAKSLQK	P30153|535|550	1	15	3	7	4	12	100	0.063	20.9	RFNVA	P0DTD1|5879|5893	6	10	RFNVA	NETMHCIIPAN_BA	63.76	5.1	DRB1*07:01
FNVAKSLQK	P30153|535|550	1	15	3	7	4	12	100	0.069	20.7	RFNVA	P0DTD1|5881|5895	4	8	RFNVA	NETMHCIIPAN_BA	63.76	5.1	DRB1*07:01
FNVAKSLQK	P30153|535|550	1	15	3	7	4	12	100	0.071	20.7	RFNVA	P0DTD1|5882|5896	3	7	RFNVA	NETMHCIIPAN_BA	63.76	5.1	DRB1*07:01
FNVAKSLQK	P30153|535|550	1	15	3	7	4	12	100	0.078	20.6	RFNVA	P0DTD1|5883|5897	2	6	RFNVA	NETMHCIIPAN_BA	63.76	5.1	DRB1*07:01
FNVAKSLQK	P30153|535|550	1	15	3	7	4	12	100	0.063	20.9	RFNVA	P0DTD1|5879|5893	6	10	RFNVA	NETMHCIIPAN_BA	98.36	3.6	DRB1*04:01
FNVAKSLQK	P30153|535|550	1	15	3	7	4	12	100	0.069	20.7	RFNVA	P0DTD1|5881|5895	4	8	RFNVA	NETMHCIIPAN_BA	98.36	3.6	DRB1*04:01
FNVAKSLQK	P30153|535|550	1	15	3	7	4	12	100	0.071	20.7	RFNVA	P0DTD1|5882|5896	3	7	RFNVA	NETMHCIIPAN_BA	98.36	3.6	DRB1*04:01
FNVAKSLQK	P30153|535|550	1	15	3	7	4	12	100	0.078	20.6	RFNVA	P0DTD1|5883|5897	2	6	RFNVA	NETMHCIIPAN_BA	98.36	3.6	DRB1*04:01
FNVAKSLQK	P30153|535|550	1	15	3	7	4	12	100	0.063	20.9	RFNVA	P0DTD1|5879|5893	6	10	RFNVA	CNNPEPRED	0.622	6.36	DRB1*04:05
FNVAKSLQK	P30153|535|550	1	15	3	7	4	12	100	0.069	20.7	RFNVA	P0DTD1|5881|5895	4	8	RFNVA	CNNPEPRED	0.622	6.36	DRB1*04:05
FNVAKSLQK	P30153|535|550	1	15	3	7	4	12	100	0.071	20.7	RFNVA	P0DTD1|5882|5896	3	7	RFNVA	CNNPEPRED	0.622	6.36	DRB1*04:05
FNVAKSLQK	P30153|535|550	1	15	3	7	4	12	100	0.078	20.6	RFNVA	P0DTD1|5883|5897	2	6	RFNVA	CNNPEPRED	0.622	6.36	DRB1*04:05
FNVAKSLQK	P30153|535|550	1	15	3	7	4	12	100	0.063	20.9	RFNVA	P0DTD1|5879|5893	6	10	RFNVA	NETMHCIIPAN_BA	47.09	3.6	DRB1*11:03
FNVAKSLQK	P30153|535|550	1	15	3	7	4	12	100	0.069	20.7	RFNVA	P0DTD1|5881|5895	4	8	RFNVA	NETMHCIIPAN_BA	47.09	3.6	DRB1*11:03
FNVAKSLQK	P30153|535|550	1	15	3	7	4	12	100	0.071	20.7	RFNVA	P0DTD1|5882|5896	3	7	RFNVA	NETMHCIIPAN_BA	47.09	3.6	DRB1*11:03
FNVAKSLQK	P30153|535|550	1	15	3	7	4	12	100	0.078	20.6	RFNVA	P0DTD1|5883|5897	2	6	RFNVA	NETMHCIIPAN_BA	47.09	3.6	DRB1*11:03
FNVAKSLQK	P30153|535|550	1	15	3	7	4	12	100	0.063	20.9	RFNVA	P0DTD1|5879|5893	6	10	RFNVA	NETMHCIIPAN_BA	51.14	4.6	DRB1*13:01
FNVAKSLQK	P30153|535|550	1	15	3	7	4	12	100	0.069	20.7	RFNVA	P0DTD1|5881|5895	4	8	RFNVA	NETMHCIIPAN_BA	51.14	4.6	DRB1*13:01
FNVAKSLQK	P30153|535|550	1	15	3	7	4	12	100	0.071	20.7	RFNVA	P0DTD1|5882|5896	3	7	RFNVA	NETMHCIIPAN_BA	51.14	4.6	DRB1*13:01
FNVAKSLQK	P30153|535|550	1	15	3	7	4	12	100	0.078	20.6	RFNVA	P0DTD1|5883|5897	2	6	RFNVA	NETMHCIIPAN_BA	51.14	4.6	DRB1*13:01
FNVAKSLQK	P30153|535|550	1	15	3	7	4	12	100	0.063	20.9	RFNVA	P0DTD1|5879|5893	6	10	RFNVA	NETMHCIIPAN_BA	49.66	3.8	DRB1*07:01
FNVAKSLQK	P30153|535|550	1	15	3	7	4	12	100	0.069	20.7	RFNVA	P0DTD1|5881|5895	4	8	RFNVA	NETMHCIIPAN_BA	49.66	3.8	DRB1*07:01
FNVAKSLQK	P30153|535|550	1	15	3	7	4	12	100	0.071	20.7	RFNVA	P0DTD1|5882|5896	3	7	RFNVA	NETMHCIIPAN_BA	49.66	3.8	DRB1*07:01
FNVAKSLQK	P30153|535|550	1	15	3	7	4	12	100	0.078	20.6	RFNVA	P0DTD1|5883|5897	2	6	RFNVA	NETMHCIIPAN_BA	49.66	3.8	DRB1*07:01
FNVAKSLQK	P30153|535|550	1	15	3	7	4	12	100	0.063	20.9	RFNVA	P0DTD1|5879|5893	6	10	RFNVA	NETMHCIIPAN_BA	15.6	3.9	DRB1*01:01
FNVAKSLQK	P30153|535|550	1	15	3	7	4	12	100	0.069	20.7	RFNVA	P0DTD1|5881|5895	4	8	RFNVA	NETMHCIIPAN_BA	15.6	3.9	DRB1*01:01
FNVAKSLQK	P30153|535|550	1	15	3	7	4	12	100	0.071	20.7	RFNVA	P0DTD1|5882|5896	3	7	RFNVA	NETMHCIIPAN_BA	15.6	3.9	DRB1*01:01
FNVAKSLQK	P30153|535|550	1	15	3	7	4	12	100	0.078	20.6	RFNVA	P0DTD1|5883|5897	2	6	RFNVA	NETMHCIIPAN_BA	15.6	3.9	DRB1*01:01
FNVAKSLQK	P30153|535|550	1	15	3	7	4	12	100	0.063	20.9	RFNVA	P0DTD1|5879|5893	6	10	RFNVA	CNNPEPRED	0.554	6.2	DPA1*02:02/DPB1*05:01
FNVAKSLQK	P30153|535|550	1	15	3	7	4	12	100	0.069	20.7	RFNVA	P0DTD1|5881|5895	4	8	RFNVA	CNNPEPRED	0.554	6.2	DPA1*02:02/DPB1*05:01
FNVAKSLQK	P30153|535|550	1	15	3	7	4	12	100	0.071	20.7	RFNVA	P0DTD1|5882|5896	3	7	RFNVA	CNNPEPRED	0.554	6.2	DPA1*02:02/DPB1*05:01
FNVAKSLQK	P30153|535|550	1	15	3	7	4	12	100	0.078	20.6	RFNVA	P0DTD1|5883|5897	2	6	RFNVA	CNNPEPRED	0.554	6.2	DPA1*02:02/DPB1*05:01
FNVAKSLQK	P30153|535|550	1	15	3	7	4	12	100	0.063	20.9	RFNVA	P0DTD1|5879|5893	6	10	RFNVA	NETMHCIIPAN_BA	18.91	5.1	DRB1*01:01
FNVAKSLQK	P30153|535|550	1	15	3	7	4	12	100	0.069	20.7	RFNVA	P0DTD1|5881|5895	4	8	RFNVA	NETMHCIIPAN_BA	18.91	5.1	DRB1*01:01
FNVAKSLQK	P30153|535|550	1	15	3	7	4	12	100	0.071	20.7	RFNVA	P0DTD1|5882|5896	3	7	RFNVA	NETMHCIIPAN_BA	18.91	5.1	DRB1*01:01
FNVAKSLQK	P30153|535|550	1	15	3	7	4	12	100	0.078	20.6	RFNVA	P0DTD1|5883|5897	2	6	RFNVA	NETMHCIIPAN_BA	18.91	5.1	DRB1*01:01
FNVAKSLQK	P30153|535|550	1	15	3	7	4	12	100	0.063	20.9	RFNVA	P0DTD1|5879|5893	6	10	RFNVA	NETMHCIIPAN_EL	0.236959	8.4	DRB1*13:05
FNVAKSLQK	P30153|535|550	1	15	3	7	4	12	100	0.069	20.7	RFNVA	P0DTD1|5881|5895	4	8	RFNVA	NETMHCIIPAN_EL	0.236959	8.4	DRB1*13:05
FNVAKSLQK	P30153|535|550	1	15	3	7	4	12	100	0.071	20.7	RFNVA	P0DTD1|5882|5896	3	7	RFNVA	NETMHCIIPAN_EL	0.236959	8.4	DRB1*13:05
FNVAKSLQK	P30153|535|550	1	15	3	7	4	12	100	0.078	20.6	RFNVA	P0DTD1|5883|5897	2	6	RFNVA	NETMHCIIPAN_EL	0.236959	8.4	DRB1*13:05
FNVAKSLQK	P30153|535|550	1	15	3	7	4	12	100	0.063	20.9	RFNVA	P0DTD1|5879|5893	6	10	RFNVA	NETMHCIIPAN_EL	0.198137	8.4	DRB1*01:03
FNVAKSLQK	P30153|535|550	1	15	3	7	4	12	100	0.069	20.7	RFNVA	P0DTD1|5881|5895	4	8	RFNVA	NETMHCIIPAN_EL	0.198137	8.4	DRB1*01:03
FNVAKSLQK	P30153|535|550	1	15	3	7	4	12	100	0.071	20.7	RFNVA	P0DTD1|5882|5896	3	7	RFNVA	NETMHCIIPAN_EL	0.198137	8.4	DRB1*01:03
FNVAKSLQK	P30153|535|550	1	15	3	7	4	12	100	0.078	20.6	RFNVA	P0DTD1|5883|5897	2	6	RFNVA	NETMHCIIPAN_EL	0.198137	8.4	DRB1*01:03
FNVAKSLQK	P30153|535|550	1	15	3	7	4	12	100	0.063	20.9	RFNVA	P0DTD1|5879|5893	6	10	RFNVA	NETMHCIIPAN_BA	35.82	0.47	DRB1*16:01
FNVAKSLQK	P30153|535|550	1	15	3	7	4	12	100	0.069	20.7	RFNVA	P0DTD1|5881|5895	4	8	RFNVA	NETMHCIIPAN_BA	35.82	0.47	DRB1*16:01
FNVAKSLQK	P30153|535|550	1	15	3	7	4	12	100	0.071	20.7	RFNVA	P0DTD1|5882|5896	3	7	RFNVA	NETMHCIIPAN_BA	35.82	0.47	DRB1*16:01
FNVAKSLQK	P30153|535|550	1	15	3	7	4	12	100	0.078	20.6	RFNVA	P0DTD1|5883|5897	2	6	RFNVA	NETMHCIIPAN_BA	35.82	0.47	DRB1*16:01
FNVAKSLQK	P30153|535|550	1	15	3	7	4	12	100	0.063	20.9	RFNVA	P0DTD1|5879|5893	6	10	RFNVA	CNNPEPRED	1.002	0.7	DRB5*01:01
FNVAKSLQK	P30153|535|550	1	15	3	7	4	12	100	0.069	20.7	RFNVA	P0DTD1|5881|5895	4	8	RFNVA	CNNPEPRED	1.002	0.7	DRB5*01:01
FNVAKSLQK	P30153|535|550	1	15	3	7	4	12	100	0.071	20.7	RFNVA	P0DTD1|5882|5896	3	7	RFNVA	CNNPEPRED	1.002	0.7	DRB5*01:01
FNVAKSLQK	P30153|535|550	1	15	3	7	4	12	100	0.078	20.6	RFNVA	P0DTD1|5883|5897	2	6	RFNVA	CNNPEPRED	1.002	0.7	DRB5*01:01
FNVAKSLQK	P30153|535|550	1	15	3	7	4	12	100	0.063	20.9	RFNVA	P0DTD1|5879|5893	6	10	RFNVA	NETMHCIIPAN_BA	19.24	0.81	DRB1*13:02
FNVAKSLQK	P30153|535|550	1	15	3	7	4	12	100	0.069	20.7	RFNVA	P0DTD1|5881|5895	4	8	RFNVA	NETMHCIIPAN_BA	19.24	0.81	DRB1*13:02
FNVAKSLQK	P30153|535|550	1	15	3	7	4	12	100	0.071	20.7	RFNVA	P0DTD1|5882|5896	3	7	RFNVA	NETMHCIIPAN_BA	19.24	0.81	DRB1*13:02
FNVAKSLQK	P30153|535|550	1	15	3	7	4	12	100	0.078	20.6	RFNVA	P0DTD1|5883|5897	2	6	RFNVA	NETMHCIIPAN_BA	19.24	0.81	DRB1*13:02
FNVAKSLQK	P30153|535|550	1	15	3	7	4	12	100	0.063	20.9	RFNVA	P0DTD1|5879|5893	6	10	RFNVA	NETMHCIIPAN_BA	96.29	0.89	DRB1*14:02
FNVAKSLQK	P30153|535|550	1	15	3	7	4	12	100	0.069	20.7	RFNVA	P0DTD1|5881|5895	4	8	RFNVA	NETMHCIIPAN_BA	96.29	0.89	DRB1*14:02
FNVAKSLQK	P30153|535|550	1	15	3	7	4	12	100	0.071	20.7	RFNVA	P0DTD1|5882|5896	3	7	RFNVA	NETMHCIIPAN_BA	96.29	0.89	DRB1*14:02
FNVAKSLQK	P30153|535|550	1	15	3	7	4	12	100	0.078	20.6	RFNVA	P0DTD1|5883|5897	2	6	RFNVA	NETMHCIIPAN_BA	96.29	0.89	DRB1*14:02
FNVAKSLQK	P30153|535|550	1	15	3	7	4	12	100	0.063	20.9	RFNVA	P0DTD1|5879|5893	6	10	RFNVA	NETMHCIIPAN_EL	0.615306	0.97	DRB1*16:02
FNVAKSLQK	P30153|535|550	1	15	3	7	4	12	100	0.069	20.7	RFNVA	P0DTD1|5881|5895	4	8	RFNVA	NETMHCIIPAN_EL	0.615306	0.97	DRB1*16:02
FNVAKSLQK	P30153|535|550	1	15	3	7	4	12	100	0.071	20.7	RFNVA	P0DTD1|5882|5896	3	7	RFNVA	NETMHCIIPAN_EL	0.615306	0.97	DRB1*16:02
FNVAKSLQK	P30153|535|550	1	15	3	7	4	12	100	0.078	20.6	RFNVA	P0DTD1|5883|5897	2	6	RFNVA	NETMHCIIPAN_EL	0.615306	0.97	DRB1*16:02
FNVAKSLQK	P30153|535|550	1	15	3	7	4	12	100	0.063	20.9	RFNVA	P0DTD1|5879|5893	6	10	RFNVA	NETMHCIIPAN_EL	0.236959	8.4	DRB1*11:01
FNVAKSLQK	P30153|535|550	1	15	3	7	4	12	100	0.069	20.7	RFNVA	P0DTD1|5881|5895	4	8	RFNVA	NETMHCIIPAN_EL	0.236959	8.4	DRB1*11:01
FNVAKSLQK	P30153|535|550	1	15	3	7	4	12	100	0.071	20.7	RFNVA	P0DTD1|5882|5896	3	7	RFNVA	NETMHCIIPAN_EL	0.236959	8.4	DRB1*11:01
FNVAKSLQK	P30153|535|550	1	15	3	7	4	12	100	0.078	20.6	RFNVA	P0DTD1|5883|5897	2	6	RFNVA	NETMHCIIPAN_EL	0.236959	8.4	DRB1*11:01
FNVAKSLQK	P30153|535|550	1	15	3	7	4	12	100	0.063	20.9	RFNVA	P0DTD1|5879|5893	6	10	RFNVA	NETMHCIIPAN_BA	43.81	1.1	DRB3*02:02
FNVAKSLQK	P30153|535|550	1	15	3	7	4	12	100	0.069	20.7	RFNVA	P0DTD1|5881|5895	4	8	RFNVA	NETMHCIIPAN_BA	43.81	1.1	DRB3*02:02
FNVAKSLQK	P30153|535|550	1	15	3	7	4	12	100	0.071	20.7	RFNVA	P0DTD1|5882|5896	3	7	RFNVA	NETMHCIIPAN_BA	43.81	1.1	DRB3*02:02
FNVAKSLQK	P30153|535|550	1	15	3	7	4	12	100	0.078	20.6	RFNVA	P0DTD1|5883|5897	2	6	RFNVA	NETMHCIIPAN_BA	43.81	1.1	DRB3*02:02
FNVAKSLQK	P30153|535|550	1	15	3	7	4	12	100	0.063	20.9	RFNVA	P0DTD1|5879|5893	6	10	RFNVA	CNNPEPRED	0.762	1.19	DRB1*16:01
FNVAKSLQK	P30153|535|550	1	15	3	7	4	12	100	0.069	20.7	RFNVA	P0DTD1|5881|5895	4	8	RFNVA	CNNPEPRED	0.762	1.19	DRB1*16:01
FNVAKSLQK	P30153|535|550	1	15	3	7	4	12	100	0.071	20.7	RFNVA	P0DTD1|5882|5896	3	7	RFNVA	CNNPEPRED	0.762	1.19	DRB1*16:01
FNVAKSLQK	P30153|535|550	1	15	3	7	4	12	100	0.078	20.6	RFNVA	P0DTD1|5883|5897	2	6	RFNVA	CNNPEPRED	0.762	1.19	DRB1*16:01
FNVAKSLQK	P30153|535|550	1	15	3	7	4	12	100	0.063	20.9	RFNVA	P0DTD1|5879|5893	6	10	RFNVA	CNNPEPRED	1.143	0.15	DRB5*01:01
FNVAKSLQK	P30153|535|550	1	15	3	7	4	12	100	0.069	20.7	RFNVA	P0DTD1|5881|5895	4	8	RFNVA	CNNPEPRED	1.143	0.15	DRB5*01:01
FNVAKSLQK	P30153|535|550	1	15	3	7	4	12	100	0.071	20.7	RFNVA	P0DTD1|5882|5896	3	7	RFNVA	CNNPEPRED	1.143	0.15	DRB5*01:01
FNVAKSLQK	P30153|535|550	1	15	3	7	4	12	100	0.078	20.6	RFNVA	P0DTD1|5883|5897	2	6	RFNVA	CNNPEPRED	1.143	0.15	DRB5*01:01
FNVAKSLQK	P30153|535|550	1	15	3	7	4	12	100	0.063	20.9	RFNVA	P0DTD1|5879|5893	6	10	RFNVA	NETMHCIIPAN_BA	33.4	0.37	DRB1*16:01
FNVAKSLQK	P30153|535|550	1	15	3	7	4	12	100	0.069	20.7	RFNVA	P0DTD1|5881|5895	4	8	RFNVA	NETMHCIIPAN_BA	33.4	0.37	DRB1*16:01
FNVAKSLQK	P30153|535|550	1	15	3	7	4	12	100	0.071	20.7	RFNVA	P0DTD1|5882|5896	3	7	RFNVA	NETMHCIIPAN_BA	33.4	0.37	DRB1*16:01
FNVAKSLQK	P30153|535|550	1	15	3	7	4	12	100	0.078	20.6	RFNVA	P0DTD1|5883|5897	2	6	RFNVA	NETMHCIIPAN_BA	33.4	0.37	DRB1*16:01
FNVAKSLQK	P30153|535|550	1	15	3	7	4	12	100	0.063	20.9	RFNVA	P0DTD1|5879|5893	6	10	RFNVA	NETMHCIIPAN_EL	0.841753	0.4	DRB1*16:01
FNVAKSLQK	P30153|535|550	1	15	3	7	4	12	100	0.069	20.7	RFNVA	P0DTD1|5881|5895	4	8	RFNVA	NETMHCIIPAN_EL	0.841753	0.4	DRB1*16:01
FNVAKSLQK	P30153|535|550	1	15	3	7	4	12	100	0.071	20.7	RFNVA	P0DTD1|5882|5896	3	7	RFNVA	NETMHCIIPAN_EL	0.841753	0.4	DRB1*16:01
FNVAKSLQK	P30153|535|550	1	15	3	7	4	12	100	0.078	20.6	RFNVA	P0DTD1|5883|5897	2	6	RFNVA	NETMHCIIPAN_EL	0.841753	0.4	DRB1*16:01
FNVAKSLQK	P30153|535|550	1	15	3	7	4	12	100	0.063	20.9	RFNVA	P0DTD1|5879|5893	6	10	RFNVA	NETMHCIIPAN_BA	104.84	1.2	DRB1*08:02
FNVAKSLQK	P30153|535|550	1	15	3	7	4	12	100	0.069	20.7	RFNVA	P0DTD1|5881|5895	4	8	RFNVA	NETMHCIIPAN_BA	104.84	1.2	DRB1*08:02
FNVAKSLQK	P30153|535|550	1	15	3	7	4	12	100	0.071	20.7	RFNVA	P0DTD1|5882|5896	3	7	RFNVA	NETMHCIIPAN_BA	104.84	1.2	DRB1*08:02
FNVAKSLQK	P30153|535|550	1	15	3	7	4	12	100	0.078	20.6	RFNVA	P0DTD1|5883|5897	2	6	RFNVA	NETMHCIIPAN_BA	104.84	1.2	DRB1*08:02
FNVAKSLQK	P30153|535|550	1	15	3	7	4	12	100	0.063	20.9	RFNVA	P0DTD1|5879|5893	6	10	RFNVA	NETMHCIIPAN_EL	0.325353	1.1	DRB1*14:02
FNVAKSLQK	P30153|535|550	1	15	3	7	4	12	100	0.069	20.7	RFNVA	P0DTD1|5881|5895	4	8	RFNVA	NETMHCIIPAN_EL	0.325353	1.1	DRB1*14:02
FNVAKSLQK	P30153|535|550	1	15	3	7	4	12	100	0.071	20.7	RFNVA	P0DTD1|5882|5896	3	7	RFNVA	NETMHCIIPAN_EL	0.325353	1.1	DRB1*14:02
FNVAKSLQK	P30153|535|550	1	15	3	7	4	12	100	0.078	20.6	RFNVA	P0DTD1|5883|5897	2	6	RFNVA	NETMHCIIPAN_EL	0.325353	1.1	DRB1*14:02
FNVAKSLQK	P30153|535|550	1	15	3	7	4	12	100	0.063	20.9	RFNVA	P0DTD1|5879|5893	6	10	RFNVA	NETMHCIIPAN_BA	128.35	1.8	DRB1*08:02
FNVAKSLQK	P30153|535|550	1	15	3	7	4	12	100	0.069	20.7	RFNVA	P0DTD1|5881|5895	4	8	RFNVA	NETMHCIIPAN_BA	128.35	1.8	DRB1*08:02
FNVAKSLQK	P30153|535|550	1	15	3	7	4	12	100	0.071	20.7	RFNVA	P0DTD1|5882|5896	3	7	RFNVA	NETMHCIIPAN_BA	128.35	1.8	DRB1*08:02
FNVAKSLQK	P30153|535|550	1	15	3	7	4	12	100	0.078	20.6	RFNVA	P0DTD1|5883|5897	2	6	RFNVA	NETMHCIIPAN_BA	128.35	1.8	DRB1*08:02
FNVAKSLQK	P30153|535|550	1	15	3	7	4	12	100	0.063	20.9	RFNVA	P0DTD1|5879|5893	6	10	RFNVA	NETMHCIIPAN_BA	460.29	9.1	DRB1*12:02
FNVAKSLQK	P30153|535|550	1	15	3	7	4	12	100	0.069	20.7	RFNVA	P0DTD1|5881|5895	4	8	RFNVA	NETMHCIIPAN_BA	460.29	9.1	DRB1*12:02
FNVAKSLQK	P30153|535|550	1	15	3	7	4	12	100	0.071	20.7	RFNVA	P0DTD1|5882|5896	3	7	RFNVA	NETMHCIIPAN_BA	460.29	9.1	DRB1*12:02
FNVAKSLQK	P30153|535|550	1	15	3	7	4	12	100	0.078	20.6	RFNVA	P0DTD1|5883|5897	2	6	RFNVA	NETMHCIIPAN_BA	460.29	9.1	DRB1*12:02
FNVAKSLQK	P30153|535|550	1	15	3	7	4	12	100	0.063	20.9	RFNVA	P0DTD1|5879|5893	6	10	RFNVA	NETMHCIIPAN_BA	102.89	1.9	DRB1*08:01
FNVAKSLQK	P30153|535|550	1	15	3	7	4	12	100	0.069	20.7	RFNVA	P0DTD1|5881|5895	4	8	RFNVA	NETMHCIIPAN_BA	102.89	1.9	DRB1*08:01
FNVAKSLQK	P30153|535|550	1	15	3	7	4	12	100	0.071	20.7	RFNVA	P0DTD1|5882|5896	3	7	RFNVA	NETMHCIIPAN_BA	102.89	1.9	DRB1*08:01
FNVAKSLQK	P30153|535|550	1	15	3	7	4	12	100	0.078	20.6	RFNVA	P0DTD1|5883|5897	2	6	RFNVA	NETMHCIIPAN_BA	102.89	1.9	DRB1*08:01
FNVAKSLQK	P30153|535|550	1	15	3	7	4	12	100	0.063	20.9	RFNVA	P0DTD1|5879|5893	6	10	RFNVA	NETMHCIIPAN_BA	191.14	1.9	DRB1*01:03
FNVAKSLQK	P30153|535|550	1	15	3	7	4	12	100	0.069	20.7	RFNVA	P0DTD1|5881|5895	4	8	RFNVA	NETMHCIIPAN_BA	191.14	1.9	DRB1*01:03
FNVAKSLQK	P30153|535|550	1	15	3	7	4	12	100	0.071	20.7	RFNVA	P0DTD1|5882|5896	3	7	RFNVA	NETMHCIIPAN_BA	191.14	1.9	DRB1*01:03
FNVAKSLQK	P30153|535|550	1	15	3	7	4	12	100	0.078	20.6	RFNVA	P0DTD1|5883|5897	2	6	RFNVA	NETMHCIIPAN_BA	191.14	1.9	DRB1*01:03
FNVAKSLQK	P30153|535|550	1	15	3	7	4	12	100	0.063	20.9	RFNVA	P0DTD1|5879|5893	6	10	RFNVA	NETMHCIIPAN_EL	0.555239	2	DRB1*08:02
FNVAKSLQK	P30153|535|550	1	15	3	7	4	12	100	0.069	20.7	RFNVA	P0DTD1|5881|5895	4	8	RFNVA	NETMHCIIPAN_EL	0.555239	2	DRB1*08:02
FNVAKSLQK	P30153|535|550	1	15	3	7	4	12	100	0.071	20.7	RFNVA	P0DTD1|5882|5896	3	7	RFNVA	NETMHCIIPAN_EL	0.555239	2	DRB1*08:02
FNVAKSLQK	P30153|535|550	1	15	3	7	4	12	100	0.078	20.6	RFNVA	P0DTD1|5883|5897	2	6	RFNVA	NETMHCIIPAN_EL	0.555239	2	DRB1*08:02
FNVAKSLQK	P30153|535|550	1	15	3	7	4	12	100	0.063	20.9	RFNVA	P0DTD1|5879|5893	6	10	RFNVA	CNNPEPRED	0.568	8.82	DRB1*04:05
FNVAKSLQK	P30153|535|550	1	15	3	7	4	12	100	0.069	20.7	RFNVA	P0DTD1|5881|5895	4	8	RFNVA	CNNPEPRED	0.568	8.82	DRB1*04:05
FNVAKSLQK	P30153|535|550	1	15	3	7	4	12	100	0.071	20.7	RFNVA	P0DTD1|5882|5896	3	7	RFNVA	CNNPEPRED	0.568	8.82	DRB1*04:05
FNVAKSLQK	P30153|535|550	1	15	3	7	4	12	100	0.078	20.6	RFNVA	P0DTD1|5883|5897	2	6	RFNVA	CNNPEPRED	0.568	8.82	DRB1*04:05
FNVAKSLQK	P30153|535|550	1	15	3	7	4	12	100	0.063	20.9	RFNVA	P0DTD1|5879|5893	6	10	RFNVA	NETMHCIIPAN_BA	339.11	8.8	DRB1*14:01
FNVAKSLQK	P30153|535|550	1	15	3	7	4	12	100	0.069	20.7	RFNVA	P0DTD1|5881|5895	4	8	RFNVA	NETMHCIIPAN_BA	339.11	8.8	DRB1*14:01
FNVAKSLQK	P30153|535|550	1	15	3	7	4	12	100	0.071	20.7	RFNVA	P0DTD1|5882|5896	3	7	RFNVA	NETMHCIIPAN_BA	339.11	8.8	DRB1*14:01
FNVAKSLQK	P30153|535|550	1	15	3	7	4	12	100	0.078	20.6	RFNVA	P0DTD1|5883|5897	2	6	RFNVA	NETMHCIIPAN_BA	339.11	8.8	DRB1*14:01
FNVAKSLQK	P30153|535|550	1	15	3	7	4	12	100	0.063	20.9	RFNVA	P0DTD1|5879|5893	6	10	RFNVA	CNNPEPRED	0.811	2	DRB1*04:04
FNVAKSLQK	P30153|535|550	1	15	3	7	4	12	100	0.069	20.7	RFNVA	P0DTD1|5881|5895	4	8	RFNVA	CNNPEPRED	0.811	2	DRB1*04:04
FNVAKSLQK	P30153|535|550	1	15	3	7	4	12	100	0.071	20.7	RFNVA	P0DTD1|5882|5896	3	7	RFNVA	CNNPEPRED	0.811	2	DRB1*04:04
FNVAKSLQK	P30153|535|550	1	15	3	7	4	12	100	0.078	20.6	RFNVA	P0DTD1|5883|5897	2	6	RFNVA	CNNPEPRED	0.811	2	DRB1*04:04
FNVAKSLQK	P30153|535|550	1	15	3	7	4	12	100	0.063	20.9	RFNVA	P0DTD1|5879|5893	6	10	RFNVA	NETMHCIIPAN_BA	151.11	8.8	DRB1*04:04
FNVAKSLQK	P30153|535|550	1	15	3	7	4	12	100	0.069	20.7	RFNVA	P0DTD1|5881|5895	4	8	RFNVA	NETMHCIIPAN_BA	151.11	8.8	DRB1*04:04
FNVAKSLQK	P30153|535|550	1	15	3	7	4	12	100	0.071	20.7	RFNVA	P0DTD1|5882|5896	3	7	RFNVA	NETMHCIIPAN_BA	151.11	8.8	DRB1*04:04
FNVAKSLQK	P30153|535|550	1	15	3	7	4	12	100	0.078	20.6	RFNVA	P0DTD1|5883|5897	2	6	RFNVA	NETMHCIIPAN_BA	151.11	8.8	DRB1*04:04
FNVAKSLQK	P30153|535|550	1	15	3	7	4	12	100	0.063	20.9	RFNVA	P0DTD1|5879|5893	6	10	RFNVA	NETMHCIIPAN_BA	108.55	2.1	DRB1*08:01
FNVAKSLQK	P30153|535|550	1	15	3	7	4	12	100	0.069	20.7	RFNVA	P0DTD1|5881|5895	4	8	RFNVA	NETMHCIIPAN_BA	108.55	2.1	DRB1*08:01
FNVAKSLQK	P30153|535|550	1	15	3	7	4	12	100	0.071	20.7	RFNVA	P0DTD1|5882|5896	3	7	RFNVA	NETMHCIIPAN_BA	108.55	2.1	DRB1*08:01
FNVAKSLQK	P30153|535|550	1	15	3	7	4	12	100	0.078	20.6	RFNVA	P0DTD1|5883|5897	2	6	RFNVA	NETMHCIIPAN_BA	108.55	2.1	DRB1*08:01
FNVAKSLQK	P30153|535|550	1	15	3	7	4	12	100	0.063	20.9	RFNVA	P0DTD1|5879|5893	6	10	RFNVA	NETMHCIIPAN_EL	0.546876	2.2	DRB1*09:01
FNVAKSLQK	P30153|535|550	1	15	3	7	4	12	100	0.069	20.7	RFNVA	P0DTD1|5881|5895	4	8	RFNVA	NETMHCIIPAN_EL	0.546876	2.2	DRB1*09:01
FNVAKSLQK	P30153|535|550	1	15	3	7	4	12	100	0.071	20.7	RFNVA	P0DTD1|5882|5896	3	7	RFNVA	NETMHCIIPAN_EL	0.546876	2.2	DRB1*09:01
FNVAKSLQK	P30153|535|550	1	15	3	7	4	12	100	0.078	20.6	RFNVA	P0DTD1|5883|5897	2	6	RFNVA	NETMHCIIPAN_EL	0.546876	2.2	DRB1*09:01
FNVAKSLQK	P30153|535|550	1	15	3	7	4	12	100	0.063	20.9	RFNVA	P0DTD1|5879|5893	6	10	RFNVA	NETMHCIIPAN_EL	0.457928	2.2	DRB1*13:02
FNVAKSLQK	P30153|535|550	1	15	3	7	4	12	100	0.069	20.7	RFNVA	P0DTD1|5881|5895	4	8	RFNVA	NETMHCIIPAN_EL	0.457928	2.2	DRB1*13:02
FNVAKSLQK	P30153|535|550	1	15	3	7	4	12	100	0.071	20.7	RFNVA	P0DTD1|5882|5896	3	7	RFNVA	NETMHCIIPAN_EL	0.457928	2.2	DRB1*13:02
FNVAKSLQK	P30153|535|550	1	15	3	7	4	12	100	0.078	20.6	RFNVA	P0DTD1|5883|5897	2	6	RFNVA	NETMHCIIPAN_EL	0.457928	2.2	DRB1*13:02
FNVAKSLQK	P30153|535|550	1	15	3	7	4	12	100	0.063	20.9	RFNVA	P0DTD1|5879|5893	6	10	RFNVA	CNNPEPRED	0.778	2.29	DRB1*04:01
FNVAKSLQK	P30153|535|550	1	15	3	7	4	12	100	0.069	20.7	RFNVA	P0DTD1|5881|5895	4	8	RFNVA	CNNPEPRED	0.778	2.29	DRB1*04:01
FNVAKSLQK	P30153|535|550	1	15	3	7	4	12	100	0.071	20.7	RFNVA	P0DTD1|5882|5896	3	7	RFNVA	CNNPEPRED	0.778	2.29	DRB1*04:01
FNVAKSLQK	P30153|535|550	1	15	3	7	4	12	100	0.078	20.6	RFNVA	P0DTD1|5883|5897	2	6	RFNVA	CNNPEPRED	0.778	2.29	DRB1*04:01
FNVAKSLQK	P30153|535|550	1	15	3	7	4	12	100	0.063	20.9	RFNVA	P0DTD1|5879|5893	6	10	RFNVA	NETMHCIIPAN_BA	196.45	8.6	DRB1*04:05
FNVAKSLQK	P30153|535|550	1	15	3	7	4	12	100	0.069	20.7	RFNVA	P0DTD1|5881|5895	4	8	RFNVA	NETMHCIIPAN_BA	196.45	8.6	DRB1*04:05
FNVAKSLQK	P30153|535|550	1	15	3	7	4	12	100	0.071	20.7	RFNVA	P0DTD1|5882|5896	3	7	RFNVA	NETMHCIIPAN_BA	196.45	8.6	DRB1*04:05
FNVAKSLQK	P30153|535|550	1	15	3	7	4	12	100	0.078	20.6	RFNVA	P0DTD1|5883|5897	2	6	RFNVA	NETMHCIIPAN_BA	196.45	8.6	DRB1*04:05
FNVAKSLQK	P30153|535|550	1	15	3	7	4	12	100	0.063	20.9	RFNVA	P0DTD1|5879|5893	6	10	RFNVA	NETMHCIIPAN_BA	8052.91	8.6	DRB1*03:02
FNVAKSLQK	P30153|535|550	1	15	3	7	4	12	100	0.069	20.7	RFNVA	P0DTD1|5881|5895	4	8	RFNVA	NETMHCIIPAN_BA	8052.91	8.6	DRB1*03:02
FNVAKSLQK	P30153|535|550	1	15	3	7	4	12	100	0.071	20.7	RFNVA	P0DTD1|5882|5896	3	7	RFNVA	NETMHCIIPAN_BA	8052.91	8.6	DRB1*03:02
FNVAKSLQK	P30153|535|550	1	15	3	7	4	12	100	0.078	20.6	RFNVA	P0DTD1|5883|5897	2	6	RFNVA	NETMHCIIPAN_BA	8052.91	8.6	DRB1*03:02
FNVAKSLQK	P30153|535|550	1	15	3	7	4	12	100	0.063	20.9	RFNVA	P0DTD1|5879|5893	6	10	RFNVA	NETMHCIIPAN_EL	0.166639	8.5	DRB1*04:05
FNVAKSLQK	P30153|535|550	1	15	3	7	4	12	100	0.069	20.7	RFNVA	P0DTD1|5881|5895	4	8	RFNVA	NETMHCIIPAN_EL	0.166639	8.5	DRB1*04:05
FNVAKSLQK	P30153|535|550	1	15	3	7	4	12	100	0.071	20.7	RFNVA	P0DTD1|5882|5896	3	7	RFNVA	NETMHCIIPAN_EL	0.166639	8.5	DRB1*04:05
FNVAKSLQK	P30153|535|550	1	15	3	7	4	12	100	0.078	20.6	RFNVA	P0DTD1|5883|5897	2	6	RFNVA	NETMHCIIPAN_EL	0.166639	8.5	DRB1*04:05
FNVAKSLQK	P30153|535|550	1	15	3	7	4	12	100	0.063	20.9	RFNVA	P0DTD1|5879|5893	6	10	RFNVA	NETMHCIIPAN_EL	0.19432	8.7	DRB1*12:02
FNVAKSLQK	P30153|535|550	1	15	3	7	4	12	100	0.069	20.7	RFNVA	P0DTD1|5881|5895	4	8	RFNVA	NETMHCIIPAN_EL	0.19432	8.7	DRB1*12:02
FNVAKSLQK	P30153|535|550	1	15	3	7	4	12	100	0.071	20.7	RFNVA	P0DTD1|5882|5896	3	7	RFNVA	NETMHCIIPAN_EL	0.19432	8.7	DRB1*12:02
FNVAKSLQK	P30153|535|550	1	15	3	7	4	12	100	0.078	20.6	RFNVA	P0DTD1|5883|5897	2	6	RFNVA	NETMHCIIPAN_EL	0.19432	8.7	DRB1*12:02
FNVAKSLQK	P30153|535|550	1	15	3	7	4	12	100	0.063	20.9	RFNVA	P0DTD1|5879|5893	6	10	RFNVA	NETMHCIIPAN_EL	0.242133	9.4	DRB1*01:02
FNVAKSLQK	P30153|535|550	1	15	3	7	4	12	100	0.069	20.7	RFNVA	P0DTD1|5881|5895	4	8	RFNVA	NETMHCIIPAN_EL	0.242133	9.4	DRB1*01:02
FNVAKSLQK	P30153|535|550	1	15	3	7	4	12	100	0.071	20.7	RFNVA	P0DTD1|5882|5896	3	7	RFNVA	NETMHCIIPAN_EL	0.242133	9.4	DRB1*01:02
FNVAKSLQK	P30153|535|550	1	15	3	7	4	12	100	0.078	20.6	RFNVA	P0DTD1|5883|5897	2	6	RFNVA	NETMHCIIPAN_EL	0.242133	9.4	DRB1*01:02
FNVAKSLQK	P30153|535|550	1	15	3	7	4	12	100	0.063	20.9	RFNVA	P0DTD1|5879|5893	6	10	RFNVA	NETMHCIIPAN_BA	30.55	1.2	DRB1*11:01
FNVAKSLQK	P30153|535|550	1	15	3	7	4	12	100	0.069	20.7	RFNVA	P0DTD1|5881|5895	4	8	RFNVA	NETMHCIIPAN_BA	30.55	1.2	DRB1*11:01
FNVAKSLQK	P30153|535|550	1	15	3	7	4	12	100	0.071	20.7	RFNVA	P0DTD1|5882|5896	3	7	RFNVA	NETMHCIIPAN_BA	30.55	1.2	DRB1*11:01
FNVAKSLQK	P30153|535|550	1	15	3	7	4	12	100	0.078	20.6	RFNVA	P0DTD1|5883|5897	2	6	RFNVA	NETMHCIIPAN_BA	30.55	1.2	DRB1*11:01
FNVAKSLQK	P30153|535|550	1	15	3	7	4	12	100	0.063	20.9	RFNVA	P0DTD1|5879|5893	6	10	RFNVA	NETMHCIIPAN_BA	30.55	1.2	DRB1*13:05
FNVAKSLQK	P30153|535|550	1	15	3	7	4	12	100	0.069	20.7	RFNVA	P0DTD1|5881|5895	4	8	RFNVA	NETMHCIIPAN_BA	30.55	1.2	DRB1*13:05
FNVAKSLQK	P30153|535|550	1	15	3	7	4	12	100	0.071	20.7	RFNVA	P0DTD1|5882|5896	3	7	RFNVA	NETMHCIIPAN_BA	30.55	1.2	DRB1*13:05
FNVAKSLQK	P30153|535|550	1	15	3	7	4	12	100	0.078	20.6	RFNVA	P0DTD1|5883|5897	2	6	RFNVA	NETMHCIIPAN_BA	30.55	1.2	DRB1*13:05
FNVAKSLQK	P30153|535|550	1	15	3	7	4	12	100	0.063	20.9	RFNVA	P0DTD1|5879|5893	6	10	RFNVA	NETMHCIIPAN_BA	55.03	1.5	DRB1*16:02
FNVAKSLQK	P30153|535|550	1	15	3	7	4	12	100	0.069	20.7	RFNVA	P0DTD1|5881|5895	4	8	RFNVA	NETMHCIIPAN_BA	55.03	1.5	DRB1*16:02
FNVAKSLQK	P30153|535|550	1	15	3	7	4	12	100	0.071	20.7	RFNVA	P0DTD1|5882|5896	3	7	RFNVA	NETMHCIIPAN_BA	55.03	1.5	DRB1*16:02
FNVAKSLQK	P30153|535|550	1	15	3	7	4	12	100	0.078	20.6	RFNVA	P0DTD1|5883|5897	2	6	RFNVA	NETMHCIIPAN_BA	55.03	1.5	DRB1*16:02
FNVAKSLQK	P30153|535|550	1	15	3	7	4	12	100	0.063	20.9	RFNVA	P0DTD1|5879|5893	6	10	RFNVA	CNNPEPRED	0.585	9.42	DRB1*11:01
FNVAKSLQK	P30153|535|550	1	15	3	7	4	12	100	0.069	20.7	RFNVA	P0DTD1|5881|5895	4	8	RFNVA	CNNPEPRED	0.585	9.42	DRB1*11:01
FNVAKSLQK	P30153|535|550	1	15	3	7	4	12	100	0.071	20.7	RFNVA	P0DTD1|5882|5896	3	7	RFNVA	CNNPEPRED	0.585	9.42	DRB1*11:01
FNVAKSLQK	P30153|535|550	1	15	3	7	4	12	100	0.078	20.6	RFNVA	P0DTD1|5883|5897	2	6	RFNVA	CNNPEPRED	0.585	9.42	DRB1*11:01
FNVAKSLQK	P30153|535|550	1	15	3	7	4	12	100	0.063	20.9	RFNVA	P0DTD1|5879|5893	6	10	RFNVA	CNNPEPRED	0.616	9.96	DRB1*03:01
FNVAKSLQK	P30153|535|550	1	15	3	7	4	12	100	0.069	20.7	RFNVA	P0DTD1|5881|5895	4	8	RFNVA	CNNPEPRED	0.616	9.96	DRB1*03:01
FNVAKSLQK	P30153|535|550	1	15	3	7	4	12	100	0.071	20.7	RFNVA	P0DTD1|5882|5896	3	7	RFNVA	CNNPEPRED	0.616	9.96	DRB1*03:01
FNVAKSLQK	P30153|535|550	1	15	3	7	4	12	100	0.078	20.6	RFNVA	P0DTD1|5883|5897	2	6	RFNVA	CNNPEPRED	0.616	9.96	DRB1*03:01
FNVAKSLQK	P30153|535|550	1	15	3	7	4	12	100	0.063	20.9	RFNVA	P0DTD1|5879|5893	6	10	RFNVA	CNNPEPRED	0.601	9.95	DRB1*07:01
FNVAKSLQK	P30153|535|550	1	15	3	7	4	12	100	0.069	20.7	RFNVA	P0DTD1|5881|5895	4	8	RFNVA	CNNPEPRED	0.601	9.95	DRB1*07:01
FNVAKSLQK	P30153|535|550	1	15	3	7	4	12	100	0.071	20.7	RFNVA	P0DTD1|5882|5896	3	7	RFNVA	CNNPEPRED	0.601	9.95	DRB1*07:01
FNVAKSLQK	P30153|535|550	1	15	3	7	4	12	100	0.078	20.6	RFNVA	P0DTD1|5883|5897	2	6	RFNVA	CNNPEPRED	0.601	9.95	DRB1*07:01
FNVAKSLQK	P30153|535|550	1	15	3	7	4	12	100	0.063	20.9	RFNVA	P0DTD1|5879|5893	6	10	RFNVA	NETMHCIIPAN_EL	0.288334	9.5	DRB1*08:02
FNVAKSLQK	P30153|535|550	1	15	3	7	4	12	100	0.069	20.7	RFNVA	P0DTD1|5881|5895	4	8	RFNVA	NETMHCIIPAN_EL	0.288334	9.5	DRB1*08:02
FNVAKSLQK	P30153|535|550	1	15	3	7	4	12	100	0.071	20.7	RFNVA	P0DTD1|5882|5896	3	7	RFNVA	NETMHCIIPAN_EL	0.288334	9.5	DRB1*08:02
FNVAKSLQK	P30153|535|550	1	15	3	7	4	12	100	0.078	20.6	RFNVA	P0DTD1|5883|5897	2	6	RFNVA	NETMHCIIPAN_EL	0.288334	9.5	DRB1*08:02
FNVAKSLQK	P30153|535|550	1	15	3	7	4	12	100	0.063	20.9	RFNVA	P0DTD1|5879|5893	6	10	RFNVA	NETMHCIIPAN_EL	0.054719	9.8	DRB3*02:02
FNVAKSLQK	P30153|535|550	1	15	3	7	4	12	100	0.069	20.7	RFNVA	P0DTD1|5881|5895	4	8	RFNVA	NETMHCIIPAN_EL	0.054719	9.8	DRB3*02:02
FNVAKSLQK	P30153|535|550	1	15	3	7	4	12	100	0.071	20.7	RFNVA	P0DTD1|5882|5896	3	7	RFNVA	NETMHCIIPAN_EL	0.054719	9.8	DRB3*02:02
FNVAKSLQK	P30153|535|550	1	15	3	7	4	12	100	0.078	20.6	RFNVA	P0DTD1|5883|5897	2	6	RFNVA	NETMHCIIPAN_EL	0.054719	9.8	DRB3*02:02
FNVAKSLQK	P30153|535|550	1	15	3	7	4	12	100	0.063	20.9	RFNVA	P0DTD1|5879|5893	6	10	RFNVA	NETMHCIIPAN_BA	145.45	9.5	DRB1*15:01
FNVAKSLQK	P30153|535|550	1	15	3	7	4	12	100	0.069	20.7	RFNVA	P0DTD1|5881|5895	4	8	RFNVA	NETMHCIIPAN_BA	145.45	9.5	DRB1*15:01
FNVAKSLQK	P30153|535|550	1	15	3	7	4	12	100	0.071	20.7	RFNVA	P0DTD1|5882|5896	3	7	RFNVA	NETMHCIIPAN_BA	145.45	9.5	DRB1*15:01
FNVAKSLQK	P30153|535|550	1	15	3	7	4	12	100	0.078	20.6	RFNVA	P0DTD1|5883|5897	2	6	RFNVA	NETMHCIIPAN_BA	145.45	9.5	DRB1*15:01
FNVAKSLQK	P30153|535|550	1	15	3	7	4	12	100	0.063	20.9	RFNVA	P0DTD1|5879|5893	6	10	RFNVA	NETMHCIIPAN_BA	477.34	9.5	DRB1*12:02
FNVAKSLQK	P30153|535|550	1	15	3	7	4	12	100	0.069	20.7	RFNVA	P0DTD1|5881|5895	4	8	RFNVA	NETMHCIIPAN_BA	477.34	9.5	DRB1*12:02
FNVAKSLQK	P30153|535|550	1	15	3	7	4	12	100	0.071	20.7	RFNVA	P0DTD1|5882|5896	3	7	RFNVA	NETMHCIIPAN_BA	477.34	9.5	DRB1*12:02
FNVAKSLQK	P30153|535|550	1	15	3	7	4	12	100	0.078	20.6	RFNVA	P0DTD1|5883|5897	2	6	RFNVA	NETMHCIIPAN_BA	477.34	9.5	DRB1*12:02
FNVAKSLQK	P30153|535|550	1	15	3	7	4	12	100	0.063	20.9	RFNVA	P0DTD1|5879|5893	6	10	RFNVA	NETMHCIIPAN_BA	33.08	1.5	DRB1*11:01
FNVAKSLQK	P30153|535|550	1	15	3	7	4	12	100	0.069	20.7	RFNVA	P0DTD1|5881|5895	4	8	RFNVA	NETMHCIIPAN_BA	33.08	1.5	DRB1*11:01
FNVAKSLQK	P30153|535|550	1	15	3	7	4	12	100	0.071	20.7	RFNVA	P0DTD1|5882|5896	3	7	RFNVA	NETMHCIIPAN_BA	33.08	1.5	DRB1*11:01
FNVAKSLQK	P30153|535|550	1	15	3	7	4	12	100	0.078	20.6	RFNVA	P0DTD1|5883|5897	2	6	RFNVA	NETMHCIIPAN_BA	33.08	1.5	DRB1*11:01
FNVAKSLQK	P30153|535|550	1	15	3	7	4	12	100	0.063	20.9	RFNVA	P0DTD1|5879|5893	6	10	RFNVA	NETMHCIIPAN_BA	33.08	1.5	DRB1*13:05
FNVAKSLQK	P30153|535|550	1	15	3	7	4	12	100	0.069	20.7	RFNVA	P0DTD1|5881|5895	4	8	RFNVA	NETMHCIIPAN_BA	33.08	1.5	DRB1*13:05
FNVAKSLQK	P30153|535|550	1	15	3	7	4	12	100	0.071	20.7	RFNVA	P0DTD1|5882|5896	3	7	RFNVA	NETMHCIIPAN_BA	33.08	1.5	DRB1*13:05
FNVAKSLQK	P30153|535|550	1	15	3	7	4	12	100	0.078	20.6	RFNVA	P0DTD1|5883|5897	2	6	RFNVA	NETMHCIIPAN_BA	33.08	1.5	DRB1*13:05
FPPPPHSEG	O15320|770|784	1	15	8	13	1	9	83.3	0.087	21	EGRSEF	P0A5B7|81|100	8	13	DGRSEF	CNNPEPRED	0.695	2.99	DQA1*05:05/DQB1*03:01
FPPPPHSEG	O15320|770|784	1	15	8	13	1	9	83.3	0.069	20.7	EGRSEF	P0A5B7|81|95	8	13	DGRSEF	CNNPEPRED	0.695	2.99	DQA1*05:05/DQB1*03:01
FPPPPHSEG	O15320|770|784	1	15	8	13	1	9	83.3	0.058	21	EGRSEF	P0A5B7|86|100	3	8	DGRSEF	CNNPEPRED	0.695	2.99	DQA1*05:05/DQB1*03:01
FPPPPHSEG	O15320|770|784	1	15	9	13	1	9	100	0.087	20.4	GRSEF	P0A5B7|89|103	1	5	GRSEF	CNNPEPRED	0.695	2.99	DQA1*05:05/DQB1*03:01
FRNIPGITL	P36578|212|230	4	18	9	13	7	15	100	0.082	20.5	AFRNI	P96363|56|70	8	12	AFRNI	NETMHCIIPAN_EL	0.39132	5.3	DRB1*09:01
FRNIPGITL	P36578|212|230	4	18	9	13	7	15	100	0.06	20.9	AFRNI	P96363|61|75	3	7	AFRNI	NETMHCIIPAN_EL	0.39132	5.3	DRB1*09:01
FRNIPGITL	P36578|212|230	4	18	9	13	7	15	100	0.082	20.5	AFRNI	O05299|56|70	8	12	AFRNI	NETMHCIIPAN_EL	0.39132	5.3	DRB1*09:01
FRNIPGITL	P36578|212|230	4	18	9	13	7	15	100	0.082	20.5	AFRNI	P96363|56|70	8	12	AFRNI	NETMHCIIPAN_EL	0.310796	5.8	DRB1*01:01
FRNIPGITL	P36578|212|230	4	18	9	13	7	15	100	0.06	20.9	AFRNI	P96363|61|75	3	7	AFRNI	NETMHCIIPAN_EL	0.310796	5.8	DRB1*01:01
FRNIPGITL	P36578|212|230	4	18	9	13	7	15	100	0.082	20.5	AFRNI	O05299|56|70	8	12	AFRNI	NETMHCIIPAN_EL	0.310796	5.8	DRB1*01:01
FRNIPGITL	P36578|212|230	4	18	9	13	7	15	100	0.082	20.5	AFRNI	P96363|56|70	8	12	AFRNI	NETMHCIIPAN_EL	0.270653	9.2	DRB1*10:01
FRNIPGITL	P36578|212|230	4	18	9	13	7	15	100	0.06	20.9	AFRNI	P96363|61|75	3	7	AFRNI	NETMHCIIPAN_EL	0.270653	9.2	DRB1*10:01
FRNIPGITL	P36578|212|230	4	18	9	13	7	15	100	0.082	20.5	AFRNI	O05299|56|70	8	12	AFRNI	NETMHCIIPAN_EL	0.270653	9.2	DRB1*10:01
FRNIPGITL	P36578|212|230	4	18	9	13	7	15	100	0.082	20.5	AFRNI	P96363|56|70	8	12	AFRNI	NETMHCIIPAN_EL	0.322663	7.4	DRB1*09:01
FRNIPGITL	P36578|212|230	4	18	9	13	7	15	100	0.06	20.9	AFRNI	P96363|61|75	3	7	AFRNI	NETMHCIIPAN_EL	0.322663	7.4	DRB1*09:01
FRNIPGITL	P36578|212|230	4	18	9	13	7	15	100	0.082	20.5	AFRNI	O05299|56|70	8	12	AFRNI	NETMHCIIPAN_EL	0.322663	7.4	DRB1*09:01
FRNIPGITL	P36578|212|230	4	18	9	13	7	15	100	0.082	20.5	AFRNI	P96363|56|70	8	12	AFRNI	NETMHCIIPAN_EL	0.098053	6	DRB3*02:02
FRNIPGITL	P36578|212|230	4	18	9	13	7	15	100	0.06	20.9	AFRNI	P96363|61|75	3	7	AFRNI	NETMHCIIPAN_EL	0.098053	6	DRB3*02:02
FRNIPGITL	P36578|212|230	4	18	9	13	7	15	100	0.082	20.5	AFRNI	O05299|56|70	8	12	AFRNI	NETMHCIIPAN_EL	0.098053	6	DRB3*02:02
FRNIPGITL	P36578|212|230	4	18	9	13	7	15	100	0.082	20.5	AFRNI	P96363|56|70	8	12	AFRNI	NETMHCIIPAN_BA	50.06	2.3	DRB1*09:01
FRNIPGITL	P36578|212|230	4	18	9	13	7	15	100	0.06	20.9	AFRNI	P96363|61|75	3	7	AFRNI	NETMHCIIPAN_BA	50.06	2.3	DRB1*09:01
FRNIPGITL	P36578|212|230	4	18	9	13	7	15	100	0.082	20.5	AFRNI	O05299|56|70	8	12	AFRNI	NETMHCIIPAN_BA	50.06	2.3	DRB1*09:01
FRNIPGITL	P36578|212|230	4	18	9	13	7	15	100	0.082	20.5	AFRNI	P96363|56|70	8	12	AFRNI	NETMHCIIPAN_BA	140.44	2.2	DRB1*14:02
FRNIPGITL	P36578|212|230	4	18	9	13	7	15	100	0.06	20.9	AFRNI	P96363|61|75	3	7	AFRNI	NETMHCIIPAN_BA	140.44	2.2	DRB1*14:02
FRNIPGITL	P36578|212|230	4	18	9	13	7	15	100	0.082	20.5	AFRNI	O05299|56|70	8	12	AFRNI	NETMHCIIPAN_BA	140.44	2.2	DRB1*14:02
FRNIPGITL	P36578|212|230	4	18	9	13	7	15	100	0.082	20.5	AFRNI	P96363|56|70	8	12	AFRNI	NETMHCIIPAN_EL	0.762829	1.2	DRB1*01:01
FRNIPGITL	P36578|212|230	4	18	9	13	7	15	100	0.06	20.9	AFRNI	P96363|61|75	3	7	AFRNI	NETMHCIIPAN_EL	0.762829	1.2	DRB1*01:01
FRNIPGITL	P36578|212|230	4	18	9	13	7	15	100	0.082	20.5	AFRNI	O05299|56|70	8	12	AFRNI	NETMHCIIPAN_EL	0.762829	1.2	DRB1*01:01
FRNIPGITL	P36578|212|230	4	18	9	13	7	15	100	0.082	20.5	AFRNI	P96363|56|70	8	12	AFRNI	NETMHCIIPAN_BA	5.13	0.28	DRB1*01:01
FRNIPGITL	P36578|212|230	4	18	9	13	7	15	100	0.06	20.9	AFRNI	P96363|61|75	3	7	AFRNI	NETMHCIIPAN_BA	5.13	0.28	DRB1*01:01
FRNIPGITL	P36578|212|230	4	18	9	13	7	15	100	0.082	20.5	AFRNI	O05299|56|70	8	12	AFRNI	NETMHCIIPAN_BA	5.13	0.28	DRB1*01:01
FRNIPGITL	P36578|212|230	4	18	9	13	7	15	100	0.082	20.5	AFRNI	P96363|56|70	8	12	AFRNI	NETMHCIIPAN_BA	156.43	2.3	DRB1*14:01
FRNIPGITL	P36578|212|230	4	18	9	13	7	15	100	0.06	20.9	AFRNI	P96363|61|75	3	7	AFRNI	NETMHCIIPAN_BA	156.43	2.3	DRB1*14:01
FRNIPGITL	P36578|212|230	4	18	9	13	7	15	100	0.082	20.5	AFRNI	O05299|56|70	8	12	AFRNI	NETMHCIIPAN_BA	156.43	2.3	DRB1*14:01
FRNIPGITL	P36578|212|230	4	18	9	13	7	15	100	0.082	20.5	AFRNI	P96363|56|70	8	12	AFRNI	NETMHCIIPAN_BA	142.14	1.2	DRB1*13:03
FRNIPGITL	P36578|212|230	4	18	9	13	7	15	100	0.06	20.9	AFRNI	P96363|61|75	3	7	AFRNI	NETMHCIIPAN_BA	142.14	1.2	DRB1*13:03
FRNIPGITL	P36578|212|230	4	18	9	13	7	15	100	0.082	20.5	AFRNI	O05299|56|70	8	12	AFRNI	NETMHCIIPAN_BA	142.14	1.2	DRB1*13:03
FRNIPGITL	P36578|212|230	4	18	9	13	7	15	100	0.082	20.5	AFRNI	P96363|56|70	8	12	AFRNI	CNNPEPRED	0.833	2.41	DRB5*01:01
FRNIPGITL	P36578|212|230	4	18	9	13	7	15	100	0.06	20.9	AFRNI	P96363|61|75	3	7	AFRNI	CNNPEPRED	0.833	2.41	DRB5*01:01
FRNIPGITL	P36578|212|230	4	18	9	13	7	15	100	0.082	20.5	AFRNI	O05299|56|70	8	12	AFRNI	CNNPEPRED	0.833	2.41	DRB5*01:01
FRNIPGITL	P36578|212|230	4	18	9	13	7	15	100	0.082	20.5	AFRNI	P96363|56|70	8	12	AFRNI	NETMHCIIPAN_BA	17.09	0.83	DRB1*07:01
FRNIPGITL	P36578|212|230	4	18	9	13	7	15	100	0.06	20.9	AFRNI	P96363|61|75	3	7	AFRNI	NETMHCIIPAN_BA	17.09	0.83	DRB1*07:01
FRNIPGITL	P36578|212|230	4	18	9	13	7	15	100	0.082	20.5	AFRNI	O05299|56|70	8	12	AFRNI	NETMHCIIPAN_BA	17.09	0.83	DRB1*07:01
FRNIPGITL	P36578|212|230	4	18	9	13	7	15	100	0.082	20.5	AFRNI	P96363|56|70	8	12	AFRNI	CNNPEPRED	1.047	0.8	DRB1*13:02
FRNIPGITL	P36578|212|230	4	18	9	13	7	15	100	0.06	20.9	AFRNI	P96363|61|75	3	7	AFRNI	CNNPEPRED	1.047	0.8	DRB1*13:02
FRNIPGITL	P36578|212|230	4	18	9	13	7	15	100	0.082	20.5	AFRNI	O05299|56|70	8	12	AFRNI	CNNPEPRED	1.047	0.8	DRB1*13:02
FRNIPGITL	P36578|212|230	4	18	9	13	7	15	100	0.082	20.5	AFRNI	P96363|56|70	8	12	AFRNI	NETMHCIIPAN_BA	54.44	0.2	DRB1*01:03
FRNIPGITL	P36578|212|230	4	18	9	13	7	15	100	0.06	20.9	AFRNI	P96363|61|75	3	7	AFRNI	NETMHCIIPAN_BA	54.44	0.2	DRB1*01:03
FRNIPGITL	P36578|212|230	4	18	9	13	7	15	100	0.082	20.5	AFRNI	O05299|56|70	8	12	AFRNI	NETMHCIIPAN_BA	54.44	0.2	DRB1*01:03
FRNIPGITL	P36578|212|230	4	18	9	13	7	15	100	0.082	20.5	AFRNI	P96363|56|70	8	12	AFRNI	NETMHCIIPAN_EL	0.440574	2.9	DRB1*07:01
FRNIPGITL	P36578|212|230	4	18	9	13	7	15	100	0.06	20.9	AFRNI	P96363|61|75	3	7	AFRNI	NETMHCIIPAN_EL	0.440574	2.9	DRB1*07:01
FRNIPGITL	P36578|212|230	4	18	9	13	7	15	100	0.082	20.5	AFRNI	O05299|56|70	8	12	AFRNI	NETMHCIIPAN_EL	0.440574	2.9	DRB1*07:01
FRNIPGITL	P36578|212|230	4	18	9	13	7	15	100	0.082	20.5	AFRNI	P96363|56|70	8	12	AFRNI	CNNPEPRED	1.086	0.32	DRB1*07:01
FRNIPGITL	P36578|212|230	4	18	9	13	7	15	100	0.06	20.9	AFRNI	P96363|61|75	3	7	AFRNI	CNNPEPRED	1.086	0.32	DRB1*07:01
FRNIPGITL	P36578|212|230	4	18	9	13	7	15	100	0.082	20.5	AFRNI	O05299|56|70	8	12	AFRNI	CNNPEPRED	1.086	0.32	DRB1*07:01
FRNIPGITL	P36578|212|230	4	18	9	13	7	15	100	0.082	20.5	AFRNI	P96363|56|70	8	12	AFRNI	NETMHCIIPAN_EL	0.862718	0.33	DRB1*16:01
FRNIPGITL	P36578|212|230	4	18	9	13	7	15	100	0.06	20.9	AFRNI	P96363|61|75	3	7	AFRNI	NETMHCIIPAN_EL	0.862718	0.33	DRB1*16:01
FRNIPGITL	P36578|212|230	4	18	9	13	7	15	100	0.082	20.5	AFRNI	O05299|56|70	8	12	AFRNI	NETMHCIIPAN_EL	0.862718	0.33	DRB1*16:01
FRNIPGITL	P36578|212|230	4	18	9	13	7	15	100	0.082	20.5	AFRNI	P96363|56|70	8	12	AFRNI	NETMHCIIPAN_EL	0.738518	0.36	DRB1*16:02
FRNIPGITL	P36578|212|230	4	18	9	13	7	15	100	0.06	20.9	AFRNI	P96363|61|75	3	7	AFRNI	NETMHCIIPAN_EL	0.738518	0.36	DRB1*16:02
FRNIPGITL	P36578|212|230	4	18	9	13	7	15	100	0.082	20.5	AFRNI	O05299|56|70	8	12	AFRNI	NETMHCIIPAN_EL	0.738518	0.36	DRB1*16:02
FRNIPGITL	P36578|212|230	4	18	9	13	7	15	100	0.082	20.5	AFRNI	P96363|56|70	8	12	AFRNI	NETMHCIIPAN_BA	152.02	2.9	DRB3*02:02
FRNIPGITL	P36578|212|230	4	18	9	13	7	15	100	0.06	20.9	AFRNI	P96363|61|75	3	7	AFRNI	NETMHCIIPAN_BA	152.02	2.9	DRB3*02:02
FRNIPGITL	P36578|212|230	4	18	9	13	7	15	100	0.082	20.5	AFRNI	O05299|56|70	8	12	AFRNI	NETMHCIIPAN_BA	152.02	2.9	DRB3*02:02
FRNIPGITL	P36578|212|230	4	18	9	13	7	15	100	0.082	20.5	AFRNI	P96363|56|70	8	12	AFRNI	CNNPEPRED	0.954	0.71	DRB1*01:01
FRNIPGITL	P36578|212|230	4	18	9	13	7	15	100	0.06	20.9	AFRNI	P96363|61|75	3	7	AFRNI	CNNPEPRED	0.954	0.71	DRB1*01:01
FRNIPGITL	P36578|212|230	4	18	9	13	7	15	100	0.082	20.5	AFRNI	O05299|56|70	8	12	AFRNI	CNNPEPRED	0.954	0.71	DRB1*01:01
FRNIPGITL	P36578|212|230	4	18	9	13	7	15	100	0.082	20.5	AFRNI	P96363|56|70	8	12	AFRNI	NETMHCIIPAN_EL	0.557612	3.5	DRB1*01:02
FRNIPGITL	P36578|212|230	4	18	9	13	7	15	100	0.06	20.9	AFRNI	P96363|61|75	3	7	AFRNI	NETMHCIIPAN_EL	0.557612	3.5	DRB1*01:02
FRNIPGITL	P36578|212|230	4	18	9	13	7	15	100	0.082	20.5	AFRNI	O05299|56|70	8	12	AFRNI	NETMHCIIPAN_EL	0.557612	3.5	DRB1*01:02
FRNIPGITL	P36578|212|230	4	18	9	13	7	15	100	0.082	20.5	AFRNI	P96363|56|70	8	12	AFRNI	NETMHCIIPAN_BA	25.8	0.77	DRB1*01:02
FRNIPGITL	P36578|212|230	4	18	9	13	7	15	100	0.06	20.9	AFRNI	P96363|61|75	3	7	AFRNI	NETMHCIIPAN_BA	25.8	0.77	DRB1*01:02
FRNIPGITL	P36578|212|230	4	18	9	13	7	15	100	0.082	20.5	AFRNI	O05299|56|70	8	12	AFRNI	NETMHCIIPAN_BA	25.8	0.77	DRB1*01:02
FRNIPGITL	P36578|212|230	4	18	9	13	7	15	100	0.082	20.5	AFRNI	P96363|56|70	8	12	AFRNI	NETMHCIIPAN_BA	15.27	0.08	DRB1*16:02
FRNIPGITL	P36578|212|230	4	18	9	13	7	15	100	0.06	20.9	AFRNI	P96363|61|75	3	7	AFRNI	NETMHCIIPAN_BA	15.27	0.08	DRB1*16:02
FRNIPGITL	P36578|212|230	4	18	9	13	7	15	100	0.082	20.5	AFRNI	O05299|56|70	8	12	AFRNI	NETMHCIIPAN_BA	15.27	0.08	DRB1*16:02
FRNIPGITL	P36578|212|230	4	18	9	13	7	15	100	0.082	20.5	AFRNI	P96363|56|70	8	12	AFRNI	NETMHCIIPAN_BA	14.52	0.58	DRB1*07:01
FRNIPGITL	P36578|212|230	4	18	9	13	7	15	100	0.06	20.9	AFRNI	P96363|61|75	3	7	AFRNI	NETMHCIIPAN_BA	14.52	0.58	DRB1*07:01
FRNIPGITL	P36578|212|230	4	18	9	13	7	15	100	0.082	20.5	AFRNI	O05299|56|70	8	12	AFRNI	NETMHCIIPAN_BA	14.52	0.58	DRB1*07:01
FRNIPGITL	P36578|212|230	4	18	9	13	7	15	100	0.082	20.5	AFRNI	P96363|56|70	8	12	AFRNI	NETMHCIIPAN_EL	0.58276	1.5	DRB1*07:01
FRNIPGITL	P36578|212|230	4	18	9	13	7	15	100	0.06	20.9	AFRNI	P96363|61|75	3	7	AFRNI	NETMHCIIPAN_EL	0.58276	1.5	DRB1*07:01
FRNIPGITL	P36578|212|230	4	18	9	13	7	15	100	0.082	20.5	AFRNI	O05299|56|70	8	12	AFRNI	NETMHCIIPAN_EL	0.58276	1.5	DRB1*07:01
FRNIPGITL	P36578|212|230	4	18	9	13	7	15	100	0.082	20.5	AFRNI	P96363|56|70	8	12	AFRNI	NETMHCIIPAN_BA	40.19	1.5	DRB1*09:01
FRNIPGITL	P36578|212|230	4	18	9	13	7	15	100	0.06	20.9	AFRNI	P96363|61|75	3	7	AFRNI	NETMHCIIPAN_BA	40.19	1.5	DRB1*09:01
FRNIPGITL	P36578|212|230	4	18	9	13	7	15	100	0.082	20.5	AFRNI	O05299|56|70	8	12	AFRNI	NETMHCIIPAN_BA	40.19	1.5	DRB1*09:01
FRNIPGITL	P36578|212|230	4	18	9	13	7	15	100	0.082	20.5	AFRNI	P96363|56|70	8	12	AFRNI	NETMHCIIPAN_BA	8.86	1.5	DRB1*01:01
FRNIPGITL	P36578|212|230	4	18	9	13	7	15	100	0.06	20.9	AFRNI	P96363|61|75	3	7	AFRNI	NETMHCIIPAN_BA	8.86	1.5	DRB1*01:01
FRNIPGITL	P36578|212|230	4	18	9	13	7	15	100	0.082	20.5	AFRNI	O05299|56|70	8	12	AFRNI	NETMHCIIPAN_BA	8.86	1.5	DRB1*01:01
FRNIPGITL	P36578|212|230	4	18	9	13	7	15	100	0.082	20.5	AFRNI	P96363|56|70	8	12	AFRNI	NETMHCIIPAN_BA	19.28	2	DRB1*10:01
FRNIPGITL	P36578|212|230	4	18	9	13	7	15	100	0.06	20.9	AFRNI	P96363|61|75	3	7	AFRNI	NETMHCIIPAN_BA	19.28	2	DRB1*10:01
FRNIPGITL	P36578|212|230	4	18	9	13	7	15	100	0.082	20.5	AFRNI	O05299|56|70	8	12	AFRNI	NETMHCIIPAN_BA	19.28	2	DRB1*10:01
FRNIPGITL	P36578|212|230	4	18	9	13	7	15	100	0.082	20.5	AFRNI	P96363|56|70	8	12	AFRNI	CNNPEPRED	1.049	1.58	DRB1*09:01
FRNIPGITL	P36578|212|230	4	18	9	13	7	15	100	0.06	20.9	AFRNI	P96363|61|75	3	7	AFRNI	CNNPEPRED	1.049	1.58	DRB1*09:01
FRNIPGITL	P36578|212|230	4	18	9	13	7	15	100	0.082	20.5	AFRNI	O05299|56|70	8	12	AFRNI	CNNPEPRED	1.049	1.58	DRB1*09:01
FRNIPGITL	P36578|212|230	4	18	9	13	7	15	100	0.082	20.5	AFRNI	P96363|56|70	8	12	AFRNI	NETMHCIIPAN_BA	14.38	0.03	DRB1*16:01
FRNIPGITL	P36578|212|230	4	18	9	13	7	15	100	0.06	20.9	AFRNI	P96363|61|75	3	7	AFRNI	NETMHCIIPAN_BA	14.38	0.03	DRB1*16:01
FRNIPGITL	P36578|212|230	4	18	9	13	7	15	100	0.082	20.5	AFRNI	O05299|56|70	8	12	AFRNI	NETMHCIIPAN_BA	14.38	0.03	DRB1*16:01
FRNIPGITL	P36578|212|230	4	18	9	13	7	15	100	0.082	20.5	AFRNI	P96363|56|70	8	12	AFRNI	NETMHCIIPAN_EL	0.562218	1.8	DRB1*01:03
FRNIPGITL	P36578|212|230	4	18	9	13	7	15	100	0.06	20.9	AFRNI	P96363|61|75	3	7	AFRNI	NETMHCIIPAN_EL	0.562218	1.8	DRB1*01:03
FRNIPGITL	P36578|212|230	4	18	9	13	7	15	100	0.082	20.5	AFRNI	O05299|56|70	8	12	AFRNI	NETMHCIIPAN_EL	0.562218	1.8	DRB1*01:03
FRRRREGKT	P46777|2|34	14	28	19	23	6	14	100	0.021	22.5	FRRRR	P10230|483|497	4	8	FRRRR	NETMHCIIPAN_EL	0.330566	8.8	DRB1*08:01
FRRRREGKT	P46777|2|34	14	28	19	23	6	14	100	0.021	22.5	FRRRR	P10230|483|497	4	8	FRRRR	NETMHCIIPAN_EL	0.295622	9.2	DRB1*08:02
FRRRREGKT	P46777|2|34	14	28	19	23	6	14	100	0.021	22.5	FRRRR	P10230|483|497	4	8	FRRRR	NETMHCIIPAN_EL	0.33418	8.7	DRB1*08:01
FRRRREGKT	P46777|2|34	14	28	19	23	6	14	100	0.021	22.5	FRRRR	P10230|483|497	4	8	FRRRR	NETMHCIIPAN_EL	0.193412	10	DRB1*13:05
FRRRREGKT	P46777|2|34	14	28	19	23	6	14	100	0.021	22.5	FRRRR	P10230|483|497	4	8	FRRRR	NETMHCIIPAN_EL	0.193412	10	DRB1*11:01
FRRRREGKT	P46777|2|34	14	28	19	23	6	14	100	0.021	22.5	FRRRR	P10230|483|497	4	8	FRRRR	CNNPEPRED	0.57	5.24	DRB1*08:01
FRRRREGKT	P46777|2|34	14	28	19	23	6	14	100	0.021	22.5	FRRRR	P10230|483|497	4	8	FRRRR	CNNPEPRED	0.572	5.19	DRB1*08:01
FRRRREGKT	P46777|2|34	14	28	19	23	6	14	100	0.021	22.5	FRRRR	P10230|483|497	4	8	FRRRR	NETMHCIIPAN_EL	0.285278	9.7	DRB1*08:02
FVDLEPTVI	Q71U36|53|83	11	25	15	22	5	13	75	0.081	20.5	FVDLEPTV	P03138|339|353	8	15	FVGLSPTV	NETMHCIIPAN_EL	0.704239	1.4	DRB1*10:01
FVDLEPTVI	P68363|53|79	11	25	15	22	5	13	75	0.081	20.5	FVDLEPTV	P03138|339|353	8	15	FVGLSPTV	NETMHCIIPAN_EL	0.704239	1.4	DRB1*10:01
FVDLEPTVI	Q71U36|53|83	11	25	15	22	5	13	75	0.081	20.5	FVDLEPTV	P03138|339|353	8	15	FVGLSPTV	NETMHCIIPAN_EL	0.707777	1.3	DRB1*10:01
FVDLEPTVI	P68363|53|79	11	25	15	22	5	13	75	0.081	20.5	FVDLEPTV	P03138|339|353	8	15	FVGLSPTV	NETMHCIIPAN_EL	0.707777	1.3	DRB1*10:01
FVDLEPTVI	Q71U36|53|83	11	25	15	22	5	13	75	0.081	20.5	FVDLEPTV	P03138|339|353	8	15	FVGLSPTV	NETMHCIIPAN_EL	0.910471	0.45	DRB1*01:01
FVDLEPTVI	P68363|53|79	11	25	15	22	5	13	75	0.081	20.5	FVDLEPTV	P03138|339|353	8	15	FVGLSPTV	NETMHCIIPAN_EL	0.910471	0.45	DRB1*01:01
FVDLEPTVI	Q71U36|53|83	11	25	15	22	5	13	75	0.081	20.5	FVDLEPTV	P03138|339|353	8	15	FVGLSPTV	NETMHCIIPAN_EL	0.917726	0.41	DRB1*01:01
FVDLEPTVI	P68363|53|79	11	25	15	22	5	13	75	0.081	20.5	FVDLEPTV	P03138|339|353	8	15	FVGLSPTV	NETMHCIIPAN_EL	0.917726	0.41	DRB1*01:01
FVDLEPTVI	Q71U36|53|83	11	25	15	22	5	13	75	0.081	20.5	FVDLEPTV	P03138|339|353	8	15	FVGLSPTV	CNNPEPRED	0.749	1.53	DRB1*10:01
FVDLEPTVI	P68363|53|79	11	25	15	22	5	13	75	0.081	20.5	FVDLEPTV	P03138|339|353	8	15	FVGLSPTV	CNNPEPRED	0.749	1.53	DRB1*10:01
FVDLEPTVI	Q71U36|53|83	11	25	15	22	5	13	75	0.081	20.5	FVDLEPTV	P03138|339|353	8	15	FVGLSPTV	NETMHCIIPAN_EL	0.159875	6.1	DRB1*14:02
FVDLEPTVI	P68363|53|79	11	25	15	22	5	13	75	0.081	20.5	FVDLEPTV	P03138|339|353	8	15	FVGLSPTV	NETMHCIIPAN_EL	0.159875	6.1	DRB1*14:02
FVDLEPTVI	Q71U36|53|83	11	25	15	22	5	13	75	0.081	20.5	FVDLEPTV	P03138|339|353	8	15	FVGLSPTV	NETMHCIIPAN_BA	18.7	5	DRB1*01:01
FVDLEPTVI	P68363|53|79	11	25	15	22	5	13	75	0.081	20.5	FVDLEPTV	P03138|339|353	8	15	FVGLSPTV	NETMHCIIPAN_BA	18.7	5	DRB1*01:01
FVDLEPTVI	Q71U36|53|83	11	25	15	22	5	13	75	0.081	20.5	FVDLEPTV	P03138|339|353	8	15	FVGLSPTV	NETMHCIIPAN_EL	0.37917	5.1	DRB1*16:01
FVDLEPTVI	P68363|53|79	11	25	15	22	5	13	75	0.081	20.5	FVDLEPTV	P03138|339|353	8	15	FVGLSPTV	NETMHCIIPAN_EL	0.37917	5.1	DRB1*16:01
FVDLEPTVI	Q71U36|53|83	11	25	15	22	5	13	75	0.081	20.5	FVDLEPTV	P03138|339|353	8	15	FVGLSPTV	NETMHCIIPAN_EL	0.335007	4.3	DRB1*16:02
FVDLEPTVI	P68363|53|79	11	25	15	22	5	13	75	0.081	20.5	FVDLEPTV	P03138|339|353	8	15	FVGLSPTV	NETMHCIIPAN_EL	0.335007	4.3	DRB1*16:02
FVDLEPTVI	Q71U36|53|83	11	25	15	22	5	13	75	0.081	20.5	FVDLEPTV	P03138|339|353	8	15	FVGLSPTV	NETMHCIIPAN_EL	0.336929	4.2	DRB1*16:02
FVDLEPTVI	P68363|53|79	11	25	15	22	5	13	75	0.081	20.5	FVDLEPTV	P03138|339|353	8	15	FVGLSPTV	NETMHCIIPAN_EL	0.336929	4.2	DRB1*16:02
FVDLEPTVI	Q71U36|53|83	11	25	15	22	5	13	75	0.081	20.5	FVDLEPTV	P03138|339|353	8	15	FVGLSPTV	NETMHCIIPAN_EL	0.358236	5.6	DRB1*16:01
FVDLEPTVI	P68363|53|79	11	25	15	22	5	13	75	0.081	20.5	FVDLEPTV	P03138|339|353	8	15	FVGLSPTV	NETMHCIIPAN_EL	0.358236	5.6	DRB1*16:01
FVDLEPTVI	Q71U36|53|83	11	25	15	22	5	13	75	0.081	20.5	FVDLEPTV	P03138|339|353	8	15	FVGLSPTV	CNNPEPRED	0.78	3.33	DRB1*01:01
FVDLEPTVI	P68363|53|79	11	25	15	22	5	13	75	0.081	20.5	FVDLEPTV	P03138|339|353	8	15	FVGLSPTV	CNNPEPRED	0.78	3.33	DRB1*01:01
FVDLEPTVI	Q71U36|53|83	11	25	15	22	5	13	75	0.081	20.5	FVDLEPTV	P03138|339|353	8	15	FVGLSPTV	NETMHCIIPAN_EL	0.396609	3.3	DRB1*07:01
FVDLEPTVI	P68363|53|79	11	25	15	22	5	13	75	0.081	20.5	FVDLEPTV	P03138|339|353	8	15	FVGLSPTV	NETMHCIIPAN_EL	0.396609	3.3	DRB1*07:01
FVDLEPTVI	Q71U36|53|83	11	25	15	22	5	13	75	0.081	20.5	FVDLEPTV	P03138|339|353	8	15	FVGLSPTV	NETMHCIIPAN_EL	0.521313	2.3	DRB1*01:03
FVDLEPTVI	P68363|53|79	11	25	15	22	5	13	75	0.081	20.5	FVDLEPTV	P03138|339|353	8	15	FVGLSPTV	NETMHCIIPAN_EL	0.521313	2.3	DRB1*01:03
FVDLEPTVI	Q71U36|53|83	11	25	15	22	5	13	75	0.081	20.5	FVDLEPTV	P03138|339|353	8	15	FVGLSPTV	CNNPEPRED	0.825	2.21	DRB1*01:01
FVDLEPTVI	P68363|53|79	11	25	15	22	5	13	75	0.081	20.5	FVDLEPTV	P03138|339|353	8	15	FVGLSPTV	CNNPEPRED	0.825	2.21	DRB1*01:01
FVDLEPTVI	Q71U36|53|83	11	25	15	22	5	13	75	0.081	20.5	FVDLEPTV	P03138|339|353	8	15	FVGLSPTV	NETMHCIIPAN_EL	0.125627	8.7	DRB1*14:02
FVDLEPTVI	P68363|53|79	11	25	15	22	5	13	75	0.081	20.5	FVDLEPTV	P03138|339|353	8	15	FVGLSPTV	NETMHCIIPAN_EL	0.125627	8.7	DRB1*14:02
FVDLEPTVI	Q71U36|53|83	11	25	15	22	5	13	75	0.081	20.5	FVDLEPTV	P03138|339|353	8	15	FVGLSPTV	NETMHCIIPAN_EL	0.062938	9	DRB3*02:02
FVDLEPTVI	P68363|53|79	11	25	15	22	5	13	75	0.081	20.5	FVDLEPTV	P03138|339|353	8	15	FVGLSPTV	NETMHCIIPAN_EL	0.062938	9	DRB3*02:02
FVDLEPTVI	Q71U36|53|83	11	25	15	22	5	13	75	0.081	20.5	FVDLEPTV	P03138|339|353	8	15	FVGLSPTV	NETMHCIIPAN_EL	0.577198	1.8	DRB1*09:01
FVDLEPTVI	P68363|53|79	11	25	15	22	5	13	75	0.081	20.5	FVDLEPTV	P03138|339|353	8	15	FVGLSPTV	NETMHCIIPAN_EL	0.577198	1.8	DRB1*09:01
FVDLEPTVI	Q71U36|53|83	11	25	15	22	5	13	75	0.081	20.5	FVDLEPTV	P03138|339|353	8	15	FVGLSPTV	NETMHCIIPAN_EL	0.573665	1.8	DRB1*09:01
FVDLEPTVI	P68363|53|79	11	25	15	22	5	13	75	0.081	20.5	FVDLEPTV	P03138|339|353	8	15	FVGLSPTV	NETMHCIIPAN_EL	0.573665	1.8	DRB1*09:01
FVDLEPTVI	Q71U36|53|83	11	25	15	22	5	13	75	0.081	20.5	FVDLEPTV	P03138|339|353	8	15	FVGLSPTV	NETMHCIIPAN_BA	52.79	9.3	DRB1*10:01
FVDLEPTVI	P68363|53|79	11	25	15	22	5	13	75	0.081	20.5	FVDLEPTV	P03138|339|353	8	15	FVGLSPTV	NETMHCIIPAN_BA	52.79	9.3	DRB1*10:01
FVDLEPTVI	Q71U36|53|83	11	25	15	22	5	13	75	0.081	20.5	FVDLEPTV	P03138|339|353	8	15	FVGLSPTV	NETMHCIIPAN_EL	0.215545	9.6	DRB1*08:03
FVDLEPTVI	P68363|53|79	11	25	15	22	5	13	75	0.081	20.5	FVDLEPTV	P03138|339|353	8	15	FVGLSPTV	NETMHCIIPAN_EL	0.215545	9.6	DRB1*08:03
FVDLEPTVI	Q71U36|53|83	11	25	15	22	5	13	75	0.081	20.5	FVDLEPTV	P03138|339|353	8	15	FVGLSPTV	CNNPEPRED	0.683	2.44	DRB1*10:01
FVDLEPTVI	P68363|53|79	11	25	15	22	5	13	75	0.081	20.5	FVDLEPTV	P03138|339|353	8	15	FVGLSPTV	CNNPEPRED	0.683	2.44	DRB1*10:01
FVDLEPTVI	Q71U36|53|83	11	25	15	22	5	13	75	0.081	20.5	FVDLEPTV	P03138|339|353	8	15	FVGLSPTV	NETMHCIIPAN_EL	0.402576	3.3	DRB1*07:01
FVDLEPTVI	P68363|53|79	11	25	15	22	5	13	75	0.081	20.5	FVDLEPTV	P03138|339|353	8	15	FVGLSPTV	NETMHCIIPAN_EL	0.402576	3.3	DRB1*07:01
FVDLEPTVI	Q71U36|53|83	11	25	15	22	5	13	75	0.081	20.5	FVDLEPTV	P03138|339|353	8	15	FVGLSPTV	NETMHCIIPAN_BA	26.31	7.4	DRB1*01:01
FVDLEPTVI	P68363|53|79	11	25	15	22	5	13	75	0.081	20.5	FVDLEPTV	P03138|339|353	8	15	FVGLSPTV	NETMHCIIPAN_BA	26.31	7.4	DRB1*01:01
FVDLEPTVI	Q71U36|53|83	11	25	15	22	5	13	75	0.081	20.5	FVDLEPTV	P03138|339|353	8	15	FVGLSPTV	CNNPEPRED	0.49	7.67	DRB1*08:01
FVDLEPTVI	P68363|53|79	11	25	15	22	5	13	75	0.081	20.5	FVDLEPTV	P03138|339|353	8	15	FVGLSPTV	CNNPEPRED	0.49	7.67	DRB1*08:01
FVDLEPTVI	Q71U36|53|83	11	25	15	22	5	13	75	0.081	20.5	FVDLEPTV	P03138|339|353	8	15	FVGLSPTV	NETMHCIIPAN_EL	0.07172	8	DRB3*02:02
FVDLEPTVI	P68363|53|79	11	25	15	22	5	13	75	0.081	20.5	FVDLEPTV	P03138|339|353	8	15	FVGLSPTV	NETMHCIIPAN_EL	0.07172	8	DRB3*02:02
FVDLEPTVI	Q71U36|53|83	11	25	15	22	5	13	75	0.081	20.5	FVDLEPTV	P03138|339|353	8	15	FVGLSPTV	NETMHCIIPAN_EL	0.645595	2.7	DRB1*01:02
FVDLEPTVI	P68363|53|79	11	25	15	22	5	13	75	0.081	20.5	FVDLEPTV	P03138|339|353	8	15	FVGLSPTV	NETMHCIIPAN_EL	0.645595	2.7	DRB1*01:02
FVDLEPTVI	Q71U36|53|83	11	25	15	22	5	13	75	0.081	20.5	FVDLEPTV	P03138|339|353	8	15	FVGLSPTV	NETMHCIIPAN_EL	0.498669	2.5	DRB1*01:03
FVDLEPTVI	P68363|53|79	11	25	15	22	5	13	75	0.081	20.5	FVDLEPTV	P03138|339|353	8	15	FVGLSPTV	NETMHCIIPAN_EL	0.498669	2.5	DRB1*01:03
FVDLEPTVI	Q71U36|53|83	11	25	15	22	5	13	75	0.081	20.5	FVDLEPTV	P03138|339|353	8	15	FVGLSPTV	NETMHCIIPAN_EL	0.671238	2.4	DRB1*01:02
FVDLEPTVI	P68363|53|79	11	25	15	22	5	13	75	0.081	20.5	FVDLEPTV	P03138|339|353	8	15	FVGLSPTV	NETMHCIIPAN_EL	0.671238	2.4	DRB1*01:02
FVKWPRYIR	P62424|53|71	1	15	6	11	2	10	83.3	0.098	20.1	PRYIRL	Q79FY7|95|108	1	6	PRYISL	CNNPEPRED	0.83	1.05	DRB1*13:01
FVKWPRYIR	P62424|53|71	1	15	2	11	2	10	60	0.000839	27.1	FVKWPRYIRL	P0DTC2|1207|1221	3	12	YIKWPWYIWL	CNNPEPRED	0.83	1.05	DRB1*13:01
FVKWPRYIR	P62424|53|71	1	15	3	11	2	10	66.7	0.001	26.5	VKWPRYIRL	P0DTC2|1210|1224	1	9	IKWPWYIWL	CNNPEPRED	0.83	1.05	DRB1*13:01
FVKWPRYIR	P62424|53|71	1	15	4	11	2	10	75	0.002	25.5	KWPRYIRL	P0DTC2|1211|1225	1	8	KWPWYIWL	CNNPEPRED	0.83	1.05	DRB1*13:01
FVKWPRYIR	P62424|53|71	1	15	5	11	2	10	71.4	0.027	22.1	WPRYIRL	P0DTC2|1212|1226	1	7	WPWYIWL	CNNPEPRED	0.83	1.05	DRB1*13:01
FVKWPRYIR	P62424|53|71	1	15	6	11	2	10	83.3	0.098	20.1	PRYIRL	Q79FY7|95|108	1	6	PRYISL	NETMHCIIPAN_BA	160.84	9.1	DRB1*13:05
FVKWPRYIR	P62424|53|71	1	15	2	11	2	10	60	0.000839	27.1	FVKWPRYIRL	P0DTC2|1207|1221	3	12	YIKWPWYIWL	NETMHCIIPAN_BA	160.84	9.1	DRB1*13:05
FVKWPRYIR	P62424|53|71	1	15	3	11	2	10	66.7	0.001	26.5	VKWPRYIRL	P0DTC2|1210|1224	1	9	IKWPWYIWL	NETMHCIIPAN_BA	160.84	9.1	DRB1*13:05
FVKWPRYIR	P62424|53|71	1	15	4	11	2	10	75	0.002	25.5	KWPRYIRL	P0DTC2|1211|1225	1	8	KWPWYIWL	NETMHCIIPAN_BA	160.84	9.1	DRB1*13:05
FVKWPRYIR	P62424|53|71	1	15	5	11	2	10	71.4	0.027	22.1	WPRYIRL	P0DTC2|1212|1226	1	7	WPWYIWL	NETMHCIIPAN_BA	160.84	9.1	DRB1*13:05
FVKWPRYIR	P62424|53|71	1	15	6	11	2	10	83.3	0.098	20.1	PRYIRL	Q79FY7|95|108	1	6	PRYISL	NETMHCIIPAN_EL	0.366494	9.2	DRB1*13:04
FVKWPRYIR	P62424|53|71	1	15	2	11	2	10	60	0.000839	27.1	FVKWPRYIRL	P0DTC2|1207|1221	3	12	YIKWPWYIWL	NETMHCIIPAN_EL	0.366494	9.2	DRB1*13:04
FVKWPRYIR	P62424|53|71	1	15	3	11	2	10	66.7	0.001	26.5	VKWPRYIRL	P0DTC2|1210|1224	1	9	IKWPWYIWL	NETMHCIIPAN_EL	0.366494	9.2	DRB1*13:04
FVKWPRYIR	P62424|53|71	1	15	4	11	2	10	75	0.002	25.5	KWPRYIRL	P0DTC2|1211|1225	1	8	KWPWYIWL	NETMHCIIPAN_EL	0.366494	9.2	DRB1*13:04
FVKWPRYIR	P62424|53|71	1	15	5	11	2	10	71.4	0.027	22.1	WPRYIRL	P0DTC2|1212|1226	1	7	WPWYIWL	NETMHCIIPAN_EL	0.366494	9.2	DRB1*13:04
FVKWPRYIR	P62424|53|71	1	15	6	11	2	10	83.3	0.098	20.1	PRYIRL	Q79FY7|95|108	1	6	PRYISL	NETMHCIIPAN_BA	160.84	9.1	DRB1*11:01
FVKWPRYIR	P62424|53|71	1	15	2	11	2	10	60	0.000839	27.1	FVKWPRYIRL	P0DTC2|1207|1221	3	12	YIKWPWYIWL	NETMHCIIPAN_BA	160.84	9.1	DRB1*11:01
FVKWPRYIR	P62424|53|71	1	15	3	11	2	10	66.7	0.001	26.5	VKWPRYIRL	P0DTC2|1210|1224	1	9	IKWPWYIWL	NETMHCIIPAN_BA	160.84	9.1	DRB1*11:01
FVKWPRYIR	P62424|53|71	1	15	4	11	2	10	75	0.002	25.5	KWPRYIRL	P0DTC2|1211|1225	1	8	KWPWYIWL	NETMHCIIPAN_BA	160.84	9.1	DRB1*11:01
FVKWPRYIR	P62424|53|71	1	15	5	11	2	10	71.4	0.027	22.1	WPRYIRL	P0DTC2|1212|1226	1	7	WPWYIWL	NETMHCIIPAN_BA	160.84	9.1	DRB1*11:01
FVKWPRYIR	P62424|53|71	1	15	6	11	2	10	83.3	0.098	20.1	PRYIRL	Q79FY7|95|108	1	6	PRYISL	CNNPEPRED	0.631	3.85	DRB1*13:01
FVKWPRYIR	P62424|53|71	1	15	2	11	2	10	60	0.000839	27.1	FVKWPRYIRL	P0DTC2|1207|1221	3	12	YIKWPWYIWL	CNNPEPRED	0.631	3.85	DRB1*13:01
FVKWPRYIR	P62424|53|71	1	15	3	11	2	10	66.7	0.001	26.5	VKWPRYIRL	P0DTC2|1210|1224	1	9	IKWPWYIWL	CNNPEPRED	0.631	3.85	DRB1*13:01
FVKWPRYIR	P62424|53|71	1	15	4	11	2	10	75	0.002	25.5	KWPRYIRL	P0DTC2|1211|1225	1	8	KWPWYIWL	CNNPEPRED	0.631	3.85	DRB1*13:01
FVKWPRYIR	P62424|53|71	1	15	5	11	2	10	71.4	0.027	22.1	WPRYIRL	P0DTC2|1212|1226	1	7	WPWYIWL	CNNPEPRED	0.631	3.85	DRB1*13:01
FVKWPRYIR	P62424|53|71	1	15	6	11	2	10	83.3	0.098	20.1	PRYIRL	Q79FY7|95|108	1	6	PRYISL	NETMHCIIPAN_BA	45.42	3.8	DRB1*11:02
FVKWPRYIR	P62424|53|71	1	15	2	11	2	10	60	0.000839	27.1	FVKWPRYIRL	P0DTC2|1207|1221	3	12	YIKWPWYIWL	NETMHCIIPAN_BA	45.42	3.8	DRB1*11:02
FVKWPRYIR	P62424|53|71	1	15	3	11	2	10	66.7	0.001	26.5	VKWPRYIRL	P0DTC2|1210|1224	1	9	IKWPWYIWL	NETMHCIIPAN_BA	45.42	3.8	DRB1*11:02
FVKWPRYIR	P62424|53|71	1	15	4	11	2	10	75	0.002	25.5	KWPRYIRL	P0DTC2|1211|1225	1	8	KWPWYIWL	NETMHCIIPAN_BA	45.42	3.8	DRB1*11:02
FVKWPRYIR	P62424|53|71	1	15	5	11	2	10	71.4	0.027	22.1	WPRYIRL	P0DTC2|1212|1226	1	7	WPWYIWL	NETMHCIIPAN_BA	45.42	3.8	DRB1*11:02
FVKWPRYIR	P62424|53|71	1	15	6	11	2	10	83.3	0.098	20.1	PRYIRL	Q79FY7|95|108	1	6	PRYISL	NETMHCIIPAN_BA	45.42	3.8	DRB1*13:01
FVKWPRYIR	P62424|53|71	1	15	2	11	2	10	60	0.000839	27.1	FVKWPRYIRL	P0DTC2|1207|1221	3	12	YIKWPWYIWL	NETMHCIIPAN_BA	45.42	3.8	DRB1*13:01
FVKWPRYIR	P62424|53|71	1	15	3	11	2	10	66.7	0.001	26.5	VKWPRYIRL	P0DTC2|1210|1224	1	9	IKWPWYIWL	NETMHCIIPAN_BA	45.42	3.8	DRB1*13:01
FVKWPRYIR	P62424|53|71	1	15	4	11	2	10	75	0.002	25.5	KWPRYIRL	P0DTC2|1211|1225	1	8	KWPWYIWL	NETMHCIIPAN_BA	45.42	3.8	DRB1*13:01
FVKWPRYIR	P62424|53|71	1	15	5	11	2	10	71.4	0.027	22.1	WPRYIRL	P0DTC2|1212|1226	1	7	WPWYIWL	NETMHCIIPAN_BA	45.42	3.8	DRB1*13:01
FVKWPRYIR	P62424|53|71	1	15	6	11	2	10	83.3	0.098	20.1	PRYIRL	Q79FY7|95|108	1	6	PRYISL	NETMHCIIPAN_BA	50.66	4.7	DRB1*11:04
FVKWPRYIR	P62424|53|71	1	15	2	11	2	10	60	0.000839	27.1	FVKWPRYIRL	P0DTC2|1207|1221	3	12	YIKWPWYIWL	NETMHCIIPAN_BA	50.66	4.7	DRB1*11:04
FVKWPRYIR	P62424|53|71	1	15	3	11	2	10	66.7	0.001	26.5	VKWPRYIRL	P0DTC2|1210|1224	1	9	IKWPWYIWL	NETMHCIIPAN_BA	50.66	4.7	DRB1*11:04
FVKWPRYIR	P62424|53|71	1	15	4	11	2	10	75	0.002	25.5	KWPRYIRL	P0DTC2|1211|1225	1	8	KWPWYIWL	NETMHCIIPAN_BA	50.66	4.7	DRB1*11:04
FVKWPRYIR	P62424|53|71	1	15	5	11	2	10	71.4	0.027	22.1	WPRYIRL	P0DTC2|1212|1226	1	7	WPWYIWL	NETMHCIIPAN_BA	50.66	4.7	DRB1*11:04
FVKWPRYIR	P62424|53|71	1	15	6	11	2	10	83.3	0.098	20.1	PRYIRL	Q79FY7|95|108	1	6	PRYISL	NETMHCIIPAN_EL	0.322263	7.7	DRB1*11:03
FVKWPRYIR	P62424|53|71	1	15	2	11	2	10	60	0.000839	27.1	FVKWPRYIRL	P0DTC2|1207|1221	3	12	YIKWPWYIWL	NETMHCIIPAN_EL	0.322263	7.7	DRB1*11:03
FVKWPRYIR	P62424|53|71	1	15	3	11	2	10	66.7	0.001	26.5	VKWPRYIRL	P0DTC2|1210|1224	1	9	IKWPWYIWL	NETMHCIIPAN_EL	0.322263	7.7	DRB1*11:03
FVKWPRYIR	P62424|53|71	1	15	4	11	2	10	75	0.002	25.5	KWPRYIRL	P0DTC2|1211|1225	1	8	KWPWYIWL	NETMHCIIPAN_EL	0.322263	7.7	DRB1*11:03
FVKWPRYIR	P62424|53|71	1	15	5	11	2	10	71.4	0.027	22.1	WPRYIRL	P0DTC2|1212|1226	1	7	WPWYIWL	NETMHCIIPAN_EL	0.322263	7.7	DRB1*11:03
FVKWPRYIR	P62424|53|71	1	15	6	11	2	10	83.3	0.098	20.1	PRYIRL	Q79FY7|95|108	1	6	PRYISL	CNNPEPRED	0.479	5.24	DRB1*11:03
FVKWPRYIR	P62424|53|71	1	15	2	11	2	10	60	0.000839	27.1	FVKWPRYIRL	P0DTC2|1207|1221	3	12	YIKWPWYIWL	CNNPEPRED	0.479	5.24	DRB1*11:03
FVKWPRYIR	P62424|53|71	1	15	3	11	2	10	66.7	0.001	26.5	VKWPRYIRL	P0DTC2|1210|1224	1	9	IKWPWYIWL	CNNPEPRED	0.479	5.24	DRB1*11:03
FVKWPRYIR	P62424|53|71	1	15	4	11	2	10	75	0.002	25.5	KWPRYIRL	P0DTC2|1211|1225	1	8	KWPWYIWL	CNNPEPRED	0.479	5.24	DRB1*11:03
FVKWPRYIR	P62424|53|71	1	15	5	11	2	10	71.4	0.027	22.1	WPRYIRL	P0DTC2|1212|1226	1	7	WPWYIWL	CNNPEPRED	0.479	5.24	DRB1*11:03
FVKWPRYIR	P62424|53|71	1	15	6	11	2	10	83.3	0.098	20.1	PRYIRL	Q79FY7|95|108	1	6	PRYISL	NETMHCIIPAN_EL	0.484249	5.2	DRB1*11:02
FVKWPRYIR	P62424|53|71	1	15	2	11	2	10	60	0.000839	27.1	FVKWPRYIRL	P0DTC2|1207|1221	3	12	YIKWPWYIWL	NETMHCIIPAN_EL	0.484249	5.2	DRB1*11:02
FVKWPRYIR	P62424|53|71	1	15	3	11	2	10	66.7	0.001	26.5	VKWPRYIRL	P0DTC2|1210|1224	1	9	IKWPWYIWL	NETMHCIIPAN_EL	0.484249	5.2	DRB1*11:02
FVKWPRYIR	P62424|53|71	1	15	4	11	2	10	75	0.002	25.5	KWPRYIRL	P0DTC2|1211|1225	1	8	KWPWYIWL	NETMHCIIPAN_EL	0.484249	5.2	DRB1*11:02
FVKWPRYIR	P62424|53|71	1	15	5	11	2	10	71.4	0.027	22.1	WPRYIRL	P0DTC2|1212|1226	1	7	WPWYIWL	NETMHCIIPAN_EL	0.484249	5.2	DRB1*11:02
FVKWPRYIR	P62424|53|71	1	15	6	11	2	10	83.3	0.098	20.1	PRYIRL	Q79FY7|95|108	1	6	PRYISL	NETMHCIIPAN_EL	0.484249	5.2	DRB1*13:01
FVKWPRYIR	P62424|53|71	1	15	2	11	2	10	60	0.000839	27.1	FVKWPRYIRL	P0DTC2|1207|1221	3	12	YIKWPWYIWL	NETMHCIIPAN_EL	0.484249	5.2	DRB1*13:01
FVKWPRYIR	P62424|53|71	1	15	3	11	2	10	66.7	0.001	26.5	VKWPRYIRL	P0DTC2|1210|1224	1	9	IKWPWYIWL	NETMHCIIPAN_EL	0.484249	5.2	DRB1*13:01
FVKWPRYIR	P62424|53|71	1	15	4	11	2	10	75	0.002	25.5	KWPRYIRL	P0DTC2|1211|1225	1	8	KWPWYIWL	NETMHCIIPAN_EL	0.484249	5.2	DRB1*13:01
FVKWPRYIR	P62424|53|71	1	15	5	11	2	10	71.4	0.027	22.1	WPRYIRL	P0DTC2|1212|1226	1	7	WPWYIWL	NETMHCIIPAN_EL	0.484249	5.2	DRB1*13:01
FVKWPRYIR	P62424|53|71	1	15	6	11	2	10	83.3	0.098	20.1	PRYIRL	Q79FY7|95|108	1	6	PRYISL	CNNPEPRED	0.618	8.08	DRB1*12:01
FVKWPRYIR	P62424|53|71	1	15	2	11	2	10	60	0.000839	27.1	FVKWPRYIRL	P0DTC2|1207|1221	3	12	YIKWPWYIWL	CNNPEPRED	0.618	8.08	DRB1*12:01
FVKWPRYIR	P62424|53|71	1	15	3	11	2	10	66.7	0.001	26.5	VKWPRYIRL	P0DTC2|1210|1224	1	9	IKWPWYIWL	CNNPEPRED	0.618	8.08	DRB1*12:01
FVKWPRYIR	P62424|53|71	1	15	4	11	2	10	75	0.002	25.5	KWPRYIRL	P0DTC2|1211|1225	1	8	KWPWYIWL	CNNPEPRED	0.618	8.08	DRB1*12:01
FVKWPRYIR	P62424|53|71	1	15	5	11	2	10	71.4	0.027	22.1	WPRYIRL	P0DTC2|1212|1226	1	7	WPWYIWL	CNNPEPRED	0.618	8.08	DRB1*12:01
FVKWPRYIR	P62424|53|71	1	15	6	11	2	10	83.3	0.098	20.1	PRYIRL	Q79FY7|95|108	1	6	PRYISL	CNNPEPRED	0.796	2.87	DRB1*11:01
FVKWPRYIR	P62424|53|71	1	15	2	11	2	10	60	0.000839	27.1	FVKWPRYIRL	P0DTC2|1207|1221	3	12	YIKWPWYIWL	CNNPEPRED	0.796	2.87	DRB1*11:01
FVKWPRYIR	P62424|53|71	1	15	3	11	2	10	66.7	0.001	26.5	VKWPRYIRL	P0DTC2|1210|1224	1	9	IKWPWYIWL	CNNPEPRED	0.796	2.87	DRB1*11:01
FVKWPRYIR	P62424|53|71	1	15	4	11	2	10	75	0.002	25.5	KWPRYIRL	P0DTC2|1211|1225	1	8	KWPWYIWL	CNNPEPRED	0.796	2.87	DRB1*11:01
FVKWPRYIR	P62424|53|71	1	15	5	11	2	10	71.4	0.027	22.1	WPRYIRL	P0DTC2|1212|1226	1	7	WPWYIWL	CNNPEPRED	0.796	2.87	DRB1*11:01
FVKWPRYIR	P62424|53|71	1	15	6	11	2	10	83.3	0.098	20.1	PRYIRL	Q79FY7|95|108	1	6	PRYISL	NETMHCIIPAN_BA	34.17	2.1	DRB1*11:03
FVKWPRYIR	P62424|53|71	1	15	2	11	2	10	60	0.000839	27.1	FVKWPRYIRL	P0DTC2|1207|1221	3	12	YIKWPWYIWL	NETMHCIIPAN_BA	34.17	2.1	DRB1*11:03
FVKWPRYIR	P62424|53|71	1	15	3	11	2	10	66.7	0.001	26.5	VKWPRYIRL	P0DTC2|1210|1224	1	9	IKWPWYIWL	NETMHCIIPAN_BA	34.17	2.1	DRB1*11:03
FVKWPRYIR	P62424|53|71	1	15	4	11	2	10	75	0.002	25.5	KWPRYIRL	P0DTC2|1211|1225	1	8	KWPWYIWL	NETMHCIIPAN_BA	34.17	2.1	DRB1*11:03
FVKWPRYIR	P62424|53|71	1	15	5	11	2	10	71.4	0.027	22.1	WPRYIRL	P0DTC2|1212|1226	1	7	WPWYIWL	NETMHCIIPAN_BA	34.17	2.1	DRB1*11:03
FVKWPRYIR	P62424|53|71	1	15	6	11	2	10	83.3	0.098	20.1	PRYIRL	Q79FY7|95|108	1	6	PRYISL	NETMHCIIPAN_BA	39.64	2.4	DRB1*13:04
FVKWPRYIR	P62424|53|71	1	15	2	11	2	10	60	0.000839	27.1	FVKWPRYIRL	P0DTC2|1207|1221	3	12	YIKWPWYIWL	NETMHCIIPAN_BA	39.64	2.4	DRB1*13:04
FVKWPRYIR	P62424|53|71	1	15	3	11	2	10	66.7	0.001	26.5	VKWPRYIRL	P0DTC2|1210|1224	1	9	IKWPWYIWL	NETMHCIIPAN_BA	39.64	2.4	DRB1*13:04
FVKWPRYIR	P62424|53|71	1	15	4	11	2	10	75	0.002	25.5	KWPRYIRL	P0DTC2|1211|1225	1	8	KWPWYIWL	NETMHCIIPAN_BA	39.64	2.4	DRB1*13:04
FVKWPRYIR	P62424|53|71	1	15	5	11	2	10	71.4	0.027	22.1	WPRYIRL	P0DTC2|1212|1226	1	7	WPWYIWL	NETMHCIIPAN_BA	39.64	2.4	DRB1*13:04
FVNDIFERI	P33778|62|78	3	17	10	16	3	11	71.4	0.039	21.6	FERIAGE	P0A566|11|25	8	14	FERISGD	NETMHCIIPAN_EL	0.028753	5.2	DRB1*03:02
FVNDIFERI	P33778|62|78	3	17	10	16	3	11	71.4	0.034	21.8	FERIAGE	P0A566|16|30	3	9	FERISGD	NETMHCIIPAN_EL	0.028753	5.2	DRB1*03:02
FVNDIFERI	P33778|62|78	3	17	10	16	3	11	71.4	0.039	21.6	FERIAGE	P0A566|11|25	8	14	FERISGD	CNNPEPRED	0.994	0.14	DPA1*01:03/DPB1*04:02
FVNDIFERI	P33778|62|78	3	17	10	16	3	11	71.4	0.034	21.8	FERIAGE	P0A566|16|30	3	9	FERISGD	CNNPEPRED	0.994	0.14	DPA1*01:03/DPB1*04:02
FVNDIFERI	P33778|62|78	3	17	10	16	3	11	71.4	0.039	21.6	FERIAGE	P0A566|11|25	8	14	FERISGD	NETMHCIIPAN_BA	4495.88	2.9	DRB1*03:02
FVNDIFERI	P33778|62|78	3	17	10	16	3	11	71.4	0.034	21.8	FERIAGE	P0A566|16|30	3	9	FERISGD	NETMHCIIPAN_BA	4495.88	2.9	DRB1*03:02
FVNDIFERI	P33778|62|78	3	17	10	16	3	11	71.4	0.039	21.6	FERIAGE	P0A566|11|25	8	14	FERISGD	CNNPEPRED	0.759	2.81	DRB3*01:01
FVNDIFERI	P33778|62|78	3	17	10	16	3	11	71.4	0.034	21.8	FERIAGE	P0A566|16|30	3	9	FERISGD	CNNPEPRED	0.759	2.81	DRB3*01:01
FVNDIFERI	P33778|62|78	3	17	10	16	3	11	71.4	0.039	21.6	FERIAGE	P0A566|11|25	8	14	FERISGD	CNNPEPRED	0.493	5.42	DRB1*13:03
FVNDIFERI	P33778|62|78	3	17	10	16	3	11	71.4	0.034	21.8	FERIAGE	P0A566|16|30	3	9	FERISGD	CNNPEPRED	0.493	5.42	DRB1*13:03
FVNDIFERI	P33778|62|78	3	17	10	16	3	11	71.4	0.039	21.6	FERIAGE	P0A566|11|25	8	14	FERISGD	CNNPEPRED	0.953	0.17	DPA1*01:03/DPB1*04:01
FVNDIFERI	P33778|62|78	3	17	10	16	3	11	71.4	0.034	21.8	FERIAGE	P0A566|16|30	3	9	FERISGD	CNNPEPRED	0.953	0.17	DPA1*01:03/DPB1*04:01
FVNDIFERI	P33778|62|78	3	17	10	16	3	11	71.4	0.039	21.6	FERIAGE	P0A566|11|25	8	14	FERISGD	NETMHCIIPAN_EL	0.218921	3.1	DRB3*01:01
FVNDIFERI	P33778|62|78	3	17	10	16	3	11	71.4	0.034	21.8	FERIAGE	P0A566|16|30	3	9	FERISGD	NETMHCIIPAN_EL	0.218921	3.1	DRB3*01:01
FVNDIFERI	P33778|62|78	3	17	10	16	3	11	71.4	0.039	21.6	FERIAGE	P0A566|11|25	8	14	FERISGD	CNNPEPRED	0.648	2.98	DPA1*01:03/DPB1*02:01
FVNDIFERI	P33778|62|78	3	17	10	16	3	11	71.4	0.034	21.8	FERIAGE	P0A566|16|30	3	9	FERISGD	CNNPEPRED	0.648	2.98	DPA1*01:03/DPB1*02:01
FVNDIFERI	P33778|62|78	3	17	10	16	3	11	71.4	0.039	21.6	FERIAGE	P0A566|11|25	8	14	FERISGD	NETMHCIIPAN_BA	88.84	1.8	DRB3*01:01
FVNDIFERI	P33778|62|78	3	17	10	16	3	11	71.4	0.034	21.8	FERIAGE	P0A566|16|30	3	9	FERISGD	NETMHCIIPAN_BA	88.84	1.8	DRB3*01:01
FVPNALRHA	Q68CQ7|43|60	1	15	4	11	8	16	87.5	0.001	26.6	QPIDFVPN	P0DTC1|1909|1923	2	9	QPIDLVPN	NETMHCIIPAN_BA	266.42	4.7	DRB3*02:02
FVPNALRHA	Q68CQ7|43|60	1	15	4	11	8	16	87.5	0.001	27	QPIDFVPN	P0DTC1|1910|1924	1	8	QPIDLVPN	NETMHCIIPAN_BA	266.42	4.7	DRB3*02:02
FVPNALRHA	Q68CQ7|43|60	1	15	5	11	8	16	85.7	0.014	23.1	PIDFVPN	P0DTC1|1911|1925	1	7	PIDLVPN	NETMHCIIPAN_BA	266.42	4.7	DRB3*02:02
FVPNALRHA	Q68CQ7|43|60	1	15	4	11	8	16	87.5	0.001	26.6	QPIDFVPN	P0DTC1|1909|1923	2	9	QPIDLVPN	NETMHCIIPAN_EL	0.148452	3.9	DRB3*02:02
FVPNALRHA	Q68CQ7|43|60	1	15	4	11	8	16	87.5	0.001	27	QPIDFVPN	P0DTC1|1910|1924	1	8	QPIDLVPN	NETMHCIIPAN_EL	0.148452	3.9	DRB3*02:02
FVPNALRHA	Q68CQ7|43|60	1	15	5	11	8	16	85.7	0.014	23.1	PIDFVPN	P0DTC1|1911|1925	1	7	PIDLVPN	NETMHCIIPAN_EL	0.148452	3.9	DRB3*02:02
FVRFDSDAA	P01892|54|68	1	15	7	15	4	12	77.8	0.011	23.4	FDSDAASQR	P0DTC1|3988|4002	4	12	FDRDAAMQR	NETMHCIIPAN_EL	0.676545	2.1	DRB1*11:01
FVRFDSDAA	P01892|54|68	1	15	7	15	4	12	77.8	0.011	23.4	FDSDAASQR	P0DTC1|3988|4002	4	12	FDRDAAMQR	NETMHCIIPAN_EL	0.676545	2.1	DRB1*13:05
FVRFDSDAA	P01892|54|68	1	15	7	15	4	12	77.8	0.011	23.4	FDSDAASQR	P0DTC1|3988|4002	4	12	FDRDAAMQR	NETMHCIIPAN_EL	0.744472	0.67	DRB1*01:03
FVRFDSDAA	P01892|54|68	1	15	7	15	4	12	77.8	0.011	23.4	FDSDAASQR	P0DTC1|3988|4002	4	12	FDRDAAMQR	NETMHCIIPAN_EL	0.682	1.8	DRB1*08:01
FVRFDSDAA	P01892|54|68	1	15	7	15	4	12	77.8	0.011	23.4	FDSDAASQR	P0DTC1|3988|4002	4	12	FDRDAAMQR	NETMHCIIPAN_BA	287.34	0.53	DRB1*04:06
FVRFDSDAA	P01892|54|68	1	15	7	15	4	12	77.8	0.011	23.4	FDSDAASQR	P0DTC1|3988|4002	4	12	FDRDAAMQR	NETMHCIIPAN_BA	48.55	8.3	DRB1*10:01
FVRFDSDAA	P01892|54|68	1	15	7	15	4	12	77.8	0.011	23.4	FDSDAASQR	P0DTC1|3988|4002	4	12	FDRDAAMQR	NETMHCIIPAN_BA	290.68	1.9	DRB1*04:02
FVRFDSDAA	P01892|54|68	1	15	7	15	4	12	77.8	0.011	23.4	FDSDAASQR	P0DTC1|3988|4002	4	12	FDRDAAMQR	NETMHCIIPAN_BA	589.12	8.7	DRB1*01:03
FVRFDSDAA	P01892|54|68	1	15	7	15	4	12	77.8	0.011	23.4	FDSDAASQR	P0DTC1|3988|4002	4	12	FDRDAAMQR	NETMHCIIPAN_BA	61.09	1.8	DRB1*16:02
FVRFDSDAA	P01892|54|68	1	15	7	15	4	12	77.8	0.011	23.4	FDSDAASQR	P0DTC1|3988|4002	4	12	FDRDAAMQR	NETMHCIIPAN_EL	0.945563	0.01	DRB1*04:07
FVRFDSDAA	P01892|54|68	1	15	7	15	4	12	77.8	0.011	23.4	FDSDAASQR	P0DTC1|3988|4002	4	12	FDRDAAMQR	NETMHCIIPAN_EL	0.869936	0.57	DRB1*01:01
FVRFDSDAA	P01892|54|68	1	15	7	15	4	12	77.8	0.011	23.4	FDSDAASQR	P0DTC1|3988|4002	4	12	FDRDAAMQR	NETMHCIIPAN_EL	0.928193	0.01	DRB1*04:02
FVRFDSDAA	P01892|54|68	1	15	7	15	4	12	77.8	0.011	23.4	FDSDAASQR	P0DTC1|3988|4002	4	12	FDRDAAMQR	NETMHCIIPAN_EL	0.731387	1.8	DRB1*01:02
FVRFDSDAA	P01892|54|68	1	15	7	15	4	12	77.8	0.011	23.4	FDSDAASQR	P0DTC1|3988|4002	4	12	FDRDAAMQR	CNNPEPRED	1.007	2.04	DRB1*04:02
FVRFDSDAA	P01892|54|68	1	15	7	15	4	12	77.8	0.011	23.4	FDSDAASQR	P0DTC1|3988|4002	4	12	FDRDAAMQR	CNNPEPRED	0.704	2.06	DRB1*10:01
FVRFDSDAA	P01892|54|68	1	15	7	15	4	12	77.8	0.011	23.4	FDSDAASQR	P0DTC1|3988|4002	4	12	FDRDAAMQR	NETMHCIIPAN_EL	0.946541	0.01	DRB1*16:02
FVRFDSDAA	P01892|54|68	1	15	7	15	4	12	77.8	0.011	23.4	FDSDAASQR	P0DTC1|3988|4002	4	12	FDRDAAMQR	NETMHCIIPAN_BA	287.34	0.53	DRB1*04:03
FVRFDSDAA	P01892|54|68	1	15	7	15	4	12	77.8	0.011	23.4	FDSDAASQR	P0DTC1|3988|4002	4	12	FDRDAAMQR	CNNPEPRED	0.51	8.97	DRB3*02:02
FVRFDSDAA	P01892|54|68	1	15	7	15	4	12	77.8	0.011	23.4	FDSDAASQR	P0DTC1|3988|4002	4	12	FDRDAAMQR	NETMHCIIPAN_BA	56.47	2.2	DRB1*04:04
FVRFDSDAA	P01892|52|72	6	20	9	17	1	9	77.8	0.011	23.4	FDSDAASQR	P0DTC1|3988|4002	4	12	FDRDAAMQR	CNNPEPRED	0.86	1.1	DRB1*04:01
FVRFDSDAA	P01892|54|71	4	18	7	15	1	9	77.8	0.011	23.4	FDSDAASQR	P0DTC1|3988|4002	4	12	FDRDAAMQR	CNNPEPRED	0.86	1.1	DRB1*04:01
FVRFDSDAA	P01892|54|68	1	15	7	15	4	12	77.8	0.011	23.4	FDSDAASQR	P0DTC1|3988|4002	4	12	FDRDAAMQR	NETMHCIIPAN_EL	0.917241	0.21	DRB1*04:05
FVRFDSDAA	P01892|54|68	1	15	7	15	4	12	77.8	0.011	23.4	FDSDAASQR	P0DTC1|3988|4002	4	12	FDRDAAMQR	NETMHCIIPAN_EL	0.494674	3.7	DRB1*11:03
FVRFDSDAA	P01892|54|68	1	15	7	15	4	12	77.8	0.011	23.4	FDSDAASQR	P0DTC1|3988|4002	4	12	FDRDAAMQR	NETMHCIIPAN_EL	0.566894	3.6	DRB1*11:04
FVRFDSDAA	P01892|54|68	1	15	7	15	4	12	77.8	0.011	23.4	FDSDAASQR	P0DTC1|3988|4002	4	12	FDRDAAMQR	NETMHCIIPAN_EL	0.305388	3.6	DRB1*12:02
FVRFDSDAA	P01892|54|68	1	15	7	15	4	12	77.8	0.011	23.4	FDSDAASQR	P0DTC1|3988|4002	4	12	FDRDAAMQR	NETMHCIIPAN_BA	23.08	0.2	DRB1*04:01
FVRFDSDAA	P01892|54|68	1	15	7	15	4	12	77.8	0.011	23.4	FDSDAASQR	P0DTC1|3988|4002	4	12	FDRDAAMQR	NETMHCIIPAN_EL	0.555042	3.2	DRB1*13:04
FVRFDSDAA	P01892|54|68	1	15	7	15	4	12	77.8	0.011	23.4	FDSDAASQR	P0DTC1|3988|4002	4	12	FDRDAAMQR	NETMHCIIPAN_EL	0.59724	3.2	DRB1*13:01
FVRFDSDAA	P01892|54|68	1	15	7	15	4	12	77.8	0.011	23.4	FDSDAASQR	P0DTC1|3988|4002	4	12	FDRDAAMQR	NETMHCIIPAN_EL	0.59724	3.2	DRB1*11:02
FVRFDSDAA	P01892|54|68	1	15	7	15	4	12	77.8	0.011	23.4	FDSDAASQR	P0DTC1|3988|4002	4	12	FDRDAAMQR	NETMHCIIPAN_BA	205.21	4.5	DRB1*15:02
FVRFDSDAA	P01892|54|68	1	15	7	15	4	12	77.8	0.011	23.4	FDSDAASQR	P0DTC1|3988|4002	4	12	FDRDAAMQR	NETMHCIIPAN_BA	105.69	6.6	DRB1*15:01
FVRFDSDAA	P01892|54|68	1	15	7	15	4	12	77.8	0.011	23.4	FDSDAASQR	P0DTC1|3988|4002	4	12	FDRDAAMQR	NETMHCIIPAN_EL	0.99166	0.01	DRB1*04:01
FVRFDSDAA	P01892|54|68	1	15	7	15	4	12	77.8	0.011	23.4	FDSDAASQR	P0DTC1|3988|4002	4	12	FDRDAAMQR	NETMHCIIPAN_EL	0.287268	6.2	DRB1*12:01
FVRFDSDAA	P01892|54|68	1	15	7	15	4	12	77.8	0.011	23.4	FDSDAASQR	P0DTC1|3988|4002	4	12	FDRDAAMQR	NETMHCIIPAN_EL	0.539947	2.3	DRB1*13:03
FVRFDSDAA	P01892|54|68	1	15	7	15	4	12	77.8	0.011	23.4	FDSDAASQR	P0DTC1|3988|4002	4	12	FDRDAAMQR	NETMHCIIPAN_EL	0.605068	1.5	DRB1*09:01
FVRFDSDAA	P01892|54|68	1	15	7	15	4	12	77.8	0.011	23.4	FDSDAASQR	P0DTC1|3988|4002	4	12	FDRDAAMQR	CNNPEPRED	0.788	2.47	DRB1*03:01
FVRFDSDAA	P01892|54|68	1	15	7	15	4	12	77.8	0.011	23.4	FDSDAASQR	P0DTC1|3988|4002	4	12	FDRDAAMQR	NETMHCIIPAN_EL	0.971708	0.05	DRB1*04:04
FVRFDSDAA	P01892|54|68	1	15	7	15	4	12	77.8	0.011	23.4	FDSDAASQR	P0DTC1|3988|4002	4	12	FDRDAAMQR	CNNPEPRED	0.667	5.63	DRB1*15:01
FVRFDSDAA	P01892|54|68	1	15	7	15	4	12	77.8	0.011	23.4	FDSDAASQR	P0DTC1|3988|4002	4	12	FDRDAAMQR	CNNPEPRED	0.904	0.9	DRB1*04:04
FVRFDSDAA	P01892|54|68	1	15	7	15	4	12	77.8	0.011	23.4	FDSDAASQR	P0DTC1|3988|4002	4	12	FDRDAAMQR	CNNPEPRED	1.091	0.05	DRB1*04:01
FVRFDSDAA	P01892|54|68	1	15	7	15	4	12	77.8	0.011	23.4	FDSDAASQR	P0DTC1|3988|4002	4	12	FDRDAAMQR	CNNPEPRED	0.808	0.91	DRB1*16:01
FVRFDSDAA	P01892|54|68	1	15	7	15	4	12	77.8	0.011	23.4	FDSDAASQR	P0DTC1|3988|4002	4	12	FDRDAAMQR	NETMHCIIPAN_BA	89.85	2.8	DRB1*16:01
FVRFDSDAA	P01892|54|68	1	15	7	15	4	12	77.8	0.011	23.4	FDSDAASQR	P0DTC1|3988|4002	4	12	FDRDAAMQR	CNNPEPRED	0.864	0.99	DRB1*04:05
[truncated: 7,375 more rows]

## Sheet: psiblast
core	target_id	target_window_start	target_window_end	target_alg_start	target_alg_end	target_core_start	target_core_end	ident	evalue	bitscore	target_aligned_seq	query_id	query_alg_start	query_alg_end	query_aligned_seq	method	score	rank	allele
ARTDGKVFQ	P83731|7|32	12	26	14	25	5	13	50	0.081	18	RYARTDGKVFQF	P0DTC1|2952|2966	2	13	RYVLMDGSIIQF	NETMHCIIPAN_BA	211.63	4.3	DRB1*03:04
ARTDGKVFQ	P83731|7|32	12	26	14	25	5	13	50	0.081	18	RYARTDGKVFQF	P0DTC1|2953|2967	1	12	RYVLMDGSIIQF	NETMHCIIPAN_BA	211.63	4.3	DRB1*03:04
ARTDGKVFQ	P83731|7|31	11	25	14	25	6	14	50	0.08	18	RYARTDGKVFQF	P0DTC1|2952|2966	2	13	RYVLMDGSIIQF	NETMHCIIPAN_EL	0.129532	9.5	DRB1*03:04
ARTDGKVFQ	P83731|7|31	11	25	14	25	6	14	50	0.08	18	RYARTDGKVFQF	P0DTC1|2953|2967	1	12	RYVLMDGSIIQF	NETMHCIIPAN_EL	0.129532	9.5	DRB1*03:04
ARTDGKVFQ	P83731|7|31	11	25	14	25	6	14	50	0.08	18	RYARTDGKVFQF	P0DTC1|2952|2966	2	13	RYVLMDGSIIQF	NETMHCIIPAN_BA	340.04	6.5	DRB1*03:04
ARTDGKVFQ	P83731|7|31	11	25	14	25	6	14	50	0.08	18	RYARTDGKVFQF	P0DTC1|2953|2967	1	12	RYVLMDGSIIQF	NETMHCIIPAN_BA	340.04	6.5	DRB1*03:04
ARTDGKVFQ	P83731|7|31	11	25	14	25	6	14	50	0.08	18	RYARTDGKVFQF	P0DTC1|2952|2966	2	13	RYVLMDGSIIQF	NETMHCIIPAN_BA	340.04	6.5	DRB1*03:01
ARTDGKVFQ	P83731|7|31	11	25	14	25	6	14	50	0.08	18	RYARTDGKVFQF	P0DTC1|2953|2967	1	12	RYVLMDGSIIQF	NETMHCIIPAN_BA	340.04	6.5	DRB1*03:01
ARTDGKVFQ	P83731|7|32	12	26	14	25	5	13	50	0.081	18	RYARTDGKVFQF	P0DTC1|2952|2966	2	13	RYVLMDGSIIQF	NETMHCIIPAN_BA	211.63	4.3	DRB1*03:01
ARTDGKVFQ	P83731|7|32	12	26	14	25	5	13	50	0.081	18	RYARTDGKVFQF	P0DTC1|2953|2967	1	12	RYVLMDGSIIQF	NETMHCIIPAN_BA	211.63	4.3	DRB1*03:01
ARTDGKVFQ	P83731|7|31	11	25	14	25	6	14	50	0.08	18	RYARTDGKVFQF	P0DTC1|2952|2966	2	13	RYVLMDGSIIQF	NETMHCIIPAN_EL	0.129532	9.5	DRB1*03:01
ARTDGKVFQ	P83731|7|31	11	25	14	25	6	14	50	0.08	18	RYARTDGKVFQF	P0DTC1|2953|2967	1	12	RYVLMDGSIIQF	NETMHCIIPAN_EL	0.129532	9.5	DRB1*03:01
ARTDGKVFQ	P83731|7|32	12	26	14	25	5	13	50	0.081	18	RYARTDGKVFQF	P0DTC1|2952|2966	2	13	RYVLMDGSIIQF	NETMHCIIPAN_EL	0.154537	8.2	DRB1*03:01
ARTDGKVFQ	P83731|7|32	12	26	14	25	5	13	50	0.081	18	RYARTDGKVFQF	P0DTC1|2953|2967	1	12	RYVLMDGSIIQF	NETMHCIIPAN_EL	0.154537	8.2	DRB1*03:01
ARTDGKVFQ	P83731|7|32	12	26	14	25	5	13	50	0.081	18	RYARTDGKVFQF	P0DTC1|2952|2966	2	13	RYVLMDGSIIQF	NETMHCIIPAN_EL	0.154537	8.2	DRB1*03:04
ARTDGKVFQ	P83731|7|32	12	26	14	25	5	13	50	0.081	18	RYARTDGKVFQF	P0DTC1|2953|2967	1	12	RYVLMDGSIIQF	NETMHCIIPAN_EL	0.154537	8.2	DRB1*03:04
CANNDFVQV	Q9Y2M0|60|77	4	18	10	17	2	10	62.5	0.098	17.7	FVQVDPGQ	P0DTC1|3360|3374	7	14	FVRIQPGQ	CNNPEPRED	0.62	9.14	DRB1*07:01
CANNDFVQV	Q9Y2M0|60|77	4	18	9	16	2	10	62.5	0.089	17.6	DFVQVDPG	P0DTD1|4612|4626	2	9	DFIQTTPG	CNNPEPRED	0.62	9.14	DRB1*07:01
DFVQVDPGQ	Q9Y2M0|60|77	4	18	10	17	6	14	62.5	0.098	17.7	FVQVDPGQ	P0DTC1|3360|3374	7	14	FVRIQPGQ	CNNPEPRED	0.461	8.45	DRB1*10:01
DFVQVDPGQ	Q9Y2M0|60|77	4	18	9	16	6	14	62.5	0.089	17.6	DFVQVDPG	P0DTD1|4612|4626	2	9	DFIQTTPG	CNNPEPRED	0.461	8.45	DRB1*10:01
DFVQVDPGQ	Q9Y2M0|60|77	4	18	10	17	6	14	62.5	0.098	17.7	FVQVDPGQ	P0DTC1|3360|3374	7	14	FVRIQPGQ	CNNPEPRED	0.582	8.06	DRB3*01:01
DFVQVDPGQ	Q9Y2M0|60|77	4	18	9	16	6	14	62.5	0.089	17.6	DFVQVDPG	P0DTD1|4612|4626	2	9	DFIQTTPG	CNNPEPRED	0.582	8.06	DRB3*01:01
DIKLFGKWS	P46782|11|33	1	15	4	11	6	14	75	0.077	17.7	TPDIKLFG	P0DTC2|786|800	6	13	TPPIKDFG	CNNPEPRED	0.549	3.66	DRB1*11:03
DIKLFGKWS	P46782|11|33	1	15	4	11	6	14	75	0.074	18.1	TPDIKLFG	P0DTC2|787|801	5	12	TPPIKDFG	CNNPEPRED	0.549	3.66	DRB1*11:03
DIKLFGKWS	P46782|11|33	1	15	4	11	6	14	75	0.084	17.7	TPDIKLFG	P0DTC2|788|802	4	11	TPPIKDFG	CNNPEPRED	0.549	3.66	DRB1*11:03
DIKLFGKWS	P46782|11|33	1	15	4	11	6	14	75	0.077	17.7	TPDIKLFG	P0DTC2|786|800	6	13	TPPIKDFG	CNNPEPRED	0.506	7.92	DRB1*13:01
DIKLFGKWS	P46782|11|33	1	15	4	11	6	14	75	0.074	18.1	TPDIKLFG	P0DTC2|787|801	5	12	TPPIKDFG	CNNPEPRED	0.506	7.92	DRB1*13:01
DIKLFGKWS	P46782|11|33	1	15	4	11	6	14	75	0.084	17.7	TPDIKLFG	P0DTC2|788|802	4	11	TPPIKDFG	CNNPEPRED	0.506	7.92	DRB1*13:01
DWQYGVTQA	Q6UX71|31|52	6	20	10	17	3	11	75	0.004	21.4	QYGVTQAF	P0DTC9|263|277	5	12	AYNVTQAF	CNNPEPRED	0.804	2.97	DQA1*03:02/DQB1*04:01
DWQYGVTQA	Q6UX71|31|52	6	20	10	17	3	11	75	0.006	20.9	QYGVTQAF	P0DTC9|264|278	4	11	AYNVTQAF	CNNPEPRED	0.804	2.97	DQA1*03:02/DQB1*04:01
DWQYGVTQA	Q6UX71|31|52	6	20	10	17	3	11	75	0.013	20.1	QYGVTQAF	P0DTC9|265|279	3	10	AYNVTQAF	CNNPEPRED	0.804	2.97	DQA1*03:02/DQB1*04:01
DWQYGVTQA	Q6UX71|31|52	6	20	10	17	3	11	75	0.021	19.3	QYGVTQAF	P0DTC9|266|280	2	9	AYNVTQAF	CNNPEPRED	0.804	2.97	DQA1*03:02/DQB1*04:01
DWQYGVTQA	Q6UX71|31|52	6	20	10	17	3	11	75	0.004	21.4	QYGVTQAF	P0DTC9|263|277	5	12	AYNVTQAF	CNNPEPRED	0.613	6.09	DQA1*05:05/DQB1*03:01
DWQYGVTQA	Q6UX71|31|52	6	20	10	17	3	11	75	0.006	20.9	QYGVTQAF	P0DTC9|264|278	4	11	AYNVTQAF	CNNPEPRED	0.613	6.09	DQA1*05:05/DQB1*03:01
DWQYGVTQA	Q6UX71|31|52	6	20	10	17	3	11	75	0.013	20.1	QYGVTQAF	P0DTC9|265|279	3	10	AYNVTQAF	CNNPEPRED	0.613	6.09	DQA1*05:05/DQB1*03:01
DWQYGVTQA	Q6UX71|31|52	6	20	10	17	3	11	75	0.021	19.3	QYGVTQAF	P0DTC9|266|280	2	9	AYNVTQAF	CNNPEPRED	0.613	6.09	DQA1*05:05/DQB1*03:01
DWQYGVTQA	Q6UX71|31|52	6	20	10	17	3	11	75	0.004	21.4	QYGVTQAF	P0DTC9|263|277	5	12	AYNVTQAF	CNNPEPRED	0.605	8.03	DQA1*03:01/DQB1*03:02
DWQYGVTQA	Q6UX71|31|52	6	20	10	17	3	11	75	0.006	20.9	QYGVTQAF	P0DTC9|264|278	4	11	AYNVTQAF	CNNPEPRED	0.605	8.03	DQA1*03:01/DQB1*03:02
DWQYGVTQA	Q6UX71|31|52	6	20	10	17	3	11	75	0.013	20.1	QYGVTQAF	P0DTC9|265|279	3	10	AYNVTQAF	CNNPEPRED	0.605	8.03	DQA1*03:01/DQB1*03:02
DWQYGVTQA	Q6UX71|31|52	6	20	10	17	3	11	75	0.021	19.3	QYGVTQAF	P0DTC9|266|280	2	9	AYNVTQAF	CNNPEPRED	0.605	8.03	DQA1*03:01/DQB1*03:02
DWQYGVTQA	Q6UX71|31|52	6	20	10	17	3	11	75	0.004	21.4	QYGVTQAF	P0DTC9|263|277	5	12	AYNVTQAF	CNNPEPRED	0.595	8.54	DQA1*03:01/DQB1*03:02
DWQYGVTQA	Q6UX71|31|52	6	20	10	17	3	11	75	0.006	20.9	QYGVTQAF	P0DTC9|264|278	4	11	AYNVTQAF	CNNPEPRED	0.595	8.54	DQA1*03:01/DQB1*03:02
DWQYGVTQA	Q6UX71|31|52	6	20	10	17	3	11	75	0.013	20.1	QYGVTQAF	P0DTC9|265|279	3	10	AYNVTQAF	CNNPEPRED	0.595	8.54	DQA1*03:01/DQB1*03:02
DWQYGVTQA	Q6UX71|31|52	6	20	10	17	3	11	75	0.021	19.3	QYGVTQAF	P0DTC9|266|280	2	9	AYNVTQAF	CNNPEPRED	0.595	8.54	DQA1*03:01/DQB1*03:02
DWQYGVTQA	Q6UX71|31|52	6	20	10	17	3	11	75	0.004	21.4	QYGVTQAF	P0DTC9|263|277	5	12	AYNVTQAF	CNNPEPRED	0.573	8.19	DQA1*05:05/DQB1*03:01
DWQYGVTQA	Q6UX71|31|52	6	20	10	17	3	11	75	0.006	20.9	QYGVTQAF	P0DTC9|264|278	4	11	AYNVTQAF	CNNPEPRED	0.573	8.19	DQA1*05:05/DQB1*03:01
DWQYGVTQA	Q6UX71|31|52	6	20	10	17	3	11	75	0.013	20.1	QYGVTQAF	P0DTC9|265|279	3	10	AYNVTQAF	CNNPEPRED	0.573	8.19	DQA1*05:05/DQB1*03:01
DWQYGVTQA	Q6UX71|31|52	6	20	10	17	3	11	75	0.021	19.3	QYGVTQAF	P0DTC9|266|280	2	9	AYNVTQAF	CNNPEPRED	0.573	8.19	DQA1*05:05/DQB1*03:01
EIVRFPTDQ	P05164|230|245	2	16	11	15	3	11	100	0.073	17.9	DQLTP	P0DTC2|625|639	3	7	DQLTP	CNNPEPRED	0.621	3.39	DPA1*01:03/DPB1*04:01
EPPTPLTVY	P18627|256|279	7	22	8	22	1	9	53.3	0.062	18.4	EPPTPLTVYAGAGSR	P0DTD1|4559|4573	1	15	ENPDILRVYANLGER	CNNPEPRED	0.688	4.04	DQA1*02:01/DQB1*02:02
EPPTPLTVY	P18627|256|279	7	22	8	22	1	9	53.3	0.062	18.4	EPPTPLTVYAGAGSR	P0DTD1|4559|4573	1	15	ENPDILRVYANLGER	CNNPEPRED	0.631	5.27	DQA1*05:05/DQB1*03:01
FVQVDPGQV	Q9Y2M0|60|77	4	18	10	17	7	15	62.5	0.098	17.7	FVQVDPGQ	P0DTC1|3360|3374	7	14	FVRIQPGQ	NETMHCIIPAN_EL	0.501636	2.2	DRB1*07:01
FVQVDPGQV	Q9Y2M0|60|77	4	18	9	16	7	15	62.5	0.089	17.6	DFVQVDPG	P0DTD1|4612|4626	2	9	DFIQTTPG	NETMHCIIPAN_EL	0.501636	2.2	DRB1*07:01
FVQVDPGQV	Q9Y2M0|60|77	4	18	10	17	7	15	62.5	0.098	17.7	FVQVDPGQ	P0DTC1|3360|3374	7	14	FVRIQPGQ	NETMHCIIPAN_EL	0.576443	1.8	DRB1*09:01
FVQVDPGQV	Q9Y2M0|60|77	4	18	9	16	7	15	62.5	0.089	17.6	DFVQVDPG	P0DTD1|4612|4626	2	9	DFIQTTPG	NETMHCIIPAN_EL	0.576443	1.8	DRB1*09:01
IKLFGKWST	P46782|11|33	1	15	4	11	7	15	75	0.077	17.7	TPDIKLFG	P0DTC2|786|800	6	13	TPPIKDFG	NETMHCIIPAN_EL	0.189185	9.1	DRB1*12:02
IKLFGKWST	P46782|11|33	1	15	4	11	7	15	75	0.074	18.1	TPDIKLFG	P0DTC2|787|801	5	12	TPPIKDFG	NETMHCIIPAN_EL	0.189185	9.1	DRB1*12:02
IKLFGKWST	P46782|11|33	1	15	4	11	7	15	75	0.084	17.7	TPDIKLFG	P0DTC2|788|802	4	11	TPPIKDFG	NETMHCIIPAN_EL	0.189185	9.1	DRB1*12:02
IKLFGKWST	P46782|11|33	1	15	4	11	7	15	75	0.077	17.7	TPDIKLFG	P0DTC2|786|800	6	13	TPPIKDFG	NETMHCIIPAN_EL	0.21504	5.9	DRB1*15:01
IKLFGKWST	P46782|11|33	1	15	4	11	7	15	75	0.074	18.1	TPDIKLFG	P0DTC2|787|801	5	12	TPPIKDFG	NETMHCIIPAN_EL	0.21504	5.9	DRB1*15:01
IKLFGKWST	P46782|11|33	1	15	4	11	7	15	75	0.084	17.7	TPDIKLFG	P0DTC2|788|802	4	11	TPPIKDFG	NETMHCIIPAN_EL	0.21504	5.9	DRB1*15:01
IKLFGKWST	P46782|11|33	1	15	4	11	7	15	75	0.077	17.7	TPDIKLFG	P0DTC2|786|800	6	13	TPPIKDFG	NETMHCIIPAN_EL	0.773675	1.3	DRB1*11:02
IKLFGKWST	P46782|11|33	1	15	4	11	7	15	75	0.074	18.1	TPDIKLFG	P0DTC2|787|801	5	12	TPPIKDFG	NETMHCIIPAN_EL	0.773675	1.3	DRB1*11:02
IKLFGKWST	P46782|11|33	1	15	4	11	7	15	75	0.084	17.7	TPDIKLFG	P0DTC2|788|802	4	11	TPPIKDFG	NETMHCIIPAN_EL	0.773675	1.3	DRB1*11:02
IKLFGKWST	P46782|11|33	1	15	4	11	7	15	75	0.077	17.7	TPDIKLFG	P0DTC2|786|800	6	13	TPPIKDFG	NETMHCIIPAN_BA	87.01	7.4	DRB1*11:03
IKLFGKWST	P46782|11|33	1	15	4	11	7	15	75	0.074	18.1	TPDIKLFG	P0DTC2|787|801	5	12	TPPIKDFG	NETMHCIIPAN_BA	87.01	7.4	DRB1*11:03
IKLFGKWST	P46782|11|33	1	15	4	11	7	15	75	0.084	17.7	TPDIKLFG	P0DTC2|788|802	4	11	TPPIKDFG	NETMHCIIPAN_BA	87.01	7.4	DRB1*11:03
IKLFGKWST	P46782|11|33	1	15	4	11	7	15	75	0.077	17.7	TPDIKLFG	P0DTC2|786|800	6	13	TPPIKDFG	CNNPEPRED	0.811	7.58	DRB1*08:02
IKLFGKWST	P46782|11|33	1	15	4	11	7	15	75	0.074	18.1	TPDIKLFG	P0DTC2|787|801	5	12	TPPIKDFG	CNNPEPRED	0.811	7.58	DRB1*08:02
IKLFGKWST	P46782|11|33	1	15	4	11	7	15	75	0.084	17.7	TPDIKLFG	P0DTC2|788|802	4	11	TPPIKDFG	CNNPEPRED	0.811	7.58	DRB1*08:02
IKLFGKWST	P46782|11|33	1	15	4	11	7	15	75	0.077	17.7	TPDIKLFG	P0DTC2|786|800	6	13	TPPIKDFG	NETMHCIIPAN_EL	0.773675	1.3	DRB1*13:01
IKLFGKWST	P46782|11|33	1	15	4	11	7	15	75	0.074	18.1	TPDIKLFG	P0DTC2|787|801	5	12	TPPIKDFG	NETMHCIIPAN_EL	0.773675	1.3	DRB1*13:01
IKLFGKWST	P46782|11|33	1	15	4	11	7	15	75	0.084	17.7	TPDIKLFG	P0DTC2|788|802	4	11	TPPIKDFG	NETMHCIIPAN_EL	0.773675	1.3	DRB1*13:01
IKLFGKWST	P46782|11|33	1	15	4	11	7	15	75	0.077	17.7	TPDIKLFG	P0DTC2|786|800	6	13	TPPIKDFG	NETMHCIIPAN_EL	0.703245	1.2	DRB1*13:04
IKLFGKWST	P46782|11|33	1	15	4	11	7	15	75	0.074	18.1	TPDIKLFG	P0DTC2|787|801	5	12	TPPIKDFG	NETMHCIIPAN_EL	0.703245	1.2	DRB1*13:04
IKLFGKWST	P46782|11|33	1	15	4	11	7	15	75	0.084	17.7	TPDIKLFG	P0DTC2|788|802	4	11	TPPIKDFG	NETMHCIIPAN_EL	0.703245	1.2	DRB1*13:04
IKLFGKWST	P46782|11|33	1	15	4	11	7	15	75	0.077	17.7	TPDIKLFG	P0DTC2|786|800	6	13	TPPIKDFG	CNNPEPRED	0.61	8.38	DRB1*11:01
IKLFGKWST	P46782|11|33	1	15	4	11	7	15	75	0.074	18.1	TPDIKLFG	P0DTC2|787|801	5	12	TPPIKDFG	CNNPEPRED	0.61	8.38	DRB1*11:01
IKLFGKWST	P46782|11|33	1	15	4	11	7	15	75	0.084	17.7	TPDIKLFG	P0DTC2|788|802	4	11	TPPIKDFG	CNNPEPRED	0.61	8.38	DRB1*11:01
IKLFGKWST	P46782|11|33	1	15	4	11	7	15	75	0.077	17.7	TPDIKLFG	P0DTC2|786|800	6	13	TPPIKDFG	NETMHCIIPAN_EL	0.651802	1.8	DRB1*11:03
IKLFGKWST	P46782|11|33	1	15	4	11	7	15	75	0.074	18.1	TPDIKLFG	P0DTC2|787|801	5	12	TPPIKDFG	NETMHCIIPAN_EL	0.651802	1.8	DRB1*11:03
IKLFGKWST	P46782|11|33	1	15	4	11	7	15	75	0.084	17.7	TPDIKLFG	P0DTC2|788|802	4	11	TPPIKDFG	NETMHCIIPAN_EL	0.651802	1.8	DRB1*11:03
IKLFGKWST	P46782|11|33	1	15	4	11	7	15	75	0.077	17.7	TPDIKLFG	P0DTC2|786|800	6	13	TPPIKDFG	CNNPEPRED	0.668	1.78	DRB1*11:03
IKLFGKWST	P46782|11|33	1	15	4	11	7	15	75	0.074	18.1	TPDIKLFG	P0DTC2|787|801	5	12	TPPIKDFG	CNNPEPRED	0.668	1.78	DRB1*11:03
IKLFGKWST	P46782|11|33	1	15	4	11	7	15	75	0.084	17.7	TPDIKLFG	P0DTC2|788|802	4	11	TPPIKDFG	CNNPEPRED	0.668	1.78	DRB1*11:03
IKLFGKWST	P46782|11|33	1	15	4	11	7	15	75	0.077	17.7	TPDIKLFG	P0DTC2|786|800	6	13	TPPIKDFG	CNNPEPRED	0.607	4.49	DRB1*13:01
IKLFGKWST	P46782|11|33	1	15	4	11	7	15	75	0.074	18.1	TPDIKLFG	P0DTC2|787|801	5	12	TPPIKDFG	CNNPEPRED	0.607	4.49	DRB1*13:01
IKLFGKWST	P46782|11|33	1	15	4	11	7	15	75	0.084	17.7	TPDIKLFG	P0DTC2|788|802	4	11	TPPIKDFG	CNNPEPRED	0.607	4.49	DRB1*13:01
IKLFGKWST	P46782|11|33	1	15	4	11	7	15	75	0.077	17.7	TPDIKLFG	P0DTC2|786|800	6	13	TPPIKDFG	NETMHCIIPAN_EL	0.399742	7.8	DRB1*13:04
IKLFGKWST	P46782|11|33	1	15	4	11	7	15	75	0.074	18.1	TPDIKLFG	P0DTC2|787|801	5	12	TPPIKDFG	NETMHCIIPAN_EL	0.399742	7.8	DRB1*13:04
IKLFGKWST	P46782|11|33	1	15	4	11	7	15	75	0.084	17.7	TPDIKLFG	P0DTC2|788|802	4	11	TPPIKDFG	NETMHCIIPAN_EL	0.399742	7.8	DRB1*13:04
IKLFGKWST	P46782|11|33	1	15	4	11	7	15	75	0.077	17.7	TPDIKLFG	P0DTC2|786|800	6	13	TPPIKDFG	NETMHCIIPAN_EL	0.248621	8.5	DRB1*14:01
IKLFGKWST	P46782|11|33	1	15	4	11	7	15	75	0.074	18.1	TPDIKLFG	P0DTC2|787|801	5	12	TPPIKDFG	NETMHCIIPAN_EL	0.248621	8.5	DRB1*14:01
IKLFGKWST	P46782|11|33	1	15	4	11	7	15	75	0.084	17.7	TPDIKLFG	P0DTC2|788|802	4	11	TPPIKDFG	NETMHCIIPAN_EL	0.248621	8.5	DRB1*14:01
IKLFGKWST	P46782|11|33	1	15	4	11	7	15	75	0.077	17.7	TPDIKLFG	P0DTC2|786|800	6	13	TPPIKDFG	NETMHCIIPAN_EL	0.556093	3.8	DRB1*11:04
IKLFGKWST	P46782|11|33	1	15	4	11	7	15	75	0.074	18.1	TPDIKLFG	P0DTC2|787|801	5	12	TPPIKDFG	NETMHCIIPAN_EL	0.556093	3.8	DRB1*11:04
IKLFGKWST	P46782|11|33	1	15	4	11	7	15	75	0.084	17.7	TPDIKLFG	P0DTC2|788|802	4	11	TPPIKDFG	NETMHCIIPAN_EL	0.556093	3.8	DRB1*11:04
IVRFPTDQL	P05164|230|245	2	16	11	15	4	12	100	0.073	17.9	DQLTP	P0DTC2|625|639	3	7	DQLTP	NETMHCIIPAN_BA	345.79	9.3	DRB1*15:02
IVRFPTDQL	P05164|230|245	2	16	11	15	4	12	100	0.073	17.9	DQLTP	P0DTC2|625|639	3	7	DQLTP	NETMHCIIPAN_EL	0.01441	9.1	DRB1*03:02
IVRFPTDQL	P05164|230|245	2	16	11	15	4	12	100	0.073	17.9	DQLTP	P0DTC2|625|639	3	7	DQLTP	NETMHCIIPAN_EL	0.800513	0.82	DRB1*04:03
IVRFPTDQL	P05164|230|245	2	16	11	15	4	12	100	0.073	17.9	DQLTP	P0DTC2|625|639	3	7	DQLTP	NETMHCIIPAN_EL	0.800513	0.82	DRB1*04:06
IVRFPTDQL	P05164|230|245	2	16	11	15	4	12	100	0.073	17.9	DQLTP	P0DTC2|625|639	3	7	DQLTP	CNNPEPRED	0.891	0.3	DRB4*01:03
IVRFPTDQL	P05164|230|245	2	16	11	15	4	12	100	0.073	17.9	DQLTP	P0DTC2|625|639	3	7	DQLTP	NETMHCIIPAN_EL	0.59582	1.1	DRB1*12:01
IVRFPTDQL	P05164|230|245	2	16	11	15	4	12	100	0.073	17.9	DQLTP	P0DTC2|625|639	3	7	DQLTP	NETMHCIIPAN_EL	0.432615	1.1	DRB1*12:02
IVRFPTDQL	P05164|230|245	2	16	11	15	4	12	100	0.073	17.9	DQLTP	P0DTC2|625|639	3	7	DQLTP	NETMHCIIPAN_EL	0.850227	0.26	DRB1*04:02
IVRFPTDQL	P05164|230|245	2	16	11	15	4	12	100	0.073	17.9	DQLTP	P0DTC2|625|639	3	7	DQLTP	NETMHCIIPAN_EL	0.804715	0.97	DRB1*13:01
IVRFPTDQL	P05164|230|245	2	16	11	15	4	12	100	0.073	17.9	DQLTP	P0DTC2|625|639	3	7	DQLTP	NETMHCIIPAN_EL	0.840885	0.16	DRB1*16:02
IVRFPTDQL	P05164|230|245	2	16	11	15	4	12	100	0.073	17.9	DQLTP	P0DTC2|625|639	3	7	DQLTP	NETMHCIIPAN_EL	0.883	0.49	DRB1*04:04
IVRFPTDQL	P05164|230|245	2	16	11	15	4	12	100	0.073	17.9	DQLTP	P0DTC2|625|639	3	7	DQLTP	NETMHCIIPAN_EL	0.804715	0.97	DRB1*11:02
IVRFPTDQL	P05164|230|245	2	16	11	15	4	12	100	0.073	17.9	DQLTP	P0DTC2|625|639	3	7	DQLTP	CNNPEPRED	0.905	0.9	DRB1*04:04
IVRFPTDQL	P05164|230|245	2	16	11	15	4	12	100	0.073	17.9	DQLTP	P0DTC2|625|639	3	7	DQLTP	CNNPEPRED	0.654	6.1	DRB1*04:01
IVRFPTDQL	P05164|230|245	2	16	11	15	4	12	100	0.073	17.9	DQLTP	P0DTC2|625|639	3	7	DQLTP	NETMHCIIPAN_EL	0.628891	1.6	DRB1*04:01
IVRFPTDQL	P05164|230|245	2	16	11	15	4	12	100	0.073	17.9	DQLTP	P0DTC2|625|639	3	7	DQLTP	NETMHCIIPAN_EL	0.122248	4.6	DRB3*01:01
IVRFPTDQL	P05164|230|245	2	16	11	15	4	12	100	0.073	17.9	DQLTP	P0DTC2|625|639	3	7	DQLTP	NETMHCIIPAN_EL	0.564264	3.5	DRB1*01:02
IVRFPTDQL	P05164|230|245	2	16	11	15	4	12	100	0.073	17.9	DQLTP	P0DTC2|625|639	3	7	DQLTP	NETMHCIIPAN_EL	0.209513	6.4	DRB1*03:04
IVRFPTDQL	P05164|230|245	2	16	11	15	4	12	100	0.073	17.9	DQLTP	P0DTC2|625|639	3	7	DQLTP	NETMHCIIPAN_EL	0.209513	6.4	DRB1*03:01
IVRFPTDQL	P05164|230|245	2	16	11	15	4	12	100	0.073	17.9	DQLTP	P0DTC2|625|639	3	7	DQLTP	NETMHCIIPAN_EL	0.835945	0.42	DRB1*16:01
IVRFPTDQL	P05164|230|245	2	16	11	15	4	12	100	0.073	17.9	DQLTP	P0DTC2|625|639	3	7	DQLTP	CNNPEPRED	0.647	3.51	DRB1*13:01
IVRFPTDQL	P05164|230|245	2	16	11	15	4	12	100	0.073	17.9	DQLTP	P0DTC2|625|639	3	7	DQLTP	CNNPEPRED	1.025	1.72	DRB1*04:02
IVRFPTDQL	P05164|230|245	2	16	11	15	4	12	100	0.073	17.9	DQLTP	P0DTC2|625|639	3	7	DQLTP	NETMHCIIPAN_BA	887.22	6.7	DRB1*04:06
IVRFPTDQL	P05164|230|245	2	16	11	15	4	12	100	0.073	17.9	DQLTP	P0DTC2|625|639	3	7	DQLTP	NETMHCIIPAN_EL	0.267211	5.5	DRB1*07:01
IVRFPTDQL	P05164|230|245	2	16	11	15	4	12	100	0.073	17.9	DQLTP	P0DTC2|625|639	3	7	DQLTP	NETMHCIIPAN_EL	0.082825	7.1	DRB3*02:02
IVRFPTDQL	P05164|230|245	2	16	11	15	4	12	100	0.073	17.9	DQLTP	P0DTC2|625|639	3	7	DQLTP	NETMHCIIPAN_EL	0.357619	6.5	DRB1*08:02
IVRFPTDQL	P05164|230|245	2	16	11	15	4	12	100	0.073	17.9	DQLTP	P0DTC2|625|639	3	7	DQLTP	NETMHCIIPAN_EL	0.516324	3.5	DRB1*11:03
IVRFPTDQL	P05164|230|245	2	16	11	15	4	12	100	0.073	17.9	DQLTP	P0DTC2|625|639	3	7	DQLTP	NETMHCIIPAN_EL	0.332314	7	DRB1*09:01
IVRFPTDQL	P05164|230|245	2	16	11	15	4	12	100	0.073	17.9	DQLTP	P0DTC2|625|639	3	7	DQLTP	NETMHCIIPAN_EL	0.603573	1.6	DRB1*04:05
IVRFPTDQL	P05164|230|245	2	16	11	15	4	12	100	0.073	17.9	DQLTP	P0DTC2|625|639	3	7	DQLTP	NETMHCIIPAN_BA	624.79	6.9	DRB1*04:02
IVRFPTDQL	P05164|230|245	2	16	11	15	4	12	100	0.073	17.9	DQLTP	P0DTC2|625|639	3	7	DQLTP	NETMHCIIPAN_EL	0.349112	6.8	DRB1*10:01
IVRFPTDQL	P05164|230|245	2	16	11	15	4	12	100	0.073	17.9	DQLTP	P0DTC2|625|639	3	7	DQLTP	NETMHCIIPAN_EL	0.066196	6.8	DRB1*03:03
IVRFPTDQL	P05164|230|245	2	16	11	15	4	12	100	0.073	17.9	DQLTP	P0DTC2|625|639	3	7	DQLTP	NETMHCIIPAN_EL	0.521594	1.6	DRB1*14:05
IVRFPTDQL	P05164|230|245	2	16	11	15	4	12	100	0.073	17.9	DQLTP	P0DTC2|625|639	3	7	DQLTP	NETMHCIIPAN_BA	887.22	6.7	DRB1*04:03
IVRFPTDQL	P05164|230|245	2	16	11	15	4	12	100	0.073	17.9	DQLTP	P0DTC2|625|639	3	7	DQLTP	NETMHCIIPAN_EL	0.224043	3	DRB1*14:02
IVRFPTDQL	P05164|230|245	2	16	11	15	4	12	100	0.073	17.9	DQLTP	P0DTC2|625|639	3	7	DQLTP	NETMHCIIPAN_EL	0.373911	7.2	DRB1*08:01
IVRFPTDQL	P05164|230|245	2	16	11	15	4	12	100	0.073	17.9	DQLTP	P0DTC2|625|639	3	7	DQLTP	NETMHCIIPAN_EL	0.517705	1.3	DRB1*13:02
IVRFPTDQL	P05164|230|245	2	16	11	15	4	12	100	0.073	17.9	DQLTP	P0DTC2|625|639	3	7	DQLTP	NETMHCIIPAN_EL	0.967475	0.04	DRB1*15:01
IVRFPTDQL	P05164|230|245	2	16	11	15	4	12	100	0.073	17.9	DQLTP	P0DTC2|625|639	3	7	DQLTP	CNNPEPRED	0.881	1.14	DRB1*15:01
IVRFPTDQL	P05164|230|245	2	16	11	15	4	12	100	0.073	17.9	DQLTP	P0DTC2|625|639	3	7	DQLTP	NETMHCIIPAN_EL	0.45349	1.9	DRB1*08:03
IVRFPTDQL	P05164|230|245	2	16	11	15	4	12	100	0.073	17.9	DQLTP	P0DTC2|625|639	3	7	DQLTP	CNNPEPRED	0.629	5.85	DQA1*05:01/DQB1*02:01
IVRFPTDQL	P05164|230|245	2	16	11	15	4	12	100	0.073	17.9	DQLTP	P0DTC2|625|639	3	7	DQLTP	NETMHCIIPAN_BA	95.86	5.9	DRB1*15:01
IVRFPTDQL	P05164|230|245	2	16	11	15	4	12	100	0.073	17.9	DQLTP	P0DTC2|625|639	3	7	DQLTP	NETMHCIIPAN_EL	0.365517	4.1	DRB1*01:03
IVRFPTDQL	P05164|230|245	2	16	11	15	4	12	100	0.073	17.9	DQLTP	P0DTC2|625|639	3	7	DQLTP	NETMHCIIPAN_EL	0.745379	0.06	DRB1*15:02
IVRFPTDQL	P05164|230|245	2	16	11	15	4	12	100	0.073	17.9	DQLTP	P0DTC2|625|639	3	7	DQLTP	CNNPEPRED	0.782	5.53	DRB1*13:02
IVRFPTDQL	P05164|230|245	2	16	11	15	4	12	100	0.073	17.9	DQLTP	P0DTC2|625|639	3	7	DQLTP	NETMHCIIPAN_EL	0.418026	6	DRB1*11:04
IVRFPTDQL	P05164|230|245	2	16	11	15	4	12	100	0.073	17.9	DQLTP	P0DTC2|625|639	3	7	DQLTP	NETMHCIIPAN_EL	0.507355	3	DRB1*04:07
IVRFPTDQL	P05164|230|245	2	16	11	15	4	12	100	0.073	17.9	DQLTP	P0DTC2|625|639	3	7	DQLTP	NETMHCIIPAN_EL	0.790399	0.38	DRB1*13:04
IVRFPTDQL	P05164|230|245	2	16	11	15	4	12	100	0.073	17.9	DQLTP	P0DTC2|625|639	3	7	DQLTP	CNNPEPRED	0.823	5.55	DRB4*01:01
IVRFPTDQL	P05164|230|245	2	16	11	15	4	12	100	0.073	17.9	DQLTP	P0DTC2|625|639	3	7	DQLTP	NETMHCIIPAN_EL	0.560454	1.5	DRB1*14:01
IVRFPTDQL	P05164|230|245	2	16	11	15	4	12	100	0.073	17.9	DQLTP	P0DTC2|625|639	3	7	DQLTP	NETMHCIIPAN_EL	0.223745	8.4	DRB1*13:03
IVRFPTDQL	P05164|230|245	2	16	11	15	4	12	100	0.073	17.9	DQLTP	P0DTC2|625|639	3	7	DQLTP	CNNPEPRED	0.465	8.16	DRB1*16:01
IVRFPTDQL	P05164|230|245	2	16	11	15	4	12	100	0.073	17.9	DQLTP	P0DTC2|625|639	3	7	DQLTP	NETMHCIIPAN_EL	0.31664	5.6	DRB1*01:01
LKRACQDVS	P14060|67|81	1	15	7	15	3	11	55.6	0.046	18.3	CQDVSVIIH	P0DTC2|614|628	4	12	CTEVPVAIH	CNNPEPRED	0.736	9.15	DRB4*01:01
LKRACQDVS	P14060|67|81	1	15	7	15	3	11	55.6	0.063	18	CQDVSVIIH	P0DTC2|615|629	3	11	CTEVPVAIH	CNNPEPRED	0.736	9.15	DRB4*01:01
LTVYAGAGS	P18627|256|279	9	23	10	23	5	13	57.1	0.078	18	PTPLTVYAGAGSRV	P0DTD1|4560|4574	2	15	PDILRVYANLGERV	NETMHCIIPAN_EL	0.606891	0.21	DRB1*15:02
LTVYAGAGS	P18627|256|279	9	23	10	23	5	13	57.1	0.078	18	PTPLTVYAGAGSRV	P0DTD1|4560|4574	2	15	PDILRVYANLGERV	NETMHCIIPAN_EL	0.817005	0.47	DRB1*16:01
LTVYAGAGS	P18627|256|279	7	22	8	22	6	14	53.3	0.062	18.4	EPPTPLTVYAGAGSR	P0DTD1|4559|4573	1	15	ENPDILRVYANLGER	NETMHCIIPAN_EL	0.523154	0.48	DRB1*15:02
LTVYAGAGS	P18627|256|279	9	23	10	23	5	13	57.1	0.078	18	PTPLTVYAGAGSRV	P0DTD1|4560|4574	2	15	PDILRVYANLGERV	NETMHCIIPAN_EL	0.268137	10	DRB1*11:03
LTVYAGAGS	P18627|256|279	9	23	10	23	5	13	57.1	0.078	18	PTPLTVYAGAGSRV	P0DTD1|4560|4574	2	15	PDILRVYANLGERV	NETMHCIIPAN_BA	239.03	9.7	DRB1*16:01
LTVYAGAGS	P18627|256|279	9	23	10	23	5	13	57.1	0.078	18	PTPLTVYAGAGSRV	P0DTD1|4560|4574	2	15	PDILRVYANLGERV	NETMHCIIPAN_EL	0.241251	9.5	DRB1*01:02
LTVYAGAGS	P18627|256|279	9	23	10	23	5	13	57.1	0.078	18	PTPLTVYAGAGSRV	P0DTD1|4560|4574	2	15	PDILRVYANLGERV	NETMHCIIPAN_EL	0.360202	9.5	DRB1*13:04
LTVYAGAGS	P18627|256|279	7	22	8	22	6	14	53.3	0.062	18.4	EPPTPLTVYAGAGSR	P0DTD1|4559|4573	1	15	ENPDILRVYANLGER	NETMHCIIPAN_EL	0.215514	9.5	DRB1*04:04
LTVYAGAGS	P18627|256|279	9	23	10	23	5	13	57.1	0.078	18	PTPLTVYAGAGSRV	P0DTD1|4560|4574	2	15	PDILRVYANLGERV	NETMHCIIPAN_EL	0.163769	9.5	DRB1*01:01
LTVYAGAGS	P18627|256|279	9	23	10	23	5	13	57.1	0.078	18	PTPLTVYAGAGSRV	P0DTD1|4560|4574	2	15	PDILRVYANLGERV	NETMHCIIPAN_EL	0.948461	0.07	DRB1*15:01
LTVYAGAGS	P18627|256|279	7	22	8	22	6	14	53.3	0.062	18.4	EPPTPLTVYAGAGSR	P0DTD1|4559|4573	1	15	ENPDILRVYANLGER	NETMHCIIPAN_EL	0.656491	1.6	DRB1*16:01
LTVYAGAGS	P18627|256|279	9	23	10	23	5	13	57.1	0.078	18	PTPLTVYAGAGSRV	P0DTD1|4560|4574	2	15	PDILRVYANLGERV	NETMHCIIPAN_EL	0.346272	4.3	DRB1*01:03
LTVYAGAGS	P18627|256|279	7	22	8	22	6	14	53.3	0.062	18.4	EPPTPLTVYAGAGSR	P0DTD1|4559|4573	1	15	ENPDILRVYANLGER	NETMHCIIPAN_EL	0.181694	9.2	DRB1*01:03
LTVYAGAGS	P18627|256|279	7	22	8	22	6	14	53.3	0.062	18.4	EPPTPLTVYAGAGSR	P0DTD1|4559|4573	1	15	ENPDILRVYANLGER	NETMHCIIPAN_EL	0.922349	0.14	DRB1*15:01
LTVYAGAGS	P18627|256|279	9	23	10	23	5	13	57.1	0.078	18	PTPLTVYAGAGSRV	P0DTD1|4560|4574	2	15	PDILRVYANLGERV	NETMHCIIPAN_BA	41.27	1.7	DRB1*15:01
LTVYAGAGS	P18627|256|279	7	22	8	22	6	14	53.3	0.062	18.4	EPPTPLTVYAGAGSR	P0DTD1|4559|4573	1	15	ENPDILRVYANLGER	NETMHCIIPAN_EL	0.39274	3.8	DRB1*04:02
LTVYAGAGS	P18627|256|279	9	23	10	23	5	13	57.1	0.078	18	PTPLTVYAGAGSRV	P0DTD1|4560|4574	2	15	PDILRVYANLGERV	CNNPEPRED	0.723	3.82	DRB1*15:01
LTVYAGAGS	P18627|256|279	9	23	10	23	5	13	57.1	0.078	18	PTPLTVYAGAGSRV	P0DTD1|4560|4574	2	15	PDILRVYANLGERV	NETMHCIIPAN_BA	328.29	8.7	DRB1*15:02
LTVYAGAGS	P18627|256|279	7	22	8	22	6	14	53.3	0.062	18.4	EPPTPLTVYAGAGSR	P0DTD1|4559|4573	1	15	ENPDILRVYANLGER	CNNPEPRED	0.474	8.54	DPA1*01:03/DPB1*03:01
LTVYAGAGS	P18627|256|279	9	23	10	23	5	13	57.1	0.078	18	PTPLTVYAGAGSRV	P0DTD1|4560|4574	2	15	PDILRVYANLGERV	NETMHCIIPAN_EL	0.348576	7	DRB1*11:03
LTVYAGAGS	P18627|256|279	9	23	10	23	5	13	57.1	0.078	18	PTPLTVYAGAGSRV	P0DTD1|4560|4574	2	15	PDILRVYANLGERV	NETMHCIIPAN_EL	0.56263	1.3	DRB1*16:02
LTVYAGAGS	P18627|256|279	9	23	10	23	5	13	57.1	0.078	18	PTPLTVYAGAGSRV	P0DTD1|4560|4574	2	15	PDILRVYANLGERV	NETMHCIIPAN_EL	0.247787	6.6	DRB1*01:03
LTVYAGAGS	P18627|256|279	9	23	10	23	5	13	57.1	0.078	18	PTPLTVYAGAGSRV	P0DTD1|4560|4574	2	15	PDILRVYANLGERV	NETMHCIIPAN_EL	0.361345	6.5	DRB1*01:02
LTVYAGAGS	P18627|256|279	9	23	10	23	5	13	57.1	0.078	18	PTPLTVYAGAGSRV	P0DTD1|4560|4574	2	15	PDILRVYANLGERV	NETMHCIIPAN_EL	0.44065	6.4	DRB1*11:02
LTVYAGAGS	P18627|256|279	9	23	10	23	5	13	57.1	0.078	18	PTPLTVYAGAGSRV	P0DTD1|4560|4574	2	15	PDILRVYANLGERV	NETMHCIIPAN_EL	0.44065	6.4	DRB1*13:01
LTVYAGAGS	P18627|256|279	9	23	10	23	5	13	57.1	0.078	18	PTPLTVYAGAGSRV	P0DTD1|4560|4574	2	15	PDILRVYANLGERV	NETMHCIIPAN_EL	0.305144	7	DRB1*04:04
LTVYAGAGS	P18627|256|279	9	23	10	23	5	13	57.1	0.078	18	PTPLTVYAGAGSRV	P0DTD1|4560|4574	2	15	PDILRVYANLGERV	NETMHCIIPAN_BA	298.04	7.5	DRB1*15:02
LTVYAGAGS	P18627|256|279	9	23	10	23	5	13	57.1	0.078	18	PTPLTVYAGAGSRV	P0DTD1|4560|4574	2	15	PDILRVYANLGERV	NETMHCIIPAN_EL	0.381839	5.4	DRB1*04:04
LTVYAGAGS	P18627|256|279	9	23	10	23	5	13	57.1	0.078	18	PTPLTVYAGAGSRV	P0DTD1|4560|4574	2	15	PDILRVYANLGERV	NETMHCIIPAN_EL	0.364844	8.5	DRB1*11:02
LTVYAGAGS	P18627|256|279	9	23	10	23	5	13	57.1	0.078	18	PTPLTVYAGAGSRV	P0DTD1|4560|4574	2	15	PDILRVYANLGERV	NETMHCIIPAN_EL	0.364844	8.5	DRB1*13:01
LTVYAGAGS	P18627|256|279	9	23	10	23	5	13	57.1	0.078	18	PTPLTVYAGAGSRV	P0DTD1|4560|4574	2	15	PDILRVYANLGERV	CNNPEPRED	0.878	4.83	DRB1*09:01
LTVYAGAGS	P18627|256|279	7	22	8	22	6	14	53.3	0.062	18.4	EPPTPLTVYAGAGSR	P0DTD1|4559|4573	1	15	ENPDILRVYANLGER	CNNPEPRED	0.618	7.72	DRB1*15:01
LTVYAGAGS	P18627|256|279	9	23	10	23	5	13	57.1	0.078	18	PTPLTVYAGAGSRV	P0DTD1|4560|4574	2	15	PDILRVYANLGERV	NETMHCIIPAN_EL	0.483007	2.5	DRB1*04:02
LTVYAGAGS	P18627|256|279	9	23	10	23	5	13	57.1	0.078	18	PTPLTVYAGAGSRV	P0DTD1|4560|4574	2	15	PDILRVYANLGERV	CNNPEPRED	0.652	2.51	DRB1*16:01
LTVYAGAGS	P18627|256|279	9	23	10	23	5	13	57.1	0.078	18	PTPLTVYAGAGSRV	P0DTD1|4560|4574	2	15	PDILRVYANLGERV	CNNPEPRED	0.775	2.56	DRB1*15:01
LTVYAGAGS	P18627|256|279	7	22	8	22	6	14	53.3	0.062	18.4	EPPTPLTVYAGAGSR	P0DTD1|4559|4573	1	15	ENPDILRVYANLGER	NETMHCIIPAN_EL	0.453738	2.4	DRB1*16:02
LTVYAGAGS	P18627|256|279	9	23	10	23	5	13	57.1	0.078	18	PTPLTVYAGAGSRV	P0DTD1|4560|4574	2	15	PDILRVYANLGERV	NETMHCIIPAN_EL	0.760954	0.82	DRB1*16:01
LTVYAGAGS	P18627|256|279	9	23	10	23	5	13	57.1	0.078	18	PTPLTVYAGAGSRV	P0DTD1|4560|4574	2	15	PDILRVYANLGERV	NETMHCIIPAN_BA	47.4	2.1	DRB1*15:01
LTVYAGAGS	P18627|256|279	9	23	10	23	5	13	57.1	0.078	18	PTPLTVYAGAGSRV	P0DTD1|4560|4574	2	15	PDILRVYANLGERV	NETMHCIIPAN_EL	0.630642	0.88	DRB1*16:02
LTVYAGAGS	P18627|256|279	9	23	10	23	5	13	57.1	0.078	18	PTPLTVYAGAGSRV	P0DTD1|4560|4574	2	15	PDILRVYANLGERV	NETMHCIIPAN_EL	0.553739	1.8	DRB1*04:02
LTVYAGAGS	P18627|256|279	7	22	8	22	6	14	53.3	0.062	18.4	EPPTPLTVYAGAGSR	P0DTD1|4559|4573	1	15	ENPDILRVYANLGER	CNNPEPRED	0.512	5.97	DRB1*16:01
LTVYAGAGS	P18627|256|279	9	23	10	23	5	13	57.1	0.078	18	PTPLTVYAGAGSRV	P0DTD1|4560|4574	2	15	PDILRVYANLGERV	NETMHCIIPAN_EL	0.961892	0.06	DRB1*15:01
LTVYAGAGS	P18627|256|279	7	22	8	22	6	14	53.3	0.062	18.4	EPPTPLTVYAGAGSR	P0DTD1|4559|4573	1	15	ENPDILRVYANLGER	NETMHCIIPAN_BA	63.07	3.2	DRB1*15:01
LTVYAGAGS	P18627|256|279	9	23	10	23	5	13	57.1	0.078	18	PTPLTVYAGAGSRV	P0DTD1|4560|4574	2	15	PDILRVYANLGERV	NETMHCIIPAN_EL	0.65482	0.17	DRB1*15:02
LTVYAGAGS	P18627|256|279	9	23	10	23	5	13	57.1	0.078	18	PTPLTVYAGAGSRV	P0DTD1|4560|4574	2	15	PDILRVYANLGERV	CNNPEPRED	0.639	2.64	DRB1*16:01
PDIKLFGKW	P46782|11|33	1	15	4	11	5	13	75	0.077	17.7	TPDIKLFG	P0DTC2|786|800	6	13	TPPIKDFG	CNNPEPRED	0.813	7.52	DRB1*08:02
PDIKLFGKW	P46782|11|33	1	15	4	11	5	13	75	0.074	18.1	TPDIKLFG	P0DTC2|787|801	5	12	TPPIKDFG	CNNPEPRED	0.813	7.52	DRB1*08:02
PDIKLFGKW	P46782|11|33	1	15	4	11	5	13	75	0.084	17.7	TPDIKLFG	P0DTC2|788|802	4	11	TPPIKDFG	CNNPEPRED	0.813	7.52	DRB1*08:02
PDIKLFGKW	P46782|11|33	1	15	4	11	5	13	75	0.077	17.7	TPDIKLFG	P0DTC2|786|800	6	13	TPPIKDFG	CNNPEPRED	0.619	8.04	DRB1*11:01
PDIKLFGKW	P46782|11|33	1	15	4	11	5	13	75	0.074	18.1	TPDIKLFG	P0DTC2|787|801	5	12	TPPIKDFG	CNNPEPRED	0.619	8.04	DRB1*11:01
PDIKLFGKW	P46782|11|33	1	15	4	11	5	13	75	0.084	17.7	TPDIKLFG	P0DTC2|788|802	4	11	TPPIKDFG	CNNPEPRED	0.619	8.04	DRB1*11:01
PLTVYAGAG	P18627|256|279	9	23	10	23	4	12	57.1	0.078	18	PTPLTVYAGAGSRV	P0DTD1|4560|4574	2	15	PDILRVYANLGERV	CNNPEPRED	0.842	2.51	DQA1*05:01/DQB1*03:01
PLTVYAGAG	P18627|256|279	7	22	8	22	5	13	53.3	0.062	18.4	EPPTPLTVYAGAGSR	P0DTD1|4559|4573	1	15	ENPDILRVYANLGER	CNNPEPRED	0.807	2.18	DQA1*01:02/DQB1*06:02
PPTPLTVYA	P18627|256|279	9	23	10	23	1	9	57.1	0.078	18	PTPLTVYAGAGSRV	P0DTD1|4560|4574	2	15	PDILRVYANLGERV	CNNPEPRED	0.589	9.06	DQA1*02:01/DQB1*02:02
PTPLTVYAG	P18627|256|279	9	23	10	23	2	10	57.1	0.078	18	PTPLTVYAGAGSRV	P0DTD1|4560|4574	2	15	PDILRVYANLGERV	CNNPEPRED	0.707	4.61	DQA1*01:02/DQB1*06:02
PTPLTVYAG	P18627|256|279	9	23	10	23	2	10	57.1	0.078	18	PTPLTVYAGAGSRV	P0DTD1|4560|4574	2	15	PDILRVYANLGERV	CNNPEPRED	0.633	6.36	DQA1*02:01/DQB1*02:02
QYGVTQAFP	Q6UX71|31|52	6	20	10	17	5	13	75	0.004	21.4	QYGVTQAF	P0DTC9|263|277	5	12	AYNVTQAF	CNNPEPRED	0.699	6.65	DQA1*05:01/DQB1*03:01
QYGVTQAFP	Q6UX71|31|52	6	20	10	17	5	13	75	0.006	20.9	QYGVTQAF	P0DTC9|264|278	4	11	AYNVTQAF	CNNPEPRED	0.699	6.65	DQA1*05:01/DQB1*03:01
QYGVTQAFP	Q6UX71|31|52	6	20	10	17	5	13	75	0.013	20.1	QYGVTQAF	P0DTC9|265|279	3	10	AYNVTQAF	CNNPEPRED	0.699	6.65	DQA1*05:01/DQB1*03:01
QYGVTQAFP	Q6UX71|31|52	6	20	10	17	5	13	75	0.021	19.3	QYGVTQAF	P0DTC9|266|280	2	9	AYNVTQAF	CNNPEPRED	0.699	6.65	DQA1*05:01/DQB1*03:01
QYGVTQAFP	Q6UX71|31|52	6	20	10	17	5	13	75	0.004	21.4	QYGVTQAF	P0DTC9|263|277	5	12	AYNVTQAF	CNNPEPRED	0.654	8.9	DQA1*05:01/DQB1*03:01
QYGVTQAFP	Q6UX71|31|52	6	20	10	17	5	13	75	0.006	20.9	QYGVTQAF	P0DTC9|264|278	4	11	AYNVTQAF	CNNPEPRED	0.654	8.9	DQA1*05:01/DQB1*03:01
QYGVTQAFP	Q6UX71|31|52	6	20	10	17	5	13	75	0.013	20.1	QYGVTQAF	P0DTC9|265|279	3	10	AYNVTQAF	CNNPEPRED	0.654	8.9	DQA1*05:01/DQB1*03:01
QYGVTQAFP	Q6UX71|31|52	6	20	10	17	5	13	75	0.021	19.3	QYGVTQAF	P0DTC9|266|280	2	9	AYNVTQAF	CNNPEPRED	0.654	8.9	DQA1*05:01/DQB1*03:01
RNTLQLHRY	P61313|181|204	10	24	12	23	6	14	50	0.077	18.1	WRRRNTLQLHRY	P0DTD1|7027|7041	3	14	WRNTNPIQLSSY	CNNPEPRED	0.705	6.88	DQA1*03:02/DQB1*04:01
RNTLQLHRY	P61313|181|204	10	24	12	23	6	14	50	0.088	17.8	WRRRNTLQLHRY	P0DTD1|7028|7042	2	13	WRNTNPIQLSSY	CNNPEPRED	0.705	6.88	DQA1*03:02/DQB1*04:01
RNTLQLHRY	P61313|181|204	10	24	12	23	6	14	50	0.088	17.8	WRRRNTLQLHRY	P0DTD1|7029|7043	1	12	WRNTNPIQLSSY	CNNPEPRED	0.705	6.88	DQA1*03:02/DQB1*04:01
SYTVEIFAQ	Q12913|688|704	3	17	7	14	3	11	75	0.046	18.4	TVEIFAQV	P0DTC2|771|785	8	15	TQEVFAQV	CNNPEPRED	0.628	7.65	DQA1*01:02/DQB1*06:02
SYTVEIFAQ	Q12913|688|704	3	17	7	14	3	11	75	0.044	18.5	TVEIFAQV	P0DTC2|772|786	7	14	TQEVFAQV	CNNPEPRED	0.628	7.65	DQA1*01:02/DQB1*06:02
SYTVEIFAQ	Q12913|688|704	3	17	7	14	3	11	75	0.013	19.9	TVEIFAQV	P0DTC2|776|790	3	10	TQEVFAQV	CNNPEPRED	0.628	7.65	DQA1*01:02/DQB1*06:02
TPLTVYAGA	P18627|256|279	9	23	10	23	3	11	57.1	0.078	18	PTPLTVYAGAGSRV	P0DTD1|4560|4574	2	15	PDILRVYANLGERV	CNNPEPRED	0.701	8.69	DRB1*13:02
TPLTVYAGA	P18627|256|279	9	23	10	23	3	11	57.1	0.078	18	PTPLTVYAGAGSRV	P0DTD1|4560|4574	2	15	PDILRVYANLGERV	CNNPEPRED	0.661	6.15	DQA1*01:02/DQB1*06:02
VAQVRFVTG	P62277|55|76	1	15	2	11	6	14	70	0.044	18.7	DSHGVAQVRF	P71951|56|70	1	10	ESHGVAAVLF	CNNPEPRED	0.606	8.98	DQA1*01:02/DQB1*06:02
VAQVRFVTG	P62277|55|76	1	15	2	11	6	14	70	0.044	18.7	DSHGVAQVRF	P71951|56|70	1	10	ESHGVAAVLF	CNNPEPRED	0.636	7.35	DQA1*01:02/DQB1*06:02
VAQVRFVTG	P62277|55|76	1	15	2	11	6	14	70	0.044	18.7	DSHGVAQVRF	P71951|56|70	1	10	ESHGVAAVLF	CNNPEPRED	0.642	2.88	DPA1*01:03/DPB1*04:01
VAQVRFVTG	P62277|55|76	1	15	2	11	6	14	70	0.044	18.7	DSHGVAQVRF	P71951|56|70	1	10	ESHGVAAVLF	CNNPEPRED	0.503	5.72	DPA1*01:03/DPB1*04:02
VEIFAQVGD	Q12913|688|704	3	17	7	14	6	14	75	0.046	18.4	TVEIFAQV	P0DTC2|771|785	8	15	TQEVFAQV	CNNPEPRED	0.656	5.52	DQA1*03:01/DQB1*03:02
VEIFAQVGD	Q12913|688|704	3	17	7	14	6	14	75	0.044	18.5	TVEIFAQV	P0DTC2|772|786	7	14	TQEVFAQV	CNNPEPRED	0.656	5.52	DQA1*03:01/DQB1*03:02
VEIFAQVGD	Q12913|688|704	3	17	7	14	6	14	75	0.013	19.9	TVEIFAQV	P0DTC2|776|790	3	10	TQEVFAQV	CNNPEPRED	0.656	5.52	DQA1*03:01/DQB1*03:02
VEIFAQVGD	Q12913|688|704	3	17	7	14	6	14	75	0.046	18.4	TVEIFAQV	P0DTC2|771|785	8	15	TQEVFAQV	CNNPEPRED	0.676	9.08	DQA1*01:01/DQB1*05:01
VEIFAQVGD	Q12913|688|704	3	17	7	14	6	14	75	0.044	18.5	TVEIFAQV	P0DTC2|772|786	7	14	TQEVFAQV	CNNPEPRED	0.676	9.08	DQA1*01:01/DQB1*05:01
VEIFAQVGD	Q12913|688|704	3	17	7	14	6	14	75	0.013	19.9	TVEIFAQV	P0DTC2|776|790	3	10	TQEVFAQV	CNNPEPRED	0.676	9.08	DQA1*01:01/DQB1*05:01
VKDVNQQEF	P39019|2|21	3	17	5	16	3	11	50	0.083	17.8	VKDVNQQEFVRA	P0DTC3|18|32	3	14	IKDATPSDFVRA	CNNPEPRED	0.589	9.62	DRB1*12:01
VKDVNQQEF	P39019|2|21	3	17	5	16	3	11	50	0.083	17.8	VKDVNQQEFVRA	P0DTC3|18|32	3	14	IKDATPSDFVRA	NETMHCIIPAN_EL	0.227901	9.2	DRB1*12:01
VNQQEFVRA	P39019|2|21	3	17	5	16	6	14	50	0.083	17.8	VKDVNQQEFVRA	P0DTC3|18|32	3	14	IKDATPSDFVRA	CNNPEPRED	0.432	7.31	DRB4*01:03
VNQQEFVRA	P39019|2|21	3	17	5	16	6	14	50	0.083	17.8	VKDVNQQEFVRA	P0DTC3|18|32	3	14	IKDATPSDFVRA	CNNPEPRED	0.549	4.46	DPA1*01:03/DPB1*04:02
VNQQEFVRA	P39019|2|21	3	17	5	16	6	14	50	0.083	17.8	VKDVNQQEFVRA	P0DTC3|18|32	3	14	IKDATPSDFVRA	CNNPEPRED	0.393	9.49	DRB4*01:03
VYAGAGSRV	P18627|256|279	9	23	10	23	7	15	57.1	0.078	18	PTPLTVYAGAGSRV	P0DTD1|4560|4574	2	15	PDILRVYANLGERV	CNNPEPRED	1.02	0.48	DQA1*05:01/DQB1*03:01
VYAGAGSRV	P18627|256|279	9	23	10	23	7	15	57.1	0.078	18	PTPLTVYAGAGSRV	P0DTD1|4560|4574	2	15	PDILRVYANLGERV	CNNPEPRED	1.065	1.4	DRB1*09:01
VYAGAGSRV	P18627|256|279	9	23	10	23	7	15	57.1	0.078	18	PTPLTVYAGAGSRV	P0DTD1|4560|4574	2	15	PDILRVYANLGERV	NETMHCIIPAN_EL	0.378026	5.7	DRB1*09:01
VYAGAGSRV	P18627|256|279	9	23	10	23	7	15	57.1	0.078	18	PTPLTVYAGAGSRV	P0DTD1|4560|4574	2	15	PDILRVYANLGERV	NETMHCIIPAN_BA	117.9	8.1	DRB1*09:01
VYAGAGSRV	P18627|256|279	9	23	10	23	7	15	57.1	0.078	18	PTPLTVYAGAGSRV	P0DTD1|4560|4574	2	15	PDILRVYANLGERV	CNNPEPRED	0.789	5.33	DRB1*13:02
WQYGVTQAF	Q6UX71|31|52	6	20	10	17	4	12	75	0.004	21.4	QYGVTQAF	P0DTC9|263|277	5	12	AYNVTQAF	CNNPEPRED	0.658	4.35	DQA1*05:01/DQB1*02:01
WQYGVTQAF	Q6UX71|31|52	6	20	10	17	4	12	75	0.006	20.9	QYGVTQAF	P0DTC9|264|278	4	11	AYNVTQAF	CNNPEPRED	0.658	4.35	DQA1*05:01/DQB1*02:01
WQYGVTQAF	Q6UX71|31|52	6	20	10	17	4	12	75	0.013	20.1	QYGVTQAF	P0DTC9|265|279	3	10	AYNVTQAF	CNNPEPRED	0.658	4.35	DQA1*05:01/DQB1*02:01
WQYGVTQAF	Q6UX71|31|52	6	20	10	17	4	12	75	0.021	19.3	QYGVTQAF	P0DTC9|266|280	2	9	AYNVTQAF	CNNPEPRED	0.658	4.35	DQA1*05:01/DQB1*02:01
WQYGVTQAF	Q6UX71|31|52	6	20	10	17	4	12	75	0.004	21.4	QYGVTQAF	P0DTC9|263|277	5	12	AYNVTQAF	NETMHCIIPAN_BA	72.73	4.1	DRB1*09:01
WQYGVTQAF	Q6UX71|31|52	6	20	10	17	4	12	75	0.006	20.9	QYGVTQAF	P0DTC9|264|278	4	11	AYNVTQAF	NETMHCIIPAN_BA	72.73	4.1	DRB1*09:01
WQYGVTQAF	Q6UX71|31|52	6	20	10	17	4	12	75	0.013	20.1	QYGVTQAF	P0DTC9|265|279	3	10	AYNVTQAF	NETMHCIIPAN_BA	72.73	4.1	DRB1*09:01
WQYGVTQAF	Q6UX71|31|52	6	20	10	17	4	12	75	0.021	19.3	QYGVTQAF	P0DTC9|266|280	2	9	AYNVTQAF	NETMHCIIPAN_BA	72.73	4.1	DRB1*09:01
WQYGVTQAF	Q6UX71|31|52	6	20	10	17	4	12	75	0.004	21.4	QYGVTQAF	P0DTC9|263|277	5	12	AYNVTQAF	NETMHCIIPAN_EL	0.648961	1.2	DRB1*09:01
WQYGVTQAF	Q6UX71|31|52	6	20	10	17	4	12	75	0.006	20.9	QYGVTQAF	P0DTC9|264|278	4	11	AYNVTQAF	NETMHCIIPAN_EL	0.648961	1.2	DRB1*09:01
WQYGVTQAF	Q6UX71|31|52	6	20	10	17	4	12	75	0.013	20.1	QYGVTQAF	P0DTC9|265|279	3	10	AYNVTQAF	NETMHCIIPAN_EL	0.648961	1.2	DRB1*09:01
WQYGVTQAF	Q6UX71|31|52	6	20	10	17	4	12	75	0.021	19.3	QYGVTQAF	P0DTC9|266|280	2	9	AYNVTQAF	NETMHCIIPAN_EL	0.648961	1.2	DRB1*09:01
WQYGVTQAF	Q6UX71|31|52	6	20	10	17	4	12	75	0.004	21.4	QYGVTQAF	P0DTC9|263|277	5	12	AYNVTQAF	CNNPEPRED	0.78	1.21	DQA1*05:01/DQB1*02:01
WQYGVTQAF	Q6UX71|31|52	6	20	10	17	4	12	75	0.006	20.9	QYGVTQAF	P0DTC9|264|278	4	11	AYNVTQAF	CNNPEPRED	0.78	1.21	DQA1*05:01/DQB1*02:01
WQYGVTQAF	Q6UX71|31|52	6	20	10	17	4	12	75	0.013	20.1	QYGVTQAF	P0DTC9|265|279	3	10	AYNVTQAF	CNNPEPRED	0.78	1.21	DQA1*05:01/DQB1*02:01
WQYGVTQAF	Q6UX71|31|52	6	20	10	17	4	12	75	0.021	19.3	QYGVTQAF	P0DTC9|266|280	2	9	AYNVTQAF	CNNPEPRED	0.78	1.21	DQA1*05:01/DQB1*02:01
WQYGVTQAF	Q6UX71|31|52	6	20	10	17	4	12	75	0.004	21.4	QYGVTQAF	P0DTC9|263|277	5	12	AYNVTQAF	CNNPEPRED	0.546	9.88	DRB3*01:01
WQYGVTQAF	Q6UX71|31|52	6	20	10	17	4	12	75	0.006	20.9	QYGVTQAF	P0DTC9|264|278	4	11	AYNVTQAF	CNNPEPRED	0.546	9.88	DRB3*01:01
WQYGVTQAF	Q6UX71|31|52	6	20	10	17	4	12	75	0.013	20.1	QYGVTQAF	P0DTC9|265|279	3	10	AYNVTQAF	CNNPEPRED	0.546	9.88	DRB3*01:01
WQYGVTQAF	Q6UX71|31|52	6	20	10	17	4	12	75	0.021	19.3	QYGVTQAF	P0DTC9|266|280	2	9	AYNVTQAF	CNNPEPRED	0.546	9.88	DRB3*01:01
WQYGVTQAF	Q6UX71|31|52	6	20	10	17	4	12	75	0.004	21.4	QYGVTQAF	P0DTC9|263|277	5	12	AYNVTQAF	CNNPEPRED	0.78	1.71	DQA1*02:01/DQB1*02:02
WQYGVTQAF	Q6UX71|31|52	6	20	10	17	4	12	75	0.006	20.9	QYGVTQAF	P0DTC9|264|278	4	11	AYNVTQAF	CNNPEPRED	0.78	1.71	DQA1*02:01/DQB1*02:02
WQYGVTQAF	Q6UX71|31|52	6	20	10	17	4	12	75	0.013	20.1	QYGVTQAF	P0DTC9|265|279	3	10	AYNVTQAF	CNNPEPRED	0.78	1.71	DQA1*02:01/DQB1*02:02
WQYGVTQAF	Q6UX71|31|52	6	20	10	17	4	12	75	0.021	19.3	QYGVTQAF	P0DTC9|266|280	2	9	AYNVTQAF	CNNPEPRED	0.78	1.71	DQA1*02:01/DQB1*02:02
WQYGVTQAF	Q6UX71|31|52	6	20	10	17	4	12	75	0.004	21.4	QYGVTQAF	P0DTC9|263|277	5	12	AYNVTQAF	CNNPEPRED	0.859	0.75	DQA1*02:01/DQB1*02:02
WQYGVTQAF	Q6UX71|31|52	6	20	10	17	4	12	75	0.006	20.9	QYGVTQAF	P0DTC9|264|278	4	11	AYNVTQAF	CNNPEPRED	0.859	0.75	DQA1*02:01/DQB1*02:02
WQYGVTQAF	Q6UX71|31|52	6	20	10	17	4	12	75	0.013	20.1	QYGVTQAF	P0DTC9|265|279	3	10	AYNVTQAF	CNNPEPRED	0.859	0.75	DQA1*02:01/DQB1*02:02
WQYGVTQAF	Q6UX71|31|52	6	20	10	17	4	12	75	0.021	19.3	QYGVTQAF	P0DTC9|266|280	2	9	AYNVTQAF	CNNPEPRED	0.859	0.75	DQA1*02:01/DQB1*02:02
WRRRNTLQL	P61313|181|204	10	24	12	23	3	11	50	0.077	18.1	WRRRNTLQLHRY	P0DTD1|7027|7041	3	14	WRNTNPIQLSSY	NETMHCIIPAN_BA	573.96	8.4	DRB1*01:03
WRRRNTLQL	P61313|181|204	10	24	12	23	3	11	50	0.088	17.8	WRRRNTLQLHRY	P0DTD1|7028|7042	2	13	WRNTNPIQLSSY	NETMHCIIPAN_BA	573.96	8.4	DRB1*01:03
WRRRNTLQL	P61313|181|204	10	24	12	23	3	11	50	0.088	17.8	WRRRNTLQLHRY	P0DTD1|7029|7043	1	12	WRNTNPIQLSSY	NETMHCIIPAN_BA	573.96	8.4	DRB1*01:03
WRRRNTLQL	P61313|181|204	10	24	12	23	3	11	50	0.077	18.1	WRRRNTLQLHRY	P0DTD1|7027|7041	3	14	WRNTNPIQLSSY	CNNPEPRED	0.435	9.97	DRB1*08:01
WRRRNTLQL	P61313|181|204	10	24	12	23	3	11	50	0.088	17.8	WRRRNTLQLHRY	P0DTD1|7028|7042	2	13	WRNTNPIQLSSY	CNNPEPRED	0.435	9.97	DRB1*08:01
WRRRNTLQL	P61313|181|204	10	24	12	23	3	11	50	0.088	17.8	WRRRNTLQLHRY	P0DTD1|7029|7043	1	12	WRNTNPIQLSSY	CNNPEPRED	0.435	9.97	DRB1*08:01
WRRRNTLQL	P61313|181|204	10	24	12	23	3	11	50	0.077	18.1	WRRRNTLQLHRY	P0DTD1|7027|7041	3	14	WRNTNPIQLSSY	NETMHCIIPAN_BA	107.12	9.1	DRB1*11:03
WRRRNTLQL	P61313|181|204	10	24	12	23	3	11	50	0.088	17.8	WRRRNTLQLHRY	P0DTD1|7028|7042	2	13	WRNTNPIQLSSY	NETMHCIIPAN_BA	107.12	9.1	DRB1*11:03
WRRRNTLQL	P61313|181|204	10	24	12	23	3	11	50	0.088	17.8	WRRRNTLQLHRY	P0DTD1|7029|7043	1	12	WRNTNPIQLSSY	NETMHCIIPAN_BA	107.12	9.1	DRB1*11:03
WRRRNTLQL	P61313|181|204	10	24	12	23	3	11	50	0.077	18.1	WRRRNTLQLHRY	P0DTD1|7027|7041	3	14	WRNTNPIQLSSY	NETMHCIIPAN_BA	232.99	7.9	DRB1*08:01
WRRRNTLQL	P61313|181|204	10	24	12	23	3	11	50	0.088	17.8	WRRRNTLQLHRY	P0DTD1|7028|7042	2	13	WRNTNPIQLSSY	NETMHCIIPAN_BA	232.99	7.9	DRB1*08:01
WRRRNTLQL	P61313|181|204	10	24	12	23	3	11	50	0.088	17.8	WRRRNTLQLHRY	P0DTD1|7029|7043	1	12	WRNTNPIQLSSY	NETMHCIIPAN_BA	232.99	7.9	DRB1*08:01
YARTDGKVF	P83731|7|32	12	26	14	25	4	12	50	0.081	18	RYARTDGKVFQF	P0DTC1|2952|2966	2	13	RYVLMDGSIIQF	CNNPEPRED	0.617	9.21	DRB1*07:01
YARTDGKVF	P83731|7|32	12	26	14	25	4	12	50	0.081	18	RYARTDGKVFQF	P0DTC1|2953|2967	1	12	RYVLMDGSIIQF	CNNPEPRED	0.617	9.21	DRB1*07:01
YARTDGKVF	P83731|7|31	11	25	14	25	5	13	50	0.08	18	RYARTDGKVFQF	P0DTC1|2952|2966	2	13	RYVLMDGSIIQF	NETMHCIIPAN_EL	0.198006	9	DRB1*16:02
YARTDGKVF	P83731|7|31	11	25	14	25	5	13	50	0.08	18	RYARTDGKVFQF	P0DTC1|2953|2967	1	12	RYVLMDGSIIQF	NETMHCIIPAN_EL	0.198006	9	DRB1*16:02
YARTDGKVF	P83731|7|32	12	26	14	25	4	12	50	0.081	18	RYARTDGKVFQF	P0DTC1|2952|2966	2	13	RYVLMDGSIIQF	NETMHCIIPAN_BA	651.34	9.9	DRB3*01:01
YARTDGKVF	P83731|7|32	12	26	14	25	4	12	50	0.081	18	RYARTDGKVFQF	P0DTC1|2953|2967	1	12	RYVLMDGSIIQF	NETMHCIIPAN_BA	651.34	9.9	DRB3*01:01
YARTDGKVF	P83731|7|32	12	26	14	25	4	12	50	0.081	18	RYARTDGKVFQF	P0DTC1|2952|2966	2	13	RYVLMDGSIIQF	NETMHCIIPAN_EL	0.06137	8.1	DRB3*01:01
YARTDGKVF	P83731|7|32	12	26	14	25	4	12	50	0.081	18	RYARTDGKVFQF	P0DTC1|2953|2967	1	12	RYVLMDGSIIQF	NETMHCIIPAN_EL	0.06137	8.1	DRB3*01:01
YARTDGKVF	P83731|7|32	12	26	14	25	4	12	50	0.081	18	RYARTDGKVFQF	P0DTC1|2952|2966	2	13	RYVLMDGSIIQF	NETMHCIIPAN_EL	0.172935	9.6	DRB1*01:03
YARTDGKVF	P83731|7|32	12	26	14	25	4	12	50	0.081	18	RYARTDGKVFQF	P0DTC1|2953|2967	1	12	RYVLMDGSIIQF	NETMHCIIPAN_EL	0.172935	9.6	DRB1*01:03
YARTDGKVF	P83731|7|31	11	25	14	25	5	13	50	0.08	18	RYARTDGKVFQF	P0DTC1|2952|2966	2	13	RYVLMDGSIIQF	NETMHCIIPAN_EL	0.58447	1.7	DRB1*09:01
YARTDGKVF	P83731|7|31	11	25	14	25	5	13	50	0.08	18	RYARTDGKVFQF	P0DTC1|2953|2967	1	12	RYVLMDGSIIQF	NETMHCIIPAN_EL	0.58447	1.7	DRB1*09:01
YARTDGKVF	P83731|7|32	12	26	14	25	4	12	50	0.081	18	RYARTDGKVFQF	P0DTC1|2952|2966	2	13	RYVLMDGSIIQF	NETMHCIIPAN_EL	0.527071	2.5	DRB1*09:01
YARTDGKVF	P83731|7|32	12	26	14	25	4	12	50	0.081	18	RYARTDGKVFQF	P0DTC1|2953|2967	1	12	RYVLMDGSIIQF	NETMHCIIPAN_EL	0.527071	2.5	DRB1*09:01
YARTDGKVF	P83731|7|32	12	26	14	25	4	12	50	0.081	18	RYARTDGKVFQF	P0DTC1|2952|2966	2	13	RYVLMDGSIIQF	NETMHCIIPAN_EL	0.804928	0.43	DRB1*07:01
YARTDGKVF	P83731|7|32	12	26	14	25	4	12	50	0.081	18	RYARTDGKVFQF	P0DTC1|2953|2967	1	12	RYVLMDGSIIQF	NETMHCIIPAN_EL	0.804928	0.43	DRB1*07:01
YARTDGKVF	P83731|7|31	11	25	14	25	5	13	50	0.08	18	RYARTDGKVFQF	P0DTC1|2952|2966	2	13	RYVLMDGSIIQF	NETMHCIIPAN_EL	0.852803	0.28	DRB1*07:01
YARTDGKVF	P83731|7|31	11	25	14	25	5	13	50	0.08	18	RYARTDGKVFQF	P0DTC1|2953|2967	1	12	RYVLMDGSIIQF	NETMHCIIPAN_EL	0.852803	0.28	DRB1*07:01
YARTDGKVF	P83731|7|31	11	25	14	25	5	13	50	0.08	18	RYARTDGKVFQF	P0DTC1|2952|2966	2	13	RYVLMDGSIIQF	CNNPEPRED	0.632	8.56	DRB1*07:01
YARTDGKVF	P83731|7|31	11	25	14	25	5	13	50	0.08	18	RYARTDGKVFQF	P0DTC1|2953|2967	1	12	RYVLMDGSIIQF	CNNPEPRED	0.632	8.56	DRB1*07:01
YARTDGKVF	P83731|7|31	11	25	14	25	5	13	50	0.08	18	RYARTDGKVFQF	P0DTC1|2952|2966	2	13	RYVLMDGSIIQF	NETMHCIIPAN_EL	0.075546	6.9	DRB3*01:01
YARTDGKVF	P83731|7|31	11	25	14	25	5	13	50	0.08	18	RYARTDGKVFQF	P0DTC1|2953|2967	1	12	RYVLMDGSIIQF	NETMHCIIPAN_EL	0.075546	6.9	DRB3*01:01
YARTDGKVF	P83731|7|31	11	25	14	25	5	13	50	0.08	18	RYARTDGKVFQF	P0DTC1|2952|2966	2	13	RYVLMDGSIIQF	NETMHCIIPAN_BA	83.4	6.8	DRB1*07:01
YARTDGKVF	P83731|7|31	11	25	14	25	5	13	50	0.08	18	RYARTDGKVFQF	P0DTC1|2953|2967	1	12	RYVLMDGSIIQF	NETMHCIIPAN_BA	83.4	6.8	DRB1*07:01
YARTDGKVF	P83731|7|31	11	25	14	25	5	13	50	0.08	18	RYARTDGKVFQF	P0DTC1|2952|2966	2	13	RYVLMDGSIIQF	NETMHCIIPAN_EL	0.194195	8.6	DRB1*01:03
YARTDGKVF	P83731|7|31	11	25	14	25	5	13	50	0.08	18	RYARTDGKVFQF	P0DTC1|2953|2967	1	12	RYVLMDGSIIQF	NETMHCIIPAN_EL	0.194195	8.6	DRB1*01:03
YARTDGKVF	P83731|7|32	12	26	14	25	4	12	50	0.081	18	RYARTDGKVFQF	P0DTC1|2952|2966	2	13	RYVLMDGSIIQF	NETMHCIIPAN_BA	56.47	4.5	DRB1*07:01
YARTDGKVF	P83731|7|32	12	26	14	25	4	12	50	0.081	18	RYARTDGKVFQF	P0DTC1|2953|2967	1	12	RYVLMDGSIIQF	NETMHCIIPAN_BA	56.47	4.5	DRB1*07:01
YGVTQAFPH	Q6UX71|31|52	6	20	10	17	6	14	75	0.004	21.4	QYGVTQAF	P0DTC9|263|277	5	12	AYNVTQAF	CNNPEPRED	0.657	7.02	DRB5*01:01
YGVTQAFPH	Q6UX71|31|52	6	20	10	17	6	14	75	0.006	20.9	QYGVTQAF	P0DTC9|264|278	4	11	AYNVTQAF	CNNPEPRED	0.657	7.02	DRB5*01:01
YGVTQAFPH	Q6UX71|31|52	6	20	10	17	6	14	75	0.013	20.1	QYGVTQAF	P0DTC9|265|279	3	10	AYNVTQAF	CNNPEPRED	0.657	7.02	DRB5*01:01
YGVTQAFPH	Q6UX71|31|52	6	20	10	17	6	14	75	0.021	19.3	QYGVTQAF	P0DTC9|266|280	2	9	AYNVTQAF	CNNPEPRED	0.657	7.02	DRB5*01:01
YGVTQAFPH	Q6UX71|31|52	6	20	10	17	6	14	75	0.004	21.4	QYGVTQAF	P0DTC9|263|277	5	12	AYNVTQAF	NETMHCIIPAN_EL	0.479493	2.5	DRB1*07:01
YGVTQAFPH	Q6UX71|31|52	6	20	10	17	6	14	75	0.006	20.9	QYGVTQAF	P0DTC9|264|278	4	11	AYNVTQAF	NETMHCIIPAN_EL	0.479493	2.5	DRB1*07:01
YGVTQAFPH	Q6UX71|31|52	6	20	10	17	6	14	75	0.013	20.1	QYGVTQAF	P0DTC9|265|279	3	10	AYNVTQAF	NETMHCIIPAN_EL	0.479493	2.5	DRB1*07:01
YGVTQAFPH	Q6UX71|31|52	6	20	10	17	6	14	75	0.021	19.3	QYGVTQAF	P0DTC9|266|280	2	9	AYNVTQAF	NETMHCIIPAN_EL	0.479493	2.5	DRB1*07:01
YGVTQAFPH	Q6UX71|31|52	6	20	10	17	6	14	75	0.004	21.4	QYGVTQAF	P0DTC9|263|277	5	12	AYNVTQAF	NETMHCIIPAN_EL	0.67422	0.95	DRB1*09:01
YGVTQAFPH	Q6UX71|31|52	6	20	10	17	6	14	75	0.006	20.9	QYGVTQAF	P0DTC9|264|278	4	11	AYNVTQAF	NETMHCIIPAN_EL	0.67422	0.95	DRB1*09:01
YGVTQAFPH	Q6UX71|31|52	6	20	10	17	6	14	75	0.013	20.1	QYGVTQAF	P0DTC9|265|279	3	10	AYNVTQAF	NETMHCIIPAN_EL	0.67422	0.95	DRB1*09:01
YGVTQAFPH	Q6UX71|31|52	6	20	10	17	6	14	75	0.021	19.3	QYGVTQAF	P0DTC9|266|280	2	9	AYNVTQAF	NETMHCIIPAN_EL	0.67422	0.95	DRB1*09:01
YGVTQAFPH	Q6UX71|31|52	6	20	10	17	6	14	75	0.004	21.4	QYGVTQAF	P0DTC9|263|277	5	12	AYNVTQAF	NETMHCIIPAN_EL	0.596786	1.4	DRB1*07:01
YGVTQAFPH	Q6UX71|31|52	6	20	10	17	6	14	75	0.006	20.9	QYGVTQAF	P0DTC9|264|278	4	11	AYNVTQAF	NETMHCIIPAN_EL	0.596786	1.4	DRB1*07:01
YGVTQAFPH	Q6UX71|31|52	6	20	10	17	6	14	75	0.013	20.1	QYGVTQAF	P0DTC9|265|279	3	10	AYNVTQAF	NETMHCIIPAN_EL	0.596786	1.4	DRB1*07:01
YGVTQAFPH	Q6UX71|31|52	6	20	10	17	6	14	75	0.021	19.3	QYGVTQAF	P0DTC9|266|280	2	9	AYNVTQAF	NETMHCIIPAN_EL	0.596786	1.4	DRB1*07:01
YGVTQAFPH	Q6UX71|31|52	6	20	10	17	6	14	75	0.004	21.4	QYGVTQAF	P0DTC9|263|277	5	12	AYNVTQAF	NETMHCIIPAN_BA	90.75	7.5	DRB1*07:01
YGVTQAFPH	Q6UX71|31|52	6	20	10	17	6	14	75	0.006	20.9	QYGVTQAF	P0DTC9|264|278	4	11	AYNVTQAF	NETMHCIIPAN_BA	90.75	7.5	DRB1*07:01
YGVTQAFPH	Q6UX71|31|52	6	20	10	17	6	14	75	0.013	20.1	QYGVTQAF	P0DTC9|265|279	3	10	AYNVTQAF	NETMHCIIPAN_BA	90.75	7.5	DRB1*07:01
YGVTQAFPH	Q6UX71|31|52	6	20	10	17	6	14	75	0.021	19.3	QYGVTQAF	P0DTC9|266|280	2	9	AYNVTQAF	NETMHCIIPAN_BA	90.75	7.5	DRB1*07:01
YGVTQAFPH	Q6UX71|31|52	6	20	10	17	6	14	75	0.004	21.4	QYGVTQAF	P0DTC9|263|277	5	12	AYNVTQAF	NETMHCIIPAN_BA	94.64	6.1	DRB1*09:01
YGVTQAFPH	Q6UX71|31|52	6	20	10	17	6	14	75	0.006	20.9	QYGVTQAF	P0DTC9|264|278	4	11	AYNVTQAF	NETMHCIIPAN_BA	94.64	6.1	DRB1*09:01
YGVTQAFPH	Q6UX71|31|52	6	20	10	17	6	14	75	0.013	20.1	QYGVTQAF	P0DTC9|265|279	3	10	AYNVTQAF	NETMHCIIPAN_BA	94.64	6.1	DRB1*09:01
YGVTQAFPH	Q6UX71|31|52	6	20	10	17	6	14	75	0.021	19.3	QYGVTQAF	P0DTC9|266|280	2	9	AYNVTQAF	NETMHCIIPAN_BA	94.64	6.1	DRB1*09:01
YGVTQAFPH	Q6UX71|31|52	6	20	10	17	6	14	75	0.004	21.4	QYGVTQAF	P0DTC9|263|277	5	12	AYNVTQAF	CNNPEPRED	0.643	7.54	DRB5*01:01
YGVTQAFPH	Q6UX71|31|52	6	20	10	17	6	14	75	0.006	20.9	QYGVTQAF	P0DTC9|264|278	4	11	AYNVTQAF	CNNPEPRED	0.643	7.54	DRB5*01:01
YGVTQAFPH	Q6UX71|31|52	6	20	10	17	6	14	75	0.013	20.1	QYGVTQAF	P0DTC9|265|279	3	10	AYNVTQAF	CNNPEPRED	0.643	7.54	DRB5*01:01
YGVTQAFPH	Q6UX71|31|52	6	20	10	17	6	14	75	0.021	19.3	QYGVTQAF	P0DTC9|266|280	2	9	AYNVTQAF	CNNPEPRED	0.643	7.54	DRB5*01:01
YGVTQAFPH	Q6UX71|31|52	6	20	10	17	6	14	75	0.004	21.4	QYGVTQAF	P0DTC9|263|277	5	12	AYNVTQAF	NETMHCIIPAN_EL	0.286874	8.6	DRB1*10:01
YGVTQAFPH	Q6UX71|31|52	6	20	10	17	6	14	75	0.006	20.9	QYGVTQAF	P0DTC9|264|278	4	11	AYNVTQAF	NETMHCIIPAN_EL	0.286874	8.6	DRB1*10:01
YGVTQAFPH	Q6UX71|31|52	6	20	10	17	6	14	75	0.013	20.1	QYGVTQAF	P0DTC9|265|279	3	10	AYNVTQAF	NETMHCIIPAN_EL	0.286874	8.6	DRB1*10:01
YGVTQAFPH	Q6UX71|31|52	6	20	10	17	6	14	75	0.021	19.3	QYGVTQAF	P0DTC9|266|280	2	9	AYNVTQAF	NETMHCIIPAN_EL	0.286874	8.6	DRB1*10:01
YGVTQAFPH	Q6UX71|31|52	6	20	10	17	6	14	75	0.004	21.4	QYGVTQAF	P0DTC9|263|277	5	12	AYNVTQAF	CNNPEPRED	0.604	9.8	DRB1*07:01
YGVTQAFPH	Q6UX71|31|52	6	20	10	17	6	14	75	0.006	20.9	QYGVTQAF	P0DTC9|264|278	4	11	AYNVTQAF	CNNPEPRED	0.604	9.8	DRB1*07:01
YGVTQAFPH	Q6UX71|31|52	6	20	10	17	6	14	75	0.013	20.1	QYGVTQAF	P0DTC9|265|279	3	10	AYNVTQAF	CNNPEPRED	0.604	9.8	DRB1*07:01
YGVTQAFPH	Q6UX71|31|52	6	20	10	17	6	14	75	0.021	19.3	QYGVTQAF	P0DTC9|266|280	2	9	AYNVTQAF	CNNPEPRED	0.604	9.8	DRB1*07:01
YGVTQAFPH	Q6UX71|31|52	6	20	10	17	6	14	75	0.004	21.4	QYGVTQAF	P0DTC9|263|277	5	12	AYNVTQAF	NETMHCIIPAN_EL	0.059479	9.4	DRB3*02:02
YGVTQAFPH	Q6UX71|31|52	6	20	10	17	6	14	75	0.006	20.9	QYGVTQAF	P0DTC9|264|278	4	11	AYNVTQAF	NETMHCIIPAN_EL	0.059479	9.4	DRB3*02:02
YGVTQAFPH	Q6UX71|31|52	6	20	10	17	6	14	75	0.013	20.1	QYGVTQAF	P0DTC9|265|279	3	10	AYNVTQAF	NETMHCIIPAN_EL	0.059479	9.4	DRB3*02:02
YGVTQAFPH	Q6UX71|31|52	6	20	10	17	6	14	75	0.021	19.3	QYGVTQAF	P0DTC9|266|280	2	9	AYNVTQAF	NETMHCIIPAN_EL	0.059479	9.4	DRB3*02:02
YTVEIFAQV	Q12913|688|704	3	17	7	14	4	12	75	0.046	18.4	TVEIFAQV	P0DTC2|771|785	8	15	TQEVFAQV	CNNPEPRED	1.101	0.05	DPA1*01:03/DPB1*04:01
YTVEIFAQV	Q12913|688|704	3	17	7	14	4	12	75	0.044	18.5	TVEIFAQV	P0DTC2|772|786	7	14	TQEVFAQV	CNNPEPRED	1.101	0.05	DPA1*01:03/DPB1*04:01
YTVEIFAQV	Q12913|688|704	3	17	7	14	4	12	75	0.013	19.9	TVEIFAQV	P0DTC2|776|790	3	10	TQEVFAQV	CNNPEPRED	1.101	0.05	DPA1*01:03/DPB1*04:01
YTVEIFAQV	Q12913|688|704	3	17	7	14	4	12	75	0.046	18.4	TVEIFAQV	P0DTC2|771|785	8	15	TQEVFAQV	CNNPEPRED	0.767	1.15	DPA1*01:03/DPB1*02:01
YTVEIFAQV	Q12913|688|704	3	17	7	14	4	12	75	0.044	18.5	TVEIFAQV	P0DTC2|772|786	7	14	TQEVFAQV	CNNPEPRED	0.767	1.15	DPA1*01:03/DPB1*02:01
YTVEIFAQV	Q12913|688|704	3	17	7	14	4	12	75	0.013	19.9	TVEIFAQV	P0DTC2|776|790	3	10	TQEVFAQV	CNNPEPRED	0.767	1.15	DPA1*01:03/DPB1*02:01
YTVEIFAQV	Q12913|688|704	3	17	7	14	4	12	75	0.046	18.4	TVEIFAQV	P0DTC2|771|785	8	15	TQEVFAQV	NETMHCIIPAN_EL	0.358267	3.6	DRB1*08:03
YTVEIFAQV	Q12913|688|704	3	17	7	14	4	12	75	0.044	18.5	TVEIFAQV	P0DTC2|772|786	7	14	TQEVFAQV	NETMHCIIPAN_EL	0.358267	3.6	DRB1*08:03
YTVEIFAQV	Q12913|688|704	3	17	7	14	4	12	75	0.013	19.9	TVEIFAQV	P0DTC2|776|790	3	10	TQEVFAQV	NETMHCIIPAN_EL	0.358267	3.6	DRB1*08:03
YTVEIFAQV	Q12913|688|704	3	17	7	14	4	12	75	0.046	18.4	TVEIFAQV	P0DTC2|771|785	8	15	TQEVFAQV	CNNPEPRED	0.566	4.15	DPA1*02:01/DPB1*01:01
YTVEIFAQV	Q12913|688|704	3	17	7	14	4	12	75	0.044	18.5	TVEIFAQV	P0DTC2|772|786	7	14	TQEVFAQV	CNNPEPRED	0.566	4.15	DPA1*02:01/DPB1*01:01
YTVEIFAQV	Q12913|688|704	3	17	7	14	4	12	75	0.013	19.9	TVEIFAQV	P0DTC2|776|790	3	10	TQEVFAQV	CNNPEPRED	0.566	4.15	DPA1*02:01/DPB1*01:01
YTVEIFAQV	Q12913|688|704	3	17	7	14	4	12	75	0.046	18.4	TVEIFAQV	P0DTC2|771|785	8	15	TQEVFAQV	CNNPEPRED	0.487	5.64	DRB1*13:03
YTVEIFAQV	Q12913|688|704	3	17	7	14	4	12	75	0.044	18.5	TVEIFAQV	P0DTC2|772|786	7	14	TQEVFAQV	CNNPEPRED	0.487	5.64	DRB1*13:03
YTVEIFAQV	Q12913|688|704	3	17	7	14	4	12	75	0.013	19.9	TVEIFAQV	P0DTC2|776|790	3	10	TQEVFAQV	CNNPEPRED	0.487	5.64	DRB1*13:03
YTVEIFAQV	Q12913|688|704	3	17	7	14	4	12	75	0.046	18.4	TVEIFAQV	P0DTC2|771|785	8	15	TQEVFAQV	CNNPEPRED	1.19	0.02	DPA1*01:03/DPB1*04:02
YTVEIFAQV	Q12913|688|704	3	17	7	14	4	12	75	0.044	18.5	TVEIFAQV	P0DTC2|772|786	7	14	TQEVFAQV	CNNPEPRED	1.19	0.02	DPA1*01:03/DPB1*04:02
YTVEIFAQV	Q12913|688|704	3	17	7	14	4	12	75	0.013	19.9	TVEIFAQV	P0DTC2|776|790	3	10	TQEVFAQV	CNNPEPRED	1.19	0.02	DPA1*01:03/DPB1*04:02
