# Supplementary material for: MMPred: a tool to predict peptide mimicry events in MHC class II recognition
Source: Front Genet. 2024 Dec 10;15:1500684. doi: 10.3389/fgene.2024.1500684 (PMC11669352; doi:10.3389/fgene.2024.1500684)
Supplement: Supplementary file 5 [file Table1.xlsx]

## Sheet: MEDS_summary
assay_id	pmid	epitope	start	end	uniprot	organism	allele
http://www.iedb.org/assay/1003364	8872163	KTIAYDEEARR	3	13	P0A520	Mycobacterium tuberculosis	HLA-DRB1*03:01
http://www.iedb.org/assay/1003368	8872163	TIAYDEEARRGL	4	15	P0A520	Mycobacterium tuberculosis	HLA-DRB1*03:03
http://www.iedb.org/assay/1003369	8872163	TIAYDEEARRGL	4	15	P0A520	Mycobacterium tuberculosis	HLA-DRB1*03:01
http://www.iedb.org/assay/1003662	9533449	GSRPWVRGLSSRISIY	218	233	P04664	Influenza A virus	HLA-DRB1*07:01
http://www.iedb.org/assay/1004876	9352354	PLKAEIAQRLEDV	19	31	P03485	Influenza A virus	HLA-DRB1*01:01
http://www.iedb.org/assay/1004877	9352354	PLKAEIAQRLEDV	19	31	P03485	Influenza A virus	HLA-DRB1*01:02
http://www.iedb.org/assay/1005013	11060013	PKYVKQNTLKLAT	322	334	P03437	Influenza A virus	HLA-DRB1*01:01
http://www.iedb.org/assay/1005015	11877480	PKYVKQNTLKLAT	322	334	P03437	Influenza A virus	HLA-DRB1*04:01
http://www.iedb.org/assay/1005178	7679697	PLKAEIAQRLEDV	19	31	P03487	Influenza A virus	HLA-DRB1*01:01
http://www.iedb.org/assay/1005179	7679697	PLKAEIAQRLEDV	19	31	P03487	Influenza A virus	HLA-DRB1*01:02
http://www.iedb.org/assay/1005834	7989758	KVKILPKDRWTQHTTTGG	128	145	P03451	Influenza A virus	HLA-DRB1*11:01
http://www.iedb.org/assay/1005835	7989758	KVKILPKDRWTQHTTTGG	128	145	P03451	Influenza A virus	HLA-DRB1*11:02
http://www.iedb.org/assay/1005837	7989758	KVKILPKDRWTQHTTTGG	128	145	P03451	Influenza A virus	HLA-DRB1*11:03
http://www.iedb.org/assay/1005838	7989758	KVKILPKDRWTQHTTTGG	128	145	P03451	Influenza A virus	HLA-DRB1*11:04
http://www.iedb.org/assay/1005898	2489039	PKYVKQNTLKLAT	323	335	P03435	Influenza A virus	HLA-DRB1*01:01
http://www.iedb.org/assay/1005971	2489039	PKYVKQNTLKLAT	323	335	P03435	Influenza A virus	HLA-DRB1*04:01
http://www.iedb.org/assay/1005972	2489039	PKYVKQNTLKLAT	323	335	P03435	Influenza A virus	HLA-DRB1*04:03
http://www.iedb.org/assay/1005973	2489039	PKYVKQNTLKLAT	323	335	P03435	Influenza A virus	HLA-DRB1*04:02
http://www.iedb.org/assay/1006395	8765035	PKYVKQNTLKLAT	306	318	P04663	Influenza A virus	HLA-DRB1*01:01
http://www.iedb.org/assay/1006396	8765035	PKYVKQNTLKLAT	306	318	P04663	Influenza A virus	HLA-DRB5*01:01
http://www.iedb.org/assay/1006453	8765035	PKYVKQNTLKLAT	306	318	P04663	Influenza A virus	HLA-DRB1*03:03
http://www.iedb.org/assay/1006454	8765035	PKYVKQNTLKLAT	306	318	P04663	Influenza A virus	HLA-DRB1*01:02
http://www.iedb.org/assay/1006455	8765035	PKYVKQNTLKLAT	306	318	P04663	Influenza A virus	HLA-DRB1*03:02
http://www.iedb.org/assay/1006456	8765035	PKYVKQNTLKLAT	306	318	P04663	Influenza A virus	HLA-DRB1*04:01
http://www.iedb.org/assay/1006459	8765035	PKYVKQNTLKLAT	306	318	P04663	Influenza A virus	HLA-DRB1*07:01
http://www.iedb.org/assay/1006462	8765035	PKYVKQNTLKLAT	306	318	P04663	Influenza A virus	HLA-DRB1*11:01
http://www.iedb.org/assay/1006463	8765035	PKYVKQNTLKLAT	306	318	P04663	Influenza A virus	HLA-DRB1*11:02
http://www.iedb.org/assay/1006464	8765035	PKYVKQNTLKLAT	306	318	P04663	Influenza A virus	HLA-DRB1*11:03
http://www.iedb.org/assay/1006465	8765035	PKYVKQNTLKLAT	306	318	P04663	Influenza A virus	HLA-DRB1*11:04
http://www.iedb.org/assay/1006466	8765035	PKYVKQNTLKLAT	306	318	P04663	Influenza A virus	HLA-DRB1*13:01
http://www.iedb.org/assay/1006467	8765035	PKYVKQNTLKLAT	306	318	P04663	Influenza A virus	HLA-DRB1*13:02
http://www.iedb.org/assay/1006468	8765035	PKYVKQNTLKLAT	306	318	P04663	Influenza A virus	HLA-DRB1*13:03
http://www.iedb.org/assay/1006469	8765035	PKYVKQNTLKLAT	306	318	P04663	Influenza A virus	HLA-DRB1*13:04
http://www.iedb.org/assay/1006470	8765035	PKYVKQNTLKLAT	306	318	P04663	Influenza A virus	HLA-DRB1*13:05
http://www.iedb.org/assay/1007029	1869824	PKYVKQNTLKLAT	306	318	Q8V285	Influenza A virus	HLA-DRB1*01:01
http://www.iedb.org/assay/1007033	1869824	PKYVKQNTLKLAT	306	318	Q8V285	Influenza A virus	HLA-DRB1*04:01
http://www.iedb.org/assay/1007168	1869824	PKYVKQNTLKLAT	306	318	Q8V285	Influenza A virus	HLA-DRB1*16:01
http://www.iedb.org/assay/1007176	1869824	PKYVKQNTLKLAT	306	318	Q8V285	Influenza A virus	HLA-DRB1*04:05
http://www.iedb.org/assay/1007178	1869824	PKYVKQNTLKLAT	306	318	Q8V285	Influenza A virus	HLA-DRB1*07:01
http://www.iedb.org/assay/1007181	1869824	PKYVKQNTLKLAT	306	318	Q8V285	Influenza A virus	HLA-DRB1*08:02
http://www.iedb.org/assay/1007182	1869824	PKYVKQNTLKLAT	306	318	Q8V285	Influenza A virus	HLA-DRB1*11:01
http://www.iedb.org/assay/1007185	1869824	PKYVKQNTLKLAT	306	318	Q8V285	Influenza A virus	HLA-DRB1*14:02
http://www.iedb.org/assay/1007187	1869824	PKYVKQNTLKLAT	306	318	Q8V285	Influenza A virus	HLA-DRB1*16:02
http://www.iedb.org/assay/1007188	1869824	PKYVKQNTLKLAT	306	318	Q8V285	Influenza A virus	HLA-DRB1*01:02
http://www.iedb.org/assay/1007189	1869824	PKYVKQNTLKLAT	306	318	Q8V285	Influenza A virus	HLA-DRB1*04:04
http://www.iedb.org/assay/1007190	1869824	PKYVKQNTLKLAT	306	318	Q8V285	Influenza A virus	HLA-DRB1*04:02
http://www.iedb.org/assay/1007191	1869824	PKYVKQNTLKLAT	306	318	Q8V285	Influenza A virus	HLA-DRB1*11:02
http://www.iedb.org/assay/1007192	1869824	PKYVKQNTLKLAT	306	318	Q8V285	Influenza A virus	HLA-DRB1*14:01
http://www.iedb.org/assay/1007193	1869824	PKYVKQNTLKLAT	306	318	Q8V285	Influenza A virus	HLA-DRB1*15:01
http://www.iedb.org/assay/1007194	1869824	PKYVKQNTLKLAT	306	318	Q8V285	Influenza A virus	HLA-DRB1*03:01
http://www.iedb.org/assay/1022910	8872176	CPKYVKQNTLKLATG	305	319	Q8V285	Influenza A virus	HLA-DRB1*11:01
http://www.iedb.org/assay/1031026	8872176	CPKYVKQNTLKLATG	305	319	Q8V285	Influenza A virus	HLA-DRB1*13:01
http://www.iedb.org/assay/1031027	8872176	CPKYVKQNTLKLATG	305	319	Q8V285	Influenza A virus	HLA-DRB1*04:02
http://www.iedb.org/assay/1031171	1707655	SGPLKAEIAQRLE	17	29	P03485	Influenza A virus	HLA-DRB1*01:01
http://www.iedb.org/assay/1031172	1707655	SGPLKAEIAQRLE	17	29	P03485	Influenza A virus	HLA-DRB1*03:04
http://www.iedb.org/assay/1031173	1707655	SGPLKAEIAQRLE	17	29	P03485	Influenza A virus	HLA-DRB1*04:04
http://www.iedb.org/assay/1031174	1707655	SGPLKAEIAQRLE	17	29	P03485	Influenza A virus	HLA-DRB1*04:05
http://www.iedb.org/assay/1031175	1707655	SGPLKAEIAQRLE	17	29	P03485	Influenza A virus	HLA-DRB1*11:01
http://www.iedb.org/assay/1031176	1707655	SGPLKAEIAQRLE	17	29	P03485	Influenza A virus	HLA-DRB1*13:02
http://www.iedb.org/assay/1031177	1707655	SGPLKAEIAQRLE	17	29	P03485	Influenza A virus	HLA-DRB1*14:02
http://www.iedb.org/assay/1031178	1707655	SGPLKAEIAQRLE	17	29	P03485	Influenza A virus	HLA-DRB1*14:01
http://www.iedb.org/assay/1031179	1707655	SGPLKAEIAQRLE	17	29	P03485	Influenza A virus	HLA-DRB1*07:01
http://www.iedb.org/assay/1031180	1707655	SGPLKAEIAQRLE	17	29	P03485	Influenza A virus	HLA-DRB1*08:02
http://www.iedb.org/assay/1031181	1707655	SGPLKAEIAQRLE	17	29	P03485	Influenza A virus	HLA-DRB1*09:01
http://www.iedb.org/assay/1031182	1707655	SGPLKAEIAQRLE	17	29	P03485	Influenza A virus	HLA-DRB1*10:01
http://www.iedb.org/assay/1031183	1707655	SGPLKAEIAQRLE	17	29	P03485	Influenza A virus	HLA-DRB1*15:01
http://www.iedb.org/assay/1031186	1707655	SGPLKAEIAQRLE	17	29	P03485	Influenza A virus	HLA-DRB1*13:01
http://www.iedb.org/assay/1031187	1707655	SGPLKAEIAQRLE	17	29	P03485	Influenza A virus	HLA-DRB1*16:01
http://www.iedb.org/assay/1031433	8334703	PKYVKQNTLKLAT	322	334	P03436	Influenza A virus	HLA-DRB1*11:01
http://www.iedb.org/assay/1031434	8334703	PKYVKQNTLKLAT	322	334	P03436	Influenza A virus	HLA-DRB1*04:01
http://www.iedb.org/assay/1213073	9652824	IASNENMDAMESSTL	365	379	P22435	Influenza A virus	HLA-DQA1*03:01/DQB1*03:02
http://www.iedb.org/assay/1213076	9652824	HHLVRASIDLGS	205	216	P65306	Mycobacterium tuberculosis	HLA-DQA1*03:01/DQB1*03:02
http://www.iedb.org/assay/12157082	32887877	VVNFVSMEFSLTDPR	517	531	P31343	Influenza A virus	HLA-DRB1*04:01
http://www.iedb.org/assay/12157112	32887877	RPMFLYVRTNGTSKI	559	573	P31343	Influenza A virus	HLA-DRB1*04:02
http://www.iedb.org/assay/12157131	32887877	EGIPLYDAIKCMRTFFGWKE	300	319	P31343	Influenza A virus	HLA-DRB1*04:01
http://www.iedb.org/assay/12157133	32887877	MFLYVRTNGTSKIKMKWGME	561	580	P31343	Influenza A virus	HLA-DRB1*04:01
http://www.iedb.org/assay/12394111	33235258	GVYYPDKVFRSS	35	46	P0DTC2	Severe acute respiratory syndrome coronavirus 2	HLA-DRB1*04:01
http://www.iedb.org/assay/12394219	33235258	TLVKQLSSNFGA	961	972	P0DTC2	Severe acute respiratory syndrome coronavirus 2	HLA-DRB1*04:01
http://www.iedb.org/assay/1242939	9652824	FESTGNLIAPEYGFKIS	255	271	P03451	Influenza A virus	HLA-DQA1*03:01/DQB1*03:02
http://www.iedb.org/assay/1244440	9130633	KTIAYDEEARR	3	13	P0A520	Mycobacterium tuberculosis	HLA-DRB1*03:01
http://www.iedb.org/assay/12480799	32999027	TEKQYLGVYIWNMRG	291	305	Q9J3M8	Human alphaherpesvirus 3	HLA-DRB1*15:01
http://www.iedb.org/assay/12480800	32999027	YVFVVYFNGHVEAVA	476	490	Q9J3M8	Human alphaherpesvirus 3	HLA-DRB1*15:01
http://www.iedb.org/assay/12480801	32999027	LKVLRTEKQYLGVYI	286	300	Q9J3M8	Human alphaherpesvirus 3	HLA-DRB4*01:01
http://www.iedb.org/assay/12480802	32999027	IEPGVLKVLRTEKQY	281	295	Q9J3M8	Human alphaherpesvirus 3	HLA-DRB4*01:01
http://www.iedb.org/assay/12480803	32999027	PRGAEFHMWNYHSHV	336	350	Q9J3M8	Human alphaherpesvirus 3	HLA-DRB1*15:01
http://www.iedb.org/assay/12480804	32999027	FHMWNYHSHVFSVGD	341	355	Q9J3M8	Human alphaherpesvirus 3	HLA-DRB1*07:01
http://www.iedb.org/assay/12480805	32999027	NPVRASVLRYDDFHI	26	40	Q9J3M8	Human alphaherpesvirus 3	HLA-DRB1*15:01
http://www.iedb.org/assay/12480806	32999027	FHMWNYHSHVFSVGD	341	355	Q9J3M8	Human alphaherpesvirus 3	HLA-DRB1*09:01
http://www.iedb.org/assay/12480807	32999027	APIQRIYGVRYTETW	186	200	Q9J3M8	Human alphaherpesvirus 3	HLA-DRB1*15:01
http://www.iedb.org/assay/12480808	32999027	TFSLAMHLQYKIHEA	356	370	Q9J3M8	Human alphaherpesvirus 3	HLA-DRB1*15:01
http://www.iedb.org/assay/12480809	32999027	FHMWNYHSHVFSVGD	341	355	Q9J3M8	Human alphaherpesvirus 3	HLA-DRB1*15:01
http://www.iedb.org/assay/12480810	32999027	SVLRYDDFHIDEDKL	31	45	Q9J3M8	Human alphaherpesvirus 3	HLA-DQA1*01:01/DQB1*05:01
http://www.iedb.org/assay/12480811	32999027	SHMEPSFGLILHDGG	446	460	Q9J3M8	Human alphaherpesvirus 3	HLA-DRB1*15:01
http://www.iedb.org/assay/12480812	32999027	TFSLAMHLQYKIHEA	356	370	Q9J3M8	Human alphaherpesvirus 3	HLA-DRB1*09:01
http://www.iedb.org/assay/12480813	32999027	PFTLRAPIQRIYGVR	181	195	Q9J3M8	Human alphaherpesvirus 3	HLA-DRB5*01:01
http://www.iedb.org/assay/12480814	32999027	SHMEPSFGLILHDGG	446	460	Q9J3M8	Human alphaherpesvirus 3	HLA-DRB1*09:01
http://www.iedb.org/assay/12480815	32999027	IYGVRYTETWSFLPS	191	205	Q9J3M8	Human alphaherpesvirus 3	HLA-DRB1*09:01
http://www.iedb.org/assay/12480816	32999027	SVLRYDDFHIDEDKL	31	45	Q9J3M8	Human alphaherpesvirus 3	HLA-DRB1*15:01
http://www.iedb.org/assay/12480817	32999027	TCQPMRLYSTCLYHP	386	400	Q9J3M8	Human alphaherpesvirus 3	HLA-DRB1*15:01
http://www.iedb.org/assay/12480818	32999027	IYGVRYTETWSFLPS	191	205	Q9J3M8	Human alphaherpesvirus 3	HLA-DRB1*07:01
http://www.iedb.org/assay/12480819	32999027	YTETWSFLPSLTCTG	196	210	Q9J3M8	Human alphaherpesvirus 3	HLA-DRB1*01:01
http://www.iedb.org/assay/12480820	32999027	FSVGDTFSLAMHLQY	351	365	Q9J3M8	Human alphaherpesvirus 3	HLA-DRB1*09:01
http://www.iedb.org/assay/12480821	32999027	YEPYYHSDHAESSWV	51	65	Q9J3M8	Human alphaherpesvirus 3	HLA-DRB1*04:01
http://www.iedb.org/assay/12480822	32999027	PFTLRAPIQRIYGVR	181	195	Q9J3M8	Human alphaherpesvirus 3	HLA-DRB1*15:01
http://www.iedb.org/assay/12480823	32999027	LKVLRTEKQYLGVYI	286	300	Q9J3M8	Human alphaherpesvirus 3	HLA-DRB1*15:01
http://www.iedb.org/assay/12480824	32999027	FSVGDTFSLAMHLQY	351	365	Q9J3M8	Human alphaherpesvirus 3	HLA-DRB1*15:01
http://www.iedb.org/assay/12480825	32999027	TFSLAMHLQYKIHEA	356	370	Q9J3M8	Human alphaherpesvirus 3	HLA-DRB1*07:01
http://www.iedb.org/assay/12480826	32999027	FHMWNYHSHVFSVGD	341	355	Q9J3M8	Human alphaherpesvirus 3	HLA-DQA1*01:02/DQB1*06:02
http://www.iedb.org/assay/12480827	32999027	YTETWSFLPSLTCTG	196	210	Q9J3M8	Human alphaherpesvirus 3	HLA-DRB1*04:01
http://www.iedb.org/assay/12480828	32999027	TFSLAMHLQYKIHEA	356	370	Q9J3M8	Human alphaherpesvirus 3	HLA-DQA1*01:01/DQB1*05:01
http://www.iedb.org/assay/12480829	32999027	PFTLRAPIQRIYGVR	181	195	Q9J3M8	Human alphaherpesvirus 3	HLA-DRB1*08:02
http://www.iedb.org/assay/12480830	32999027	YTETWSFLPSLTCTG	196	210	Q9J3M8	Human alphaherpesvirus 3	HLA-DRB1*09:01
http://www.iedb.org/assay/12480831	32999027	VEAVAYTVVSTVDHF	486	500	Q9J3M8	Human alphaherpesvirus 3	HLA-DRB1*04:05
http://www.iedb.org/assay/12480832	32999027	PFTLRAPIQRIYGVR	181	195	Q9J3M8	Human alphaherpesvirus 3	HLA-DRB1*13:02
http://www.iedb.org/assay/12480833	32999027	PFTLRAPIQRIYGVR	181	195	Q9J3M8	Human alphaherpesvirus 3	HLA-DRB1*01:01
http://www.iedb.org/assay/12480834	32999027	LKVLRTEKQYLGVYI	286	300	Q9J3M8	Human alphaherpesvirus 3	HLA-DRB1*04:01
http://www.iedb.org/assay/12480835	32999027	PFTLRAPIQRIYGVR	181	195	Q9J3M8	Human alphaherpesvirus 3	HLA-DRB1*09:01
http://www.iedb.org/assay/12480836	32999027	TVDHFVNAIEERGFP	496	510	Q9J3M8	Human alphaherpesvirus 3	HLA-DQA1*05:01/DQB1*02:01
http://www.iedb.org/assay/12480837	32999027	TVDHFVNAIEERGFP	496	510	Q9J3M8	Human alphaherpesvirus 3	HLA-DRB1*04:01
http://www.iedb.org/assay/12480838	32999027	NPVRASVLRYDDFHI	26	40	Q9J3M8	Human alphaherpesvirus 3	HLA-DQA1*01:01/DQB1*05:01
http://www.iedb.org/assay/12480839	32999027	YTVVSTVDHFVNAIE	491	505	Q9J3M8	Human alphaherpesvirus 3	HLA-DQA1*01:01/DQB1*05:01
http://www.iedb.org/assay/12480840	32999027	YTVVSTVDHFVNAIE	491	505	Q9J3M8	Human alphaherpesvirus 3	HLA-DRB1*04:05
http://www.iedb.org/assay/12480841	32999027	TSPHLAQRVASTVYQ	416	430	Q9J3M8	Human alphaherpesvirus 3	HLA-DRB1*04:01
http://www.iedb.org/assay/12480842	32999027	VEAVAYTVVSTVDHF	486	500	Q9J3M8	Human alphaherpesvirus 3	HLA-DRB1*04:01
http://www.iedb.org/assay/12480843	32999027	TSPHLAQRVASTVYQ	416	430	Q9J3M8	Human alphaherpesvirus 3	HLA-DRB1*01:01
http://www.iedb.org/assay/12480844	32999027	IEPGVLKVLRTEKQY	281	295	Q9J3M8	Human alphaherpesvirus 3	HLA-DRB1*01:01
http://www.iedb.org/assay/12480845	32999027	IEPGVLKVLRTEKQY	281	295	Q9J3M8	Human alphaherpesvirus 3	HLA-DRB1*04:01
http://www.iedb.org/assay/12480846	32999027	YVFVVYFNGHVEAVA	476	490	Q9J3M8	Human alphaherpesvirus 3	HLA-DRB1*09:01
http://www.iedb.org/assay/12480847	32999027	FSVGDTFSLAMHLQY	351	365	Q9J3M8	Human alphaherpesvirus 3	HLA-DQA1*01:02/DQB1*06:02
http://www.iedb.org/assay/12480848	32999027	IEPGVLKVLRTEKQY	281	295	Q9J3M8	Human alphaherpesvirus 3	HLA-DRB1*11:01
http://www.iedb.org/assay/12480849	32999027	VEAVAYTVVSTVDHF	486	500	Q9J3M8	Human alphaherpesvirus 3	HLA-DRB1*15:01
http://www.iedb.org/assay/12480850	32999027	VEAVAYTVVSTVDHF	486	500	Q9J3M8	Human alphaherpesvirus 3	HLA-DRB1*07:01
http://www.iedb.org/assay/12480851	32999027	PFTLRAPIQRIYGVR	181	195	Q9J3M8	Human alphaherpesvirus 3	HLA-DRB4*01:01
http://www.iedb.org/assay/12480852	32999027	TSPHLAQRVASTVYQ	416	430	Q9J3M8	Human alphaherpesvirus 3	HLA-DRB1*15:01
http://www.iedb.org/assay/12480853	32999027	FSVGDTFSLAMHLQY	351	365	Q9J3M8	Human alphaherpesvirus 3	HLA-DRB4*01:01
http://www.iedb.org/assay/12480854	32999027	IEPGVLKVLRTEKQY	281	295	Q9J3M8	Human alphaherpesvirus 3	HLA-DRB5*01:01
http://www.iedb.org/assay/12480855	32999027	IYGVRYTETWSFLPS	191	205	Q9J3M8	Human alphaherpesvirus 3	HLA-DRB1*01:01
http://www.iedb.org/assay/12480856	32999027	TVDHFVNAIEERGFP	496	510	Q9J3M8	Human alphaherpesvirus 3	HLA-DRB1*01:01
http://www.iedb.org/assay/12480857	32999027	FHMWNYHSHVFSVGD	341	355	Q9J3M8	Human alphaherpesvirus 3	HLA-DRB1*08:02
http://www.iedb.org/assay/12480858	32999027	YTVVSTVDHFVNAIE	491	505	Q9J3M8	Human alphaherpesvirus 3	HLA-DRB1*15:01
http://www.iedb.org/assay/12480859	32999027	IYGVRYTETWSFLPS	191	205	Q9J3M8	Human alphaherpesvirus 3	HLA-DRB1*15:01
http://www.iedb.org/assay/12480860	32999027	YTVVSTVDHFVNAIE	491	505	Q9J3M8	Human alphaherpesvirus 3	HLA-DRB1*07:01
http://www.iedb.org/assay/12480861	32999027	NPVRASVLRYDDFHI	26	40	Q9J3M8	Human alphaherpesvirus 3	HLA-DQA1*01:02/DQB1*06:02
http://www.iedb.org/assay/12480862	32999027	IYGVRYTETWSFLPS	191	205	Q9J3M8	Human alphaherpesvirus 3	HLA-DRB5*01:01
http://www.iedb.org/assay/12480863	32999027	APIQRIYGVRYTETW	186	200	Q9J3M8	Human alphaherpesvirus 3	HLA-DRB5*01:01
http://www.iedb.org/assay/12480864	32999027	DDRHKIVNVDQRQYG	141	155	Q9J3M8	Human alphaherpesvirus 3	HLA-DRB1*09:01
http://www.iedb.org/assay/12480865	32999027	DNYTAYCLGISHMEP	436	450	Q9J3M8	Human alphaherpesvirus 3	HLA-DRB1*04:05
http://www.iedb.org/assay/12480866	32999027	TEKQYLGVYIWNMRG	291	305	Q9J3M8	Human alphaherpesvirus 3	HLA-DRB5*01:01
http://www.iedb.org/assay/12480867	32999027	TSPHLAQRVASTVYQ	416	430	Q9J3M8	Human alphaherpesvirus 3	HLA-DRB1*09:01
http://www.iedb.org/assay/12480868	32999027	YVFVVYFNGHVEAVA	476	490	Q9J3M8	Human alphaherpesvirus 3	HLA-DRB1*01:01
http://www.iedb.org/assay/12480869	32999027	YVFVVYFNGHVEAVA	476	490	Q9J3M8	Human alphaherpesvirus 3	HLA-DRB1*13:02
http://www.iedb.org/assay/12480870	32999027	VEAVAYTVVSTVDHF	486	500	Q9J3M8	Human alphaherpesvirus 3	HLA-DRB1*13:02
http://www.iedb.org/assay/12480871	32999027	VEAVAYTVVSTVDHF	486	500	Q9J3M8	Human alphaherpesvirus 3	HLA-DRB1*09:01
http://www.iedb.org/assay/12480872	32999027	YTETWSFLPSLTCTG	196	210	Q9J3M8	Human alphaherpesvirus 3	HLA-DRB1*04:05
http://www.iedb.org/assay/12480873	32999027	YEPYYHSDHAESSWV	51	65	Q9J3M8	Human alphaherpesvirus 3	HLA-DRB1*09:01
http://www.iedb.org/assay/12480874	32999027	VEAVAYTVVSTVDHF	486	500	Q9J3M8	Human alphaherpesvirus 3	HLA-DRB4*01:01
http://www.iedb.org/assay/12480875	32999027	YTETWSFLPSLTCTG	196	210	Q9J3M8	Human alphaherpesvirus 3	HLA-DRB1*07:01
http://www.iedb.org/assay/12480876	32999027	DDFHIDEDKLDTNSV	36	50	Q9J3M8	Human alphaherpesvirus 3	HLA-DRB4*01:01
http://www.iedb.org/assay/12480877	32999027	TFSLAMHLQYKIHEA	356	370	Q9J3M8	Human alphaherpesvirus 3	HLA-DRB5*01:01
http://www.iedb.org/assay/12480878	32999027	DNYTAYCLGISHMEP	436	450	Q9J3M8	Human alphaherpesvirus 3	HLA-DRB1*09:01
http://www.iedb.org/assay/12480879	32999027	YEPYYHSDHAESSWV	51	65	Q9J3M8	Human alphaherpesvirus 3	HLA-DRB3*01:01
http://www.iedb.org/assay/12480880	32999027	DDRHKIVNVDQRQYG	141	155	Q9J3M8	Human alphaherpesvirus 3	HLA-DRB4*01:01
http://www.iedb.org/assay/12480881	32999027	APIQRIYGVRYTETW	186	200	Q9J3M8	Human alphaherpesvirus 3	HLA-DQA1*05:01/DQB1*02:01
http://www.iedb.org/assay/12480882	32999027	IYGVRYTETWSFLPS	191	205	Q9J3M8	Human alphaherpesvirus 3	HLA-DRB1*13:02
http://www.iedb.org/assay/12480883	32999027	SHMEPSFGLILHDGG	446	460	Q9J3M8	Human alphaherpesvirus 3	HLA-DRB1*04:01
http://www.iedb.org/assay/12480884	32999027	SVLRYDDFHIDEDKL	31	45	Q9J3M8	Human alphaherpesvirus 3	HLA-DRB1*04:01
http://www.iedb.org/assay/12480885	32999027	APIQRIYGVRYTETW	186	200	Q9J3M8	Human alphaherpesvirus 3	HLA-DRB1*07:01
http://www.iedb.org/assay/12480886	32999027	VNAIEERGFPPTAGQ	501	515	Q9J3M8	Human alphaherpesvirus 3	HLA-DQA1*05:01/DQB1*02:01
http://www.iedb.org/assay/12480887	32999027	DDFHIDEDKLDTNSV	36	50	Q9J3M8	Human alphaherpesvirus 3	HLA-DRB1*04:05
http://www.iedb.org/assay/12480888	32999027	TSPHLAQRVASTVYQ	416	430	Q9J3M8	Human alphaherpesvirus 3	HLA-DRB1*07:01
http://www.iedb.org/assay/12480889	32999027	SHMEPSFGLILHDGG	446	460	Q9J3M8	Human alphaherpesvirus 3	HLA-DRB1*07:01
http://www.iedb.org/assay/12480890	32999027	APIQRIYGVRYTETW	186	200	Q9J3M8	Human alphaherpesvirus 3	HLA-DRB1*12:01
http://www.iedb.org/assay/12480891	32999027	YVFVVYFNGHVEAVA	476	490	Q9J3M8	Human alphaherpesvirus 3	HLA-DRB1*04:01
http://www.iedb.org/assay/12480892	32999027	LKVLRTEKQYLGVYI	286	300	Q9J3M8	Human alphaherpesvirus 3	HLA-DRB1*01:01
http://www.iedb.org/assay/12480893	32999027	IEPGVLKVLRTEKQY	281	295	Q9J3M8	Human alphaherpesvirus 3	HLA-DRB1*04:05
http://www.iedb.org/assay/12480894	32999027	TFSLAMHLQYKIHEA	356	370	Q9J3M8	Human alphaherpesvirus 3	HLA-DRB4*01:01
http://www.iedb.org/assay/12480895	32999027	IYGVRYTETWSFLPS	191	205	Q9J3M8	Human alphaherpesvirus 3	HLA-DRB3*01:01
http://www.iedb.org/assay/12480896	32999027	IYGVRYTETWSFLPS	191	205	Q9J3M8	Human alphaherpesvirus 3	HLA-DRB1*04:01
http://www.iedb.org/assay/12480897	32999027	TVDHFVNAIEERGFP	496	510	Q9J3M8	Human alphaherpesvirus 3	HLA-DRB4*01:01
http://www.iedb.org/assay/12480898	32999027	SHMEPSFGLILHDGG	446	460	Q9J3M8	Human alphaherpesvirus 3	HLA-DRB1*01:01
http://www.iedb.org/assay/12480899	32999027	IEPGVLKVLRTEKQY	281	295	Q9J3M8	Human alphaherpesvirus 3	HLA-DRB1*08:02
http://www.iedb.org/assay/12480900	32999027	PRGAEFHMWNYHSHV	336	350	Q9J3M8	Human alphaherpesvirus 3	HLA-DRB1*09:01
http://www.iedb.org/assay/12480901	32999027	TEKQYLGVYIWNMRG	291	305	Q9J3M8	Human alphaherpesvirus 3	HLA-DRB1*04:01
http://www.iedb.org/assay/12480902	32999027	TVDHFVNAIEERGFP	496	510	Q9J3M8	Human alphaherpesvirus 3	HLA-DRB1*09:01
http://www.iedb.org/assay/12480903	32999027	TEKQYLGVYIWNMRG	291	305	Q9J3M8	Human alphaherpesvirus 3	HLA-DRB1*04:05
http://www.iedb.org/assay/12480904	32999027	FSVGDTFSLAMHLQY	351	365	Q9J3M8	Human alphaherpesvirus 3	HLA-DRB1*08:02
http://www.iedb.org/assay/12480905	32999027	YTVVSTVDHFVNAIE	491	505	Q9J3M8	Human alphaherpesvirus 3	HLA-DRB1*09:01
http://www.iedb.org/assay/12480906	32999027	IYGVRYTETWSFLPS	191	205	Q9J3M8	Human alphaherpesvirus 3	HLA-DQA1*05:01/DQB1*02:01
http://www.iedb.org/assay/12480907	32999027	YEPYYHSDHAESSWV	51	65	Q9J3M8	Human alphaherpesvirus 3	HLA-DQA1*05:01/DQB1*02:01
http://www.iedb.org/assay/12480908	32999027	TVDHFVNAIEERGFP	496	510	Q9J3M8	Human alphaherpesvirus 3	HLA-DQA1*03:01/DQB1*03:02
http://www.iedb.org/assay/12480909	32999027	IEPGVLKVLRTEKQY	281	295	Q9J3M8	Human alphaherpesvirus 3	HLA-DRB1*15:01
http://www.iedb.org/assay/12480910	32999027	LKVLRTEKQYLGVYI	286	300	Q9J3M8	Human alphaherpesvirus 3	HLA-DRB1*12:01
http://www.iedb.org/assay/12480911	32999027	AQRVASTVYQNCEHA	421	435	Q9J3M8	Human alphaherpesvirus 3	HLA-DRB1*15:01
http://www.iedb.org/assay/12480912	32999027	TSPHLAQRVASTVYQ	416	430	Q9J3M8	Human alphaherpesvirus 3	HLA-DQA1*01:02/DQB1*06:02
http://www.iedb.org/assay/12480913	32999027	TFSLAMHLQYKIHEA	356	370	Q9J3M8	Human alphaherpesvirus 3	HLA-DRB1*08:02
http://www.iedb.org/assay/12480914	32999027	TEKQYLGVYIWNMRG	291	305	Q9J3M8	Human alphaherpesvirus 3	HLA-DRB4*01:01
http://www.iedb.org/assay/12480915	32999027	TVDHFVNAIEERGFP	496	510	Q9J3M8	Human alphaherpesvirus 3	HLA-DQA1*01:02/DQB1*06:02
http://www.iedb.org/assay/12480916	32999027	FSVGDTFSLAMHLQY	351	365	Q9J3M8	Human alphaherpesvirus 3	HLA-DRB1*11:01
http://www.iedb.org/assay/12480917	32999027	IYGVRYTETWSFLPS	191	205	Q9J3M8	Human alphaherpesvirus 3	HLA-DRB4*01:01
http://www.iedb.org/assay/12480918	32999027	DDRHKIVNVDQRQYG	141	155	Q9J3M8	Human alphaherpesvirus 3	HLA-DRB1*12:01
http://www.iedb.org/assay/12480919	32999027	SVLRYDDFHIDEDKL	31	45	Q9J3M8	Human alphaherpesvirus 3	HLA-DQA1*05:01/DQB1*02:01
http://www.iedb.org/assay/12480920	32999027	TVDHFVNAIEERGFP	496	510	Q9J3M8	Human alphaherpesvirus 3	HLA-DRB1*04:05
http://www.iedb.org/assay/12480921	32999027	TSPHLAQRVASTVYQ	416	430	Q9J3M8	Human alphaherpesvirus 3	HLA-DRB4*01:01
http://www.iedb.org/assay/12480922	32999027	YTETWSFLPSLTCTG	196	210	Q9J3M8	Human alphaherpesvirus 3	HLA-DQA1*01:01/DQB1*05:01
http://www.iedb.org/assay/12480923	32999027	TCQPMRLYSTCLYHP	386	400	Q9J3M8	Human alphaherpesvirus 3	HLA-DRB1*09:01
http://www.iedb.org/assay/12480924	32999027	YTVVSTVDHFVNAIE	491	505	Q9J3M8	Human alphaherpesvirus 3	HLA-DRB1*01:01
http://www.iedb.org/assay/12480925	32999027	NPVRASVLRYDDFHI	26	40	Q9J3M8	Human alphaherpesvirus 3	HLA-DRB4*01:01
http://www.iedb.org/assay/12480926	32999027	NPVRASVLRYDDFHI	26	40	Q9J3M8	Human alphaherpesvirus 3	HLA-DRB1*09:01
http://www.iedb.org/assay/12480927	32999027	YTETWSFLPSLTCTG	196	210	Q9J3M8	Human alphaherpesvirus 3	HLA-DRB5*01:01
http://www.iedb.org/assay/12480928	32999027	RLYSTCLYHPNAPQC	391	405	Q9J3M8	Human alphaherpesvirus 3	HLA-DRB1*04:01
http://www.iedb.org/assay/12480929	32999027	TVDHFVNAIEERGFP	496	510	Q9J3M8	Human alphaherpesvirus 3	HLA-DRB1*15:01
http://www.iedb.org/assay/12480930	32999027	IEPGVLKVLRTEKQY	281	295	Q9J3M8	Human alphaherpesvirus 3	HLA-DRB1*09:01
http://www.iedb.org/assay/12480931	32999027	APIQRIYGVRYTETW	186	200	Q9J3M8	Human alphaherpesvirus 3	HLA-DRB4*01:01
http://www.iedb.org/assay/12480932	32999027	LKVLRTEKQYLGVYI	286	300	Q9J3M8	Human alphaherpesvirus 3	HLA-DRB1*08:02
http://www.iedb.org/assay/12480933	32999027	RLYSTCLYHPNAPQC	391	405	Q9J3M8	Human alphaherpesvirus 3	HLA-DRB1*15:01
http://www.iedb.org/assay/12480934	32999027	NPVRASVLRYDDFHI	26	40	Q9J3M8	Human alphaherpesvirus 3	HLA-DRB1*13:02
http://www.iedb.org/assay/12480935	32999027	VNAIEERGFPPTAGQ	501	515	Q9J3M8	Human alphaherpesvirus 3	HLA-DRB1*15:01
http://www.iedb.org/assay/12480936	32999027	NPVRASVLRYDDFHI	26	40	Q9J3M8	Human alphaherpesvirus 3	HLA-DRB5*01:01
http://www.iedb.org/assay/12480937	32999027	IEPGVLKVLRTEKQY	281	295	Q9J3M8	Human alphaherpesvirus 3	HLA-DRB1*12:01
http://www.iedb.org/assay/12480938	32999027	TSPHLAQRVASTVYQ	416	430	Q9J3M8	Human alphaherpesvirus 3	HLA-DRB1*04:05
http://www.iedb.org/assay/12480939	32999027	LKVLRTEKQYLGVYI	286	300	Q9J3M8	Human alphaherpesvirus 3	HLA-DRB1*09:01
http://www.iedb.org/assay/12480940	32999027	NPVRASVLRYDDFHI	26	40	Q9J3M8	Human alphaherpesvirus 3	HLA-DRB3*01:01
http://www.iedb.org/assay/12480941	32999027	SVLRYDDFHIDEDKL	31	45	Q9J3M8	Human alphaherpesvirus 3	HLA-DRB3*01:01
http://www.iedb.org/assay/12480942	32999027	TFSLAMHLQYKIHEA	356	370	Q9J3M8	Human alphaherpesvirus 3	HLA-DRB1*11:01
http://www.iedb.org/assay/12480943	32999027	YTVVSTVDHFVNAIE	491	505	Q9J3M8	Human alphaherpesvirus 3	HLA-DQA1*05:01/DQB1*02:01
http://www.iedb.org/assay/12480944	32999027	TCQPMRLYSTCLYHP	386	400	Q9J3M8	Human alphaherpesvirus 3	HLA-DRB1*01:01
http://www.iedb.org/assay/12480945	32999027	VEAVAYTVVSTVDHF	486	500	Q9J3M8	Human alphaherpesvirus 3	HLA-DRB5*01:01
http://www.iedb.org/assay/12480946	32999027	TEKQYLGVYIWNMRG	291	305	Q9J3M8	Human alphaherpesvirus 3	HLA-DRB1*01:01
http://www.iedb.org/assay/12480947	32999027	SHMEPSFGLILHDGG	446	460	Q9J3M8	Human alphaherpesvirus 3	HLA-DQA1*01:02/DQB1*06:02
http://www.iedb.org/assay/12480948	32999027	YEPYYHSDHAESSWV	51	65	Q9J3M8	Human alphaherpesvirus 3	HLA-DRB1*15:01
http://www.iedb.org/assay/12480949	32999027	YTETWSFLPSLTCTG	196	210	Q9J3M8	Human alphaherpesvirus 3	HLA-DRB1*15:01
http://www.iedb.org/assay/12480950	32999027	DDFHIDEDKLDTNSV	36	50	Q9J3M8	Human alphaherpesvirus 3	HLA-DQA1*01:01/DQB1*05:01
http://www.iedb.org/assay/12480951	32999027	PFTLRAPIQRIYGVR	181	195	Q9J3M8	Human alphaherpesvirus 3	HLA-DRB1*12:01
http://www.iedb.org/assay/12480952	32999027	TVDHFVNAIEERGFP	496	510	Q9J3M8	Human alphaherpesvirus 3	HLA-DQA1*01:01/DQB1*05:01
http://www.iedb.org/assay/12480953	32999027	TEKQYLGVYIWNMRG	291	305	Q9J3M8	Human alphaherpesvirus 3	HLA-DRB1*09:01
http://www.iedb.org/assay/12480954	32999027	YTVVSTVDHFVNAIE	491	505	Q9J3M8	Human alphaherpesvirus 3	HLA-DQA1*03:01/DQB1*03:02
http://www.iedb.org/assay/12480955	32999027	YEPYYHSDHAESSWV	51	65	Q9J3M8	Human alphaherpesvirus 3	HLA-DRB1*01:01
http://www.iedb.org/assay/12480956	32999027	IYGVRYTETWSFLPS	191	205	Q9J3M8	Human alphaherpesvirus 3	HLA-DRB1*04:05
http://www.iedb.org/assay/12480957	32999027	YTETWSFLPSLTCTG	196	210	Q9J3M8	Human alphaherpesvirus 3	HLA-DQA1*05:01/DQB1*02:01
http://www.iedb.org/assay/12480958	32999027	TEKQYLGVYIWNMRG	291	305	Q9J3M8	Human alphaherpesvirus 3	HLA-DRB1*07:01
http://www.iedb.org/assay/12480959	32999027	FSVGDTFSLAMHLQY	351	365	Q9J3M8	Human alphaherpesvirus 3	HLA-DRB1*07:01
http://www.iedb.org/assay/12480960	32999027	LKVLRTEKQYLGVYI	286	300	Q9J3M8	Human alphaherpesvirus 3	HLA-DQA1*05:01/DQB1*02:01
http://www.iedb.org/assay/12480961	32999027	APIQRIYGVRYTETW	186	200	Q9J3M8	Human alphaherpesvirus 3	HLA-DRB1*13:02
http://www.iedb.org/assay/12480962	32999027	VEAVAYTVVSTVDHF	486	500	Q9J3M8	Human alphaherpesvirus 3	HLA-DRB1*08:02
http://www.iedb.org/assay/12480963	32999027	PRGAEFHMWNYHSHV	336	350	Q9J3M8	Human alphaherpesvirus 3	HLA-DRB1*13:02
http://www.iedb.org/assay/12480964	32999027	DEDKLDTNSVYEPYY	41	55	Q9J3M8	Human alphaherpesvirus 3	HLA-DQA1*05:01/DQB1*02:01
http://www.iedb.org/assay/12480965	32999027	PRGAEFHMWNYHSHV	336	350	Q9J3M8	Human alphaherpesvirus 3	HLA-DRB1*04:01
http://www.iedb.org/assay/12480966	32999027	DNYTAYCLGISHMEP	436	450	Q9J3M8	Human alphaherpesvirus 3	HLA-DQA1*01:01/DQB1*05:01
http://www.iedb.org/assay/12480967	32999027	TVDHFVNAIEERGFP	496	510	Q9J3M8	Human alphaherpesvirus 3	HLA-DRB1*11:01
http://www.iedb.org/assay/12480968	32999027	FHMWNYHSHVFSVGD	341	355	Q9J3M8	Human alphaherpesvirus 3	HLA-DRB5*01:01
http://www.iedb.org/assay/12480969	32999027	FHMWNYHSHVFSVGD	341	355	Q9J3M8	Human alphaherpesvirus 3	HLA-DRB1*04:01
http://www.iedb.org/assay/12480970	32999027	LKVLRTEKQYLGVYI	286	300	Q9J3M8	Human alphaherpesvirus 3	HLA-DRB5*01:01
http://www.iedb.org/assay/12480971	32999027	PFTLRAPIQRIYGVR	181	195	Q9J3M8	Human alphaherpesvirus 3	HLA-DRB1*07:01
http://www.iedb.org/assay/12480972	32999027	PRGAEFHMWNYHSHV	336	350	Q9J3M8	Human alphaherpesvirus 3	HLA-DRB1*07:01
http://www.iedb.org/assay/12480973	32999027	VNAIEERGFPPTAGQ	501	515	Q9J3M8	Human alphaherpesvirus 3	HLA-DRB4*01:01
http://www.iedb.org/assay/12480974	32999027	APIQRIYGVRYTETW	186	200	Q9J3M8	Human alphaherpesvirus 3	HLA-DRB1*09:01
http://www.iedb.org/assay/12480975	32999027	LKVLRTEKQYLGVYI	286	300	Q9J3M8	Human alphaherpesvirus 3	HLA-DRB3*02:02
http://www.iedb.org/assay/12480976	32999027	VEAVAYTVVSTVDHF	486	500	Q9J3M8	Human alphaherpesvirus 3	HLA-DQA1*05:01/DQB1*02:01
http://www.iedb.org/assay/12480977	32999027	DNYTAYCLGISHMEP	436	450	Q9J3M8	Human alphaherpesvirus 3	HLA-DQA1*05:01/DQB1*02:01
http://www.iedb.org/assay/12480978	32999027	YTVVSTVDHFVNAIE	491	505	Q9J3M8	Human alphaherpesvirus 3	HLA-DRB4*01:01
http://www.iedb.org/assay/12480979	32999027	YTVVSTVDHFVNAIE	491	505	Q9J3M8	Human alphaherpesvirus 3	HLA-DRB1*04:01
http://www.iedb.org/assay/12480980	32999027	TEKQYLGVYIWNMRG	291	305	Q9J3M8	Human alphaherpesvirus 3	HLA-DRB3*01:01
http://www.iedb.org/assay/12480981	32999027	DDRHKIVNVDQRQYG	141	155	Q9J3M8	Human alphaherpesvirus 3	HLA-DRB1*04:01
http://www.iedb.org/assay/12480982	32999027	PFTLRAPIQRIYGVR	181	195	Q9J3M8	Human alphaherpesvirus 3	HLA-DRB1*11:01
http://www.iedb.org/assay/12480983	32999027	DDRHKIVNVDQRQYG	141	155	Q9J3M8	Human alphaherpesvirus 3	HLA-DRB1*15:01
http://www.iedb.org/assay/12480984	32999027	TEKQYLGVYIWNMRG	291	305	Q9J3M8	Human alphaherpesvirus 3	HLA-DQA1*01:01/DQB1*05:01
http://www.iedb.org/assay/12480985	32999027	SHMEPSFGLILHDGG	446	460	Q9J3M8	Human alphaherpesvirus 3	HLA-DRB1*13:02
http://www.iedb.org/assay/12480986	32999027	YEPYYHSDHAESSWV	51	65	Q9J3M8	Human alphaherpesvirus 3	HLA-DRB1*08:02
http://www.iedb.org/assay/12480987	32999027	DDRHKIVNVDQRQYG	141	155	Q9J3M8	Human alphaherpesvirus 3	HLA-DRB1*13:02
http://www.iedb.org/assay/12480988	32999027	IEPGVLKVLRTEKQY	281	295	Q9J3M8	Human alphaherpesvirus 3	HLA-DRB3*02:02
http://www.iedb.org/assay/12480989	32999027	PFTLRAPIQRIYGVR	181	195	Q9J3M8	Human alphaherpesvirus 3	HLA-DRB3*02:02
http://www.iedb.org/assay/12480990	32999027	PRGAEFHMWNYHSHV	336	350	Q9J3M8	Human alphaherpesvirus 3	HLA-DRB1*08:02
http://www.iedb.org/assay/12480991	32999027	SHMEPSFGLILHDGG	446	460	Q9J3M8	Human alphaherpesvirus 3	HLA-DRB5*01:01
http://www.iedb.org/assay/12480992	32999027	YVFVVYFNGHVEAVA	476	490	Q9J3M8	Human alphaherpesvirus 3	HLA-DRB1*04:05
http://www.iedb.org/assay/12480993	32999027	YEPYYHSDHAESSWV	51	65	Q9J3M8	Human alphaherpesvirus 3	HLA-DQA1*01:01/DQB1*05:01
http://www.iedb.org/assay/12480994	32999027	LKVLRTEKQYLGVYI	286	300	Q9J3M8	Human alphaherpesvirus 3	HLA-DRB1*11:01
http://www.iedb.org/assay/12480995	32999027	TCQPMRLYSTCLYHP	386	400	Q9J3M8	Human alphaherpesvirus 3	HLA-DRB1*04:01
http://www.iedb.org/assay/12480996	32999027	PRGAEFHMWNYHSHV	336	350	Q9J3M8	Human alphaherpesvirus 3	HLA-DRB1*01:01
http://www.iedb.org/assay/12480997	32999027	TEKQYLGVYIWNMRG	291	305	Q9J3M8	Human alphaherpesvirus 3	HLA-DQA1*01:02/DQB1*06:02
http://www.iedb.org/assay/12480998	32999027	SHMEPSFGLILHDGG	446	460	Q9J3M8	Human alphaherpesvirus 3	HLA-DRB1*08:02
http://www.iedb.org/assay/12480999	32999027	VEAVAYTVVSTVDHF	486	500	Q9J3M8	Human alphaherpesvirus 3	HLA-DRB1*01:01
http://www.iedb.org/assay/12481000	32999027	TFSLAMHLQYKIHEA	356	370	Q9J3M8	Human alphaherpesvirus 3	HLA-DRB1*04:01
http://www.iedb.org/assay/12481001	32999027	FHMWNYHSHVFSVGD	341	355	Q9J3M8	Human alphaherpesvirus 3	HLA-DRB1*01:01
http://www.iedb.org/assay/12481002	32999027	LKVLRTEKQYLGVYI	286	300	Q9J3M8	Human alphaherpesvirus 3	HLA-DRB1*04:05
http://www.iedb.org/assay/12481003	32999027	SVLRYDDFHIDEDKL	31	45	Q9J3M8	Human alphaherpesvirus 3	HLA-DRB4*01:01
http://www.iedb.org/assay/12481004	32999027	YVFVVYFNGHVEAVA	476	490	Q9J3M8	Human alphaherpesvirus 3	HLA-DQA1*05:01/DQB1*02:01
http://www.iedb.org/assay/12481005	32999027	TEKQYLGVYIWNMRG	291	305	Q9J3M8	Human alphaherpesvirus 3	HLA-DRB1*11:01
http://www.iedb.org/assay/12481006	32999027	DNYTAYCLGISHMEP	436	450	Q9J3M8	Human alphaherpesvirus 3	HLA-DRB1*15:01
http://www.iedb.org/assay/12481007	32999027	DNYTAYCLGISHMEP	436	450	Q9J3M8	Human alphaherpesvirus 3	HLA-DRB1*08:02
http://www.iedb.org/assay/12481008	32999027	FHMWNYHSHVFSVGD	341	355	Q9J3M8	Human alphaherpesvirus 3	HLA-DRB1*11:01
http://www.iedb.org/assay/12481009	32999027	TFSLAMHLQYKIHEA	356	370	Q9J3M8	Human alphaherpesvirus 3	HLA-DRB1*01:01
http://www.iedb.org/assay/12481010	32999027	YVFVVYFNGHVEAVA	476	490	Q9J3M8	Human alphaherpesvirus 3	HLA-DQA1*01:01/DQB1*05:01
http://www.iedb.org/assay/12481011	32999027	FHMWNYHSHVFSVGD	341	355	Q9J3M8	Human alphaherpesvirus 3	HLA-DQA1*01:01/DQB1*05:01
http://www.iedb.org/assay/12481012	32999027	YTETWSFLPSLTCTG	196	210	Q9J3M8	Human alphaherpesvirus 3	HLA-DRB1*11:01
http://www.iedb.org/assay/12481013	32999027	RLYSTCLYHPNAPQC	391	405	Q9J3M8	Human alphaherpesvirus 3	HLA-DQA1*01:01/DQB1*05:01
http://www.iedb.org/assay/12481014	32999027	LKVLRTEKQYLGVYI	286	300	Q9J3M8	Human alphaherpesvirus 3	HLA-DRB1*07:01
http://www.iedb.org/assay/12481015	32999027	DDFHIDEDKLDTNSV	36	50	Q9J3M8	Human alphaherpesvirus 3	HLA-DRB3*01:01
http://www.iedb.org/assay/12481016	32999027	PRGAEFHMWNYHSHV	336	350	Q9J3M8	Human alphaherpesvirus 3	HLA-DRB5*01:01
http://www.iedb.org/assay/12481017	32999027	PRGAEFHMWNYHSHV	336	350	Q9J3M8	Human alphaherpesvirus 3	HLA-DRB4*01:01
http://www.iedb.org/assay/12481018	32999027	FSVGDTFSLAMHLQY	351	365	Q9J3M8	Human alphaherpesvirus 3	HLA-DRB1*01:01
http://www.iedb.org/assay/12481019	32999027	DDFHIDEDKLDTNSV	36	50	Q9J3M8	Human alphaherpesvirus 3	HLA-DQA1*05:01/DQB1*02:01
http://www.iedb.org/assay/12481020	32999027	FHMWNYHSHVFSVGD	341	355	Q9J3M8	Human alphaherpesvirus 3	HLA-DRB4*01:01
http://www.iedb.org/assay/12481021	32999027	DDFHIDEDKLDTNSV	36	50	Q9J3M8	Human alphaherpesvirus 3	HLA-DRB1*04:01
http://www.iedb.org/assay/12481022	32999027	APIQRIYGVRYTETW	186	200	Q9J3M8	Human alphaherpesvirus 3	HLA-DRB1*01:01
http://www.iedb.org/assay/12481023	32999027	PFTLRAPIQRIYGVR	181	195	Q9J3M8	Human alphaherpesvirus 3	HLA-DRB1*04:01
http://www.iedb.org/assay/12481024	32999027	DDRHKIVNVDQRQYG	141	155	Q9J3M8	Human alphaherpesvirus 3	HLA-DRB1*03:01
http://www.iedb.org/assay/12481025	32999027	TCQPMRLYSTCLYHP	386	400	Q9J3M8	Human alphaherpesvirus 3	HLA-DRB1*04:05
http://www.iedb.org/assay/12481026	32999027	YVFVVYFNGHVEAVA	476	490	Q9J3M8	Human alphaherpesvirus 3	HLA-DQA1*01:02/DQB1*06:02
http://www.iedb.org/assay/12481027	32999027	IYGVRYTETWSFLPS	191	205	Q9J3M8	Human alphaherpesvirus 3	HLA-DRB1*12:01
http://www.iedb.org/assay/12481028	32999027	FHMWNYHSHVFSVGD	341	355	Q9J3M8	Human alphaherpesvirus 3	HLA-DRB1*04:05
http://www.iedb.org/assay/12481029	32999027	DDFHIDEDKLDTNSV	36	50	Q9J3M8	Human alphaherpesvirus 3	HLA-DRB1*15:01
http://www.iedb.org/assay/12481030	32999027	TCQPMRLYSTCLYHP	386	400	Q9J3M8	Human alphaherpesvirus 3	HLA-DQA1*01:01/DQB1*05:01
http://www.iedb.org/assay/12481031	32999027	APIQRIYGVRYTETW	186	200	Q9J3M8	Human alphaherpesvirus 3	HLA-DRB1*08:02
http://www.iedb.org/assay/12481032	32999027	SHMEPSFGLILHDGG	446	460	Q9J3M8	Human alphaherpesvirus 3	HLA-DRB3*01:01
http://www.iedb.org/assay/12481033	32999027	VEAVAYTVVSTVDHF	486	500	Q9J3M8	Human alphaherpesvirus 3	HLA-DRB3*01:01
http://www.iedb.org/assay/12481034	32999027	VEAVAYTVVSTVDHF	486	500	Q9J3M8	Human alphaherpesvirus 3	HLA-DQA1*01:01/DQB1*05:01
http://www.iedb.org/assay/12481035	32999027	TVDHFVNAIEERGFP	496	510	Q9J3M8	Human alphaherpesvirus 3	HLA-DRB1*08:02
http://www.iedb.org/assay/12481036	32999027	RLYSTCLYHPNAPQC	391	405	Q9J3M8	Human alphaherpesvirus 3	HLA-DRB1*04:05
http://www.iedb.org/assay/12481037	32999027	TEKQYLGVYIWNMRG	291	305	Q9J3M8	Human alphaherpesvirus 3	HLA-DQA1*03:01/DQB1*03:02
http://www.iedb.org/assay/12481038	32999027	TVDHFVNAIEERGFP	496	510	Q9J3M8	Human alphaherpesvirus 3	HLA-DRB1*03:01
http://www.iedb.org/assay/12481039	32999027	TVDHFVNAIEERGFP	496	510	Q9J3M8	Human alphaherpesvirus 3	HLA-DRB5*01:01
http://www.iedb.org/assay/12481040	32999027	TFSLAMHLQYKIHEA	356	370	Q9J3M8	Human alphaherpesvirus 3	HLA-DRB3*01:01
http://www.iedb.org/assay/12481041	32999027	DNYTAYCLGISHMEP	436	450	Q9J3M8	Human alphaherpesvirus 3	HLA-DRB1*04:01
http://www.iedb.org/assay/12481042	32999027	DNYTAYCLGISHMEP	436	450	Q9J3M8	Human alphaherpesvirus 3	HLA-DRB1*01:01
http://www.iedb.org/assay/12481043	32999027	YTETWSFLPSLTCTG	196	210	Q9J3M8	Human alphaherpesvirus 3	HLA-DRB1*12:01
http://www.iedb.org/assay/12481044	32999027	AQRVASTVYQNCEHA	421	435	Q9J3M8	Human alphaherpesvirus 3	HLA-DRB1*13:02
http://www.iedb.org/assay/12481045	32999027	TSPHLAQRVASTVYQ	416	430	Q9J3M8	Human alphaherpesvirus 3	HLA-DRB3*02:02
http://www.iedb.org/assay/12481046	32999027	TFSLAMHLQYKIHEA	356	370	Q9J3M8	Human alphaherpesvirus 3	HLA-DRB1*04:05
http://www.iedb.org/assay/12481047	32999027	TSPHLAQRVASTVYQ	416	430	Q9J3M8	Human alphaherpesvirus 3	HLA-DRB1*13:02
http://www.iedb.org/assay/12481048	32999027	NPVRASVLRYDDFHI	26	40	Q9J3M8	Human alphaherpesvirus 3	HLA-DRB1*07:01
http://www.iedb.org/assay/12481049	32999027	TCQPMRLYSTCLYHP	386	400	Q9J3M8	Human alphaherpesvirus 3	HLA-DRB1*07:01
http://www.iedb.org/assay/12481050	32999027	SVLRYDDFHIDEDKL	31	45	Q9J3M8	Human alphaherpesvirus 3	HLA-DRB1*13:02
http://www.iedb.org/assay/12481051	32999027	PRGAEFHMWNYHSHV	336	350	Q9J3M8	Human alphaherpesvirus 3	HLA-DRB3*01:01
http://www.iedb.org/assay/12481052	32999027	YVFVVYFNGHVEAVA	476	490	Q9J3M8	Human alphaherpesvirus 3	HLA-DRB1*07:01
http://www.iedb.org/assay/12481053	32999027	RLYSTCLYHPNAPQC	391	405	Q9J3M8	Human alphaherpesvirus 3	HLA-DRB1*01:01
http://www.iedb.org/assay/12481054	32999027	VEAVAYTVVSTVDHF	486	500	Q9J3M8	Human alphaherpesvirus 3	HLA-DQA1*03:01/DQB1*03:02
http://www.iedb.org/assay/12481055	32999027	TCQPMRLYSTCLYHP	386	400	Q9J3M8	Human alphaherpesvirus 3	HLA-DRB4*01:01
http://www.iedb.org/assay/12481056	32999027	RLYSTCLYHPNAPQC	391	405	Q9J3M8	Human alphaherpesvirus 3	HLA-DRB1*09:01
http://www.iedb.org/assay/12481057	32999027	LKVLRTEKQYLGVYI	286	300	Q9J3M8	Human alphaherpesvirus 3	HLA-DQA1*01:01/DQB1*05:01
http://www.iedb.org/assay/12481058	32999027	LKVLRTEKQYLGVYI	286	300	Q9J3M8	Human alphaherpesvirus 3	HLA-DRB1*13:02
http://www.iedb.org/assay/12481059	32999027	TEKQYLGVYIWNMRG	291	305	Q9J3M8	Human alphaherpesvirus 3	HLA-DRB1*08:02
http://www.iedb.org/assay/12481060	32999027	DDRHKIVNVDQRQYG	141	155	Q9J3M8	Human alphaherpesvirus 3	HLA-DRB3*01:01
http://www.iedb.org/assay/12481061	32999027	NPVRASVLRYDDFHI	26	40	Q9J3M8	Human alphaherpesvirus 3	HLA-DQA1*03:01/DQB1*03:02
http://www.iedb.org/assay/12481062	32999027	IEPGVLKVLRTEKQY	281	295	Q9J3M8	Human alphaherpesvirus 3	HLA-DQA1*01:02/DQB1*06:02
http://www.iedb.org/assay/12481063	32999027	TSPHLAQRVASTVYQ	416	430	Q9J3M8	Human alphaherpesvirus 3	HLA-DRB5*01:01
http://www.iedb.org/assay/12481064	32999027	SVLRYDDFHIDEDKL	31	45	Q9J3M8	Human alphaherpesvirus 3	HLA-DRB1*04:05
http://www.iedb.org/assay/12481065	32999027	IYGVRYTETWSFLPS	191	205	Q9J3M8	Human alphaherpesvirus 3	HLA-DQA1*01:01/DQB1*05:01
http://www.iedb.org/assay/12481066	32999027	YEPYYHSDHAESSWV	51	65	Q9J3M8	Human alphaherpesvirus 3	HLA-DRB1*07:01
http://www.iedb.org/assay/12481067	32999027	RLYSTCLYHPNAPQC	391	405	Q9J3M8	Human alphaherpesvirus 3	HLA-DRB3*01:01
http://www.iedb.org/assay/12481068	32999027	SHMEPSFGLILHDGG	446	460	Q9J3M8	Human alphaherpesvirus 3	HLA-DQA1*01:01/DQB1*05:01
http://www.iedb.org/assay/12481069	32999027	SVLRYDDFHIDEDKL	31	45	Q9J3M8	Human alphaherpesvirus 3	HLA-DQA1*03:01/DQB1*03:02
http://www.iedb.org/assay/12481070	32999027	TEKQYLGVYIWNMRG	291	305	Q9J3M8	Human alphaherpesvirus 3	HLA-DRB3*02:02
http://www.iedb.org/assay/12481071	32999027	YTETWSFLPSLTCTG	196	210	Q9J3M8	Human alphaherpesvirus 3	HLA-DRB1*08:02
http://www.iedb.org/assay/12481072	32999027	DNYTAYCLGISHMEP	436	450	Q9J3M8	Human alphaherpesvirus 3	HLA-DQA1*03:01/DQB1*03:02
http://www.iedb.org/assay/12481073	32999027	VEAVAYTVVSTVDHF	486	500	Q9J3M8	Human alphaherpesvirus 3	HLA-DQA1*01:02/DQB1*06:02
http://www.iedb.org/assay/12481074	32999027	TSPHLAQRVASTVYQ	416	430	Q9J3M8	Human alphaherpesvirus 3	HLA-DRB1*08:02
http://www.iedb.org/assay/12481075	32999027	TCQPMRLYSTCLYHP	386	400	Q9J3M8	Human alphaherpesvirus 3	HLA-DQA1*01:02/DQB1*06:02
http://www.iedb.org/assay/12481076	32999027	PRGAEFHMWNYHSHV	336	350	Q9J3M8	Human alphaherpesvirus 3	HLA-DQA1*01:01/DQB1*05:01
http://www.iedb.org/assay/12481077	32999027	DDFHIDEDKLDTNSV	36	50	Q9J3M8	Human alphaherpesvirus 3	HLA-DRB1*03:01
http://www.iedb.org/assay/12481078	32999027	TVDHFVNAIEERGFP	496	510	Q9J3M8	Human alphaherpesvirus 3	HLA-DRB1*12:01
http://www.iedb.org/assay/12481079	32999027	YVFVVYFNGHVEAVA	476	490	Q9J3M8	Human alphaherpesvirus 3	HLA-DRB3*01:01
http://www.iedb.org/assay/12481080	32999027	TFSLAMHLQYKIHEA	356	370	Q9J3M8	Human alphaherpesvirus 3	HLA-DQA1*01:02/DQB1*06:02
http://www.iedb.org/assay/12481081	32999027	PRGAEFHMWNYHSHV	336	350	Q9J3M8	Human alphaherpesvirus 3	HLA-DRB1*04:05
http://www.iedb.org/assay/12481082	32999027	DNYTAYCLGISHMEP	436	450	Q9J3M8	Human alphaherpesvirus 3	HLA-DQA1*01:02/DQB1*06:02
http://www.iedb.org/assay/12481083	32999027	DEDKLDTNSVYEPYY	41	55	Q9J3M8	Human alphaherpesvirus 3	HLA-DQA1*03:01/DQB1*03:02
http://www.iedb.org/assay/12481084	32999027	TCQPMRLYSTCLYHP	386	400	Q9J3M8	Human alphaherpesvirus 3	HLA-DRB3*01:01
http://www.iedb.org/assay/12481085	32999027	APIQRIYGVRYTETW	186	200	Q9J3M8	Human alphaherpesvirus 3	HLA-DRB1*04:01
http://www.iedb.org/assay/12481086	32999027	DDRHKIVNVDQRQYG	141	155	Q9J3M8	Human alphaherpesvirus 3	HLA-DRB5*01:01
http://www.iedb.org/assay/12481087	32999027	SHMEPSFGLILHDGG	446	460	Q9J3M8	Human alphaherpesvirus 3	HLA-DRB1*11:01
http://www.iedb.org/assay/12481088	32999027	NPVRASVLRYDDFHI	26	40	Q9J3M8	Human alphaherpesvirus 3	HLA-DQA1*05:01/DQB1*02:01
http://www.iedb.org/assay/12481089	32999027	RLYSTCLYHPNAPQC	391	405	Q9J3M8	Human alphaherpesvirus 3	HLA-DQA1*01:02/DQB1*06:02
http://www.iedb.org/assay/12481090	32999027	SHMEPSFGLILHDGG	446	460	Q9J3M8	Human alphaherpesvirus 3	HLA-DQA1*05:01/DQB1*02:01
http://www.iedb.org/assay/12481091	32999027	SHMEPSFGLILHDGG	446	460	Q9J3M8	Human alphaherpesvirus 3	HLA-DRB4*01:01
http://www.iedb.org/assay/12481092	32999027	VNAIEERGFPPTAGQ	501	515	Q9J3M8	Human alphaherpesvirus 3	HLA-DRB1*01:01
http://www.iedb.org/assay/12481093	32999027	RLYSTCLYHPNAPQC	391	405	Q9J3M8	Human alphaherpesvirus 3	HLA-DRB3*02:02
http://www.iedb.org/assay/12481094	32999027	DEDKLDTNSVYEPYY	41	55	Q9J3M8	Human alphaherpesvirus 3	HLA-DRB1*15:01
http://www.iedb.org/assay/12481095	32999027	YTVVSTVDHFVNAIE	491	505	Q9J3M8	Human alphaherpesvirus 3	HLA-DRB1*08:02
http://www.iedb.org/assay/12481096	32999027	SVLRYDDFHIDEDKL	31	45	Q9J3M8	Human alphaherpesvirus 3	HLA-DRB1*03:01
http://www.iedb.org/assay/12481097	32999027	FHMWNYHSHVFSVGD	341	355	Q9J3M8	Human alphaherpesvirus 3	HLA-DRB3*01:01
http://www.iedb.org/assay/12481098	32999027	IYGVRYTETWSFLPS	191	205	Q9J3M8	Human alphaherpesvirus 3	HLA-DQA1*03:01/DQB1*03:02
http://www.iedb.org/assay/12481099	32999027	YTETWSFLPSLTCTG	196	210	Q9J3M8	Human alphaherpesvirus 3	HLA-DQA1*03:01/DQB1*03:02
http://www.iedb.org/assay/12481100	32999027	PRGAEFHMWNYHSHV	336	350	Q9J3M8	Human alphaherpesvirus 3	HLA-DRB1*11:01
http://www.iedb.org/assay/12481101	32999027	LKVLRTEKQYLGVYI	286	300	Q9J3M8	Human alphaherpesvirus 3	HLA-DRB1*03:01
http://www.iedb.org/assay/12481102	32999027	PFTLRAPIQRIYGVR	181	195	Q9J3M8	Human alphaherpesvirus 3	HLA-DQA1*05:01/DQB1*02:01
http://www.iedb.org/assay/12481103	32999027	TCQPMRLYSTCLYHP	386	400	Q9J3M8	Human alphaherpesvirus 3	HLA-DRB1*08:02
http://www.iedb.org/assay/12481104	32999027	PRGAEFHMWNYHSHV	336	350	Q9J3M8	Human alphaherpesvirus 3	HLA-DRB3*02:02
http://www.iedb.org/assay/12481105	32999027	FHMWNYHSHVFSVGD	341	355	Q9J3M8	Human alphaherpesvirus 3	HLA-DQA1*03:01/DQB1*03:02
http://www.iedb.org/assay/12481106	32999027	YVFVVYFNGHVEAVA	476	490	Q9J3M8	Human alphaherpesvirus 3	HLA-DRB1*08:02
http://www.iedb.org/assay/12481107	32999027	FSVGDTFSLAMHLQY	351	365	Q9J3M8	Human alphaherpesvirus 3	HLA-DQA1*03:01/DQB1*03:02
http://www.iedb.org/assay/12481108	32999027	AQRVASTVYQNCEHA	421	435	Q9J3M8	Human alphaherpesvirus 3	HLA-DQA1*01:02/DQB1*06:02
http://www.iedb.org/assay/12481109	32999027	TCQPMRLYSTCLYHP	386	400	Q9J3M8	Human alphaherpesvirus 3	HLA-DRB1*12:01
http://www.iedb.org/assay/12481110	32999027	YEPYYHSDHAESSWV	51	65	Q9J3M8	Human alphaherpesvirus 3	HLA-DRB1*11:01
http://www.iedb.org/assay/12481111	32999027	YTVVSTVDHFVNAIE	491	505	Q9J3M8	Human alphaherpesvirus 3	HLA-DRB5*01:01
http://www.iedb.org/assay/12481112	32999027	FSVGDTFSLAMHLQY	351	365	Q9J3M8	Human alphaherpesvirus 3	HLA-DRB1*04:01
http://www.iedb.org/assay/12481113	32999027	YVFVVYFNGHVEAVA	476	490	Q9J3M8	Human alphaherpesvirus 3	HLA-DQA1*03:01/DQB1*03:02
http://www.iedb.org/assay/12481114	32999027	APIQRIYGVRYTETW	186	200	Q9J3M8	Human alphaherpesvirus 3	HLA-DRB1*11:01
http://www.iedb.org/assay/12481115	32999027	FSVGDTFSLAMHLQY	351	365	Q9J3M8	Human alphaherpesvirus 3	HLA-DQA1*01:01/DQB1*05:01
http://www.iedb.org/assay/12481116	32999027	IYGVRYTETWSFLPS	191	205	Q9J3M8	Human alphaherpesvirus 3	HLA-DRB1*11:01
http://www.iedb.org/assay/12481117	32999027	TVDHFVNAIEERGFP	496	510	Q9J3M8	Human alphaherpesvirus 3	HLA-DRB1*07:01
http://www.iedb.org/assay/12481118	32999027	PFTLRAPIQRIYGVR	181	195	Q9J3M8	Human alphaherpesvirus 3	HLA-DQA1*01:02/DQB1*06:02
http://www.iedb.org/assay/12481119	32999027	DNYTAYCLGISHMEP	436	450	Q9J3M8	Human alphaherpesvirus 3	HLA-DRB5*01:01
http://www.iedb.org/assay/12481120	32999027	TCQPMRLYSTCLYHP	386	400	Q9J3M8	Human alphaherpesvirus 3	HLA-DRB5*01:01
http://www.iedb.org/assay/12481121	32999027	AQRVASTVYQNCEHA	421	435	Q9J3M8	Human alphaherpesvirus 3	HLA-DRB1*04:01
http://www.iedb.org/assay/12481122	32999027	PFTLRAPIQRIYGVR	181	195	Q9J3M8	Human alphaherpesvirus 3	HLA-DRB1*04:05
http://www.iedb.org/assay/12481123	32999027	SHMEPSFGLILHDGG	446	460	Q9J3M8	Human alphaherpesvirus 3	HLA-DRB1*03:01
http://www.iedb.org/assay/12481124	32999027	PFTLRAPIQRIYGVR	181	195	Q9J3M8	Human alphaherpesvirus 3	HLA-DRB3*01:01
http://www.iedb.org/assay/12481125	32999027	AQRVASTVYQNCEHA	421	435	Q9J3M8	Human alphaherpesvirus 3	HLA-DRB1*04:05
http://www.iedb.org/assay/12481126	32999027	IEPGVLKVLRTEKQY	281	295	Q9J3M8	Human alphaherpesvirus 3	HLA-DRB1*13:02
http://www.iedb.org/assay/12481127	32999027	NPVRASVLRYDDFHI	26	40	Q9J3M8	Human alphaherpesvirus 3	HLA-DRB1*04:01
http://www.iedb.org/assay/12481128	32999027	VNAIEERGFPPTAGQ	501	515	Q9J3M8	Human alphaherpesvirus 3	HLA-DRB1*04:01
http://www.iedb.org/assay/12481129	32999027	DEDKLDTNSVYEPYY	41	55	Q9J3M8	Human alphaherpesvirus 3	HLA-DRB1*13:02
http://www.iedb.org/assay/12481130	32999027	LKVLRTEKQYLGVYI	286	300	Q9J3M8	Human alphaherpesvirus 3	HLA-DQA1*01:02/DQB1*06:02
http://www.iedb.org/assay/12481131	32999027	APIQRIYGVRYTETW	186	200	Q9J3M8	Human alphaherpesvirus 3	HLA-DRB1*04:05
http://www.iedb.org/assay/12481132	32999027	AQRVASTVYQNCEHA	421	435	Q9J3M8	Human alphaherpesvirus 3	HLA-DQA1*05:01/DQB1*02:01
http://www.iedb.org/assay/12481133	32999027	VNAIEERGFPPTAGQ	501	515	Q9J3M8	Human alphaherpesvirus 3	HLA-DQA1*03:01/DQB1*03:02
http://www.iedb.org/assay/12481134	32999027	SHMEPSFGLILHDGG	446	460	Q9J3M8	Human alphaherpesvirus 3	HLA-DRB1*04:05
http://www.iedb.org/assay/12481135	32999027	YTVVSTVDHFVNAIE	491	505	Q9J3M8	Human alphaherpesvirus 3	HLA-DRB1*13:02
http://www.iedb.org/assay/12481136	32999027	FSVGDTFSLAMHLQY	351	365	Q9J3M8	Human alphaherpesvirus 3	HLA-DRB5*01:01
http://www.iedb.org/assay/12481137	32999027	TVDHFVNAIEERGFP	496	510	Q9J3M8	Human alphaherpesvirus 3	HLA-DRB1*13:02
http://www.iedb.org/assay/12481138	32999027	DDRHKIVNVDQRQYG	141	155	Q9J3M8	Human alphaherpesvirus 3	HLA-DRB1*08:02
http://www.iedb.org/assay/12481139	32999027	DNYTAYCLGISHMEP	436	450	Q9J3M8	Human alphaherpesvirus 3	HLA-DRB4*01:01
http://www.iedb.org/assay/12481140	32999027	FSVGDTFSLAMHLQY	351	365	Q9J3M8	Human alphaherpesvirus 3	HLA-DQA1*05:01/DQB1*02:01
http://www.iedb.org/assay/12481141	32999027	SVLRYDDFHIDEDKL	31	45	Q9J3M8	Human alphaherpesvirus 3	HLA-DRB1*09:01
http://www.iedb.org/assay/12481142	32999027	TVDHFVNAIEERGFP	496	510	Q9J3M8	Human alphaherpesvirus 3	HLA-DRB3*02:02
http://www.iedb.org/assay/12481143	32999027	YEPYYHSDHAESSWV	51	65	Q9J3M8	Human alphaherpesvirus 3	HLA-DQA1*01:02/DQB1*06:02
http://www.iedb.org/assay/12481144	32999027	APIQRIYGVRYTETW	186	200	Q9J3M8	Human alphaherpesvirus 3	HLA-DQA1*01:01/DQB1*05:01
http://www.iedb.org/assay/12481145	32999027	TFSLAMHLQYKIHEA	356	370	Q9J3M8	Human alphaherpesvirus 3	HLA-DQA1*05:01/DQB1*02:01
http://www.iedb.org/assay/12481146	32999027	DEDKLDTNSVYEPYY	41	55	Q9J3M8	Human alphaherpesvirus 3	HLA-DRB4*01:01
http://www.iedb.org/assay/12481147	32999027	YTVVSTVDHFVNAIE	491	505	Q9J3M8	Human alphaherpesvirus 3	HLA-DRB3*01:01
http://www.iedb.org/assay/12481148	32999027	FSVGDTFSLAMHLQY	351	365	Q9J3M8	Human alphaherpesvirus 3	HLA-DRB3*01:01
http://www.iedb.org/assay/12481149	32999027	IYGVRYTETWSFLPS	191	205	Q9J3M8	Human alphaherpesvirus 3	HLA-DQA1*01:02/DQB1*06:02
http://www.iedb.org/assay/12481150	32999027	YTETWSFLPSLTCTG	196	210	Q9J3M8	Human alphaherpesvirus 3	HLA-DQA1*01:02/DQB1*06:02
http://www.iedb.org/assay/12481151	32999027	DNYTAYCLGISHMEP	436	450	Q9J3M8	Human alphaherpesvirus 3	HLA-DRB1*07:01
http://www.iedb.org/assay/12481152	32999027	VEAVAYTVVSTVDHF	486	500	Q9J3M8	Human alphaherpesvirus 3	HLA-DRB1*11:01
http://www.iedb.org/assay/12481153	32999027	DDRHKIVNVDQRQYG	141	155	Q9J3M8	Human alphaherpesvirus 3	HLA-DRB3*02:02
http://www.iedb.org/assay/12481154	32999027	NPVRASVLRYDDFHI	26	40	Q9J3M8	Human alphaherpesvirus 3	HLA-DRB1*12:01
http://www.iedb.org/assay/12481155	32999027	DEDKLDTNSVYEPYY	41	55	Q9J3M8	Human alphaherpesvirus 3	HLA-DRB1*04:05
http://www.iedb.org/assay/12481156	32999027	APIQRIYGVRYTETW	186	200	Q9J3M8	Human alphaherpesvirus 3	HLA-DRB3*01:01
http://www.iedb.org/assay/12481157	32999027	DEDKLDTNSVYEPYY	41	55	Q9J3M8	Human alphaherpesvirus 3	HLA-DRB1*04:01
http://www.iedb.org/assay/12481158	32999027	RLYSTCLYHPNAPQC	391	405	Q9J3M8	Human alphaherpesvirus 3	HLA-DRB1*07:01
http://www.iedb.org/assay/12481159	32999027	LKVLRTEKQYLGVYI	286	300	Q9J3M8	Human alphaherpesvirus 3	HLA-DQA1*03:01/DQB1*03:02
http://www.iedb.org/assay/12481160	32999027	YVFVVYFNGHVEAVA	476	490	Q9J3M8	Human alphaherpesvirus 3	HLA-DRB4*01:01
http://www.iedb.org/assay/12481161	32999027	NPVRASVLRYDDFHI	26	40	Q9J3M8	Human alphaherpesvirus 3	HLA-DRB1*03:01
http://www.iedb.org/assay/12481162	32999027	RLYSTCLYHPNAPQC	391	405	Q9J3M8	Human alphaherpesvirus 3	HLA-DRB5*01:01
http://www.iedb.org/assay/12481163	32999027	YEPYYHSDHAESSWV	51	65	Q9J3M8	Human alphaherpesvirus 3	HLA-DRB5*01:01
http://www.iedb.org/assay/12481164	32999027	LKVLRTEKQYLGVYI	286	300	Q9J3M8	Human alphaherpesvirus 3	HLA-DRB3*01:01
http://www.iedb.org/assay/12481165	32999027	IEPGVLKVLRTEKQY	281	295	Q9J3M8	Human alphaherpesvirus 3	HLA-DRB1*07:01
http://www.iedb.org/assay/12481166	32999027	VNAIEERGFPPTAGQ	501	515	Q9J3M8	Human alphaherpesvirus 3	HLA-DQA1*01:02/DQB1*06:02
http://www.iedb.org/assay/12481896	33343002	TVALFALTRAQNYGLNLPIT	41	60	P11853	Rotavirus A	HLA-DRB1*15:01
http://www.iedb.org/assay/12481897	33343002	TVALFALTRAQNYGLNLPIT	41	60	P11853	Rotavirus A	HLA-DRB1*07:01
http://www.iedb.org/assay/12481898	33343002	TVALFALTRAQNYGLNLPIT	41	60	P11853	Rotavirus A	HLA-DRB1*04:01
http://www.iedb.org/assay/12481899	33343002	TVALFALTRAQNYGLNLPIT	41	60	P11853	Rotavirus A	HLA-DRB1*01:01
http://www.iedb.org/assay/12481901	33343002	QNYGLNLPITGSMDAVYTNS	51	70	P11853	Rotavirus A	HLA-DRB1*07:01
http://www.iedb.org/assay/12481902	33343002	QNYGLNLPITGSMDAVYTNS	51	70	P11853	Rotavirus A	HLA-DRB1*04:01
http://www.iedb.org/assay/12481903	33343002	QNYGLNLPITGSMDAVYTNS	51	70	P11853	Rotavirus A	HLA-DRB1*01:01
http://www.iedb.org/assay/12481905	33343002	GSMDAVYTNSTQEEVFLTST	61	80	P11853	Rotavirus A	HLA-DRB1*07:01
http://www.iedb.org/assay/12481906	33343002	GSMDAVYTNSTQEEVFLTST	61	80	P11853	Rotavirus A	HLA-DRB1*04:01
http://www.iedb.org/assay/12481908	33343002	TQEEVFLTSTLCLYYPTEAS	71	90	P11853	Rotavirus A	HLA-DRB1*15:01
http://www.iedb.org/assay/12481909	33343002	TQEEVFLTSTLCLYYPTEAS	71	90	P11853	Rotavirus A	HLA-DRB1*07:01
http://www.iedb.org/assay/12481910	33343002	TQEEVFLTSTLCLYYPTEAS	71	90	P11853	Rotavirus A	HLA-DRB1*04:01
http://www.iedb.org/assay/12481911	33343002	TQEEVFLTSTLCLYYPTEAS	71	90	P11853	Rotavirus A	HLA-DRB1*01:01
http://www.iedb.org/assay/12481912	33343002	LCLYYPTEASTQINDGDWKD	81	100	P11853	Rotavirus A	HLA-DRB1*15:01
http://www.iedb.org/assay/12481913	33343002	LCLYYPTEASTQINDGDWKD	81	100	P11853	Rotavirus A	HLA-DRB1*07:01
http://www.iedb.org/assay/12481914	33343002	LCLYYPTEASTQINDGDWKD	81	100	P11853	Rotavirus A	HLA-DRB1*04:01
http://www.iedb.org/assay/12481915	33343002	LCLYYPTEASTQINDGDWKD	81	100	P11853	Rotavirus A	HLA-DRB1*01:01
http://www.iedb.org/assay/12481917	33343002	TQINDGDWKDSLSQMFLTKG	91	110	P11853	Rotavirus A	HLA-DRB1*07:01
http://www.iedb.org/assay/12481921	33343002	SLSQMFLTKGWPTGSVYFKE	101	120	P11853	Rotavirus A	HLA-DRB1*07:01
http://www.iedb.org/assay/12481923	33343002	SLSQMFLTKGWPTGSVYFKE	101	120	P11853	Rotavirus A	HLA-DRB1*01:01
http://www.iedb.org/assay/12481924	33343002	WPTGSVYFKEYSSIVDFSVD	111	130	P11853	Rotavirus A	HLA-DRB1*15:01
http://www.iedb.org/assay/12481925	33343002	WPTGSVYFKEYSSIVDFSVD	111	130	P11853	Rotavirus A	HLA-DRB1*07:01
http://www.iedb.org/assay/12481926	33343002	WPTGSVYFKEYSSIVDFSVD	111	130	P11853	Rotavirus A	HLA-DRB1*04:01
http://www.iedb.org/assay/12481927	33343002	WPTGSVYFKEYSSIVDFSVD	111	130	P11853	Rotavirus A	HLA-DRB1*01:01
http://www.iedb.org/assay/12481928	33343002	YSSIVDFSVDPQLYCDYNLV	121	140	P11853	Rotavirus A	HLA-DRB1*15:01
http://www.iedb.org/assay/12481930	33343002	YSSIVDFSVDPQLYCDYNLV	121	140	P11853	Rotavirus A	HLA-DRB1*04:01
http://www.iedb.org/assay/12481931	33343002	YSSIVDFSVDPQLYCDYNLV	121	140	P11853	Rotavirus A	HLA-DRB1*01:01
http://www.iedb.org/assay/12481932	33343002	PQLYCDYNLVLMKYDQSLEL	131	150	P11853	Rotavirus A	HLA-DRB1*15:01
http://www.iedb.org/assay/12481933	33343002	PQLYCDYNLVLMKYDQSLEL	131	150	P11853	Rotavirus A	HLA-DRB1*07:01
http://www.iedb.org/assay/12481934	33343002	PQLYCDYNLVLMKYDQSLEL	131	150	P11853	Rotavirus A	HLA-DRB1*04:01
http://www.iedb.org/assay/12481938	33343002	LMKYDQSLELDMSELADLIL	141	160	P11853	Rotavirus A	HLA-DRB1*04:01
http://www.iedb.org/assay/12481940	33343002	DMSELADLILNEWLCNPMDV	151	170	P11853	Rotavirus A	HLA-DRB1*15:01
http://www.iedb.org/assay/12481943	33343002	DMSELADLILNEWLCNPMDV	151	170	P11853	Rotavirus A	HLA-DRB1*01:01
http://www.iedb.org/assay/12481944	33343002	NEWLCNPMDVTLYYYQQSGE	161	180	P11853	Rotavirus A	HLA-DRB1*15:01
http://www.iedb.org/assay/12481946	33343002	NEWLCNPMDVTLYYYQQSGE	161	180	P11853	Rotavirus A	HLA-DRB1*04:01
http://www.iedb.org/assay/12481951	33343002	TLYYYQQSGESNKWISMGSS	171	190	P11853	Rotavirus A	HLA-DRB1*01:01
http://www.iedb.org/assay/12481953	33343002	SNKWISMGSSCTVKVCPLNT	181	200	P11853	Rotavirus A	HLA-DRB1*07:01
http://www.iedb.org/assay/12481954	33343002	SNKWISMGSSCTVKVCPLNT	181	200	P11853	Rotavirus A	HLA-DRB1*04:01
http://www.iedb.org/assay/12481955	33343002	SNKWISMGSSCTVKVCPLNT	181	200	P11853	Rotavirus A	HLA-DRB1*01:01
http://www.iedb.org/assay/12481962	33343002	QTLGIGCQTTNVDSFEMIAE	201	220	P11853	Rotavirus A	HLA-DRB1*04:01
http://www.iedb.org/assay/12481964	33343002	NVDSFEMIAENEKLAIVDVV	211	230	P11853	Rotavirus A	HLA-DRB1*15:01
http://www.iedb.org/assay/12481965	33343002	NVDSFEMIAENEKLAIVDVV	211	230	P11853	Rotavirus A	HLA-DRB1*07:01
http://www.iedb.org/assay/12481966	33343002	NVDSFEMIAENEKLAIVDVV	211	230	P11853	Rotavirus A	HLA-DRB1*04:01
http://www.iedb.org/assay/12481967	33343002	NVDSFEMIAENEKLAIVDVV	211	230	P11853	Rotavirus A	HLA-DRB1*01:01
http://www.iedb.org/assay/12481971	33343002	NEKLAIVDVVDGINHKINLT	221	240	P11853	Rotavirus A	HLA-DRB1*01:01
http://www.iedb.org/assay/12481973	33343002	DGINHKINLTTTTCTIRNCK	231	250	P11853	Rotavirus A	HLA-DRB1*07:01
http://www.iedb.org/assay/12481974	33343002	DGINHKINLTTTTCTIRNCK	231	250	P11853	Rotavirus A	HLA-DRB1*04:01
http://www.iedb.org/assay/12481979	33343002	TTTCTIRNCKKLGPRENVAV	241	260	P11853	Rotavirus A	HLA-DRB1*01:01
http://www.iedb.org/assay/12481980	33343002	KLGPRENVAVIQVGGSNVLD	251	270	P11853	Rotavirus A	HLA-DRB1*15:01
http://www.iedb.org/assay/12481981	33343002	KLGPRENVAVIQVGGSNVLD	251	270	P11853	Rotavirus A	HLA-DRB1*07:01
http://www.iedb.org/assay/12481982	33343002	KLGPRENVAVIQVGGSNVLD	251	270	P11853	Rotavirus A	HLA-DRB1*04:01
http://www.iedb.org/assay/12481983	33343002	KLGPRENVAVIQVGGSNVLD	251	270	P11853	Rotavirus A	HLA-DRB1*01:01
http://www.iedb.org/assay/12481990	33343002	ITADPTTNPQTERMMRVNWK	271	290	P11853	Rotavirus A	HLA-DRB1*04:01
http://www.iedb.org/assay/12481991	33343002	ITADPTTNPQTERMMRVNWK	271	290	P11853	Rotavirus A	HLA-DRB1*01:01
http://www.iedb.org/assay/12481992	33343002	DYINQIVQVMSKRSRSLNSA	301	320	P11853	Rotavirus A	HLA-DRB1*15:01
http://www.iedb.org/assay/12481993	33343002	DYINQIVQVMSKRSRSLNSA	301	320	P11853	Rotavirus A	HLA-DRB1*07:01
http://www.iedb.org/assay/12481994	33343002	DYINQIVQVMSKRSRSLNSA	301	320	P11853	Rotavirus A	HLA-DRB1*04:01
http://www.iedb.org/assay/12481995	33343002	DYINQIVQVMSKRSRSLNSA	301	320	P11853	Rotavirus A	HLA-DRB1*01:01
http://www.iedb.org/assay/12949793	33744048	MDLFMRIFTIGTVTL	1	15	P0DTC3	Severe acute respiratory syndrome coronavirus 2	HLA-DRB1*01:01
http://www.iedb.org/assay/12949794	33744048	MDLFMRIFTIGTVTL	1	15	P0DTC3	Severe acute respiratory syndrome coronavirus 2	HLA-DRB1*04:01
http://www.iedb.org/assay/12949795	33744048	MDLFMRIFTIGTVTL	1	15	P0DTC3	Severe acute respiratory syndrome coronavirus 2	HLA-DRB1*15:01
http://www.iedb.org/assay/12949805	33744048	TRFQTLLALHRSYLT	236	250	P0DTC2	Severe acute respiratory syndrome coronavirus 2	HLA-DRB1*01:01
http://www.iedb.org/assay/12949806	33744048	TRFQTLLALHRSYLT	236	250	P0DTC2	Severe acute respiratory syndrome coronavirus 2	HLA-DRB1*04:01
http://www.iedb.org/assay/12949807	33744048	TRFQTLLALHRSYLT	236	250	P0DTC2	Severe acute respiratory syndrome coronavirus 2	HLA-DRB1*15:01
http://www.iedb.org/assay/12949814	33744048	YFTSDYYQLYSTQLS	206	220	P0DTC3	Severe acute respiratory syndrome coronavirus 2	HLA-DRB1*01:01
http://www.iedb.org/assay/12949815	33744048	YFTSDYYQLYSTQLS	206	220	P0DTC3	Severe acute respiratory syndrome coronavirus 2	HLA-DRB1*04:01
http://www.iedb.org/assay/12949817	33744048	IWLGFIAGLIAIVMV	1216	1230	P0DTC2	Severe acute respiratory syndrome coronavirus 2	HLA-DRB1*01:01
http://www.iedb.org/assay/12949818	33744048	IWLGFIAGLIAIVMV	1216	1230	P0DTC2	Severe acute respiratory syndrome coronavirus 2	HLA-DRB1*04:01
http://www.iedb.org/assay/12949826	33744048	TQDLFLPFFSNVTWF	51	65	P0DTC2	Severe acute respiratory syndrome coronavirus 2	HLA-DRB1*01:01
http://www.iedb.org/assay/12949827	33744048	TQDLFLPFFSNVTWF	51	65	P0DTC2	Severe acute respiratory syndrome coronavirus 2	HLA-DRB1*04:01
http://www.iedb.org/assay/12949828	33744048	TQDLFLPFFSNVTWF	51	65	P0DTC2	Severe acute respiratory syndrome coronavirus 2	HLA-DRB1*15:01
http://www.iedb.org/assay/1316443	9724784	LQVPSPSMGRDIKVQFQSGG	51	70	P31952	Mycobacterium tuberculosis	HLA-DRB1*03:01
http://www.iedb.org/assay/1316453	9724784	ANRAVKPTGSAAIGLSMAGS	151	170	P31952	Mycobacterium tuberculosis	HLA-DRB1*03:01
http://www.iedb.org/assay/1316454	9724784	AAIGLSMAGSSAMILAAYHP	161	180	P31952	Mycobacterium tuberculosis	HLA-DRB1*03:01
http://www.iedb.org/assay/1316455	9724784	SAMILAAYHPQQFIYAGSLS	171	190	P31952	Mycobacterium tuberculosis	HLA-DRB1*03:01
http://www.iedb.org/assay/1316456	9724784	QQFIYAGSLSALLDPSQGMG	181	200	P31952	Mycobacterium tuberculosis	HLA-DRB1*03:01
http://www.iedb.org/assay/1316468	9724784	THSWEYWGAQLNAMKGDLQS	301	320	P31952	Mycobacterium tuberculosis	HLA-DRB1*03:01
http://www.iedb.org/assay/1345841	7690794	GACPKYVKQNTLKLATGMR	303	321	P11133	Influenza A virus	HLA-DRB1*04:01
http://www.iedb.org/assay/1345843	7690794	GACPKYVKQNTLKLAT	303	318	P11133	Influenza A virus	HLA-DRB1*04:01
http://www.iedb.org/assay/1345844	7690794	GACPKYVKQNTLKLA	303	317	P11133	Influenza A virus	HLA-DRB1*04:01
http://www.iedb.org/assay/1345845	7690794	GACPKYVKQNTLKL	303	316	P11133	Influenza A virus	HLA-DRB1*04:01
http://www.iedb.org/assay/1345848	7690794	PKYVKQNTLKLATGMR	306	321	P11133	Influenza A virus	HLA-DRB1*04:01
http://www.iedb.org/assay/1345849	7690794	KYVKQNTLKLATGMR	307	321	P11133	Influenza A virus	HLA-DRB1*04:01
http://www.iedb.org/assay/1345850	7690794	YVKQNTLKLATGMR	308	321	P11133	Influenza A virus	HLA-DRB1*04:01
http://www.iedb.org/assay/1349601	11327311	GWSPQAQGVLT	76	86	P12934	Hepatitis B virus	HLA-DRB1*04:05
http://www.iedb.org/assay/1350311	9831134	QAGFFLLTRILTIPQSLD	179	196	P03142	Hepatitis B virus	HLA-DRB1*04:01
http://www.iedb.org/assay/1350312	9831134	QAGFFLLTRILTIPQSLD	179	196	P03142	Hepatitis B virus	HLA-DRB1*04:04
http://www.iedb.org/assay/1350317	9831134	QAGFFLLTRILTIPQSLD	179	196	P03142	Hepatitis B virus	HLA-DRB1*04:01
http://www.iedb.org/assay/1350320	9831134	QAGFFLLTRILTIPQSLD	179	196	P03142	Hepatitis B virus	HLA-DRB1*04:04
http://www.iedb.org/assay/1350338	9831134	QAGFFLLTRILTIPQSLD	179	196	P03142	Hepatitis B virus	HLA-DRB1*04:01
http://www.iedb.org/assay/1350340	9831134	QAGFFLLTRILTIPQSLD	179	196	P03142	Hepatitis B virus	HLA-DRB1*04:04
http://www.iedb.org/assay/1350604	9831134	QAGFFLLTRILTIPQSLD	179	196	P03142	Hepatitis B virus	HLA-DRB1*04:01
http://www.iedb.org/assay/1350605	9831134	QAGFFLLTRILTIPQSLD	179	196	P03142	Hepatitis B virus	HLA-DRB1*04:04
http://www.iedb.org/assay/1350805	9831134	QAGFFLLTRILTIPQSLD	179	196	P03142	Hepatitis B virus	HLA-DRB1*04:01
http://www.iedb.org/assay/1350806	9831134	QAGFFLLTRILTIPQSLD	179	196	P03142	Hepatitis B virus	HLA-DRB1*04:04
http://www.iedb.org/assay/1350836	9328787	LFAAFPSFAGLRPTFDTRLM	21	40	P0A5B7	Mycobacterium tuberculosis	HLA-DRB1*15:01
http://www.iedb.org/assay/1350837	9328787	LFAAFPSFAGLRPTFDTRLM	21	40	P0A5B7	Mycobacterium tuberculosis	HLA-DRB1*09:01
http://www.iedb.org/assay/1350838	9328787	LFAAFPSFAGLRPTFDTRLM	21	40	P0A5B7	Mycobacterium tuberculosis	HLA-DRB1*16:02
http://www.iedb.org/assay/1350839	9328787	LFAAFPSFAGLRPTFDTRLM	21	40	P0A5B7	Mycobacterium tuberculosis	HLA-DRB1*01:01
http://www.iedb.org/assay/1350842	9328787	LFAAFPSFAGLRPTFDTRLM	21	40	P0A5B7	Mycobacterium tuberculosis	HLA-DRB1*04:01
http://www.iedb.org/assay/1350843	9328787	LFAAFPSFAGLRPTFDTRLM	21	40	P0A5B7	Mycobacterium tuberculosis	HLA-DRB1*14:02
http://www.iedb.org/assay/1376501	1375272	GPLKAEIAQRLE	18	29	P03485	Influenza A virus	HLA-DRB1*01:01
http://www.iedb.org/assay/1380877	17387166	MATTLPVQRHPRSLFPEFSE	1	20	P0A5B7	Mycobacterium tuberculosis	HLA-DRB1*01:01
http://www.iedb.org/assay/1380878	17387166	MATTLPVQRHPRSLFPEFSE	1	20	P0A5B7	Mycobacterium tuberculosis	HLA-DRB1*15:01
http://www.iedb.org/assay/1381042	17387166	PRSLFPEFSELFAAFPSFAG	11	30	P0A5B7	Mycobacterium tuberculosis	HLA-DRB1*01:01
http://www.iedb.org/assay/1381043	17387166	PRSLFPEFSELFAAFPSFAG	11	30	P0A5B7	Mycobacterium tuberculosis	HLA-DRB1*15:01
http://www.iedb.org/assay/1381047	17387166	PRSLFPEFSELFAAFPSFAG	11	30	P0A5B7	Mycobacterium tuberculosis	HLA-DRB1*13:01
http://www.iedb.org/assay/1381048	17387166	LFAAFPSFAGLRPTFDTRLM	21	40	P0A5B7	Mycobacterium tuberculosis	HLA-DRB1*15:01
http://www.iedb.org/assay/1381051	17387166	LFAAFPSFAGLRPTFDTRLM	21	40	P0A5B7	Mycobacterium tuberculosis	HLA-DRB1*01:01
http://www.iedb.org/assay/1381053	17387166	LFAAFPSFAGLRPTFDTRLM	21	40	P0A5B7	Mycobacterium tuberculosis	HLA-DRB1*13:01
http://www.iedb.org/assay/1381062	17387166	LRPTFDTRLMRLEDEMKEGR	31	50	P0A5B7	Mycobacterium tuberculosis	HLA-DRB1*01:01
http://www.iedb.org/assay/1381063	17387166	LRPTFDTRLMRLEDEMKEGR	31	50	P0A5B7	Mycobacterium tuberculosis	HLA-DRB1*15:01
http://www.iedb.org/assay/1381064	17387166	LRPTFDTRLMRLEDEMKEGR	31	50	P0A5B7	Mycobacterium tuberculosis	HLA-DRB1*13:01
http://www.iedb.org/assay/1381065	17387166	RLEDEMKEGRYEVRAELPGV	41	60	P0A5B7	Mycobacterium tuberculosis	HLA-DRB1*01:01
http://www.iedb.org/assay/1381066	17387166	RLEDEMKEGRYEVRAELPGV	41	60	P0A5B7	Mycobacterium tuberculosis	HLA-DRB1*15:01
http://www.iedb.org/assay/1381067	17387166	RLEDEMKEGRYEVRAELPGV	41	60	P0A5B7	Mycobacterium tuberculosis	HLA-DRB1*13:01
http://www.iedb.org/assay/1381068	17387166	YEVRAELPGVDPDKDVDIMV	51	70	P0A5B7	Mycobacterium tuberculosis	HLA-DRB1*01:01
http://www.iedb.org/assay/1381069	17387166	YEVRAELPGVDPDKDVDIMV	51	70	P0A5B7	Mycobacterium tuberculosis	HLA-DRB1*15:01
http://www.iedb.org/assay/1381070	17387166	YEVRAELPGVDPDKDVDIMV	51	70	P0A5B7	Mycobacterium tuberculosis	HLA-DRB1*13:01
http://www.iedb.org/assay/1381071	17387166	DPDKDVDIMVRDGQLTIKAE	61	80	P0A5B7	Mycobacterium tuberculosis	HLA-DRB1*01:01
http://www.iedb.org/assay/1381072	17387166	DPDKDVDIMVRDGQLTIKAE	61	80	P0A5B7	Mycobacterium tuberculosis	HLA-DRB1*15:01
http://www.iedb.org/assay/1381073	17387166	DPDKDVDIMVRDGQLTIKAE	61	80	P0A5B7	Mycobacterium tuberculosis	HLA-DRB1*13:01
http://www.iedb.org/assay/1381074	17387166	RDGQLTIKAERTEQKDFDGR	71	90	P0A5B7	Mycobacterium tuberculosis	HLA-DRB1*01:01
http://www.iedb.org/assay/1381075	17387166	RDGQLTIKAERTEQKDFDGR	71	90	P0A5B7	Mycobacterium tuberculosis	HLA-DRB1*15:01
http://www.iedb.org/assay/1381077	17387166	RTEQKDFDGRSEFAYGSFVR	81	100	P0A5B7	Mycobacterium tuberculosis	HLA-DRB1*01:01
http://www.iedb.org/assay/1381078	17387166	RTEQKDFDGRSEFAYGSFVR	81	100	P0A5B7	Mycobacterium tuberculosis	HLA-DRB1*15:01
http://www.iedb.org/assay/1381080	17387166	SEFAYGSFVRTVSLPVGADE	91	110	P0A5B7	Mycobacterium tuberculosis	HLA-DRB1*01:01
http://www.iedb.org/assay/1381081	17387166	SEFAYGSFVRTVSLPVGADE	91	110	P0A5B7	Mycobacterium tuberculosis	HLA-DRB1*15:01
http://www.iedb.org/assay/1381082	17387166	SEFAYGSFVRTVSLPVGADE	91	110	P0A5B7	Mycobacterium tuberculosis	HLA-DRB1*13:01
http://www.iedb.org/assay/1381087	17387166	DDIKATYDKGILTVSVAVSE	111	130	P0A5B7	Mycobacterium tuberculosis	HLA-DRB1*15:01
http://www.iedb.org/assay/1382103	9129979	EVDMTPADAL	431	440	P68335	Human alphaherpesvirus 2	HLA-DQA1*05:01/DQB1*02:01
http://www.iedb.org/assay/1382114	9129979	VDMTPADAL	432	440	P68335	Human alphaherpesvirus 2	HLA-DQA1*05:01/DQB1*02:01
http://www.iedb.org/assay/1382115	9129979	EVDMTPADA	431	439	P68335	Human alphaherpesvirus 2	HLA-DQA1*05:01/DQB1*02:01
http://www.iedb.org/assay/1382116	9129979	EVDMTPAD	431	438	P68335	Human alphaherpesvirus 2	HLA-DQA1*05:01/DQB1*02:01
http://www.iedb.org/assay/1383264	10700463	PAPQAPYQGYQEPPAPQAPY	741	760	P03204	Human gammaherpesvirus 4	HLA-DRB1*01:01
http://www.iedb.org/assay/1383265	10700463	PAPQAPYQGYQEPPAPQAPY	741	760	P03204	Human gammaherpesvirus 4	HLA-DRB1*04:01
http://www.iedb.org/assay/1383272	10700463	PAPQAPYQGYQEPPAPQAPY	741	760	P03204	Human gammaherpesvirus 4	HLA-DRB1*04:04
http://www.iedb.org/assay/1383273	10700463	PAPQAPYQGYQEPPAPQAPY	741	760	P03204	Human gammaherpesvirus 4	HLA-DRB1*11:01
http://www.iedb.org/assay/1383397	9759873	LVAPRMSFLSAGQ	393	405	P68335	Human alphaherpesvirus 2	HLA-DRB1*04:02
http://www.iedb.org/assay/1383402	9759873	LVAPRMSFLSAGQ	393	405	P68335	Human alphaherpesvirus 2	HLA-DRB1*13:01
http://www.iedb.org/assay/1383403	9759873	LVAPRMSFLSAGQ	393	405	P68335	Human alphaherpesvirus 2	HLA-DRB1*13:03
http://www.iedb.org/assay/1383404	9759873	LVAPRMSFLSAGQ	393	405	P68335	Human alphaherpesvirus 2	HLA-DRB1*11:02
http://www.iedb.org/assay/1383405	9759873	LVAPRMSFLSAGQ	393	405	P68335	Human alphaherpesvirus 2	HLA-DRB1*11:03
http://www.iedb.org/assay/1383437	9759873	LVAPRMSFLSA	393	403	P68335	Human alphaherpesvirus 2	HLA-DRB1*11:02
http://www.iedb.org/assay/1383438	9759873	LVAPRMSFLSA	393	403	P68335	Human alphaherpesvirus 2	HLA-DRB1*13:03
http://www.iedb.org/assay/1383439	9759873	LVAPRMSFLSA	393	403	P68335	Human alphaherpesvirus 2	HLA-DRB1*04:02
http://www.iedb.org/assay/1397403	17471168	RDGVRRPQKRPSCIGCKGT	67	85	Q777E1	Human gammaherpesvirus 4	HLA-DRB1*01:01
http://www.iedb.org/assay/1397404	17471168	NPKFENIAEGLRALLARSHVERTTDE	475	500	Q777E1	Human gammaherpesvirus 4	HLA-DRB1*01:01
http://www.iedb.org/assay/1397405	17471168	KTSLYNLRRGTALAIPQCRLTPLSRL	514	539	Q777E1	Human gammaherpesvirus 4	HLA-DRB1*01:01
http://www.iedb.org/assay/1397406	17471168	PQCRLTPLSRLPFGMAPGPGPQPG	529	552	Q777E1	Human gammaherpesvirus 4	HLA-DRB1*01:01
http://www.iedb.org/assay/1397407	17471168	FAEVLKDAIKDLVMTKPAPTCNIR	571	594	Q777E1	Human gammaherpesvirus 4	HLA-DRB1*01:01
http://www.iedb.org/assay/1397408	17471168	IIFIFRRDLLCPLGAL	68	83	Q777A4	Human gammaherpesvirus 4	HLA-DRB1*01:01
http://www.iedb.org/assay/1397409	17471168	ALWNLHGQALFLGIVL	96	111	Q777A4	Human gammaherpesvirus 4	HLA-DRB1*01:01
http://www.iedb.org/assay/1397414	17471168	RPFFHPVGEADYFEYHQEGGPDGEPD	403	428	Q777E1	Human gammaherpesvirus 4	HLA-DRB1*01:01
http://www.iedb.org/assay/1397416	17471168	LPPWFPPMVEGAAAEGDDG	606	624	Q777E1	Human gammaherpesvirus 4	HLA-DRB1*01:01
http://www.iedb.org/assay/1397418	17471168	AILIWMYYHGQRHSDEH	179	195	Q777A4	Human gammaherpesvirus 4	HLA-DRB1*01:01
http://www.iedb.org/assay/1397423	17471168	IIFIFRRDLLCPLGAL	68	83	Q777A4	Human gammaherpesvirus 4	HLA-DRB1*03:01
http://www.iedb.org/assay/1397429	17471168	NPKFENIAEGLRALLARSHVERTTDE	475	500	Q777E1	Human gammaherpesvirus 4	HLA-DRB1*03:01
http://www.iedb.org/assay/1397432	17471168	FAEVLKDAIKDLVMTKPAPTCNIR	571	594	Q777E1	Human gammaherpesvirus 4	HLA-DRB1*03:01
http://www.iedb.org/assay/1397435	17471168	AILIWMYYHGQRHSDEH	179	195	Q777A4	Human gammaherpesvirus 4	HLA-DRB1*03:01
http://www.iedb.org/assay/1397442	17471168	NPKFENIAEGLRALLARSHVERTTDE	475	500	Q777E1	Human gammaherpesvirus 4	HLA-DRB1*04:01
http://www.iedb.org/assay/1397443	17471168	KTSLYNLRRGTALAIPQCRLTPLSRL	514	539	Q777E1	Human gammaherpesvirus 4	HLA-DRB1*04:01
http://www.iedb.org/assay/1397447	17471168	RDGVRRPQKRPSCIGCKGT	67	85	Q777E1	Human gammaherpesvirus 4	HLA-DRB1*04:01
http://www.iedb.org/assay/1397450	17471168	PQCRLTPLSRLPFGMAPGPGPQPG	529	552	Q777E1	Human gammaherpesvirus 4	HLA-DRB1*04:01
http://www.iedb.org/assay/1397451	17471168	FAEVLKDAIKDLVMTKPAPTCNIR	571	594	Q777E1	Human gammaherpesvirus 4	HLA-DRB1*04:01
http://www.iedb.org/assay/1397454	17471168	IIFIFRRDLLCPLGAL	68	83	Q777A4	Human gammaherpesvirus 4	HLA-DRB1*04:01
http://www.iedb.org/assay/1397465	17471168	NPKFENIAEGLRALLARSHVERTTDE	475	500	Q777E1	Human gammaherpesvirus 4	HLA-DRB1*07:01
http://www.iedb.org/assay/1397466	17471168	KTSLYNLRRGTALAIPQCRLTPLSRL	514	539	Q777E1	Human gammaherpesvirus 4	HLA-DRB1*07:01
http://www.iedb.org/assay/1397467	17471168	PQCRLTPLSRLPFGMAPGPGPQPG	529	552	Q777E1	Human gammaherpesvirus 4	HLA-DRB1*07:01
http://www.iedb.org/assay/1397468	17471168	FAEVLKDAIKDLVMTKPAPTCNIR	571	594	Q777E1	Human gammaherpesvirus 4	HLA-DRB1*07:01
http://www.iedb.org/assay/1397469	17471168	IIFIFRRDLLCPLGAL	68	83	Q777A4	Human gammaherpesvirus 4	HLA-DRB1*07:01
http://www.iedb.org/assay/1397470	17471168	ALWNLHGQALFLGIVL	96	111	Q777A4	Human gammaherpesvirus 4	HLA-DRB1*07:01
http://www.iedb.org/assay/1397474	17471168	RPFFHPVGEADYFEYHQEGGPDGEPD	403	428	Q777E1	Human gammaherpesvirus 4	HLA-DRB1*07:01
http://www.iedb.org/assay/1397486	17471168	DGGRRKKGGWFGKHRGQGGSNP	455	476	Q777E1	Human gammaherpesvirus 4	HLA-DRB1*11:01
http://www.iedb.org/assay/1397487	17471168	NPKFENIAEGLRALLARSHVERTTDE	475	500	Q777E1	Human gammaherpesvirus 4	HLA-DRB1*11:01
http://www.iedb.org/assay/1397488	17471168	KTSLYNLRRGTALAIPQCRLTPLSRL	514	539	Q777E1	Human gammaherpesvirus 4	HLA-DRB1*11:01
http://www.iedb.org/assay/1397489	17471168	PQCRLTPLSRLPFGMAPGPGPQPG	529	552	Q777E1	Human gammaherpesvirus 4	HLA-DRB1*11:01
http://www.iedb.org/assay/1397490	17471168	IIFIFRRDLLCPLGAL	68	83	Q777A4	Human gammaherpesvirus 4	HLA-DRB1*11:01
http://www.iedb.org/assay/1397496	17471168	FAEVLKDAIKDLVMTKPAPTCNIR	571	594	Q777E1	Human gammaherpesvirus 4	HLA-DRB1*11:01
http://www.iedb.org/assay/1397497	17471168	LPPWFPPMVEGAAAEGDDG	606	624	Q777E1	Human gammaherpesvirus 4	HLA-DRB1*11:01
http://www.iedb.org/assay/1397508	17471168	PQCRLTPLSRLPFGMAPGPGPQPG	529	552	Q777E1	Human gammaherpesvirus 4	HLA-DRB1*13:01
http://www.iedb.org/assay/1397513	17471168	NPKFENIAEGLRALLARSHVERTTDE	475	500	Q777E1	Human gammaherpesvirus 4	HLA-DRB1*13:01
http://www.iedb.org/assay/1397514	17471168	KTSLYNLRRGTALAIPQCRLTPLSRL	514	539	Q777E1	Human gammaherpesvirus 4	HLA-DRB1*13:01
http://www.iedb.org/assay/1397526	17471168	NPKFENIAEGLRALLARSHVERTTDE	475	500	Q777E1	Human gammaherpesvirus 4	HLA-DRB1*15:01
http://www.iedb.org/assay/1397527	17471168	KTSLYNLRRGTALAIPQCRLTPLSRL	514	539	Q777E1	Human gammaherpesvirus 4	HLA-DRB1*15:01
http://www.iedb.org/assay/1397528	17471168	IIFIFRRDLLCPLGAL	68	83	Q777A4	Human gammaherpesvirus 4	HLA-DRB1*15:01
http://www.iedb.org/assay/1397529	17471168	ALWNLHGQALFLGIVL	96	111	Q777A4	Human gammaherpesvirus 4	HLA-DRB1*15:01
http://www.iedb.org/assay/1397530	17471168	AILIWMYYHGQRHSDEH	179	195	Q777A4	Human gammaherpesvirus 4	HLA-DRB1*15:01
http://www.iedb.org/assay/1397531	17471168	DPHLPTLLLGSSGSGGDDDDPHGPVQLSYYD	356	386	Q777A4	Human gammaherpesvirus 4	HLA-DRB1*15:01
http://www.iedb.org/assay/1397535	17471168	RDGVRRPQKRPSCIGCKGT	67	85	Q777E1	Human gammaherpesvirus 4	HLA-DRB1*15:01
http://www.iedb.org/assay/1397538	17471168	PQCRLTPLSRLPFGMAPGPGPQPG	529	552	Q777E1	Human gammaherpesvirus 4	HLA-DRB1*15:01
http://www.iedb.org/assay/1397539	17471168	FAEVLKDAIKDLVMTKPAPTCNIR	571	594	Q777E1	Human gammaherpesvirus 4	HLA-DRB1*15:01
http://www.iedb.org/assay/1397547	17471168	IIFIFRRDLLCPLGAL	68	83	Q777A4	Human gammaherpesvirus 4	HLA-DRB3*01:01
http://www.iedb.org/assay/1397577	17471168	RPFFHPVGEADYFEYHQEGGPDGEPD	403	428	Q777E1	Human gammaherpesvirus 4	HLA-DRB3*01:01
http://www.iedb.org/assay/1397594	17471168	NPKFENIAEGLRALLARSHVERTTDE	475	500	Q777E1	Human gammaherpesvirus 4	HLA-DRB4*01:01
http://www.iedb.org/assay/1397595	17471168	KTSLYNLRRGTALAIPQCRLTPLSRL	514	539	Q777E1	Human gammaherpesvirus 4	HLA-DRB4*01:01
http://www.iedb.org/assay/1397596	17471168	IIFIFRRDLLCPLGAL	68	83	Q777A4	Human gammaherpesvirus 4	HLA-DRB4*01:01
http://www.iedb.org/assay/1397597	17471168	AILIWMYYHGQRHSDEH	179	195	Q777A4	Human gammaherpesvirus 4	HLA-DRB4*01:01
http://www.iedb.org/assay/1397602	17471168	PQCRLTPLSRLPFGMAPGPGPQPG	529	552	Q777E1	Human gammaherpesvirus 4	HLA-DRB4*01:01
http://www.iedb.org/assay/1397614	17471168	RDGVRRPQKRPSCIGCKGT	67	85	Q777E1	Human gammaherpesvirus 4	HLA-DRB5*01:01
http://www.iedb.org/assay/1397615	17471168	NPKFENIAEGLRALLARSHVERTTDE	475	500	Q777E1	Human gammaherpesvirus 4	HLA-DRB5*01:01
http://www.iedb.org/assay/1397616	17471168	KTSLYNLRRGTALAIPQCRLTPLSRL	514	539	Q777E1	Human gammaherpesvirus 4	HLA-DRB5*01:01
http://www.iedb.org/assay/1397617	17471168	PQCRLTPLSRLPFGMAPGPGPQPG	529	552	Q777E1	Human gammaherpesvirus 4	HLA-DRB5*01:01
http://www.iedb.org/assay/1397618	17471168	AILIWMYYHGQRHSDEH	179	195	Q777A4	Human gammaherpesvirus 4	HLA-DRB5*01:01
http://www.iedb.org/assay/1397622	17471168	RPFFHPVGEADYFEYHQEGGPDGEPD	403	428	Q777E1	Human gammaherpesvirus 4	HLA-DRB5*01:01
http://www.iedb.org/assay/1397624	17471168	FAEVLKDAIKDLVMTKPAPTCNIR	571	594	Q777E1	Human gammaherpesvirus 4	HLA-DRB5*01:01
http://www.iedb.org/assay/1397626	17471168	EHDLERGPPGPRRPP	2	16	Q777A4	Human gammaherpesvirus 4	HLA-DRB5*01:01
http://www.iedb.org/assay/1397628	17471168	ALWNLHGQALFLGIVL	96	111	Q777A4	Human gammaherpesvirus 4	HLA-DRB5*01:01
http://www.iedb.org/assay/1486257	16236123	NNNWLKKFTEMTNACKGMEW	1099	1118	Q86887	Enterovirus B	HLA-DRB1*04:01
http://www.iedb.org/assay/1486258	16236123	NNNWLKKFTEMTNACKGMEW	1099	1118	Q86887	Enterovirus B	HLA-DRB1*03:01
http://www.iedb.org/assay/1486259	16236123	NNNWLKKFTEMTNACKGMEW	1099	1118	Q86887	Enterovirus B	HLA-DQA1*05:01/DQB1*02:01
http://www.iedb.org/assay/1486260	16236123	NNNWLKKFTEMTNACKGMEW	1099	1118	Q86887	Enterovirus B	HLA-DQA1*03:01/DQB1*03:02
http://www.iedb.org/assay/1486261	16236123	TEMTNACKGMEWIAVKIQKF	1107	1126	Q86887	Enterovirus B	HLA-DRB1*04:01
http://www.iedb.org/assay/1486262	16236123	TEMTNACKGMEWIAVKIQKF	1107	1126	Q86887	Enterovirus B	HLA-DRB1*03:01
http://www.iedb.org/assay/1486263	16236123	TEMTNACKGMEWIAVKIQKF	1107	1126	Q86887	Enterovirus B	HLA-DQA1*05:01/DQB1*02:01
http://www.iedb.org/assay/1486264	16236123	TEMTNACKGMEWIAVKIQKF	1107	1126	Q86887	Enterovirus B	HLA-DQA1*03:01/DQB1*03:02
http://www.iedb.org/assay/1486265	16236123	GMEWIAVKIQKFIEWLKVKI	1115	1134	Q86887	Enterovirus B	HLA-DRB1*04:01
http://www.iedb.org/assay/1486266	16236123	GMEWIAVKIQKFIEWLKVKI	1115	1134	Q86887	Enterovirus B	HLA-DRB1*03:01
http://www.iedb.org/assay/1486267	16236123	GMEWIAVKIQKFIEWLKVKI	1115	1134	Q86887	Enterovirus B	HLA-DQA1*05:01/DQB1*02:01
http://www.iedb.org/assay/1486268	16236123	GMEWIAVKIQKFIEWLKVKI	1115	1134	Q86887	Enterovirus B	HLA-DQA1*03:01/DQB1*03:02
http://www.iedb.org/assay/1486269	16236123	IQKFIEWLKVKILPEVKEKH	1123	1142	Q86887	Enterovirus B	HLA-DRB1*04:01
http://www.iedb.org/assay/1486270	16236123	IQKFIEWLKVKILPEVKEKH	1123	1142	Q86887	Enterovirus B	HLA-DRB1*03:01
http://www.iedb.org/assay/1486271	16236123	IQKFIEWLKVKILPEVKEKH	1123	1142	Q86887	Enterovirus B	HLA-DQA1*05:01/DQB1*02:01
http://www.iedb.org/assay/1486272	16236123	IQKFIEWLKVKILPEVKEKH	1123	1142	Q86887	Enterovirus B	HLA-DQA1*03:01/DQB1*03:02
http://www.iedb.org/assay/1486273	16236123	KVKILPEVKEKHEFLNRLKQ	1131	1150	Q86887	Enterovirus B	HLA-DRB1*04:01
http://www.iedb.org/assay/1486274	16236123	KVKILPEVKEKHEFLNRLKQ	1131	1150	Q86887	Enterovirus B	HLA-DRB1*03:01
http://www.iedb.org/assay/1486275	16236123	KVKILPEVKEKHEFLNRLKQ	1131	1150	Q86887	Enterovirus B	HLA-DQA1*05:01/DQB1*02:01
http://www.iedb.org/assay/1486276	16236123	KVKILPEVKEKHEFLNRLKQ	1131	1150	Q86887	Enterovirus B	HLA-DQA1*03:01/DQB1*03:02
http://www.iedb.org/assay/1486277	16236123	KEKHEFLNRLKQLPLLESQI	1139	1158	Q86887	Enterovirus B	HLA-DRB1*04:01
http://www.iedb.org/assay/1486278	16236123	KEKHEFLNRLKQLPLLESQI	1139	1158	Q86887	Enterovirus B	HLA-DRB1*03:01
http://www.iedb.org/assay/1486279	16236123	KEKHEFLNRLKQLPLLESQI	1139	1158	Q86887	Enterovirus B	HLA-DQA1*05:01/DQB1*02:01
http://www.iedb.org/assay/1486280	16236123	KEKHEFLNRLKQLPLLESQI	1139	1158	Q86887	Enterovirus B	HLA-DQA1*03:01/DQB1*03:02
http://www.iedb.org/assay/1486281	16236123	RLKQLPLLESQIATIEQSAP	1147	1166	Q86887	Enterovirus B	HLA-DRB1*04:01
http://www.iedb.org/assay/1486282	16236123	RLKQLPLLESQIATIEQSAP	1147	1166	Q86887	Enterovirus B	HLA-DRB1*03:01
http://www.iedb.org/assay/1486283	16236123	RLKQLPLLESQIATIEQSAP	1147	1166	Q86887	Enterovirus B	HLA-DQA1*05:01/DQB1*02:01
http://www.iedb.org/assay/1486284	16236123	RLKQLPLLESQIATIEQSAP	1147	1166	Q86887	Enterovirus B	HLA-DQA1*03:01/DQB1*03:02
http://www.iedb.org/assay/1486285	16236123	ESQIATIEQSAPSQSDQEQL	1155	1174	Q86887	Enterovirus B	HLA-DRB1*04:01
http://www.iedb.org/assay/1486286	16236123	ESQIATIEQSAPSQSDQEQL	1155	1174	Q86887	Enterovirus B	HLA-DRB1*03:01
http://www.iedb.org/assay/1486287	16236123	ESQIATIEQSAPSQSDQEQL	1155	1174	Q86887	Enterovirus B	HLA-DQA1*05:01/DQB1*02:01
http://www.iedb.org/assay/1486288	16236123	ESQIATIEQSAPSQSDQEQL	1155	1174	Q86887	Enterovirus B	HLA-DQA1*03:01/DQB1*03:02
http://www.iedb.org/assay/1486289	16236123	QSAPSQSDQEQLFSNVQYFA	1163	1182	Q86887	Enterovirus B	HLA-DRB1*04:01
http://www.iedb.org/assay/1486290	16236123	QSAPSQSDQEQLFSNVQYFA	1163	1182	Q86887	Enterovirus B	HLA-DRB1*03:01
http://www.iedb.org/assay/1486291	16236123	QSAPSQSDQEQLFSNVQYFA	1163	1182	Q86887	Enterovirus B	HLA-DQA1*05:01/DQB1*02:01
http://www.iedb.org/assay/1486292	16236123	QSAPSQSDQEQLFSNVQYFA	1163	1182	Q86887	Enterovirus B	HLA-DQA1*03:01/DQB1*03:02
http://www.iedb.org/assay/1486293	16236123	QEQLFSNVQYFAHYCRKYAP	1171	1190	Q86887	Enterovirus B	HLA-DRB1*04:01
http://www.iedb.org/assay/1486294	16236123	QEQLFSNVQYFAHYCRKYAP	1171	1190	Q86887	Enterovirus B	HLA-DRB1*03:01
http://www.iedb.org/assay/1486295	16236123	QEQLFSNVQYFAHYCRKYAP	1171	1190	Q86887	Enterovirus B	HLA-DQA1*05:01/DQB1*02:01
http://www.iedb.org/assay/1486296	16236123	QEQLFSNVQYFAHYCRKYAP	1171	1190	Q86887	Enterovirus B	HLA-DQA1*03:01/DQB1*03:02
http://www.iedb.org/assay/1486297	16236123	QYFAHYCRKYAPLYAAEAKR	1179	1198	Q86887	Enterovirus B	HLA-DRB1*04:01
http://www.iedb.org/assay/1486298	16236123	QYFAHYCRKYAPLYAAEAKR	1179	1198	Q86887	Enterovirus B	HLA-DRB1*03:01
http://www.iedb.org/assay/1486299	16236123	QYFAHYCRKYAPLYAAEAKR	1179	1198	Q86887	Enterovirus B	HLA-DQA1*05:01/DQB1*02:01
http://www.iedb.org/assay/1486300	16236123	QYFAHYCRKYAPLYAAEAKR	1179	1198	Q86887	Enterovirus B	HLA-DQA1*03:01/DQB1*03:02
http://www.iedb.org/assay/1486301	16236123	KYAPLYAAEAKRVFSLEKKM	1187	1206	Q86887	Enterovirus B	HLA-DRB1*04:01
http://www.iedb.org/assay/1486302	16236123	KYAPLYAAEAKRVFSLEKKM	1187	1206	Q86887	Enterovirus B	HLA-DRB1*03:01
http://www.iedb.org/assay/1486303	16236123	KYAPLYAAEAKRVFSLEKKM	1187	1206	Q86887	Enterovirus B	HLA-DQA1*05:01/DQB1*02:01
http://www.iedb.org/assay/1486304	16236123	KYAPLYAAEAKRVFSLEKKM	1187	1206	Q86887	Enterovirus B	HLA-DQA1*03:01/DQB1*03:02
http://www.iedb.org/assay/1486305	16236123	EAKRVFSLEKKMSNYIQFKS	1195	1214	Q86887	Enterovirus B	HLA-DRB1*04:01
http://www.iedb.org/assay/1486306	16236123	EAKRVFSLEKKMSNYIQFKS	1195	1214	Q86887	Enterovirus B	HLA-DRB1*03:01
http://www.iedb.org/assay/1486307	16236123	EAKRVFSLEKKMSNYIQFKS	1195	1214	Q86887	Enterovirus B	HLA-DQA1*05:01/DQB1*02:01
http://www.iedb.org/assay/1486308	16236123	EAKRVFSLEKKMSNYIQFKS	1195	1214	Q86887	Enterovirus B	HLA-DQA1*03:01/DQB1*03:02
http://www.iedb.org/assay/1486309	16236123	EKKMSNYIQFKSKCRIEPVC	1203	1222	Q86887	Enterovirus B	HLA-DRB1*04:01
http://www.iedb.org/assay/1486310	16236123	EKKMSNYIQFKSKCRIEPVC	1203	1222	Q86887	Enterovirus B	HLA-DRB1*03:01
http://www.iedb.org/assay/1486311	16236123	EKKMSNYIQFKSKCRIEPVC	1203	1222	Q86887	Enterovirus B	HLA-DQA1*05:01/DQB1*02:01
http://www.iedb.org/assay/1486313	16236123	QFKSKCRIEPVCLLLHGSPG	1211	1230	Q86887	Enterovirus B	HLA-DRB1*04:01
http://www.iedb.org/assay/1486314	16236123	QFKSKCRIEPVCLLLHGSPG	1211	1230	Q86887	Enterovirus B	HLA-DRB1*03:01
http://www.iedb.org/assay/1486315	16236123	QFKSKCRIEPVCLLLHGSPG	1211	1230	Q86887	Enterovirus B	HLA-DQA1*05:01/DQB1*02:01
http://www.iedb.org/assay/1486317	16236123	EPVCLLLHGSPGAGKSVATN	1219	1238	Q86887	Enterovirus B	HLA-DRB1*04:01
http://www.iedb.org/assay/1486318	16236123	EPVCLLLHGSPGAGKSVATN	1219	1238	Q86887	Enterovirus B	HLA-DRB1*03:01
http://www.iedb.org/assay/1486319	16236123	EPVCLLLHGSPGAGKSVATN	1219	1238	Q86887	Enterovirus B	HLA-DQA1*05:01/DQB1*02:01
http://www.iedb.org/assay/1486321	16236123	GSPGAGKSVATNLIGRSLAE	1227	1246	Q86887	Enterovirus B	HLA-DRB1*04:01
http://www.iedb.org/assay/1486322	16236123	GSPGAGKSVATNLIGRSLAE	1227	1246	Q86887	Enterovirus B	HLA-DRB1*03:01
http://www.iedb.org/assay/1486323	16236123	GSPGAGKSVATNLIGRSLAE	1227	1246	Q86887	Enterovirus B	HLA-DQA1*05:01/DQB1*02:01
http://www.iedb.org/assay/1486324	16236123	GSPGAGKSVATNLIGRSLAE	1227	1246	Q86887	Enterovirus B	HLA-DQA1*03:01/DQB1*03:02
http://www.iedb.org/assay/1486325	16236123	VATNLIGRSLAEKLNSSVYS	1235	1254	Q86887	Enterovirus B	HLA-DRB1*04:01
http://www.iedb.org/assay/1486326	16236123	VATNLIGRSLAEKLNSSVYS	1235	1254	Q86887	Enterovirus B	HLA-DRB1*03:01
http://www.iedb.org/assay/1486327	16236123	VATNLIGRSLAEKLNSSVYS	1235	1254	Q86887	Enterovirus B	HLA-DQA1*05:01/DQB1*02:01
http://www.iedb.org/assay/1486328	16236123	VATNLIGRSLAEKLNSSVYS	1235	1254	Q86887	Enterovirus B	HLA-DQA1*03:01/DQB1*03:02
http://www.iedb.org/assay/1486329	16236123	SLAEKLNSSVYSLPPDPDHF	1243	1262	Q86887	Enterovirus B	HLA-DRB1*04:01
http://www.iedb.org/assay/1486330	16236123	SLAEKLNSSVYSLPPDPDHF	1243	1262	Q86887	Enterovirus B	HLA-DRB1*03:01
http://www.iedb.org/assay/1486331	16236123	SLAEKLNSSVYSLPPDPDHF	1243	1262	Q86887	Enterovirus B	HLA-DQA1*05:01/DQB1*02:01
http://www.iedb.org/assay/1486332	16236123	SLAEKLNSSVYSLPPDPDHF	1243	1262	Q86887	Enterovirus B	HLA-DQA1*03:01/DQB1*03:02
http://www.iedb.org/assay/1486333	16236123	SVYSLPPDPDHFDGYKQQAV	1251	1270	Q86887	Enterovirus B	HLA-DRB1*04:01
http://www.iedb.org/assay/1486334	16236123	SVYSLPPDPDHFDGYKQQAV	1251	1270	Q86887	Enterovirus B	HLA-DRB1*03:01
http://www.iedb.org/assay/1486335	16236123	SVYSLPPDPDHFDGYKQQAV	1251	1270	Q86887	Enterovirus B	HLA-DQA1*05:01/DQB1*02:01
http://www.iedb.org/assay/1486336	16236123	SVYSLPPDPDHFDGYKQQAV	1251	1270	Q86887	Enterovirus B	HLA-DQA1*03:01/DQB1*03:02
http://www.iedb.org/assay/1486337	16236123	PDHFDGYKQQAVVIMDDLCQ	1259	1278	Q86887	Enterovirus B	HLA-DRB1*04:01
http://www.iedb.org/assay/1486338	16236123	PDHFDGYKQQAVVIMDDLCQ	1259	1278	Q86887	Enterovirus B	HLA-DRB1*03:01
http://www.iedb.org/assay/1486339	16236123	PDHFDGYKQQAVVIMDDLCQ	1259	1278	Q86887	Enterovirus B	HLA-DQA1*05:01/DQB1*02:01
http://www.iedb.org/assay/1486340	16236123	PDHFDGYKQQAVVIMDDLCQ	1259	1278	Q86887	Enterovirus B	HLA-DQA1*03:01/DQB1*03:02
http://www.iedb.org/assay/1486341	16236123	QQAVVIMDDLCQNPDGKDVS	1267	1286	Q86887	Enterovirus B	HLA-DRB1*04:01
http://www.iedb.org/assay/1486342	16236123	QQAVVIMDDLCQNPDGKDVS	1267	1286	Q86887	Enterovirus B	HLA-DRB1*03:01
http://www.iedb.org/assay/1486343	16236123	QQAVVIMDDLCQNPDGKDVS	1267	1286	Q86887	Enterovirus B	HLA-DQA1*05:01/DQB1*02:01
http://www.iedb.org/assay/1486344	16236123	QQAVVIMDDLCQNPDGKDVS	1267	1286	Q86887	Enterovirus B	HLA-DQA1*03:01/DQB1*03:02
http://www.iedb.org/assay/1486345	16236123	DLCQNPDGKDVSLFCQMVSS	1275	1294	Q86887	Enterovirus B	HLA-DRB1*04:01
http://www.iedb.org/assay/1486346	16236123	DLCQNPDGKDVSLFCQMVSS	1275	1294	Q86887	Enterovirus B	HLA-DRB1*03:01
http://www.iedb.org/assay/1486347	16236123	DLCQNPDGKDVSLFCQMVSS	1275	1294	Q86887	Enterovirus B	HLA-DQA1*05:01/DQB1*02:01
http://www.iedb.org/assay/1486348	16236123	DLCQNPDGKDVSLFCQMVSS	1275	1294	Q86887	Enterovirus B	HLA-DQA1*03:01/DQB1*03:02
http://www.iedb.org/assay/1486349	16236123	KDVSLFCQMVSSVDFVPPMA	1283	1302	Q86887	Enterovirus B	HLA-DRB1*04:01
http://www.iedb.org/assay/1486350	16236123	KDVSLFCQMVSSVDFVPPMA	1283	1302	Q86887	Enterovirus B	HLA-DRB1*03:01
http://www.iedb.org/assay/1486351	16236123	KDVSLFCQMVSSVDFVPPMA	1283	1302	Q86887	Enterovirus B	HLA-DQA1*05:01/DQB1*02:01
http://www.iedb.org/assay/1486352	16236123	KDVSLFCQMVSSVDFVPPMA	1283	1302	Q86887	Enterovirus B	HLA-DQA1*03:01/DQB1*03:02
http://www.iedb.org/assay/1486353	16236123	MVSSVDFVPPMAALEEKGIL	1291	1310	Q86887	Enterovirus B	HLA-DRB1*04:01
http://www.iedb.org/assay/1486354	16236123	MVSSVDFVPPMAALEEKGIL	1291	1310	Q86887	Enterovirus B	HLA-DRB1*03:01
http://www.iedb.org/assay/1486355	16236123	MVSSVDFVPPMAALEEKGIL	1291	1310	Q86887	Enterovirus B	HLA-DQA1*05:01/DQB1*02:01
http://www.iedb.org/assay/1486356	16236123	MVSSVDFVPPMAALEEKGIL	1291	1310	Q86887	Enterovirus B	HLA-DQA1*03:01/DQB1*03:02
http://www.iedb.org/assay/1486357	16236123	PPMAALEEKGILFTSPFVLA	1299	1318	Q86887	Enterovirus B	HLA-DRB1*04:01
http://www.iedb.org/assay/1486358	16236123	PPMAALEEKGILFTSPFVLA	1299	1318	Q86887	Enterovirus B	HLA-DRB1*03:01
http://www.iedb.org/assay/1486359	16236123	PPMAALEEKGILFTSPFVLA	1299	1318	Q86887	Enterovirus B	HLA-DQA1*05:01/DQB1*02:01
http://www.iedb.org/assay/1486360	16236123	PPMAALEEKGILFTSPFVLA	1299	1318	Q86887	Enterovirus B	HLA-DQA1*03:01/DQB1*03:02
http://www.iedb.org/assay/1486361	16236123	KGILFTSPFVLASTNAGSIN	1307	1326	Q86887	Enterovirus B	HLA-DRB1*04:01
http://www.iedb.org/assay/1486362	16236123	KGILFTSPFVLASTNAGSIN	1307	1326	Q86887	Enterovirus B	HLA-DRB1*03:01
http://www.iedb.org/assay/1486363	16236123	KGILFTSPFVLASTNAGSIN	1307	1326	Q86887	Enterovirus B	HLA-DQA1*05:01/DQB1*02:01
http://www.iedb.org/assay/1486364	16236123	KGILFTSPFVLASTNAGSIN	1307	1326	Q86887	Enterovirus B	HLA-DQA1*03:01/DQB1*03:02
http://www.iedb.org/assay/1486365	16236123	FVLASTNAGSINAPTVSDSR	1315	1334	Q86887	Enterovirus B	HLA-DRB1*04:01
http://www.iedb.org/assay/1486366	16236123	FVLASTNAGSINAPTVSDSR	1315	1334	Q86887	Enterovirus B	HLA-DRB1*03:01
http://www.iedb.org/assay/1486367	16236123	FVLASTNAGSINAPTVSDSR	1315	1334	Q86887	Enterovirus B	HLA-DQA1*05:01/DQB1*02:01
http://www.iedb.org/assay/1486369	16236123	GSINAPTVSDSRALARRFHF	1323	1342	Q86887	Enterovirus B	HLA-DRB1*04:01
http://www.iedb.org/assay/1486370	16236123	GSINAPTVSDSRALARRFHF	1323	1342	Q86887	Enterovirus B	HLA-DRB1*03:01
http://www.iedb.org/assay/1486371	16236123	GSINAPTVSDSRALARRFHF	1323	1342	Q86887	Enterovirus B	HLA-DQA1*05:01/DQB1*02:01
http://www.iedb.org/assay/1486372	16236123	GSINAPTVSDSRALARRFHF	1323	1342	Q86887	Enterovirus B	HLA-DQA1*03:01/DQB1*03:02
http://www.iedb.org/assay/1486373	16236123	SDSRALARRFHFDMNIEVIS	1331	1350	Q86887	Enterovirus B	HLA-DRB1*04:01
http://www.iedb.org/assay/1486374	16236123	SDSRALARRFHFDMNIEVIS	1331	1350	Q86887	Enterovirus B	HLA-DRB1*03:01
http://www.iedb.org/assay/1486375	16236123	SDSRALARRFHFDMNIEVIS	1331	1350	Q86887	Enterovirus B	HLA-DQA1*05:01/DQB1*02:01
http://www.iedb.org/assay/1486376	16236123	SDSRALARRFHFDMNIEVIS	1331	1350	Q86887	Enterovirus B	HLA-DQA1*03:01/DQB1*03:02
http://www.iedb.org/assay/1486377	16236123	RFHFDMNIEVISMYSQNGKI	1339	1358	Q86887	Enterovirus B	HLA-DRB1*04:01
http://www.iedb.org/assay/1486378	16236123	RFHFDMNIEVISMYSQNGKI	1339	1358	Q86887	Enterovirus B	HLA-DRB1*03:01
http://www.iedb.org/assay/1486379	16236123	RFHFDMNIEVISMYSQNGKI	1339	1358	Q86887	Enterovirus B	HLA-DQA1*05:01/DQB1*02:01
http://www.iedb.org/assay/1486381	16236123	EVISMYSQNGKINMPMSVKT	1347	1366	Q86887	Enterovirus B	HLA-DRB1*04:01
http://www.iedb.org/assay/1486382	16236123	EVISMYSQNGKINMPMSVKT	1347	1366	Q86887	Enterovirus B	HLA-DRB1*03:01
http://www.iedb.org/assay/1486383	16236123	EVISMYSQNGKINMPMSVKT	1347	1366	Q86887	Enterovirus B	HLA-DQA1*05:01/DQB1*02:01
http://www.iedb.org/assay/1486384	16236123	EVISMYSQNGKINMPMSVKT	1347	1366	Q86887	Enterovirus B	HLA-DQA1*03:01/DQB1*03:02
http://www.iedb.org/assay/1486385	16236123	NGKINMPMSVKTCDEECCPV	1355	1374	Q86887	Enterovirus B	HLA-DRB1*04:01
http://www.iedb.org/assay/1486386	16236123	NGKINMPMSVKTCDEECCPV	1355	1374	Q86887	Enterovirus B	HLA-DRB1*03:01
http://www.iedb.org/assay/1486387	16236123	NGKINMPMSVKTCDEECCPV	1355	1374	Q86887	Enterovirus B	HLA-DQA1*05:01/DQB1*02:01
http://www.iedb.org/assay/1486388	16236123	NGKINMPMSVKTCDEECCPV	1355	1374	Q86887	Enterovirus B	HLA-DQA1*03:01/DQB1*03:02
http://www.iedb.org/assay/1486389	16236123	SVKTCDEECCPVNFKKCCPL	1363	1382	Q86887	Enterovirus B	HLA-DRB1*04:01
http://www.iedb.org/assay/1486390	16236123	SVKTCDEECCPVNFKKCCPL	1363	1382	Q86887	Enterovirus B	HLA-DRB1*03:01
http://www.iedb.org/assay/1486391	16236123	SVKTCDEECCPVNFKKCCPL	1363	1382	Q86887	Enterovirus B	HLA-DQA1*05:01/DQB1*02:01
http://www.iedb.org/assay/1486392	16236123	SVKTCDEECCPVNFKKCCPL	1363	1382	Q86887	Enterovirus B	HLA-DQA1*03:01/DQB1*03:02
http://www.iedb.org/assay/1486393	16236123	CCPVNFKKCCPLVCGKAIQF	1371	1390	Q86887	Enterovirus B	HLA-DRB1*04:01
http://www.iedb.org/assay/1486394	16236123	CCPVNFKKCCPLVCGKAIQF	1371	1390	Q86887	Enterovirus B	HLA-DRB1*03:01
http://www.iedb.org/assay/1486395	16236123	CCPVNFKKCCPLVCGKAIQF	1371	1390	Q86887	Enterovirus B	HLA-DQA1*05:01/DQB1*02:01
http://www.iedb.org/assay/1486397	16236123	CCPLVCGKAIQFIDRRTQVR	1379	1398	Q86887	Enterovirus B	HLA-DRB1*04:01
http://www.iedb.org/assay/1486398	16236123	CCPLVCGKAIQFIDRRTQVR	1379	1398	Q86887	Enterovirus B	HLA-DRB1*03:01
http://www.iedb.org/assay/1486399	16236123	CCPLVCGKAIQFIDRRTQVR	1379	1398	Q86887	Enterovirus B	HLA-DQA1*05:01/DQB1*02:01
http://www.iedb.org/assay/1486400	16236123	CCPLVCGKAIQFIDRRTQVR	1379	1398	Q86887	Enterovirus B	HLA-DQA1*03:01/DQB1*03:02
http://www.iedb.org/assay/1486401	16236123	AIQFIDRRTQVRYSLDMLVT	1387	1406	Q86887	Enterovirus B	HLA-DRB1*04:01
http://www.iedb.org/assay/1486402	16236123	AIQFIDRRTQVRYSLDMLVT	1387	1406	Q86887	Enterovirus B	HLA-DRB1*03:01
http://www.iedb.org/assay/1486403	16236123	AIQFIDRRTQVRYSLDMLVT	1387	1406	Q86887	Enterovirus B	HLA-DQA1*05:01/DQB1*02:01
http://www.iedb.org/assay/1486404	16236123	AIQFIDRRTQVRYSLDMLVT	1387	1406	Q86887	Enterovirus B	HLA-DQA1*03:01/DQB1*03:02
http://www.iedb.org/assay/1486405	16236123	TQVRYSLDMLVTEMFREYNH	1395	1414	Q86887	Enterovirus B	HLA-DRB1*04:01
http://www.iedb.org/assay/1486406	16236123	TQVRYSLDMLVTEMFREYNH	1395	1414	Q86887	Enterovirus B	HLA-DRB1*03:01
http://www.iedb.org/assay/1486407	16236123	TQVRYSLDMLVTEMFREYNH	1395	1414	Q86887	Enterovirus B	HLA-DQA1*05:01/DQB1*02:01
http://www.iedb.org/assay/1486408	16236123	TQVRYSLDMLVTEMFREYNH	1395	1414	Q86887	Enterovirus B	HLA-DQA1*03:01/DQB1*03:02
http://www.iedb.org/assay/1486409	16236123	MLVTEMFREYNHRHSVGATL	1403	1422	Q86887	Enterovirus B	HLA-DRB1*04:01
http://www.iedb.org/assay/1486410	16236123	MLVTEMFREYNHRHSVGATL	1403	1422	Q86887	Enterovirus B	HLA-DRB1*03:01
http://www.iedb.org/assay/1486411	16236123	MLVTEMFREYNHRHSVGATL	1403	1422	Q86887	Enterovirus B	HLA-DQA1*05:01/DQB1*02:01
http://www.iedb.org/assay/1486412	16236123	MLVTEMFREYNHRHSVGATL	1403	1422	Q86887	Enterovirus B	HLA-DQA1*03:01/DQB1*03:02
http://www.iedb.org/assay/1486413	16236123	MFREYNHRHSVGATLEALFQ	1408	1427	Q86887	Enterovirus B	HLA-DRB1*04:01
http://www.iedb.org/assay/1486414	16236123	MFREYNHRHSVGATLEALFQ	1408	1427	Q86887	Enterovirus B	HLA-DRB1*03:01
http://www.iedb.org/assay/1486415	16236123	MFREYNHRHSVGATLEALFQ	1408	1427	Q86887	Enterovirus B	HLA-DQA1*05:01/DQB1*02:01
http://www.iedb.org/assay/1486416	16236123	MFREYNHRHSVGATLEALFQ	1408	1427	Q86887	Enterovirus B	HLA-DQA1*03:01/DQB1*03:02
http://www.iedb.org/assay/1493407	18361933	KPLLIIAEDVEGE	243	255	P0A521	Mycobacterium tuberculosis	HLA-DQA1*05:01/DQB1*02:01
http://www.iedb.org/assay/1493408	18361933	KTIAYDEEARR	3	13	P0A520	Mycobacterium tuberculosis	HLA-DQA1*05:01/DQB1*02:01
http://www.iedb.org/assay/1493425	18361933	KPLLIIAEDVEGE	243	255	P0A521	Mycobacterium tuberculosis	HLA-DRB1*03:01
http://www.iedb.org/assay/1493426	18361933	KTIAYDEEARR	3	13	P0A520	Mycobacterium tuberculosis	HLA-DRB1*03:01
http://www.iedb.org/assay/1493493	18361933	KPLLIIAEDVEGE	243	255	P0A521	Mycobacterium tuberculosis	HLA-DRB1*01:01
http://www.iedb.org/assay/1493494	18361933	KPLLIIAEDVEGE	243	255	P0A521	Mycobacterium tuberculosis	HLA-DRB1*04:01
http://www.iedb.org/assay/1493495	18361933	KPLLIIAEDVEGE	243	255	P0A521	Mycobacterium tuberculosis	HLA-DRB1*04:04
http://www.iedb.org/assay/1493496	18361933	KPLLIIAEDVEGE	243	255	P0A521	Mycobacterium tuberculosis	HLA-DRB1*07:01
http://www.iedb.org/assay/1493497	18361933	KPLLIIAEDVEGE	243	255	P0A521	Mycobacterium tuberculosis	HLA-DRB1*11:01
http://www.iedb.org/assay/1493498	18361933	KPLLIIAEDVEGE	243	255	P0A521	Mycobacterium tuberculosis	HLA-DRB1*15:01
http://www.iedb.org/assay/1493499	18361933	KPLLIIAEDVEGE	243	255	P0A521	Mycobacterium tuberculosis	HLA-DRB5*01:01
http://www.iedb.org/assay/1493500	18361933	KTIAYDEEARR	3	13	P0A520	Mycobacterium tuberculosis	HLA-DRB1*01:01
http://www.iedb.org/assay/1493501	18361933	KTIAYDEEARR	3	13	P0A520	Mycobacterium tuberculosis	HLA-DRB1*04:01
http://www.iedb.org/assay/1493502	18361933	KTIAYDEEARR	3	13	P0A520	Mycobacterium tuberculosis	HLA-DRB1*04:04
http://www.iedb.org/assay/1493505	18361933	KTIAYDEEARR	3	13	P0A520	Mycobacterium tuberculosis	HLA-DRB1*15:01
http://www.iedb.org/assay/1493620	18361933	FESTGNLIAPEYG	255	267	P03451	Influenza A virus	HLA-DQA1*05:01/DQB1*02:01
http://www.iedb.org/assay/1493622	18361933	FESTGNLIAPEYG	255	267	P03451	Influenza A virus	HLA-DQA1*01:02/DQB1*06:02
http://www.iedb.org/assay/1493623	18361933	FESTGNLIAPEYG	255	267	P03451	Influenza A virus	HLA-DQA1*03:01/DQB1*03:02
http://www.iedb.org/assay/1505333	15843563	LAGEFGTLRAGRVANQ	118	133	Q51240	Neisseria meningitidis	HLA-DRB1*01:01
http://www.iedb.org/assay/1505336	15843563	AGEFGTLRAGRVANQ	119	133	Q51240	Neisseria meningitidis	HLA-DRB1*01:01
http://www.iedb.org/assay/1505337	15843563	LAGEFGTLRAGRVANQFD	118	135	Q51240	Neisseria meningitidis	HLA-DRB1*01:01
http://www.iedb.org/assay/1505338	15843563	TSYDQIIAGVDYDFSKRTSAIVSGAWLKRNTG	343	374	Q51240	Neisseria meningitidis	HLA-DRB1*01:01
http://www.iedb.org/assay/1505340	15843563	YTQINAASVGLRHKF	378	392	Q51240	Neisseria meningitidis	HLA-DRB1*01:01
http://www.iedb.org/assay/1505818	15843563	GIGNYTQINAASVGLR	374	389	Q51240	Neisseria meningitidis	HLA-DRB1*01:01
http://www.iedb.org/assay/1506914	15843563	IGNYTQINAASVGLR	375	389	Q51240	Neisseria meningitidis	HLA-DRB1*01:01
http://www.iedb.org/assay/1506915	15843563	GEFGTLRAGRVANQ	120	133	Q51240	Neisseria meningitidis	HLA-DRB1*01:01
http://www.iedb.org/assay/1508046	8635288	KPLLIIAEDVEGE	243	255	P0A521	Mycobacterium tuberculosis	HLA-DQA1*05:01/DQB1*02:01
http://www.iedb.org/assay/1508048	8635288	KPLLIIAEDVEGE	243	255	P0A521	Mycobacterium tuberculosis	HLA-DQA1*05:01/DQB1*02:01
http://www.iedb.org/assay/1508053	8635288	KTIAYDEEARR	3	13	P0A520	Mycobacterium tuberculosis	HLA-DQA1*05:01/DQB1*02:01
http://www.iedb.org/assay/1513895	7836061	CPKYVKQNTLKLATGMRNVPEKQT	305	328	Q8V285	Influenza A virus	HLA-DRB1*11:04
http://www.iedb.org/assay/1513898	7836061	CPKYVKQNTLKLATGMRNVPEKQT	305	328	Q8V285	Influenza A virus	HLA-DRB1*04:02
http://www.iedb.org/assay/1513900	7836061	CPKYVKQNTLKLATGMRNVPEKQT	305	328	Q8V285	Influenza A virus	HLA-DRB1*13:01
http://www.iedb.org/assay/1513903	7836061	CPKYVKQNTLKLATGMRNVPEKQT	305	328	Q8V285	Influenza A virus	HLA-DRB1*15:01
http://www.iedb.org/assay/1513904	7836061	CPKYVKQNTLKLATGMRNVPEKQT	305	328	Q8V285	Influenza A virus	HLA-DRB1*16:01
http://www.iedb.org/assay/1581563	18667634	QPPSLPITVYYAVLERACRSVLLNAPSEAPQIVR	74	107	Q69091	Human alphaherpesvirus 1	HLA-DRB1*01:01
http://www.iedb.org/assay/1581564	18667634	APQIVRGASEDVRKQPYNLTIAWFRMGG	102	129	Q69091	Human alphaherpesvirus 1	HLA-DRB1*01:01
http://www.iedb.org/assay/1581565	18667634	TIAWFRMGGNCAIPITVMEYTECSYNKS	121	148	Q69091	Human alphaherpesvirus 1	HLA-DRB1*01:01
http://www.iedb.org/assay/1581566	18667634	NKSLGACPIRTQPRWNYYDSFSAVSEDNLGF	146	176	Q69091	Human alphaherpesvirus 1	HLA-DRB1*01:01
http://www.iedb.org/assay/1581567	18667634	EDNLGFLMHAPAFETAGTYLRLVKINDWTEITQF	171	204	Q69091	Human alphaherpesvirus 1	HLA-DRB1*01:01
http://www.iedb.org/assay/1581568	18667634	ITQFILEHRAKGSCKYALPLRIPPSACLSPQ	201	231	Q69091	Human alphaherpesvirus 1	HLA-DRB1*01:01
http://www.iedb.org/assay/1581569	18667634	SACLSPQAYQQGVTVDSIGMLPRFIPENQRTVAVY	225	259	Q69091	Human alphaherpesvirus 1	HLA-DRB1*01:01
http://www.iedb.org/assay/1581570	18667634	DLPVLDQLTDPPGVRRVYHIQAGLPDPFQPPS	46	77	Q69091	Human alphaherpesvirus 1	HLA-DRB1*01:01
http://www.iedb.org/assay/1581571	18667634	SKYALVDASLKMADPNRFRGKDLPVLDQL	25	53	Q69091	Human alphaherpesvirus 1	HLA-DRB1*03:01
http://www.iedb.org/assay/1581572	18667634	NKSLGACPIRTQPRWNYYDSFSAVSEDNLGF	146	176	Q69091	Human alphaherpesvirus 1	HLA-DRB1*03:01
http://www.iedb.org/assay/1581574	18667634	QPPSLPITVYYAVLERACRSVLLNAPSEAPQIVR	74	107	Q69091	Human alphaherpesvirus 1	HLA-DRB1*04:01
http://www.iedb.org/assay/1581575	18667634	TIAWFRMGGNCAIPITVMEYTECSYNKS	121	148	Q69091	Human alphaherpesvirus 1	HLA-DRB1*04:01
http://www.iedb.org/assay/1581576	18667634	NKSLGACPIRTQPRWNYYDSFSAVSEDNLGF	146	176	Q69091	Human alphaherpesvirus 1	HLA-DRB1*04:01
http://www.iedb.org/assay/1581577	18667634	SACLSPQAYQQGVTVDSIGMLPRFIPENQRTVAVY	225	259	Q69091	Human alphaherpesvirus 1	HLA-DRB1*04:01
http://www.iedb.org/assay/1581578	18667634	DLPVLDQLTDPPGVRRVYHIQAGLPDPFQPPS	46	77	Q69091	Human alphaherpesvirus 1	HLA-DRB1*04:01
http://www.iedb.org/assay/1581579	18667634	APQIVRGASEDVRKQPYNLTIAWFRMGG	102	129	Q69091	Human alphaherpesvirus 1	HLA-DRB1*07:01
http://www.iedb.org/assay/1581580	18667634	NKSLGACPIRTQPRWNYYDSFSAVSEDNLGF	146	176	Q69091	Human alphaherpesvirus 1	HLA-DRB1*07:01
http://www.iedb.org/assay/1581581	18667634	ITQFILEHRAKGSCKYALPLRIPPSACLSPQ	201	231	Q69091	Human alphaherpesvirus 1	HLA-DRB1*07:01
http://www.iedb.org/assay/1581582	18667634	QRTVAVYSLKIAGWHGPKAPYTSTLLPPEL	253	282	Q69091	Human alphaherpesvirus 1	HLA-DRB1*07:01
http://www.iedb.org/assay/1581583	18667634	DLPVLDQLTDPPGVRRVYHIQAGLPDPFQPPS	46	77	Q69091	Human alphaherpesvirus 1	HLA-DRB1*11:01
http://www.iedb.org/assay/1581584	18667634	ITQFILEHRAKGSCKYALPLRIPPSACLSPQ	201	231	Q69091	Human alphaherpesvirus 1	HLA-DRB1*11:01
http://www.iedb.org/assay/1581585	18667634	SACLSPQAYQQGVTVDSIGMLPRFIPENQRTVAVY	225	259	Q69091	Human alphaherpesvirus 1	HLA-DRB1*11:01
http://www.iedb.org/assay/1581586	18667634	QRTVAVYSLKIAGWHGPKAPYTSTLLPPEL	253	282	Q69091	Human alphaherpesvirus 1	HLA-DRB1*11:01
http://www.iedb.org/assay/1581587	18667634	ICGIVYWMRRHTQKAPKRIRLPHIRED	357	383	Q69091	Human alphaherpesvirus 1	HLA-DRB1*11:01
http://www.iedb.org/assay/1581588	18667634	ICGIVYWMRRHTQKAPKRIRLPHIRED	357	383	Q69091	Human alphaherpesvirus 1	HLA-DRB1*13:01
http://www.iedb.org/assay/1581589	18667634	QPPSLPITVYYAVLERACRSVLLNAPSEAPQIVR	74	107	Q69091	Human alphaherpesvirus 1	HLA-DRB1*15:01
http://www.iedb.org/assay/1581590	18667634	APQIVRGASEDVRKQPYNLTIAWFRMGG	102	129	Q69091	Human alphaherpesvirus 1	HLA-DRB1*15:01
http://www.iedb.org/assay/1581591	18667634	NKSLGACPIRTQPRWNYYDSFSAVSEDNLGF	146	176	Q69091	Human alphaherpesvirus 1	HLA-DRB1*15:01
http://www.iedb.org/assay/1581592	18667634	EDNLGFLMHAPAFETAGTYLRLVKINDWTEITQF	171	204	Q69091	Human alphaherpesvirus 1	HLA-DRB1*15:01
http://www.iedb.org/assay/1581593	18667634	ITQFILEHRAKGSCKYALPLRIPPSACLSPQ	201	231	Q69091	Human alphaherpesvirus 1	HLA-DRB1*15:01
http://www.iedb.org/assay/1581594	18667634	SACLSPQAYQQGVTVDSIGMLPRFIPENQRTVAVY	225	259	Q69091	Human alphaherpesvirus 1	HLA-DRB1*15:01
http://www.iedb.org/assay/1581595	18667634	QRTVAVYSLKIAGWHGPKAPYTSTLLPPEL	253	282	Q69091	Human alphaherpesvirus 1	HLA-DRB1*15:01
http://www.iedb.org/assay/1581596	18667634	SACLSPQAYQQGVTVDSIGMLPRFIPENQRTVAVY	225	259	Q69091	Human alphaherpesvirus 1	HLA-DRB3*01:01
http://www.iedb.org/assay/1581597	18667634	SKYALVDASLKMADPNRFRGKDLPVLDQL	25	53	Q69091	Human alphaherpesvirus 1	HLA-DRB5*01:01
http://www.iedb.org/assay/1581598	18667634	QPPSLPITVYYAVLERACRSVLLNAPSEAPQIVR	74	107	Q69091	Human alphaherpesvirus 1	HLA-DRB5*01:01
http://www.iedb.org/assay/1581599	18667634	APQIVRGASEDVRKQPYNLTIAWFRMGG	102	129	Q69091	Human alphaherpesvirus 1	HLA-DRB5*01:01
http://www.iedb.org/assay/1581600	18667634	TIAWFRMGGNCAIPITVMEYTECSYNKS	121	148	Q69091	Human alphaherpesvirus 1	HLA-DRB5*01:01
http://www.iedb.org/assay/1581601	18667634	NKSLGACPIRTQPRWNYYDSFSAVSEDNLGF	146	176	Q69091	Human alphaherpesvirus 1	HLA-DRB5*01:01
http://www.iedb.org/assay/1581602	18667634	EDNLGFLMHAPAFETAGTYLRLVKINDWTEITQF	171	204	Q69091	Human alphaherpesvirus 1	HLA-DRB5*01:01
http://www.iedb.org/assay/1581603	18667634	ITQFILEHRAKGSCKYALPLRIPPSACLSPQ	201	231	Q69091	Human alphaherpesvirus 1	HLA-DRB5*01:01
http://www.iedb.org/assay/1581604	18667634	SACLSPQAYQQGVTVDSIGMLPRFIPENQRTVAVY	225	259	Q69091	Human alphaherpesvirus 1	HLA-DRB5*01:01
http://www.iedb.org/assay/1581605	18667634	QRTVAVYSLKIAGWHGPKAPYTSTLLPPEL	253	282	Q69091	Human alphaherpesvirus 1	HLA-DRB5*01:01
http://www.iedb.org/assay/1581606	18667634	ICGIVYWMRRHTQKAPKRIRLPHIRED	357	383	Q69091	Human alphaherpesvirus 1	HLA-DRB5*01:01
http://www.iedb.org/assay/1581607	18667634	DLPVLDQLTDPPGVRRVYHIQAGLPDPFQPPS	46	77	Q69091	Human alphaherpesvirus 1	HLA-DRB5*01:01
http://www.iedb.org/assay/1581624	18667634	SKYALVDASLKMADPNRFRGKDLPVLDQL	25	53	Q69091	Human alphaherpesvirus 1	HLA-DRB1*07:01
http://www.iedb.org/assay/1581625	18667634	SKYALVDASLKMADPNRFRGKDLPVLDQL	25	53	Q69091	Human alphaherpesvirus 1	HLA-DRB1*11:01
http://www.iedb.org/assay/1581627	18667634	SKYALVDASLKMADPNRFRGKDLPVLDQL	25	53	Q69091	Human alphaherpesvirus 1	HLA-DRB1*15:01
http://www.iedb.org/assay/1581628	18667634	SKYALVDASLKMADPNRFRGKDLPVLDQL	25	53	Q69091	Human alphaherpesvirus 1	HLA-DRB3*01:01
http://www.iedb.org/assay/1581630	18667634	DLPVLDQLTDPPGVRRVYHIQAGLPDPFQPPS	46	77	Q69091	Human alphaherpesvirus 1	HLA-DRB1*03:01
http://www.iedb.org/assay/1581631	18667634	DLPVLDQLTDPPGVRRVYHIQAGLPDPFQPPS	46	77	Q69091	Human alphaherpesvirus 1	HLA-DRB1*07:01
http://www.iedb.org/assay/1581633	18667634	DLPVLDQLTDPPGVRRVYHIQAGLPDPFQPPS	46	77	Q69091	Human alphaherpesvirus 1	HLA-DRB1*15:01
http://www.iedb.org/assay/1581634	18667634	DLPVLDQLTDPPGVRRVYHIQAGLPDPFQPPS	46	77	Q69091	Human alphaherpesvirus 1	HLA-DRB3*01:01
http://www.iedb.org/assay/1581635	18667634	DLPVLDQLTDPPGVRRVYHIQAGLPDPFQPPS	46	77	Q69091	Human alphaherpesvirus 1	HLA-DRB4*01:01
http://www.iedb.org/assay/1581636	18667634	QPPSLPITVYYAVLERACRSVLLNAPSEAPQIVR	74	107	Q69091	Human alphaherpesvirus 1	HLA-DRB1*03:01
http://www.iedb.org/assay/1581637	18667634	QPPSLPITVYYAVLERACRSVLLNAPSEAPQIVR	74	107	Q69091	Human alphaherpesvirus 1	HLA-DRB1*07:01
http://www.iedb.org/assay/1581638	18667634	QPPSLPITVYYAVLERACRSVLLNAPSEAPQIVR	74	107	Q69091	Human alphaherpesvirus 1	HLA-DRB1*11:01
http://www.iedb.org/assay/1581640	18667634	QPPSLPITVYYAVLERACRSVLLNAPSEAPQIVR	74	107	Q69091	Human alphaherpesvirus 1	HLA-DRB3*01:01
http://www.iedb.org/assay/1581641	18667634	QPPSLPITVYYAVLERACRSVLLNAPSEAPQIVR	74	107	Q69091	Human alphaherpesvirus 1	HLA-DRB4*01:01
http://www.iedb.org/assay/1581777	18667634	APQIVRGASEDVRKQPYNLTIAWFRMGG	102	129	Q69091	Human alphaherpesvirus 1	HLA-DRB1*03:01
http://www.iedb.org/assay/1581778	18667634	APQIVRGASEDVRKQPYNLTIAWFRMGG	102	129	Q69091	Human alphaherpesvirus 1	HLA-DRB1*11:01
http://www.iedb.org/assay/1581783	18667634	TIAWFRMGGNCAIPITVMEYTECSYNKS	121	148	Q69091	Human alphaherpesvirus 1	HLA-DRB1*11:01
http://www.iedb.org/assay/1581784	18667634	TIAWFRMGGNCAIPITVMEYTECSYNKS	121	148	Q69091	Human alphaherpesvirus 1	HLA-DRB1*13:01
http://www.iedb.org/assay/1581785	18667634	TIAWFRMGGNCAIPITVMEYTECSYNKS	121	148	Q69091	Human alphaherpesvirus 1	HLA-DRB1*15:01
http://www.iedb.org/assay/1581788	18667634	TIAWFRMGGNCAIPITVMEYTECSYNKS	121	148	Q69091	Human alphaherpesvirus 1	HLA-DRB4*01:01
http://www.iedb.org/assay/1581790	18667634	NKSLGACPIRTQPRWNYYDSFSAVSEDNLGF	146	176	Q69091	Human alphaherpesvirus 1	HLA-DRB1*11:01
http://www.iedb.org/assay/1581791	18667634	NKSLGACPIRTQPRWNYYDSFSAVSEDNLGF	146	176	Q69091	Human alphaherpesvirus 1	HLA-DRB1*13:01
http://www.iedb.org/assay/1581792	18667634	NKSLGACPIRTQPRWNYYDSFSAVSEDNLGF	146	176	Q69091	Human alphaherpesvirus 1	HLA-DRB3*01:01
http://www.iedb.org/assay/1581793	18667634	NKSLGACPIRTQPRWNYYDSFSAVSEDNLGF	146	176	Q69091	Human alphaherpesvirus 1	HLA-DRB4*01:01
http://www.iedb.org/assay/1581797	18667634	EDNLGFLMHAPAFETAGTYLRLVKINDWTEITQF	171	204	Q69091	Human alphaherpesvirus 1	HLA-DRB1*03:01
http://www.iedb.org/assay/1581798	18667634	EDNLGFLMHAPAFETAGTYLRLVKINDWTEITQF	171	204	Q69091	Human alphaherpesvirus 1	HLA-DRB1*04:01
http://www.iedb.org/assay/1581799	18667634	EDNLGFLMHAPAFETAGTYLRLVKINDWTEITQF	171	204	Q69091	Human alphaherpesvirus 1	HLA-DRB1*07:01
http://www.iedb.org/assay/1581800	18667634	EDNLGFLMHAPAFETAGTYLRLVKINDWTEITQF	171	204	Q69091	Human alphaherpesvirus 1	HLA-DRB1*11:01
http://www.iedb.org/assay/1581802	18667634	EDNLGFLMHAPAFETAGTYLRLVKINDWTEITQF	171	204	Q69091	Human alphaherpesvirus 1	HLA-DRB3*01:01
http://www.iedb.org/assay/1581803	18667634	EDNLGFLMHAPAFETAGTYLRLVKINDWTEITQF	171	204	Q69091	Human alphaherpesvirus 1	HLA-DRB4*01:01
http://www.iedb.org/assay/1581809	18667634	SACLSPQAYQQGVTVDSIGMLPRFIPENQRTVAVY	225	259	Q69091	Human alphaherpesvirus 1	HLA-DRB1*03:01
http://www.iedb.org/assay/1581810	18667634	SACLSPQAYQQGVTVDSIGMLPRFIPENQRTVAVY	225	259	Q69091	Human alphaherpesvirus 1	HLA-DRB1*07:01
http://www.iedb.org/assay/1581811	18667634	SACLSPQAYQQGVTVDSIGMLPRFIPENQRTVAVY	225	259	Q69091	Human alphaherpesvirus 1	HLA-DRB1*13:01
http://www.iedb.org/assay/1581812	18667634	SACLSPQAYQQGVTVDSIGMLPRFIPENQRTVAVY	225	259	Q69091	Human alphaherpesvirus 1	HLA-DRB4*01:01
http://www.iedb.org/assay/1581813	18667634	QRTVAVYSLKIAGWHGPKAPYTSTLLPPEL	253	282	Q69091	Human alphaherpesvirus 1	HLA-DRB1*01:01
http://www.iedb.org/assay/1581814	18667634	QRTVAVYSLKIAGWHGPKAPYTSTLLPPEL	253	282	Q69091	Human alphaherpesvirus 1	HLA-DRB1*03:01
http://www.iedb.org/assay/1581815	18667634	QRTVAVYSLKIAGWHGPKAPYTSTLLPPEL	253	282	Q69091	Human alphaherpesvirus 1	HLA-DRB1*04:01
http://www.iedb.org/assay/1581816	18667634	QRTVAVYSLKIAGWHGPKAPYTSTLLPPEL	253	282	Q69091	Human alphaherpesvirus 1	HLA-DRB1*13:01
http://www.iedb.org/assay/1581818	18667634	QRTVAVYSLKIAGWHGPKAPYTSTLLPPEL	253	282	Q69091	Human alphaherpesvirus 1	HLA-DRB4*01:01
http://www.iedb.org/assay/1581819	18667634	APQIPPNWHIPSIQDAATPYHPPATPNNMGL	312	342	Q69091	Human alphaherpesvirus 1	HLA-DRB1*01:01
http://www.iedb.org/assay/1581820	18667634	APQIPPNWHIPSIQDAATPYHPPATPNNMGL	312	342	Q69091	Human alphaherpesvirus 1	HLA-DRB1*03:01
http://www.iedb.org/assay/1581821	18667634	APQIPPNWHIPSIQDAATPYHPPATPNNMGL	312	342	Q69091	Human alphaherpesvirus 1	HLA-DRB1*04:01
http://www.iedb.org/assay/1581822	18667634	APQIPPNWHIPSIQDAATPYHPPATPNNMGL	312	342	Q69091	Human alphaherpesvirus 1	HLA-DRB1*07:01
http://www.iedb.org/assay/1581823	18667634	APQIPPNWHIPSIQDAATPYHPPATPNNMGL	312	342	Q69091	Human alphaherpesvirus 1	HLA-DRB1*11:01
http://www.iedb.org/assay/1581825	18667634	APQIPPNWHIPSIQDAATPYHPPATPNNMGL	312	342	Q69091	Human alphaherpesvirus 1	HLA-DRB1*15:01
http://www.iedb.org/assay/1581826	18667634	APQIPPNWHIPSIQDAATPYHPPATPNNMGL	312	342	Q69091	Human alphaherpesvirus 1	HLA-DRB3*01:01
http://www.iedb.org/assay/1581827	18667634	APQIPPNWHIPSIQDAATPYHPPATPNNMGL	312	342	Q69091	Human alphaherpesvirus 1	HLA-DRB4*01:01
http://www.iedb.org/assay/1581828	18667634	APQIPPNWHIPSIQDAATPYHPPATPNNMGL	312	342	Q69091	Human alphaherpesvirus 1	HLA-DRB5*01:01
http://www.iedb.org/assay/1581829	18667634	ICGIVYWMRRHTQKAPKRIRLPHIRED	357	383	Q69091	Human alphaherpesvirus 1	HLA-DRB1*01:01
http://www.iedb.org/assay/1581830	18667634	ICGIVYWMRRHTQKAPKRIRLPHIRED	357	383	Q69091	Human alphaherpesvirus 1	HLA-DRB1*03:01
http://www.iedb.org/assay/1581831	18667634	ICGIVYWMRRHTQKAPKRIRLPHIRED	357	383	Q69091	Human alphaherpesvirus 1	HLA-DRB1*04:01
http://www.iedb.org/assay/1581832	18667634	ICGIVYWMRRHTQKAPKRIRLPHIRED	357	383	Q69091	Human alphaherpesvirus 1	HLA-DRB1*07:01
http://www.iedb.org/assay/1581833	18667634	ICGIVYWMRRHTQKAPKRIRLPHIRED	357	383	Q69091	Human alphaherpesvirus 1	HLA-DRB1*15:01
http://www.iedb.org/assay/1581834	18667634	ICGIVYWMRRHTQKAPKRIRLPHIRED	357	383	Q69091	Human alphaherpesvirus 1	HLA-DRB3*01:01
http://www.iedb.org/assay/1581835	18667634	ICGIVYWMRRHTQKAPKRIRLPHIRED	357	383	Q69091	Human alphaherpesvirus 1	HLA-DRB4*01:01
http://www.iedb.org/assay/1582456	18667634	ITQFILEHRAKGSCKYALPLRIPPSACLSPQ	201	231	Q69091	Human alphaherpesvirus 1	HLA-DRB1*04:01
http://www.iedb.org/assay/1582457	18667634	TIAWFRMGGNCAIPITVMEYTECSYNKS	121	148	Q69091	Human alphaherpesvirus 1	HLA-DRB1*07:01
http://www.iedb.org/assay/1582458	18667634	ITQFILEHRAKGSCKYALPLRIPPSACLSPQ	201	231	Q69091	Human alphaherpesvirus 1	HLA-DRB3*01:01
http://www.iedb.org/assay/1582459	18667634	ITQFILEHRAKGSCKYALPLRIPPSACLSPQ	201	231	Q69091	Human alphaherpesvirus 1	HLA-DRB4*01:01
http://www.iedb.org/assay/1583731	18667634	ITQFILEHRAKGSCKYALPLRIPPSACLSPQ	201	231	Q69091	Human alphaherpesvirus 1	HLA-DRB1*03:01
http://www.iedb.org/assay/1583732	18667634	ITQFILEHRAKGSCKYALPLRIPPSACLSPQ	201	231	Q69091	Human alphaherpesvirus 1	HLA-DRB1*13:01
http://www.iedb.org/assay/1586394	8144889	PKYVKQNTLKLAT	306	318	P04664	Influenza A virus	HLA-DRB1*01:01
http://www.iedb.org/assay/1586395	8144889	PKYVKQNTLKLAT	306	318	P04664	Influenza A virus	HLA-DRB1*04:01
http://www.iedb.org/assay/1586447	8144889	KYVKQNTLKLAT	307	318	P04664	Influenza A virus	HLA-DRB1*01:01
http://www.iedb.org/assay/1586448	8144889	KYVKQNTLKLAT	307	318	P04664	Influenza A virus	HLA-DRB1*04:01
http://www.iedb.org/assay/1586449	8144889	YVKQNTLKLAT	308	318	P04664	Influenza A virus	HLA-DRB1*01:01
http://www.iedb.org/assay/1586450	8144889	YVKQNTLKLAT	308	318	P04664	Influenza A virus	HLA-DRB1*04:01
http://www.iedb.org/assay/1598481	18842709	MAFLEESHPGIFENS	92	106	P03431	Influenza A virus	HLA-DRB1*01:01
http://www.iedb.org/assay/1598482	18842709	MDVNPTLLFLKVPAQ	1	15	P03431	Influenza A virus	HLA-DRB1*01:01
http://www.iedb.org/assay/1598483	18842709	MMGMFNMLSTVLGVS	408	422	P03431	Influenza A virus	HLA-DRB1*01:01
http://www.iedb.org/assay/1598485	18842709	SPGMMMGMFNMLSTV	404	418	P03431	Influenza A virus	HLA-DRB1*01:01
http://www.iedb.org/assay/1598486	18842709	GDVFVIREPFISCSH	97	111	P03468	Influenza A virus	HLA-DRB1*01:01
http://www.iedb.org/assay/1598487	18842709	GKIVHISPLSGSAQH	260	274	Q80DL0	Influenza A virus	HLA-DRB1*01:01
http://www.iedb.org/assay/1598491	18842709	LGTFDTVQIIKLLPF	585	599	Q068C1	Influenza A virus	HLA-DRB1*01:01
http://www.iedb.org/assay/1598492	18842709	MRILVRGNSPAFNYN	44	58	Q91TX8	Influenza A virus	HLA-DRB1*01:01
http://www.iedb.org/assay/1605567	18799581	ATMYYKDVTVSQVWF	161	175	P10211	Human alphaherpesvirus 1	HLA-DRB1*11:01
http://www.iedb.org/assay/1605576	18799581	KDVTVSQVWFGHRYS	166	180	P10211	Human alphaherpesvirus 1	HLA-DRB1*03:01
http://www.iedb.org/assay/1605581	18799581	RADITTVSTFIDLNI	661	675	P10211	Human alphaherpesvirus 1	HLA-DRB1*01:01
http://www.iedb.org/assay/1605583	18799581	RADITTVSTFIDLNI	661	675	P10211	Human alphaherpesvirus 1	HLA-DRB1*03:01
http://www.iedb.org/assay/1605584	18799581	TVSTFIDLNITMLED	666	680	P10211	Human alphaherpesvirus 1	HLA-DRB1*01:01
http://www.iedb.org/assay/1605585	18799581	TVSTFIDLNITMLED	666	680	P10211	Human alphaherpesvirus 1	HLA-DRB1*03:01
http://www.iedb.org/assay/1617674	18799581	ATMYYKDVTVSQVWF	161	175	P10211	Human alphaherpesvirus 1	HLA-DRB1*01:01
http://www.iedb.org/assay/1617675	18799581	ATMYYKDVTVSQVWF	161	175	P10211	Human alphaherpesvirus 1	HLA-DRB1*03:01
http://www.iedb.org/assay/1617676	18799581	ATMYYKDVTVSQVWF	161	175	P10211	Human alphaherpesvirus 1	HLA-DRB1*04:01
http://www.iedb.org/assay/1617677	18799581	ATMYYKDVTVSQVWF	161	175	P10211	Human alphaherpesvirus 1	HLA-DRB1*07:01
http://www.iedb.org/assay/1617679	18799581	ATMYYKDVTVSQVWF	161	175	P10211	Human alphaherpesvirus 1	HLA-DRB1*15:01
http://www.iedb.org/assay/1617684	18799581	KDVTVSQVWFGHRYS	166	180	P10211	Human alphaherpesvirus 1	HLA-DRB1*04:01
http://www.iedb.org/assay/1617685	18799581	KDVTVSQVWFGHRYS	166	180	P10211	Human alphaherpesvirus 1	HLA-DRB1*07:01
http://www.iedb.org/assay/1617687	18799581	KDVTVSQVWFGHRYS	166	180	P10211	Human alphaherpesvirus 1	HLA-DRB1*13:02
http://www.iedb.org/assay/1617688	18799581	KDVTVSQVWFGHRYS	166	180	P10211	Human alphaherpesvirus 1	HLA-DRB1*15:01
http://www.iedb.org/assay/1617690	18799581	RADITTVSTFIDLNI	661	675	P10211	Human alphaherpesvirus 1	HLA-DRB1*04:01
http://www.iedb.org/assay/1617691	18799581	RADITTVSTFIDLNI	661	675	P10211	Human alphaherpesvirus 1	HLA-DRB1*07:01
http://www.iedb.org/assay/1617692	18799581	RADITTVSTFIDLNI	661	675	P10211	Human alphaherpesvirus 1	HLA-DRB1*11:01
http://www.iedb.org/assay/1617694	18799581	RADITTVSTFIDLNI	661	675	P10211	Human alphaherpesvirus 1	HLA-DRB1*15:01
http://www.iedb.org/assay/1617695	18799581	TVSTFIDLNITMLED	666	680	P10211	Human alphaherpesvirus 1	HLA-DRB1*04:01
http://www.iedb.org/assay/1617696	18799581	TVSTFIDLNITMLED	666	680	P10211	Human alphaherpesvirus 1	HLA-DRB1*07:01
http://www.iedb.org/assay/1617697	18799581	TVSTFIDLNITMLED	666	680	P10211	Human alphaherpesvirus 1	HLA-DRB1*11:01
http://www.iedb.org/assay/1617699	18799581	TVSTFIDLNITMLED	666	680	P10211	Human alphaherpesvirus 1	HLA-DRB1*15:01
http://www.iedb.org/assay/1617709	18799581	NTNYTQVPNKDGDAD	886	900	P10211	Human alphaherpesvirus 1	HLA-DRB1*11:01
http://www.iedb.org/assay/16497545	34529740	LVKPSFYVYSRVKNL	51	65	P0DTC4	Severe acute respiratory syndrome coronavirus 2	HLA-DPA1*01:03/DPB1*04:01
http://www.iedb.org/assay/16497547	34529740	LVKPSFYVYSRVKNL	51	65	P0DTC4	Severe acute respiratory syndrome coronavirus 2	HLA-DQA1*05:01/DQB1*03:01
http://www.iedb.org/assay/16497550	34529740	LVKPSFYVYSRVKNL	51	65	P0DTC4	Severe acute respiratory syndrome coronavirus 2	HLA-DQA1*01:02/DQB1*06:02
http://www.iedb.org/assay/16497552	34529740	SWFTALTQHGKEDLK	51	65	P0DTC9	Severe acute respiratory syndrome coronavirus 2	HLA-DPA1*01:03/DPB1*04:01
http://www.iedb.org/assay/16497553	34529740	SWFTALTQHGKEDLK	51	65	P0DTC9	Severe acute respiratory syndrome coronavirus 2	HLA-DQA1*05:01/DQB1*02:01
http://www.iedb.org/assay/16497554	34529740	SWFTALTQHGKEDLK	51	65	P0DTC9	Severe acute respiratory syndrome coronavirus 2	HLA-DQA1*05:01/DQB1*03:01
http://www.iedb.org/assay/16497555	34529740	SWFTALTQHGKEDLK	51	65	P0DTC9	Severe acute respiratory syndrome coronavirus 2	HLA-DQA1*03:01/DQB1*03:02
http://www.iedb.org/assay/16497557	34529740	SWFTALTQHGKEDLK	51	65	P0DTC9	Severe acute respiratory syndrome coronavirus 2	HLA-DQA1*01:02/DQB1*06:02
http://www.iedb.org/assay/16497561	34529740	DDQIGYYRRATRRIR	81	95	P0DTC9	Severe acute respiratory syndrome coronavirus 2	HLA-DQA1*05:01/DQB1*03:01
http://www.iedb.org/assay/16497568	34529740	YYRRATRRIRGGDGK	86	100	P0DTC9	Severe acute respiratory syndrome coronavirus 2	HLA-DQA1*05:01/DQB1*03:01
http://www.iedb.org/assay/16497574	34529740	PRWYFYYLGTGPEAG	106	120	P0DTC9	Severe acute respiratory syndrome coronavirus 2	HLA-DQA1*05:01/DQB1*02:01
http://www.iedb.org/assay/16497575	34529740	PRWYFYYLGTGPEAG	106	120	P0DTC9	Severe acute respiratory syndrome coronavirus 2	HLA-DQA1*05:01/DQB1*03:01
http://www.iedb.org/assay/16497576	34529740	PRWYFYYLGTGPEAG	106	120	P0DTC9	Severe acute respiratory syndrome coronavirus 2	HLA-DQA1*03:01/DQB1*03:02
http://www.iedb.org/assay/16497577	34529740	PRWYFYYLGTGPEAG	106	120	P0DTC9	Severe acute respiratory syndrome coronavirus 2	HLA-DQA1*01:01/DQB1*05:01
http://www.iedb.org/assay/16497578	34529740	PRWYFYYLGTGPEAG	106	120	P0DTC9	Severe acute respiratory syndrome coronavirus 2	HLA-DQA1*01:02/DQB1*06:02
http://www.iedb.org/assay/16497580	34529740	LPYGANKDGIIWVAT	121	135	P0DTC9	Severe acute respiratory syndrome coronavirus 2	HLA-DPA1*01:03/DPB1*04:01
http://www.iedb.org/assay/16497581	34529740	LPYGANKDGIIWVAT	121	135	P0DTC9	Severe acute respiratory syndrome coronavirus 2	HLA-DQA1*05:01/DQB1*02:01
http://www.iedb.org/assay/16497582	34529740	LPYGANKDGIIWVAT	121	135	P0DTC9	Severe acute respiratory syndrome coronavirus 2	HLA-DQA1*05:01/DQB1*03:01
http://www.iedb.org/assay/16497583	34529740	LPYGANKDGIIWVAT	121	135	P0DTC9	Severe acute respiratory syndrome coronavirus 2	HLA-DQA1*03:01/DQB1*03:02
http://www.iedb.org/assay/16497585	34529740	LPYGANKDGIIWVAT	121	135	P0DTC9	Severe acute respiratory syndrome coronavirus 2	HLA-DQA1*01:02/DQB1*06:02
http://www.iedb.org/assay/16497587	34529740	NKDGIIWVATEGALN	126	140	P0DTC9	Severe acute respiratory syndrome coronavirus 2	HLA-DPA1*01:03/DPB1*04:01
http://www.iedb.org/assay/16497588	34529740	NKDGIIWVATEGALN	126	140	P0DTC9	Severe acute respiratory syndrome coronavirus 2	HLA-DQA1*05:01/DQB1*02:01
http://www.iedb.org/assay/16497589	34529740	NKDGIIWVATEGALN	126	140	P0DTC9	Severe acute respiratory syndrome coronavirus 2	HLA-DQA1*05:01/DQB1*03:01
http://www.iedb.org/assay/16497590	34529740	NKDGIIWVATEGALN	126	140	P0DTC9	Severe acute respiratory syndrome coronavirus 2	HLA-DQA1*03:01/DQB1*03:02
http://www.iedb.org/assay/16497592	34529740	NKDGIIWVATEGALN	126	140	P0DTC9	Severe acute respiratory syndrome coronavirus 2	HLA-DQA1*01:02/DQB1*06:02
http://www.iedb.org/assay/16497594	34529740	DAALALLLLDRLNQL	216	230	P0DTC9	Severe acute respiratory syndrome coronavirus 2	HLA-DPA1*01:03/DPB1*04:01
http://www.iedb.org/assay/16497595	34529740	DAALALLLLDRLNQL	216	230	P0DTC9	Severe acute respiratory syndrome coronavirus 2	HLA-DQA1*05:01/DQB1*02:01
http://www.iedb.org/assay/16497596	34529740	DAALALLLLDRLNQL	216	230	P0DTC9	Severe acute respiratory syndrome coronavirus 2	HLA-DQA1*05:01/DQB1*03:01
http://www.iedb.org/assay/16497597	34529740	DAALALLLLDRLNQL	216	230	P0DTC9	Severe acute respiratory syndrome coronavirus 2	HLA-DQA1*03:01/DQB1*03:02
http://www.iedb.org/assay/16497598	34529740	DAALALLLLDRLNQL	216	230	P0DTC9	Severe acute respiratory syndrome coronavirus 2	HLA-DQA1*01:01/DQB1*05:01
http://www.iedb.org/assay/16497599	34529740	DAALALLLLDRLNQL	216	230	P0DTC9	Severe acute respiratory syndrome coronavirus 2	HLA-DQA1*01:02/DQB1*06:02
http://www.iedb.org/assay/16497601	34529740	LLLLDRLNQLESKMS	221	235	P0DTC9	Severe acute respiratory syndrome coronavirus 2	HLA-DPA1*01:03/DPB1*04:01
http://www.iedb.org/assay/16497602	34529740	LLLLDRLNQLESKMS	221	235	P0DTC9	Severe acute respiratory syndrome coronavirus 2	HLA-DQA1*05:01/DQB1*02:01
http://www.iedb.org/assay/16497604	34529740	LLLLDRLNQLESKMS	221	235	P0DTC9	Severe acute respiratory syndrome coronavirus 2	HLA-DQA1*03:01/DQB1*03:02
http://www.iedb.org/assay/16497605	34529740	LLLLDRLNQLESKMS	221	235	P0DTC9	Severe acute respiratory syndrome coronavirus 2	HLA-DQA1*01:01/DQB1*05:01
http://www.iedb.org/assay/16497606	34529740	LLLLDRLNQLESKMS	221	235	P0DTC9	Severe acute respiratory syndrome coronavirus 2	HLA-DQA1*01:02/DQB1*06:02
http://www.iedb.org/assay/16497608	34529740	KAYNVTQAFGRRGPE	266	280	P0DTC9	Severe acute respiratory syndrome coronavirus 2	HLA-DPA1*01:03/DPB1*04:01
http://www.iedb.org/assay/16497610	34529740	KAYNVTQAFGRRGPE	266	280	P0DTC9	Severe acute respiratory syndrome coronavirus 2	HLA-DQA1*05:01/DQB1*03:01
http://www.iedb.org/assay/16497611	34529740	KAYNVTQAFGRRGPE	266	280	P0DTC9	Severe acute respiratory syndrome coronavirus 2	HLA-DQA1*03:01/DQB1*03:02
http://www.iedb.org/assay/16497613	34529740	KAYNVTQAFGRRGPE	266	280	P0DTC9	Severe acute respiratory syndrome coronavirus 2	HLA-DQA1*01:02/DQB1*06:02
http://www.iedb.org/assay/16497615	34529740	FKDQVILLNKHIDAY	346	360	P0DTC9	Severe acute respiratory syndrome coronavirus 2	HLA-DPA1*01:03/DPB1*04:01
http://www.iedb.org/assay/16497616	34529740	FKDQVILLNKHIDAY	346	360	P0DTC9	Severe acute respiratory syndrome coronavirus 2	HLA-DQA1*05:01/DQB1*02:01
http://www.iedb.org/assay/16497617	34529740	FKDQVILLNKHIDAY	346	360	P0DTC9	Severe acute respiratory syndrome coronavirus 2	HLA-DQA1*05:01/DQB1*03:01
http://www.iedb.org/assay/16497618	34529740	FKDQVILLNKHIDAY	346	360	P0DTC9	Severe acute respiratory syndrome coronavirus 2	HLA-DQA1*03:01/DQB1*03:02
http://www.iedb.org/assay/16497619	34529740	FKDQVILLNKHIDAY	346	360	P0DTC9	Severe acute respiratory syndrome coronavirus 2	HLA-DQA1*01:01/DQB1*05:01
http://www.iedb.org/assay/16497620	34529740	FKDQVILLNKHIDAY	346	360	P0DTC9	Severe acute respiratory syndrome coronavirus 2	HLA-DQA1*01:02/DQB1*06:02
http://www.iedb.org/assay/16497622	34529740	RGHLRIAGHHLGRCD	146	160	P0DTC5	Severe acute respiratory syndrome coronavirus 2	HLA-DPA1*01:03/DPB1*04:01
http://www.iedb.org/assay/16497624	34529740	RGHLRIAGHHLGRCD	146	160	P0DTC5	Severe acute respiratory syndrome coronavirus 2	HLA-DQA1*05:01/DQB1*03:01
http://www.iedb.org/assay/16497626	34529740	RGHLRIAGHHLGRCD	146	160	P0DTC5	Severe acute respiratory syndrome coronavirus 2	HLA-DQA1*01:01/DQB1*05:01
http://www.iedb.org/assay/16497629	34529740	KEITVATSRTLSYYK	166	180	P0DTC5	Severe acute respiratory syndrome coronavirus 2	HLA-DPA1*01:03/DPB1*04:01
http://www.iedb.org/assay/16497630	34529740	KEITVATSRTLSYYK	166	180	P0DTC5	Severe acute respiratory syndrome coronavirus 2	HLA-DQA1*05:01/DQB1*02:01
http://www.iedb.org/assay/16497631	34529740	KEITVATSRTLSYYK	166	180	P0DTC5	Severe acute respiratory syndrome coronavirus 2	HLA-DQA1*05:01/DQB1*03:01
http://www.iedb.org/assay/16497632	34529740	KEITVATSRTLSYYK	166	180	P0DTC5	Severe acute respiratory syndrome coronavirus 2	HLA-DQA1*03:01/DQB1*03:02
http://www.iedb.org/assay/16497634	34529740	KEITVATSRTLSYYK	166	180	P0DTC5	Severe acute respiratory syndrome coronavirus 2	HLA-DQA1*01:02/DQB1*06:02
http://www.iedb.org/assay/16497637	34529740	LSYYKLGASQRVAGD	176	190	P0DTC5	Severe acute respiratory syndrome coronavirus 2	HLA-DQA1*05:01/DQB1*02:01
http://www.iedb.org/assay/16497638	34529740	LSYYKLGASQRVAGD	176	190	P0DTC5	Severe acute respiratory syndrome coronavirus 2	HLA-DQA1*05:01/DQB1*03:01
http://www.iedb.org/assay/16497640	34529740	LSYYKLGASQRVAGD	176	190	P0DTC5	Severe acute respiratory syndrome coronavirus 2	HLA-DQA1*01:01/DQB1*05:01
http://www.iedb.org/assay/16497641	34529740	LSYYKLGASQRVAGD	176	190	P0DTC5	Severe acute respiratory syndrome coronavirus 2	HLA-DQA1*01:02/DQB1*06:02
http://www.iedb.org/assay/16497642	34529740	LVKPSFYVYSRVKNL	51	65	P0DTC4	Severe acute respiratory syndrome coronavirus 2	HLA-DRB1*01:01
http://www.iedb.org/assay/16497644	34529740	LVKPSFYVYSRVKNL	51	65	P0DTC4	Severe acute respiratory syndrome coronavirus 2	HLA-DRB1*04:01
http://www.iedb.org/assay/16497645	34529740	LVKPSFYVYSRVKNL	51	65	P0DTC4	Severe acute respiratory syndrome coronavirus 2	HLA-DRB1*04:05
http://www.iedb.org/assay/16497646	34529740	LVKPSFYVYSRVKNL	51	65	P0DTC4	Severe acute respiratory syndrome coronavirus 2	HLA-DRB1*07:01
http://www.iedb.org/assay/16497647	34529740	LVKPSFYVYSRVKNL	51	65	P0DTC4	Severe acute respiratory syndrome coronavirus 2	HLA-DRB1*08:02
http://www.iedb.org/assay/16497648	34529740	LVKPSFYVYSRVKNL	51	65	P0DTC4	Severe acute respiratory syndrome coronavirus 2	HLA-DRB1*09:01
http://www.iedb.org/assay/16497649	34529740	LVKPSFYVYSRVKNL	51	65	P0DTC4	Severe acute respiratory syndrome coronavirus 2	HLA-DRB1*11:01
http://www.iedb.org/assay/16497650	34529740	LVKPSFYVYSRVKNL	51	65	P0DTC4	Severe acute respiratory syndrome coronavirus 2	HLA-DRB1*12:01
http://www.iedb.org/assay/16497651	34529740	LVKPSFYVYSRVKNL	51	65	P0DTC4	Severe acute respiratory syndrome coronavirus 2	HLA-DRB1*13:02
http://www.iedb.org/assay/16497652	34529740	LVKPSFYVYSRVKNL	51	65	P0DTC4	Severe acute respiratory syndrome coronavirus 2	HLA-DRB1*15:01
http://www.iedb.org/assay/16497653	34529740	LVKPSFYVYSRVKNL	51	65	P0DTC4	Severe acute respiratory syndrome coronavirus 2	HLA-DRB3*01:01
http://www.iedb.org/assay/16497654	34529740	LVKPSFYVYSRVKNL	51	65	P0DTC4	Severe acute respiratory syndrome coronavirus 2	HLA-DRB3*02:02
http://www.iedb.org/assay/16497655	34529740	LVKPSFYVYSRVKNL	51	65	P0DTC4	Severe acute respiratory syndrome coronavirus 2	HLA-DRB4*01:01
http://www.iedb.org/assay/16497656	34529740	LVKPSFYVYSRVKNL	51	65	P0DTC4	Severe acute respiratory syndrome coronavirus 2	HLA-DRB5*01:01
http://www.iedb.org/assay/16497661	34529740	SWFTALTQHGKEDLK	51	65	P0DTC9	Severe acute respiratory syndrome coronavirus 2	HLA-DRB1*01:01
http://www.iedb.org/assay/16497663	34529740	SWFTALTQHGKEDLK	51	65	P0DTC9	Severe acute respiratory syndrome coronavirus 2	HLA-DRB1*04:01
http://www.iedb.org/assay/16497664	34529740	SWFTALTQHGKEDLK	51	65	P0DTC9	Severe acute respiratory syndrome coronavirus 2	HLA-DRB1*04:05
http://www.iedb.org/assay/16497665	34529740	SWFTALTQHGKEDLK	51	65	P0DTC9	Severe acute respiratory syndrome coronavirus 2	HLA-DRB1*07:01
http://www.iedb.org/assay/16497666	34529740	SWFTALTQHGKEDLK	51	65	P0DTC9	Severe acute respiratory syndrome coronavirus 2	HLA-DRB1*08:02
http://www.iedb.org/assay/16497667	34529740	SWFTALTQHGKEDLK	51	65	P0DTC9	Severe acute respiratory syndrome coronavirus 2	HLA-DRB1*09:01
http://www.iedb.org/assay/16497668	34529740	SWFTALTQHGKEDLK	51	65	P0DTC9	Severe acute respiratory syndrome coronavirus 2	HLA-DRB1*11:01
http://www.iedb.org/assay/16497669	34529740	SWFTALTQHGKEDLK	51	65	P0DTC9	Severe acute respiratory syndrome coronavirus 2	HLA-DRB1*12:01
http://www.iedb.org/assay/16497671	34529740	SWFTALTQHGKEDLK	51	65	P0DTC9	Severe acute respiratory syndrome coronavirus 2	HLA-DRB1*15:01
http://www.iedb.org/assay/16497673	34529740	SWFTALTQHGKEDLK	51	65	P0DTC9	Severe acute respiratory syndrome coronavirus 2	HLA-DRB3*02:02
http://www.iedb.org/assay/16497674	34529740	SWFTALTQHGKEDLK	51	65	P0DTC9	Severe acute respiratory syndrome coronavirus 2	HLA-DRB4*01:01
http://www.iedb.org/assay/16497675	34529740	SWFTALTQHGKEDLK	51	65	P0DTC9	Severe acute respiratory syndrome coronavirus 2	HLA-DRB5*01:01
http://www.iedb.org/assay/16497676	34529740	DDQIGYYRRATRRIR	81	95	P0DTC9	Severe acute respiratory syndrome coronavirus 2	HLA-DRB1*01:01
http://www.iedb.org/assay/16497678	34529740	DDQIGYYRRATRRIR	81	95	P0DTC9	Severe acute respiratory syndrome coronavirus 2	HLA-DRB1*04:01
http://www.iedb.org/assay/16497679	34529740	DDQIGYYRRATRRIR	81	95	P0DTC9	Severe acute respiratory syndrome coronavirus 2	HLA-DRB1*04:05
http://www.iedb.org/assay/16497680	34529740	DDQIGYYRRATRRIR	81	95	P0DTC9	Severe acute respiratory syndrome coronavirus 2	HLA-DRB1*07:01
http://www.iedb.org/assay/16497681	34529740	DDQIGYYRRATRRIR	81	95	P0DTC9	Severe acute respiratory syndrome coronavirus 2	HLA-DRB1*08:02
http://www.iedb.org/assay/16497682	34529740	DDQIGYYRRATRRIR	81	95	P0DTC9	Severe acute respiratory syndrome coronavirus 2	HLA-DRB1*09:01
http://www.iedb.org/assay/16497683	34529740	DDQIGYYRRATRRIR	81	95	P0DTC9	Severe acute respiratory syndrome coronavirus 2	HLA-DRB1*11:01
http://www.iedb.org/assay/16497686	34529740	DDQIGYYRRATRRIR	81	95	P0DTC9	Severe acute respiratory syndrome coronavirus 2	HLA-DRB1*15:01
http://www.iedb.org/assay/16497687	34529740	DDQIGYYRRATRRIR	81	95	P0DTC9	Severe acute respiratory syndrome coronavirus 2	HLA-DRB3*01:01
http://www.iedb.org/assay/16497688	34529740	DDQIGYYRRATRRIR	81	95	P0DTC9	Severe acute respiratory syndrome coronavirus 2	HLA-DRB3*02:02
http://www.iedb.org/assay/16497690	34529740	DDQIGYYRRATRRIR	81	95	P0DTC9	Severe acute respiratory syndrome coronavirus 2	HLA-DRB5*01:01
http://www.iedb.org/assay/16497691	34529740	YYRRATRRIRGGDGK	86	100	P0DTC9	Severe acute respiratory syndrome coronavirus 2	HLA-DRB1*01:01
http://www.iedb.org/assay/16497693	34529740	YYRRATRRIRGGDGK	86	100	P0DTC9	Severe acute respiratory syndrome coronavirus 2	HLA-DRB1*04:01
http://www.iedb.org/assay/16497694	34529740	YYRRATRRIRGGDGK	86	100	P0DTC9	Severe acute respiratory syndrome coronavirus 2	HLA-DRB1*04:05
http://www.iedb.org/assay/16497695	34529740	YYRRATRRIRGGDGK	86	100	P0DTC9	Severe acute respiratory syndrome coronavirus 2	HLA-DRB1*07:01
http://www.iedb.org/assay/16497696	34529740	YYRRATRRIRGGDGK	86	100	P0DTC9	Severe acute respiratory syndrome coronavirus 2	HLA-DRB1*08:02
http://www.iedb.org/assay/16497697	34529740	YYRRATRRIRGGDGK	86	100	P0DTC9	Severe acute respiratory syndrome coronavirus 2	HLA-DRB1*09:01
http://www.iedb.org/assay/16497698	34529740	YYRRATRRIRGGDGK	86	100	P0DTC9	Severe acute respiratory syndrome coronavirus 2	HLA-DRB1*11:01
http://www.iedb.org/assay/16497699	34529740	YYRRATRRIRGGDGK	86	100	P0DTC9	Severe acute respiratory syndrome coronavirus 2	HLA-DRB1*12:01
http://www.iedb.org/assay/16497701	34529740	YYRRATRRIRGGDGK	86	100	P0DTC9	Severe acute respiratory syndrome coronavirus 2	HLA-DRB1*15:01
http://www.iedb.org/assay/16497702	34529740	YYRRATRRIRGGDGK	86	100	P0DTC9	Severe acute respiratory syndrome coronavirus 2	HLA-DRB3*01:01
http://www.iedb.org/assay/16497703	34529740	YYRRATRRIRGGDGK	86	100	P0DTC9	Severe acute respiratory syndrome coronavirus 2	HLA-DRB3*02:02
http://www.iedb.org/assay/16497704	34529740	YYRRATRRIRGGDGK	86	100	P0DTC9	Severe acute respiratory syndrome coronavirus 2	HLA-DRB4*01:01
http://www.iedb.org/assay/16497705	34529740	YYRRATRRIRGGDGK	86	100	P0DTC9	Severe acute respiratory syndrome coronavirus 2	HLA-DRB5*01:01
http://www.iedb.org/assay/16497706	34529740	PRWYFYYLGTGPEAG	106	120	P0DTC9	Severe acute respiratory syndrome coronavirus 2	HLA-DRB1*01:01
http://www.iedb.org/assay/16497708	34529740	PRWYFYYLGTGPEAG	106	120	P0DTC9	Severe acute respiratory syndrome coronavirus 2	HLA-DRB1*04:01
http://www.iedb.org/assay/16497709	34529740	PRWYFYYLGTGPEAG	106	120	P0DTC9	Severe acute respiratory syndrome coronavirus 2	HLA-DRB1*04:05
http://www.iedb.org/assay/16497710	34529740	PRWYFYYLGTGPEAG	106	120	P0DTC9	Severe acute respiratory syndrome coronavirus 2	HLA-DRB1*07:01
http://www.iedb.org/assay/16497711	34529740	PRWYFYYLGTGPEAG	106	120	P0DTC9	Severe acute respiratory syndrome coronavirus 2	HLA-DRB1*08:02
http://www.iedb.org/assay/16497712	34529740	PRWYFYYLGTGPEAG	106	120	P0DTC9	Severe acute respiratory syndrome coronavirus 2	HLA-DRB1*09:01
http://www.iedb.org/assay/16497713	34529740	PRWYFYYLGTGPEAG	106	120	P0DTC9	Severe acute respiratory syndrome coronavirus 2	HLA-DRB1*11:01
http://www.iedb.org/assay/16497714	34529740	PRWYFYYLGTGPEAG	106	120	P0DTC9	Severe acute respiratory syndrome coronavirus 2	HLA-DRB1*12:01
http://www.iedb.org/assay/16497716	34529740	PRWYFYYLGTGPEAG	106	120	P0DTC9	Severe acute respiratory syndrome coronavirus 2	HLA-DRB1*15:01
http://www.iedb.org/assay/16497717	34529740	PRWYFYYLGTGPEAG	106	120	P0DTC9	Severe acute respiratory syndrome coronavirus 2	HLA-DRB3*01:01
http://www.iedb.org/assay/16497718	34529740	PRWYFYYLGTGPEAG	106	120	P0DTC9	Severe acute respiratory syndrome coronavirus 2	HLA-DRB3*02:02
http://www.iedb.org/assay/16497720	34529740	PRWYFYYLGTGPEAG	106	120	P0DTC9	Severe acute respiratory syndrome coronavirus 2	HLA-DRB5*01:01
http://www.iedb.org/assay/16497721	34529740	LPYGANKDGIIWVAT	121	135	P0DTC9	Severe acute respiratory syndrome coronavirus 2	HLA-DRB1*01:01
http://www.iedb.org/assay/16497722	34529740	LPYGANKDGIIWVAT	121	135	P0DTC9	Severe acute respiratory syndrome coronavirus 2	HLA-DRB1*03:01
http://www.iedb.org/assay/16497723	34529740	LPYGANKDGIIWVAT	121	135	P0DTC9	Severe acute respiratory syndrome coronavirus 2	HLA-DRB1*04:01
http://www.iedb.org/assay/16497724	34529740	LPYGANKDGIIWVAT	121	135	P0DTC9	Severe acute respiratory syndrome coronavirus 2	HLA-DRB1*04:05
http://www.iedb.org/assay/16497725	34529740	LPYGANKDGIIWVAT	121	135	P0DTC9	Severe acute respiratory syndrome coronavirus 2	HLA-DRB1*07:01
http://www.iedb.org/assay/16497726	34529740	LPYGANKDGIIWVAT	121	135	P0DTC9	Severe acute respiratory syndrome coronavirus 2	HLA-DRB1*08:02
http://www.iedb.org/assay/16497727	34529740	LPYGANKDGIIWVAT	121	135	P0DTC9	Severe acute respiratory syndrome coronavirus 2	HLA-DRB1*09:01
http://www.iedb.org/assay/16497728	34529740	LPYGANKDGIIWVAT	121	135	P0DTC9	Severe acute respiratory syndrome coronavirus 2	HLA-DRB1*11:01
http://www.iedb.org/assay/16497729	34529740	LPYGANKDGIIWVAT	121	135	P0DTC9	Severe acute respiratory syndrome coronavirus 2	HLA-DRB1*12:01
http://www.iedb.org/assay/16497731	34529740	LPYGANKDGIIWVAT	121	135	P0DTC9	Severe acute respiratory syndrome coronavirus 2	HLA-DRB1*15:01
http://www.iedb.org/assay/16497732	34529740	LPYGANKDGIIWVAT	121	135	P0DTC9	Severe acute respiratory syndrome coronavirus 2	HLA-DRB3*01:01
http://www.iedb.org/assay/16497733	34529740	LPYGANKDGIIWVAT	121	135	P0DTC9	Severe acute respiratory syndrome coronavirus 2	HLA-DRB3*02:02
http://www.iedb.org/assay/16497734	34529740	LPYGANKDGIIWVAT	121	135	P0DTC9	Severe acute respiratory syndrome coronavirus 2	HLA-DRB4*01:01
http://www.iedb.org/assay/16497735	34529740	LPYGANKDGIIWVAT	121	135	P0DTC9	Severe acute respiratory syndrome coronavirus 2	HLA-DRB5*01:01
http://www.iedb.org/assay/16497736	34529740	NKDGIIWVATEGALN	126	140	P0DTC9	Severe acute respiratory syndrome coronavirus 2	HLA-DRB1*01:01
http://www.iedb.org/assay/16497737	34529740	NKDGIIWVATEGALN	126	140	P0DTC9	Severe acute respiratory syndrome coronavirus 2	HLA-DRB1*03:01
http://www.iedb.org/assay/16497738	34529740	NKDGIIWVATEGALN	126	140	P0DTC9	Severe acute respiratory syndrome coronavirus 2	HLA-DRB1*04:01
http://www.iedb.org/assay/16497739	34529740	NKDGIIWVATEGALN	126	140	P0DTC9	Severe acute respiratory syndrome coronavirus 2	HLA-DRB1*04:05
http://www.iedb.org/assay/16497740	34529740	NKDGIIWVATEGALN	126	140	P0DTC9	Severe acute respiratory syndrome coronavirus 2	HLA-DRB1*07:01
http://www.iedb.org/assay/16497741	34529740	NKDGIIWVATEGALN	126	140	P0DTC9	Severe acute respiratory syndrome coronavirus 2	HLA-DRB1*08:02
http://www.iedb.org/assay/16497742	34529740	NKDGIIWVATEGALN	126	140	P0DTC9	Severe acute respiratory syndrome coronavirus 2	HLA-DRB1*09:01
http://www.iedb.org/assay/16497743	34529740	NKDGIIWVATEGALN	126	140	P0DTC9	Severe acute respiratory syndrome coronavirus 2	HLA-DRB1*11:01
http://www.iedb.org/assay/16497746	34529740	NKDGIIWVATEGALN	126	140	P0DTC9	Severe acute respiratory syndrome coronavirus 2	HLA-DRB1*15:01
http://www.iedb.org/assay/16497747	34529740	NKDGIIWVATEGALN	126	140	P0DTC9	Severe acute respiratory syndrome coronavirus 2	HLA-DRB3*01:01
http://www.iedb.org/assay/16497748	34529740	NKDGIIWVATEGALN	126	140	P0DTC9	Severe acute respiratory syndrome coronavirus 2	HLA-DRB3*02:02
http://www.iedb.org/assay/16497749	34529740	NKDGIIWVATEGALN	126	140	P0DTC9	Severe acute respiratory syndrome coronavirus 2	HLA-DRB4*01:01
http://www.iedb.org/assay/16497750	34529740	NKDGIIWVATEGALN	126	140	P0DTC9	Severe acute respiratory syndrome coronavirus 2	HLA-DRB5*01:01
http://www.iedb.org/assay/16497751	34529740	DAALALLLLDRLNQL	216	230	P0DTC9	Severe acute respiratory syndrome coronavirus 2	HLA-DRB1*01:01
http://www.iedb.org/assay/16497752	34529740	DAALALLLLDRLNQL	216	230	P0DTC9	Severe acute respiratory syndrome coronavirus 2	HLA-DRB1*03:01
http://www.iedb.org/assay/16497753	34529740	DAALALLLLDRLNQL	216	230	P0DTC9	Severe acute respiratory syndrome coronavirus 2	HLA-DRB1*04:01
http://www.iedb.org/assay/16497754	34529740	DAALALLLLDRLNQL	216	230	P0DTC9	Severe acute respiratory syndrome coronavirus 2	HLA-DRB1*04:05
http://www.iedb.org/assay/16497756	34529740	DAALALLLLDRLNQL	216	230	P0DTC9	Severe acute respiratory syndrome coronavirus 2	HLA-DRB1*08:02
http://www.iedb.org/assay/16497757	34529740	DAALALLLLDRLNQL	216	230	P0DTC9	Severe acute respiratory syndrome coronavirus 2	HLA-DRB1*09:01
http://www.iedb.org/assay/16497758	34529740	DAALALLLLDRLNQL	216	230	P0DTC9	Severe acute respiratory syndrome coronavirus 2	HLA-DRB1*11:01
http://www.iedb.org/assay/16497759	34529740	DAALALLLLDRLNQL	216	230	P0DTC9	Severe acute respiratory syndrome coronavirus 2	HLA-DRB1*12:01
http://www.iedb.org/assay/16497760	34529740	DAALALLLLDRLNQL	216	230	P0DTC9	Severe acute respiratory syndrome coronavirus 2	HLA-DRB1*13:02
http://www.iedb.org/assay/16497761	34529740	DAALALLLLDRLNQL	216	230	P0DTC9	Severe acute respiratory syndrome coronavirus 2	HLA-DRB1*15:01
http://www.iedb.org/assay/16497762	34529740	DAALALLLLDRLNQL	216	230	P0DTC9	Severe acute respiratory syndrome coronavirus 2	HLA-DRB3*01:01
http://www.iedb.org/assay/16497764	34529740	DAALALLLLDRLNQL	216	230	P0DTC9	Severe acute respiratory syndrome coronavirus 2	HLA-DRB4*01:01
http://www.iedb.org/assay/16497765	34529740	DAALALLLLDRLNQL	216	230	P0DTC9	Severe acute respiratory syndrome coronavirus 2	HLA-DRB5*01:01
http://www.iedb.org/assay/16497766	34529740	LLLLDRLNQLESKMS	221	235	P0DTC9	Severe acute respiratory syndrome coronavirus 2	HLA-DRB1*01:01
http://www.iedb.org/assay/16497767	34529740	LLLLDRLNQLESKMS	221	235	P0DTC9	Severe acute respiratory syndrome coronavirus 2	HLA-DRB1*03:01
http://www.iedb.org/assay/16497768	34529740	LLLLDRLNQLESKMS	221	235	P0DTC9	Severe acute respiratory syndrome coronavirus 2	HLA-DRB1*04:01
http://www.iedb.org/assay/16497769	34529740	LLLLDRLNQLESKMS	221	235	P0DTC9	Severe acute respiratory syndrome coronavirus 2	HLA-DRB1*04:05
http://www.iedb.org/assay/16497770	34529740	LLLLDRLNQLESKMS	221	235	P0DTC9	Severe acute respiratory syndrome coronavirus 2	HLA-DRB1*07:01
http://www.iedb.org/assay/16497771	34529740	LLLLDRLNQLESKMS	221	235	P0DTC9	Severe acute respiratory syndrome coronavirus 2	HLA-DRB1*08:02
http://www.iedb.org/assay/16497772	34529740	LLLLDRLNQLESKMS	221	235	P0DTC9	Severe acute respiratory syndrome coronavirus 2	HLA-DRB1*09:01
http://www.iedb.org/assay/16497773	34529740	LLLLDRLNQLESKMS	221	235	P0DTC9	Severe acute respiratory syndrome coronavirus 2	HLA-DRB1*11:01
http://www.iedb.org/assay/16497774	34529740	LLLLDRLNQLESKMS	221	235	P0DTC9	Severe acute respiratory syndrome coronavirus 2	HLA-DRB1*12:01
http://www.iedb.org/assay/16497775	34529740	LLLLDRLNQLESKMS	221	235	P0DTC9	Severe acute respiratory syndrome coronavirus 2	HLA-DRB1*13:02
http://www.iedb.org/assay/16497776	34529740	LLLLDRLNQLESKMS	221	235	P0DTC9	Severe acute respiratory syndrome coronavirus 2	HLA-DRB1*15:01
http://www.iedb.org/assay/16497777	34529740	LLLLDRLNQLESKMS	221	235	P0DTC9	Severe acute respiratory syndrome coronavirus 2	HLA-DRB3*01:01
http://www.iedb.org/assay/16497779	34529740	LLLLDRLNQLESKMS	221	235	P0DTC9	Severe acute respiratory syndrome coronavirus 2	HLA-DRB4*01:01
http://www.iedb.org/assay/16497780	34529740	LLLLDRLNQLESKMS	221	235	P0DTC9	Severe acute respiratory syndrome coronavirus 2	HLA-DRB5*01:01
http://www.iedb.org/assay/16497781	34529740	KAYNVTQAFGRRGPE	266	280	P0DTC9	Severe acute respiratory syndrome coronavirus 2	HLA-DRB1*01:01
http://www.iedb.org/assay/16497783	34529740	KAYNVTQAFGRRGPE	266	280	P0DTC9	Severe acute respiratory syndrome coronavirus 2	HLA-DRB1*04:01
http://www.iedb.org/assay/16497784	34529740	KAYNVTQAFGRRGPE	266	280	P0DTC9	Severe acute respiratory syndrome coronavirus 2	HLA-DRB1*04:05
http://www.iedb.org/assay/16497785	34529740	KAYNVTQAFGRRGPE	266	280	P0DTC9	Severe acute respiratory syndrome coronavirus 2	HLA-DRB1*07:01
http://www.iedb.org/assay/16497786	34529740	KAYNVTQAFGRRGPE	266	280	P0DTC9	Severe acute respiratory syndrome coronavirus 2	HLA-DRB1*08:02
http://www.iedb.org/assay/16497787	34529740	KAYNVTQAFGRRGPE	266	280	P0DTC9	Severe acute respiratory syndrome coronavirus 2	HLA-DRB1*09:01
http://www.iedb.org/assay/16497788	34529740	KAYNVTQAFGRRGPE	266	280	P0DTC9	Severe acute respiratory syndrome coronavirus 2	HLA-DRB1*11:01
http://www.iedb.org/assay/16497790	34529740	KAYNVTQAFGRRGPE	266	280	P0DTC9	Severe acute respiratory syndrome coronavirus 2	HLA-DRB1*13:02
http://www.iedb.org/assay/16497791	34529740	KAYNVTQAFGRRGPE	266	280	P0DTC9	Severe acute respiratory syndrome coronavirus 2	HLA-DRB1*15:01
http://www.iedb.org/assay/16497792	34529740	KAYNVTQAFGRRGPE	266	280	P0DTC9	Severe acute respiratory syndrome coronavirus 2	HLA-DRB3*01:01
http://www.iedb.org/assay/16497793	34529740	KAYNVTQAFGRRGPE	266	280	P0DTC9	Severe acute respiratory syndrome coronavirus 2	HLA-DRB3*02:02
http://www.iedb.org/assay/16497794	34529740	KAYNVTQAFGRRGPE	266	280	P0DTC9	Severe acute respiratory syndrome coronavirus 2	HLA-DRB4*01:01
http://www.iedb.org/assay/16497795	34529740	KAYNVTQAFGRRGPE	266	280	P0DTC9	Severe acute respiratory syndrome coronavirus 2	HLA-DRB5*01:01
http://www.iedb.org/assay/16497796	34529740	FKDQVILLNKHIDAY	346	360	P0DTC9	Severe acute respiratory syndrome coronavirus 2	HLA-DRB1*01:01
http://www.iedb.org/assay/16497797	34529740	FKDQVILLNKHIDAY	346	360	P0DTC9	Severe acute respiratory syndrome coronavirus 2	HLA-DRB1*03:01
http://www.iedb.org/assay/16497798	34529740	FKDQVILLNKHIDAY	346	360	P0DTC9	Severe acute respiratory syndrome coronavirus 2	HLA-DRB1*04:01
http://www.iedb.org/assay/16497799	34529740	FKDQVILLNKHIDAY	346	360	P0DTC9	Severe acute respiratory syndrome coronavirus 2	HLA-DRB1*04:05
http://www.iedb.org/assay/16497800	34529740	FKDQVILLNKHIDAY	346	360	P0DTC9	Severe acute respiratory syndrome coronavirus 2	HLA-DRB1*07:01
http://www.iedb.org/assay/16497801	34529740	FKDQVILLNKHIDAY	346	360	P0DTC9	Severe acute respiratory syndrome coronavirus 2	HLA-DRB1*08:02
http://www.iedb.org/assay/16497802	34529740	FKDQVILLNKHIDAY	346	360	P0DTC9	Severe acute respiratory syndrome coronavirus 2	HLA-DRB1*09:01
http://www.iedb.org/assay/16497803	34529740	FKDQVILLNKHIDAY	346	360	P0DTC9	Severe acute respiratory syndrome coronavirus 2	HLA-DRB1*11:01
http://www.iedb.org/assay/16497804	34529740	FKDQVILLNKHIDAY	346	360	P0DTC9	Severe acute respiratory syndrome coronavirus 2	HLA-DRB1*12:01
http://www.iedb.org/assay/16497805	34529740	FKDQVILLNKHIDAY	346	360	P0DTC9	Severe acute respiratory syndrome coronavirus 2	HLA-DRB1*13:02
http://www.iedb.org/assay/16497806	34529740	FKDQVILLNKHIDAY	346	360	P0DTC9	Severe acute respiratory syndrome coronavirus 2	HLA-DRB1*15:01
http://www.iedb.org/assay/16497807	34529740	FKDQVILLNKHIDAY	346	360	P0DTC9	Severe acute respiratory syndrome coronavirus 2	HLA-DRB3*01:01
http://www.iedb.org/assay/16497808	34529740	FKDQVILLNKHIDAY	346	360	P0DTC9	Severe acute respiratory syndrome coronavirus 2	HLA-DRB3*02:02
http://www.iedb.org/assay/16497809	34529740	FKDQVILLNKHIDAY	346	360	P0DTC9	Severe acute respiratory syndrome coronavirus 2	HLA-DRB4*01:01
http://www.iedb.org/assay/16497810	34529740	FKDQVILLNKHIDAY	346	360	P0DTC9	Severe acute respiratory syndrome coronavirus 2	HLA-DRB5*01:01
http://www.iedb.org/assay/16497811	34529740	RGHLRIAGHHLGRCD	146	160	P0DTC5	Severe acute respiratory syndrome coronavirus 2	HLA-DRB1*01:01
http://www.iedb.org/assay/16497812	34529740	RGHLRIAGHHLGRCD	146	160	P0DTC5	Severe acute respiratory syndrome coronavirus 2	HLA-DRB1*03:01
http://www.iedb.org/assay/16497813	34529740	RGHLRIAGHHLGRCD	146	160	P0DTC5	Severe acute respiratory syndrome coronavirus 2	HLA-DRB1*04:01
http://www.iedb.org/assay/16497814	34529740	RGHLRIAGHHLGRCD	146	160	P0DTC5	Severe acute respiratory syndrome coronavirus 2	HLA-DRB1*04:05
http://www.iedb.org/assay/16497815	34529740	RGHLRIAGHHLGRCD	146	160	P0DTC5	Severe acute respiratory syndrome coronavirus 2	HLA-DRB1*07:01
http://www.iedb.org/assay/16497816	34529740	RGHLRIAGHHLGRCD	146	160	P0DTC5	Severe acute respiratory syndrome coronavirus 2	HLA-DRB1*08:02
http://www.iedb.org/assay/16497817	34529740	RGHLRIAGHHLGRCD	146	160	P0DTC5	Severe acute respiratory syndrome coronavirus 2	HLA-DRB1*09:01
http://www.iedb.org/assay/16497818	34529740	RGHLRIAGHHLGRCD	146	160	P0DTC5	Severe acute respiratory syndrome coronavirus 2	HLA-DRB1*11:01
http://www.iedb.org/assay/16497819	34529740	RGHLRIAGHHLGRCD	146	160	P0DTC5	Severe acute respiratory syndrome coronavirus 2	HLA-DRB1*12:01
http://www.iedb.org/assay/16497820	34529740	RGHLRIAGHHLGRCD	146	160	P0DTC5	Severe acute respiratory syndrome coronavirus 2	HLA-DRB1*13:02
http://www.iedb.org/assay/16497821	34529740	RGHLRIAGHHLGRCD	146	160	P0DTC5	Severe acute respiratory syndrome coronavirus 2	HLA-DRB1*15:01
http://www.iedb.org/assay/16497822	34529740	RGHLRIAGHHLGRCD	146	160	P0DTC5	Severe acute respiratory syndrome coronavirus 2	HLA-DRB3*01:01
http://www.iedb.org/assay/16497823	34529740	RGHLRIAGHHLGRCD	146	160	P0DTC5	Severe acute respiratory syndrome coronavirus 2	HLA-DRB3*02:02
http://www.iedb.org/assay/16497824	34529740	RGHLRIAGHHLGRCD	146	160	P0DTC5	Severe acute respiratory syndrome coronavirus 2	HLA-DRB4*01:01
http://www.iedb.org/assay/16497825	34529740	RGHLRIAGHHLGRCD	146	160	P0DTC5	Severe acute respiratory syndrome coronavirus 2	HLA-DRB5*01:01
http://www.iedb.org/assay/16497826	34529740	KEITVATSRTLSYYK	166	180	P0DTC5	Severe acute respiratory syndrome coronavirus 2	HLA-DRB1*01:01
http://www.iedb.org/assay/16497827	34529740	KEITVATSRTLSYYK	166	180	P0DTC5	Severe acute respiratory syndrome coronavirus 2	HLA-DRB1*03:01
http://www.iedb.org/assay/16497828	34529740	KEITVATSRTLSYYK	166	180	P0DTC5	Severe acute respiratory syndrome coronavirus 2	HLA-DRB1*04:01
http://www.iedb.org/assay/16497829	34529740	KEITVATSRTLSYYK	166	180	P0DTC5	Severe acute respiratory syndrome coronavirus 2	HLA-DRB1*04:05
http://www.iedb.org/assay/16497830	34529740	KEITVATSRTLSYYK	166	180	P0DTC5	Severe acute respiratory syndrome coronavirus 2	HLA-DRB1*07:01
http://www.iedb.org/assay/16497831	34529740	KEITVATSRTLSYYK	166	180	P0DTC5	Severe acute respiratory syndrome coronavirus 2	HLA-DRB1*08:02
http://www.iedb.org/assay/16497832	34529740	KEITVATSRTLSYYK	166	180	P0DTC5	Severe acute respiratory syndrome coronavirus 2	HLA-DRB1*09:01
http://www.iedb.org/assay/16497833	34529740	KEITVATSRTLSYYK	166	180	P0DTC5	Severe acute respiratory syndrome coronavirus 2	HLA-DRB1*11:01
http://www.iedb.org/assay/16497834	34529740	KEITVATSRTLSYYK	166	180	P0DTC5	Severe acute respiratory syndrome coronavirus 2	HLA-DRB1*12:01
http://www.iedb.org/assay/16497835	34529740	KEITVATSRTLSYYK	166	180	P0DTC5	Severe acute respiratory syndrome coronavirus 2	HLA-DRB1*13:02
http://www.iedb.org/assay/16497836	34529740	KEITVATSRTLSYYK	166	180	P0DTC5	Severe acute respiratory syndrome coronavirus 2	HLA-DRB1*15:01
http://www.iedb.org/assay/16497837	34529740	KEITVATSRTLSYYK	166	180	P0DTC5	Severe acute respiratory syndrome coronavirus 2	HLA-DRB3*01:01
http://www.iedb.org/assay/16497838	34529740	KEITVATSRTLSYYK	166	180	P0DTC5	Severe acute respiratory syndrome coronavirus 2	HLA-DRB3*02:02
http://www.iedb.org/assay/16497839	34529740	KEITVATSRTLSYYK	166	180	P0DTC5	Severe acute respiratory syndrome coronavirus 2	HLA-DRB4*01:01
http://www.iedb.org/assay/16497840	34529740	KEITVATSRTLSYYK	166	180	P0DTC5	Severe acute respiratory syndrome coronavirus 2	HLA-DRB5*01:01
http://www.iedb.org/assay/16497841	34529740	LSYYKLGASQRVAGD	176	190	P0DTC5	Severe acute respiratory syndrome coronavirus 2	HLA-DRB1*01:01
http://www.iedb.org/assay/16497842	34529740	LSYYKLGASQRVAGD	176	190	P0DTC5	Severe acute respiratory syndrome coronavirus 2	HLA-DRB1*03:01
http://www.iedb.org/assay/16497843	34529740	LSYYKLGASQRVAGD	176	190	P0DTC5	Severe acute respiratory syndrome coronavirus 2	HLA-DRB1*04:01
http://www.iedb.org/assay/16497844	34529740	LSYYKLGASQRVAGD	176	190	P0DTC5	Severe acute respiratory syndrome coronavirus 2	HLA-DRB1*04:05
http://www.iedb.org/assay/16497845	34529740	LSYYKLGASQRVAGD	176	190	P0DTC5	Severe acute respiratory syndrome coronavirus 2	HLA-DRB1*07:01
http://www.iedb.org/assay/16497846	34529740	LSYYKLGASQRVAGD	176	190	P0DTC5	Severe acute respiratory syndrome coronavirus 2	HLA-DRB1*08:02
http://www.iedb.org/assay/16497847	34529740	LSYYKLGASQRVAGD	176	190	P0DTC5	Severe acute respiratory syndrome coronavirus 2	HLA-DRB1*09:01
http://www.iedb.org/assay/16497848	34529740	LSYYKLGASQRVAGD	176	190	P0DTC5	Severe acute respiratory syndrome coronavirus 2	HLA-DRB1*11:01
http://www.iedb.org/assay/16497849	34529740	LSYYKLGASQRVAGD	176	190	P0DTC5	Severe acute respiratory syndrome coronavirus 2	HLA-DRB1*12:01
http://www.iedb.org/assay/16497850	34529740	LSYYKLGASQRVAGD	176	190	P0DTC5	Severe acute respiratory syndrome coronavirus 2	HLA-DRB1*13:02
http://www.iedb.org/assay/16497851	34529740	LSYYKLGASQRVAGD	176	190	P0DTC5	Severe acute respiratory syndrome coronavirus 2	HLA-DRB1*15:01
http://www.iedb.org/assay/16497852	34529740	LSYYKLGASQRVAGD	176	190	P0DTC5	Severe acute respiratory syndrome coronavirus 2	HLA-DRB3*01:01
http://www.iedb.org/assay/16497853	34529740	LSYYKLGASQRVAGD	176	190	P0DTC5	Severe acute respiratory syndrome coronavirus 2	HLA-DRB3*02:02
http://www.iedb.org/assay/16497854	34529740	LSYYKLGASQRVAGD	176	190	P0DTC5	Severe acute respiratory syndrome coronavirus 2	HLA-DRB4*01:01
http://www.iedb.org/assay/16497855	34529740	LSYYKLGASQRVAGD	176	190	P0DTC5	Severe acute respiratory syndrome coronavirus 2	HLA-DRB5*01:01
http://www.iedb.org/assay/1655535	18941251	AALLVVAVGLRVVCAKYALA	11	30	P03172	Human alphaherpesvirus 2	HLA-DRB1*01:01
http://www.iedb.org/assay/1655536	18941251	KAYQQGVTVDSIGMLPRFTP	231	250	P03172	Human alphaherpesvirus 2	HLA-DRB1*01:01
http://www.iedb.org/assay/1655537	18941251	PELVPEDPEDSALLEDPAGT	291	310	P03172	Human alphaherpesvirus 2	HLA-DRB1*01:01
http://www.iedb.org/assay/1655538	18941251	HAPAAPANPGLIIGALAGST	331	350	P03172	Human alphaherpesvirus 2	HLA-DRB1*01:01
http://www.iedb.org/assay/1655539	18941251	AALLVVAVGLRV	11	22	P03172	Human alphaherpesvirus 2	HLA-DRB1*01:01
http://www.iedb.org/assay/1655540	18941251	ALLVVAVGLRVV	12	23	P03172	Human alphaherpesvirus 2	HLA-DRB1*01:01
http://www.iedb.org/assay/1655541	18941251	LLVVAVGLRVVC	13	24	P03172	Human alphaherpesvirus 2	HLA-DRB1*01:01
http://www.iedb.org/assay/1655542	18941251	LVVAVGLRVVCA	14	25	P03172	Human alphaherpesvirus 2	HLA-DRB1*01:01
http://www.iedb.org/assay/1655543	18941251	VVAVGLRVVCAK	15	26	P03172	Human alphaherpesvirus 2	HLA-DRB1*01:01
http://www.iedb.org/assay/1655544	18941251	VAVGLRVVCAKY	16	27	P03172	Human alphaherpesvirus 2	HLA-DRB1*01:01
http://www.iedb.org/assay/1655545	18941251	AVGLRVVCAKYA	17	28	P03172	Human alphaherpesvirus 2	HLA-DRB1*01:01
http://www.iedb.org/assay/1655546	18941251	VGLRVVCAKYAL	18	29	P03172	Human alphaherpesvirus 2	HLA-DRB1*01:01
http://www.iedb.org/assay/1655547	18941251	GLRVVCAKYALA	19	30	P03172	Human alphaherpesvirus 2	HLA-DRB1*01:01
http://www.iedb.org/assay/1655548	18941251	KAYQQGVTVDSI	231	242	P03172	Human alphaherpesvirus 2	HLA-DRB1*01:01
http://www.iedb.org/assay/1655549	18941251	AYQQGVTVDSIG	232	243	P03172	Human alphaherpesvirus 2	HLA-DRB1*01:01
http://www.iedb.org/assay/1655554	18941251	VTVDSIGMLPRF	237	248	P03172	Human alphaherpesvirus 2	HLA-DRB1*01:01
http://www.iedb.org/assay/1655557	18941251	PELVPEDPEDSA	291	302	P03172	Human alphaherpesvirus 2	HLA-DRB1*01:01
http://www.iedb.org/assay/1655566	18941251	HAPAAPANPGLI	331	342	P03172	Human alphaherpesvirus 2	HLA-DRB1*01:01
http://www.iedb.org/assay/1655567	18941251	APAAPANPGLII	332	343	P03172	Human alphaherpesvirus 2	HLA-DRB1*01:01
http://www.iedb.org/assay/1655568	18941251	PAAPANPGLIIG	333	344	P03172	Human alphaherpesvirus 2	HLA-DRB1*01:01
http://www.iedb.org/assay/1655569	18941251	AAPANPGLIIGA	334	345	P03172	Human alphaherpesvirus 2	HLA-DRB1*01:01
http://www.iedb.org/assay/1655570	18941251	APANPGLIIGAL	335	346	P03172	Human alphaherpesvirus 2	HLA-DRB1*01:01
http://www.iedb.org/assay/1655571	18941251	PANPGLIIGALA	336	347	P03172	Human alphaherpesvirus 2	HLA-DRB1*01:01
http://www.iedb.org/assay/1655572	18941251	ANPGLIIGALAG	337	348	P03172	Human alphaherpesvirus 2	HLA-DRB1*01:01
http://www.iedb.org/assay/1655573	18941251	NPGLIIGALAGS	338	349	P03172	Human alphaherpesvirus 2	HLA-DRB1*01:01
http://www.iedb.org/assay/1655574	18941251	PGLIIGALAGST	339	350	P03172	Human alphaherpesvirus 2	HLA-DRB1*01:01
http://www.iedb.org/assay/1655583	18941251	AALLVVAVGLRVVCAKYALA	11	30	P03172	Human alphaherpesvirus 2	HLA-DRB1*03:01
http://www.iedb.org/assay/1655584	18941251	AALLVVAVGLRVVCAKYALA	11	30	P03172	Human alphaherpesvirus 2	HLA-DRB1*04:01
http://www.iedb.org/assay/1655585	18941251	AALLVVAVGLRVVCAKYALA	11	30	P03172	Human alphaherpesvirus 2	HLA-DRB1*04:04
http://www.iedb.org/assay/1655586	18941251	AALLVVAVGLRVVCAKYALA	11	30	P03172	Human alphaherpesvirus 2	HLA-DRB1*04:05
http://www.iedb.org/assay/1655587	18941251	AALLVVAVGLRVVCAKYALA	11	30	P03172	Human alphaherpesvirus 2	HLA-DRB1*07:01
http://www.iedb.org/assay/1655589	18941251	AALLVVAVGLRVVCAKYALA	11	30	P03172	Human alphaherpesvirus 2	HLA-DRB1*13:02
http://www.iedb.org/assay/1655590	18941251	AALLVVAVGLRVVCAKYALA	11	30	P03172	Human alphaherpesvirus 2	HLA-DRB1*15:01
http://www.iedb.org/assay/1655592	18941251	KAYQQGVTVDSIGMLPRFTP	231	250	P03172	Human alphaherpesvirus 2	HLA-DRB1*03:01
http://www.iedb.org/assay/1655593	18941251	KAYQQGVTVDSIGMLPRFTP	231	250	P03172	Human alphaherpesvirus 2	HLA-DRB1*04:01
http://www.iedb.org/assay/1655594	18941251	KAYQQGVTVDSIGMLPRFTP	231	250	P03172	Human alphaherpesvirus 2	HLA-DRB1*04:04
http://www.iedb.org/assay/1655595	18941251	KAYQQGVTVDSIGMLPRFTP	231	250	P03172	Human alphaherpesvirus 2	HLA-DRB1*04:05
http://www.iedb.org/assay/1655596	18941251	KAYQQGVTVDSIGMLPRFTP	231	250	P03172	Human alphaherpesvirus 2	HLA-DRB1*07:01
http://www.iedb.org/assay/1655597	18941251	KAYQQGVTVDSIGMLPRFTP	231	250	P03172	Human alphaherpesvirus 2	HLA-DRB1*11:01
http://www.iedb.org/assay/1655598	18941251	KAYQQGVTVDSIGMLPRFTP	231	250	P03172	Human alphaherpesvirus 2	HLA-DRB1*13:02
http://www.iedb.org/assay/1655600	18941251	KAYQQGVTVDSIGMLPRFTP	231	250	P03172	Human alphaherpesvirus 2	HLA-DRB3*01:01
http://www.iedb.org/assay/1655601	18941251	PELVPEDPEDSALLEDPAGT	291	310	P03172	Human alphaherpesvirus 2	HLA-DRB1*03:01
http://www.iedb.org/assay/1655602	18941251	PELVPEDPEDSALLEDPAGT	291	310	P03172	Human alphaherpesvirus 2	HLA-DRB1*04:01
http://www.iedb.org/assay/1655608	18941251	PELVPEDPEDSALLEDPAGT	291	310	P03172	Human alphaherpesvirus 2	HLA-DRB1*15:01
http://www.iedb.org/assay/1655609	18941251	PELVPEDPEDSALLEDPAGT	291	310	P03172	Human alphaherpesvirus 2	HLA-DRB3*01:01
http://www.iedb.org/assay/1655612	18941251	HAPAAPANPGLIIGALAGST	331	350	P03172	Human alphaherpesvirus 2	HLA-DRB1*04:01
http://www.iedb.org/assay/1655615	18941251	HAPAAPANPGLIIGALAGST	331	350	P03172	Human alphaherpesvirus 2	HLA-DRB1*07:01
http://www.iedb.org/assay/1655617	18941251	HAPAAPANPGLIIGALAGST	331	350	P03172	Human alphaherpesvirus 2	HLA-DRB1*13:02
http://www.iedb.org/assay/1655618	18941251	HAPAAPANPGLIIGALAGST	331	350	P03172	Human alphaherpesvirus 2	HLA-DRB1*15:01
http://www.iedb.org/assay/1655621	18941251	AALLVVAVGLRV	11	22	P03172	Human alphaherpesvirus 2	HLA-DRB1*04:01
http://www.iedb.org/assay/1655624	18941251	AALLVVAVGLRV	11	22	P03172	Human alphaherpesvirus 2	HLA-DRB1*07:01
http://www.iedb.org/assay/1655626	18941251	AALLVVAVGLRV	11	22	P03172	Human alphaherpesvirus 2	HLA-DRB1*13:02
http://www.iedb.org/assay/1655627	18941251	AALLVVAVGLRV	11	22	P03172	Human alphaherpesvirus 2	HLA-DRB1*15:01
http://www.iedb.org/assay/1655656	18941251	ALLVVAVGLRVV	12	23	P03172	Human alphaherpesvirus 2	HLA-DRB1*03:01
http://www.iedb.org/assay/1655660	18941251	ALLVVAVGLRVV	12	23	P03172	Human alphaherpesvirus 2	HLA-DRB1*07:01
http://www.iedb.org/assay/1655662	18941251	ALLVVAVGLRVV	12	23	P03172	Human alphaherpesvirus 2	HLA-DRB1*13:02
http://www.iedb.org/assay/1655663	18941251	ALLVVAVGLRVV	12	23	P03172	Human alphaherpesvirus 2	HLA-DRB1*15:01
http://www.iedb.org/assay/1655666	18941251	LLVVAVGLRVVC	13	24	P03172	Human alphaherpesvirus 2	HLA-DRB1*04:01
http://www.iedb.org/assay/1655667	18941251	LLVVAVGLRVVC	13	24	P03172	Human alphaherpesvirus 2	HLA-DRB1*04:04
http://www.iedb.org/assay/1655668	18941251	LLVVAVGLRVVC	13	24	P03172	Human alphaherpesvirus 2	HLA-DRB1*04:05
http://www.iedb.org/assay/1655669	18941251	LLVVAVGLRVVC	13	24	P03172	Human alphaherpesvirus 2	HLA-DRB1*07:01
http://www.iedb.org/assay/1655671	18941251	LLVVAVGLRVVC	13	24	P03172	Human alphaherpesvirus 2	HLA-DRB1*13:02
http://www.iedb.org/assay/1655672	18941251	LLVVAVGLRVVC	13	24	P03172	Human alphaherpesvirus 2	HLA-DRB1*15:01
http://www.iedb.org/assay/1655678	18941251	LVVAVGLRVVCA	14	25	P03172	Human alphaherpesvirus 2	HLA-DRB1*07:01
http://www.iedb.org/assay/1655681	18941251	LVVAVGLRVVCA	14	25	P03172	Human alphaherpesvirus 2	HLA-DRB1*15:01
http://www.iedb.org/assay/1655685	18941251	VVAVGLRVVCAK	15	26	P03172	Human alphaherpesvirus 2	HLA-DRB1*04:04
http://www.iedb.org/assay/1655686	18941251	VVAVGLRVVCAK	15	26	P03172	Human alphaherpesvirus 2	HLA-DRB1*04:05
http://www.iedb.org/assay/1655687	18941251	VVAVGLRVVCAK	15	26	P03172	Human alphaherpesvirus 2	HLA-DRB1*07:01
http://www.iedb.org/assay/1655689	18941251	VVAVGLRVVCAK	15	26	P03172	Human alphaherpesvirus 2	HLA-DRB1*13:02
http://www.iedb.org/assay/1655690	18941251	VVAVGLRVVCAK	15	26	P03172	Human alphaherpesvirus 2	HLA-DRB1*15:01
http://www.iedb.org/assay/1655694	18941251	VAVGLRVVCAKY	16	27	P03172	Human alphaherpesvirus 2	HLA-DRB1*04:04
http://www.iedb.org/assay/1655695	18941251	VAVGLRVVCAKY	16	27	P03172	Human alphaherpesvirus 2	HLA-DRB1*04:05
http://www.iedb.org/assay/1655696	18941251	VAVGLRVVCAKY	16	27	P03172	Human alphaherpesvirus 2	HLA-DRB1*07:01
http://www.iedb.org/assay/1655698	18941251	VAVGLRVVCAKY	16	27	P03172	Human alphaherpesvirus 2	HLA-DRB1*13:02
http://www.iedb.org/assay/1655699	18941251	VAVGLRVVCAKY	16	27	P03172	Human alphaherpesvirus 2	HLA-DRB1*15:01
http://www.iedb.org/assay/1655701	18941251	AVGLRVVCAKYA	17	28	P03172	Human alphaherpesvirus 2	HLA-DRB3*01:01
http://www.iedb.org/assay/1655703	18941251	AVGLRVVCAKYA	17	28	P03172	Human alphaherpesvirus 2	HLA-DRB1*04:04
http://www.iedb.org/assay/1655704	18941251	AVGLRVVCAKYA	17	28	P03172	Human alphaherpesvirus 2	HLA-DRB1*04:05
http://www.iedb.org/assay/1655705	18941251	AVGLRVVCAKYA	17	28	P03172	Human alphaherpesvirus 2	HLA-DRB1*07:01
http://www.iedb.org/assay/1655707	18941251	AVGLRVVCAKYA	17	28	P03172	Human alphaherpesvirus 2	HLA-DRB1*13:02
http://www.iedb.org/assay/1655708	18941251	AVGLRVVCAKYA	17	28	P03172	Human alphaherpesvirus 2	HLA-DRB1*15:01
http://www.iedb.org/assay/1655712	18941251	VGLRVVCAKYAL	18	29	P03172	Human alphaherpesvirus 2	HLA-DRB1*04:04
http://www.iedb.org/assay/1655713	18941251	VGLRVVCAKYAL	18	29	P03172	Human alphaherpesvirus 2	HLA-DRB1*04:05
http://www.iedb.org/assay/1655714	18941251	VGLRVVCAKYAL	18	29	P03172	Human alphaherpesvirus 2	HLA-DRB1*07:01
http://www.iedb.org/assay/1655716	18941251	VGLRVVCAKYAL	18	29	P03172	Human alphaherpesvirus 2	HLA-DRB1*13:02
http://www.iedb.org/assay/1655717	18941251	VGLRVVCAKYAL	18	29	P03172	Human alphaherpesvirus 2	HLA-DRB1*15:01
http://www.iedb.org/assay/1655719	18941251	GLRVVCAKYALA	19	30	P03172	Human alphaherpesvirus 2	HLA-DRB1*03:01
http://www.iedb.org/assay/1655720	18941251	GLRVVCAKYALA	19	30	P03172	Human alphaherpesvirus 2	HLA-DRB1*04:01
http://www.iedb.org/assay/1655721	18941251	GLRVVCAKYALA	19	30	P03172	Human alphaherpesvirus 2	HLA-DRB1*04:04
http://www.iedb.org/assay/1655722	18941251	GLRVVCAKYALA	19	30	P03172	Human alphaherpesvirus 2	HLA-DRB1*04:05
http://www.iedb.org/assay/1655723	18941251	GLRVVCAKYALA	19	30	P03172	Human alphaherpesvirus 2	HLA-DRB1*07:01
http://www.iedb.org/assay/1655724	18941251	GLRVVCAKYALA	19	30	P03172	Human alphaherpesvirus 2	HLA-DRB1*11:01
http://www.iedb.org/assay/1655725	18941251	GLRVVCAKYALA	19	30	P03172	Human alphaherpesvirus 2	HLA-DRB1*13:02
http://www.iedb.org/assay/1655726	18941251	GLRVVCAKYALA	19	30	P03172	Human alphaherpesvirus 2	HLA-DRB1*15:01
http://www.iedb.org/assay/1655729	18941251	KAYQQGVTVDSI	231	242	P03172	Human alphaherpesvirus 2	HLA-DRB1*03:01
http://www.iedb.org/assay/1655730	18941251	KAYQQGVTVDSI	231	242	P03172	Human alphaherpesvirus 2	HLA-DRB1*04:01
http://www.iedb.org/assay/1655731	18941251	KAYQQGVTVDSI	231	242	P03172	Human alphaherpesvirus 2	HLA-DRB1*04:01
http://www.iedb.org/assay/1655732	18941251	KAYQQGVTVDSI	231	242	P03172	Human alphaherpesvirus 2	HLA-DRB1*04:04
http://www.iedb.org/assay/1655733	18941251	KAYQQGVTVDSI	231	242	P03172	Human alphaherpesvirus 2	HLA-DRB1*04:05
http://www.iedb.org/assay/1655737	18941251	KAYQQGVTVDSI	231	242	P03172	Human alphaherpesvirus 2	HLA-DRB3*01:01
http://www.iedb.org/assay/1655739	18941251	AYQQGVTVDSIG	232	243	P03172	Human alphaherpesvirus 2	HLA-DRB1*04:01
http://www.iedb.org/assay/1655742	18941251	AYQQGVTVDSIG	232	243	P03172	Human alphaherpesvirus 2	HLA-DRB1*07:01
http://www.iedb.org/assay/1655748	18941251	YQQGVTVDSIGM	233	244	P03172	Human alphaherpesvirus 2	HLA-DRB1*04:01
http://www.iedb.org/assay/1655751	18941251	YQQGVTVDSIGM	233	244	P03172	Human alphaherpesvirus 2	HLA-DRB1*07:01
http://www.iedb.org/assay/1655756	18941251	QQGVTVDSIGML	234	245	P03172	Human alphaherpesvirus 2	HLA-DRB1*03:01
http://www.iedb.org/assay/1655760	18941251	QQGVTVDSIGML	234	245	P03172	Human alphaherpesvirus 2	HLA-DRB1*07:01
http://www.iedb.org/assay/1655762	18941251	QQGVTVDSIGML	234	245	P03172	Human alphaherpesvirus 2	HLA-DRB1*13:02
http://www.iedb.org/assay/1655764	18941251	QQGVTVDSIGML	234	245	P03172	Human alphaherpesvirus 2	HLA-DRB3*01:01
http://www.iedb.org/assay/1655765	18941251	QGVTVDSIGMLP	235	246	P03172	Human alphaherpesvirus 2	HLA-DRB1*03:01
http://www.iedb.org/assay/1655769	18941251	QGVTVDSIGMLP	235	246	P03172	Human alphaherpesvirus 2	HLA-DRB1*07:01
http://www.iedb.org/assay/1655773	18941251	QGVTVDSIGMLP	235	246	P03172	Human alphaherpesvirus 2	HLA-DRB3*01:01
http://www.iedb.org/assay/1655774	18941251	GVTVDSIGMLPR	236	247	P03172	Human alphaherpesvirus 2	HLA-DRB1*03:01
http://www.iedb.org/assay/1655778	18941251	GVTVDSIGMLPR	236	247	P03172	Human alphaherpesvirus 2	HLA-DRB1*07:01
http://www.iedb.org/assay/1655780	18941251	GVTVDSIGMLPR	236	247	P03172	Human alphaherpesvirus 2	HLA-DRB1*13:02
http://www.iedb.org/assay/1655782	18941251	GVTVDSIGMLPR	236	247	P03172	Human alphaherpesvirus 2	HLA-DRB3*01:01
http://www.iedb.org/assay/1655784	18941251	VTVDSIGMLPRF	237	248	P03172	Human alphaherpesvirus 2	HLA-DRB1*03:01
http://www.iedb.org/assay/1655785	18941251	VTVDSIGMLPRF	237	248	P03172	Human alphaherpesvirus 2	HLA-DRB1*04:01
http://www.iedb.org/assay/1655788	18941251	VTVDSIGMLPRF	237	248	P03172	Human alphaherpesvirus 2	HLA-DRB1*07:01
http://www.iedb.org/assay/1655792	18941251	VTVDSIGMLPRF	237	248	P03172	Human alphaherpesvirus 2	HLA-DRB3*01:01
http://www.iedb.org/assay/1655797	18941251	TVDSIGMLPRFT	238	249	P03172	Human alphaherpesvirus 2	HLA-DRB1*07:01
http://www.iedb.org/assay/1655801	18941251	TVDSIGMLPRFT	238	249	P03172	Human alphaherpesvirus 2	HLA-DRB3*01:01
http://www.iedb.org/assay/1655873	18941251	PELVPEDPEDSA	291	302	P03172	Human alphaherpesvirus 2	HLA-DRB1*15:01
http://www.iedb.org/assay/1655883	18941251	DPEDSALLEDPA	297	308	P03172	Human alphaherpesvirus 2	HLA-DRB3*01:01
http://www.iedb.org/assay/1655892	18941251	PEDSALLEDPAG	298	309	P03172	Human alphaherpesvirus 2	HLA-DRB3*01:01
http://www.iedb.org/assay/1655908	18941251	APAAPANPGLII	332	343	P03172	Human alphaherpesvirus 2	HLA-DRB1*13:02
http://www.iedb.org/assay/1655919	18941251	PAAPANPGLIIG	333	344	P03172	Human alphaherpesvirus 2	HLA-DRB1*13:02
http://www.iedb.org/assay/1655928	18941251	AAPANPGLIIGA	334	345	P03172	Human alphaherpesvirus 2	HLA-DRB1*07:01
http://www.iedb.org/assay/1655930	18941251	AAPANPGLIIGA	334	345	P03172	Human alphaherpesvirus 2	HLA-DRB1*13:02
http://www.iedb.org/assay/1655931	18941251	AAPANPGLIIGA	334	345	P03172	Human alphaherpesvirus 2	HLA-DRB1*15:01
http://www.iedb.org/assay/1655938	18941251	APANPGLIIGAL	335	346	P03172	Human alphaherpesvirus 2	HLA-DRB1*07:01
http://www.iedb.org/assay/1655940	18941251	APANPGLIIGAL	335	346	P03172	Human alphaherpesvirus 2	HLA-DRB1*13:02
http://www.iedb.org/assay/1655941	18941251	APANPGLIIGAL	335	346	P03172	Human alphaherpesvirus 2	HLA-DRB1*15:01
http://www.iedb.org/assay/1655944	18941251	PANPGLIIGALA	336	347	P03172	Human alphaherpesvirus 2	HLA-DRB1*04:01
http://www.iedb.org/assay/1655947	18941251	PANPGLIIGALA	336	347	P03172	Human alphaherpesvirus 2	HLA-DRB1*07:01
http://www.iedb.org/assay/1655949	18941251	PANPGLIIGALA	336	347	P03172	Human alphaherpesvirus 2	HLA-DRB1*13:02
http://www.iedb.org/assay/1655950	18941251	PANPGLIIGALA	336	347	P03172	Human alphaherpesvirus 2	HLA-DRB1*15:01
http://www.iedb.org/assay/1655956	18941251	ANPGLIIGALAG	337	348	P03172	Human alphaherpesvirus 2	HLA-DRB1*07:01
http://www.iedb.org/assay/1655965	18941251	NPGLIIGALAGS	338	349	P03172	Human alphaherpesvirus 2	HLA-DRB1*07:01
http://www.iedb.org/assay/1655967	18941251	NPGLIIGALAGS	338	349	P03172	Human alphaherpesvirus 2	HLA-DRB1*13:02
http://www.iedb.org/assay/1655971	18941251	PGLIIGALAGST	339	350	P03172	Human alphaherpesvirus 2	HLA-DRB1*04:01
http://www.iedb.org/assay/1655974	18941251	PGLIIGALAGST	339	350	P03172	Human alphaherpesvirus 2	HLA-DRB1*07:01
http://www.iedb.org/assay/1655976	18941251	PGLIIGALAGST	339	350	P03172	Human alphaherpesvirus 2	HLA-DRB1*13:02
http://www.iedb.org/assay/1705166	15993233	GEALSTLVVNKIRGT	254	268	P9WPE6	Mycobacterium tuberculosis	HLA-DRB1*01:01
http://www.iedb.org/assay/1705168	15993233	PYILLVSSKVSTVKD	216	230	P9WPE6	Mycobacterium tuberculosis	HLA-DRB1*01:01
http://www.iedb.org/assay/1705170	15993233	EAVLEDPYILLVSSK	210	224	P0A520	Mycobacterium tuberculosis	HLA-DRB1*01:01
http://www.iedb.org/assay/1705172	15993233	IAGLFLTTEAVVADK	507	521	P0A520	Mycobacterium tuberculosis	HLA-DRB1*01:01
http://www.iedb.org/assay/1705176	15993233	PYILLVSSKVSTVKD	216	230	P9WPE6	Mycobacterium tuberculosis	HLA-DRB1*03:01
http://www.iedb.org/assay/1705178	15993233	EAVLEDPYILLVSSK	210	224	P0A520	Mycobacterium tuberculosis	HLA-DRB1*03:01
http://www.iedb.org/assay/1705182	15993233	GEALSTLVVNKIRGT	254	268	P9WPE6	Mycobacterium tuberculosis	HLA-DRB1*04:01
http://www.iedb.org/assay/1705184	15993233	PYILLVSSKVSTVKD	216	230	P9WPE6	Mycobacterium tuberculosis	HLA-DRB1*04:01
http://www.iedb.org/assay/1705186	15993233	EAVLEDPYILLVSSK	210	224	P0A520	Mycobacterium tuberculosis	HLA-DRB1*04:01
http://www.iedb.org/assay/1705188	15993233	IAGLFLTTEAVVADK	507	521	P0A520	Mycobacterium tuberculosis	HLA-DRB1*04:01
http://www.iedb.org/assay/1705190	15993233	GEALSTLVVNKIRGT	254	268	P9WPE6	Mycobacterium tuberculosis	HLA-DRB1*04:04
http://www.iedb.org/assay/1705192	15993233	PYILLVSSKVSTVKD	216	230	P9WPE6	Mycobacterium tuberculosis	HLA-DRB1*04:04
http://www.iedb.org/assay/1705194	15993233	EAVLEDPYILLVSSK	210	224	P0A520	Mycobacterium tuberculosis	HLA-DRB1*04:04
http://www.iedb.org/assay/1705196	15993233	IAGLFLTTEAVVADK	507	521	P0A520	Mycobacterium tuberculosis	HLA-DRB1*04:04
http://www.iedb.org/assay/1705200	15993233	PYILLVSSKVSTVKD	216	230	P9WPE6	Mycobacterium tuberculosis	HLA-DRB1*04:05
http://www.iedb.org/assay/1705202	15993233	EAVLEDPYILLVSSK	210	224	P0A520	Mycobacterium tuberculosis	HLA-DRB1*04:05
http://www.iedb.org/assay/1705204	15993233	IAGLFLTTEAVVADK	507	521	P0A520	Mycobacterium tuberculosis	HLA-DRB1*04:05
http://www.iedb.org/assay/1705206	15993233	GEALSTLVVNKIRGT	254	268	P9WPE6	Mycobacterium tuberculosis	HLA-DRB1*07:01
http://www.iedb.org/assay/1705208	15993233	PYILLVSSKVSTVKD	216	230	P9WPE6	Mycobacterium tuberculosis	HLA-DRB1*07:01
http://www.iedb.org/assay/1705210	15993233	EAVLEDPYILLVSSK	210	224	P0A520	Mycobacterium tuberculosis	HLA-DRB1*07:01
http://www.iedb.org/assay/1705212	15993233	IAGLFLTTEAVVADK	507	521	P0A520	Mycobacterium tuberculosis	HLA-DRB1*07:01
http://www.iedb.org/assay/1705214	15993233	GEALSTLVVNKIRGT	254	268	P9WPE6	Mycobacterium tuberculosis	HLA-DRB1*08:02
http://www.iedb.org/assay/1705216	15993233	PYILLVSSKVSTVKD	216	230	P9WPE6	Mycobacterium tuberculosis	HLA-DRB1*08:02
http://www.iedb.org/assay/1705218	15993233	EAVLEDPYILLVSSK	210	224	P0A520	Mycobacterium tuberculosis	HLA-DRB1*08:02
http://www.iedb.org/assay/1705220	15993233	IAGLFLTTEAVVADK	507	521	P0A520	Mycobacterium tuberculosis	HLA-DRB1*08:02
http://www.iedb.org/assay/1705224	15993233	PYILLVSSKVSTVKD	216	230	P9WPE6	Mycobacterium tuberculosis	HLA-DRB1*09:01
http://www.iedb.org/assay/1705228	15993233	IAGLFLTTEAVVADK	507	521	P0A520	Mycobacterium tuberculosis	HLA-DRB1*09:01
http://www.iedb.org/assay/1705230	15993233	GEALSTLVVNKIRGT	254	268	P9WPE6	Mycobacterium tuberculosis	HLA-DRB1*11:01
http://www.iedb.org/assay/1705232	15993233	PYILLVSSKVSTVKD	216	230	P9WPE6	Mycobacterium tuberculosis	HLA-DRB1*11:01
http://www.iedb.org/assay/1705234	15993233	EAVLEDPYILLVSSK	210	224	P0A520	Mycobacterium tuberculosis	HLA-DRB1*11:01
http://www.iedb.org/assay/1705236	15993233	IAGLFLTTEAVVADK	507	521	P0A520	Mycobacterium tuberculosis	HLA-DRB1*11:01
http://www.iedb.org/assay/1705238	15993233	GEALSTLVVNKIRGT	254	268	P9WPE6	Mycobacterium tuberculosis	HLA-DRB1*13:02
http://www.iedb.org/assay/1705240	15993233	PYILLVSSKVSTVKD	216	230	P9WPE6	Mycobacterium tuberculosis	HLA-DRB1*13:02
http://www.iedb.org/assay/1705246	15993233	GEALSTLVVNKIRGT	254	268	P9WPE6	Mycobacterium tuberculosis	HLA-DRB1*15:01
http://www.iedb.org/assay/1705248	15993233	PYILLVSSKVSTVKD	216	230	P9WPE6	Mycobacterium tuberculosis	HLA-DRB1*15:01
http://www.iedb.org/assay/1705254	15993233	GEALSTLVVNKIRGT	254	268	P9WPE6	Mycobacterium tuberculosis	HLA-DRB4*01:01
http://www.iedb.org/assay/1705256	15993233	PYILLVSSKVSTVKD	216	230	P9WPE6	Mycobacterium tuberculosis	HLA-DRB4*01:01
http://www.iedb.org/assay/1705262	15993233	GEALSTLVVNKIRGT	254	268	P9WPE6	Mycobacterium tuberculosis	HLA-DRB5*01:01
http://www.iedb.org/assay/1705264	15993233	PYILLVSSKVSTVKD	216	230	P9WPE6	Mycobacterium tuberculosis	HLA-DRB5*01:01
http://www.iedb.org/assay/1705266	15993233	EAVLEDPYILLVSSK	210	224	P0A520	Mycobacterium tuberculosis	HLA-DRB5*01:01
http://www.iedb.org/assay/1705268	15993233	IAGLFLTTEAVVADK	507	521	P0A520	Mycobacterium tuberculosis	HLA-DRB5*01:01
http://www.iedb.org/assay/1714485	9239413	QKRAAQRAAGPSVAS	808	822	P03188	Human gammaherpesvirus 4	HLA-DRB1*04:01
http://www.iedb.org/assay/1714487	9239413	QKRAAQRAAGPSVAS	808	822	P03188	Human gammaherpesvirus 4	HLA-DRB1*04:07
http://www.iedb.org/assay/1770526	12393451	PKYVKQNTLKLAT	306	318	P12582	Influenza A virus	HLA-DRB1*01:01
http://www.iedb.org/assay/1770529	12393451	PKYVKQNTLKLAT	306	318	P12582	Influenza A virus	HLA-DRB1*04:01
http://www.iedb.org/assay/1770530	12393451	PKYVKQNTLKLAT	306	318	P12582	Influenza A virus	HLA-DRB1*11:01
http://www.iedb.org/assay/1770531	12393451	PKYVKQNTLKLAT	306	318	P12582	Influenza A virus	HLA-DRB5*01:01
http://www.iedb.org/assay/1774685	17559580	GGRRLFFVKAHVRES	758	772	P09854	Human alphaherpesvirus 1	HLA-DRB5*01:01
http://www.iedb.org/assay/1774686	17559580	GGRRLFFVKAHVRES	758	772	P09854	Human alphaherpesvirus 1	HLA-DRB1*15:01
http://www.iedb.org/assay/1774687	17559580	GGRRLFFVKAHVRES	758	772	P09854	Human alphaherpesvirus 1	HLA-DRB1*04:01
http://www.iedb.org/assay/17922410	34853796	WGELMTLATWVGNNLEDP	62	79	P0C693	Hepatitis B virus	HLA-DRB3*02:02
http://www.iedb.org/assay/17922417	34853796	WGELMTLATWVGNNLEDP	62	79	P0C693	Hepatitis B virus	HLA-DRB1*01:01
http://www.iedb.org/assay/17922419	34853796	TNMGLKIRQLLWFHISCL	91	108	P03149	Hepatitis B virus	HLA-DRB1*13:01
http://www.iedb.org/assay/17922421	34853796	ETVLEYLVSFGVWIRTPP	113	130	Q76R61	Hepatitis B virus	HLA-DRB1*01:01
http://www.iedb.org/assay/17922422	34853796	ETVLEYLVSFGVWIRTPP	113	130	Q76R61	Hepatitis B virus	HLA-DQA1*01:01/DQB1*05:01
http://www.iedb.org/assay/17922423	34853796	ETVLEYLVSFGVWIRTPP	113	130	Q76R61	Hepatitis B virus	HLA-DRB3*02:02
http://www.iedb.org/assay/17922427	34853796	AGFFLLTRILTIPQSLDS	191	208	P31868	Hepatitis B virus	HLA-DPA1*01:03/DPB1*02:01
http://www.iedb.org/assay/17922428	34853796	AGFFLLTRILTIPQSLDS	191	208	P31868	Hepatitis B virus	HLA-DRB1*07:01
http://www.iedb.org/assay/17922435	34853796	WTSLNFLGGSPVCLGQNS	199	216	Q91C35	Hepatitis B virus	HLA-DRB1*01:01
http://www.iedb.org/assay/17922436	34853796	LRGTSFVYVPSALNPADD	761	778	P12900	Hepatitis B virus	HLA-DPA1*01:03/DPB1*04:01
http://www.iedb.org/assay/1826409	18566446	MSIYVYALPLKMLNI	109	123	P06725	Human betaherpesvirus 5	HLA-DRB1*15:01
http://www.iedb.org/assay/1845424	19895924	GRFYIQMCTELKLSDYEG	37	54	P26072	Influenza A virus	HLA-DRB1*15:01
http://www.iedb.org/assay/1845425	19895924	GRFYIQMCTELKLSDYEG	37	54	P26072	Influenza A virus	HLA-DRB5*01:01
http://www.iedb.org/assay/1845426	19895924	GRFYIQMCTELKLSDYEG	37	54	P26072	Influenza A virus	HLA-DRB1*04:05
http://www.iedb.org/assay/1845427	19895924	GRFYIQMCTELKLSDYEG	37	54	P26072	Influenza A virus	HLA-DRB1*01:01
http://www.iedb.org/assay/1845428	19895924	GRFYIQMCTELKLSDYEG	37	54	P26072	Influenza A virus	HLA-DRB1*04:01
http://www.iedb.org/assay/1845429	19895924	GRFYIQMCTELKLSDYEG	37	54	P26072	Influenza A virus	HLA-DRB1*04:04
http://www.iedb.org/assay/1845430	19895924	GRFYIQMCTELKLSDYEG	37	54	P26072	Influenza A virus	HLA-DRB1*09:01
http://www.iedb.org/assay/1845431	19895924	GRFYIQMCTELKLSDYEG	37	54	P26072	Influenza A virus	HLA-DRB4*01:01
http://www.iedb.org/assay/1845432	19895924	GRFYIQMCTELKLSDYEG	37	54	P26072	Influenza A virus	HLA-DRB1*11:01
http://www.iedb.org/assay/1845433	19895924	GRFYIQMCTELKLSDYEG	37	54	P26072	Influenza A virus	HLA-DRB1*03:01
http://www.iedb.org/assay/1845434	19895924	GRFYIQMCTELKLSDYEG	37	54	P26072	Influenza A virus	HLA-DRB1*07:01
http://www.iedb.org/assay/1845435	19895924	GRFYIQMCTELKLSDYEG	37	54	P26072	Influenza A virus	HLA-DRB1*08:02
http://www.iedb.org/assay/1845436	19895924	GRFYIQMCTELKLSDYEG	37	54	P26072	Influenza A virus	HLA-DRB1*13:02
http://www.iedb.org/assay/1845463	19895924	IGRFYIQMCTELKLSDYEG	36	54	P26072	Influenza A virus	HLA-DRB1*15:01
http://www.iedb.org/assay/1845464	19895924	IGRFYIQMCTELKLSDYEG	36	54	P26072	Influenza A virus	HLA-DRB5*01:01
http://www.iedb.org/assay/1845465	19895924	IGRFYIQMCTELKLSDYEG	36	54	P26072	Influenza A virus	HLA-DRB1*04:05
http://www.iedb.org/assay/1845466	19895924	IGRFYIQMCTELKLSDYEG	36	54	P26072	Influenza A virus	HLA-DRB1*01:01
http://www.iedb.org/assay/1845467	19895924	IGRFYIQMCTELKLSDYEG	36	54	P26072	Influenza A virus	HLA-DRB1*04:01
http://www.iedb.org/assay/1845468	19895924	IGRFYIQMCTELKLSDYEG	36	54	P26072	Influenza A virus	HLA-DRB1*04:04
http://www.iedb.org/assay/1845469	19895924	IGRFYIQMCTELKLSDYEG	36	54	P26072	Influenza A virus	HLA-DRB1*09:01
http://www.iedb.org/assay/1845470	19895924	IGRFYIQMCTELKLSDYEG	36	54	P26072	Influenza A virus	HLA-DRB4*01:01
http://www.iedb.org/assay/1845471	19895924	IGRFYIQMCTELKLSDYEG	36	54	P26072	Influenza A virus	HLA-DRB1*11:01
http://www.iedb.org/assay/1845472	19895924	IGRFYIQMCTELKLSDYEG	36	54	P26072	Influenza A virus	HLA-DRB1*03:01
http://www.iedb.org/assay/1845473	19895924	IGRFYIQMCTELKLSDYEG	36	54	P26072	Influenza A virus	HLA-DRB1*07:01
http://www.iedb.org/assay/1845474	19895924	IGRFYIQMCTELKLSDYEG	36	54	P26072	Influenza A virus	HLA-DRB1*08:02
http://www.iedb.org/assay/1845475	19895924	IGRFYIQMCTELKLSDYEG	36	54	P26072	Influenza A virus	HLA-DRB1*13:02
http://www.iedb.org/assay/1845541	19895924	KGILGFVFTLTVPSE	57	71	Q77Y95	Influenza A virus	HLA-DRB1*04:04
http://www.iedb.org/assay/1845542	19895924	KGILGFVFTLTVPSE	57	71	Q77Y95	Influenza A virus	HLA-DRB1*04:01
http://www.iedb.org/assay/1845543	19895924	KGILGFVFTLTVPSE	57	71	Q77Y95	Influenza A virus	HLA-DRB1*04:05
http://www.iedb.org/assay/1845544	19895924	KGILGFVFTLTVPSE	57	71	Q77Y95	Influenza A virus	HLA-DRB1*13:02
http://www.iedb.org/assay/1845545	19895924	KGILGFVFTLTVPSE	57	71	Q77Y95	Influenza A virus	HLA-DRB1*07:01
http://www.iedb.org/assay/1845546	19895924	KGILGFVFTLTVPSE	57	71	Q77Y95	Influenza A virus	HLA-DRB1*01:01
http://www.iedb.org/assay/1845547	19895924	KGILGFVFTLTVPSE	57	71	Q77Y95	Influenza A virus	HLA-DRB1*08:02
http://www.iedb.org/assay/1845548	19895924	KGILGFVFTLTVPSE	57	71	Q77Y95	Influenza A virus	HLA-DRB1*09:01
http://www.iedb.org/assay/1845549	19895924	KGILGFVFTLTVPSE	57	71	Q77Y95	Influenza A virus	HLA-DRB1*11:01
http://www.iedb.org/assay/1845550	19895924	KGILGFVFTLTVPSE	57	71	Q77Y95	Influenza A virus	HLA-DRB1*15:01
http://www.iedb.org/assay/1845551	19895924	KGILGFVFTLTVPSE	57	71	Q77Y95	Influenza A virus	HLA-DRB4*01:01
http://www.iedb.org/assay/1845552	19895924	KGILGFVFTLTVPSE	57	71	Q77Y95	Influenza A virus	HLA-DRB5*01:01
http://www.iedb.org/assay/1845553	19895924	KGILGFVFTLTVPSE	57	71	Q77Y95	Influenza A virus	HLA-DRB1*03:01
http://www.iedb.org/assay/1845606	19895924	MGTVTTEVALGLVCA	135	149	Q77Y95	Influenza A virus	HLA-DRB1*01:01
http://www.iedb.org/assay/1845607	19895924	MGTVTTEVALGLVCA	135	149	Q77Y95	Influenza A virus	HLA-DRB1*15:01
http://www.iedb.org/assay/1845608	19895924	MGTVTTEVALGLVCA	135	149	Q77Y95	Influenza A virus	HLA-DRB1*04:01
http://www.iedb.org/assay/1845609	19895924	MGTVTTEVALGLVCA	135	149	Q77Y95	Influenza A virus	HLA-DRB1*03:01
http://www.iedb.org/assay/1845610	19895924	MGTVTTEVALGLVCA	135	149	Q77Y95	Influenza A virus	HLA-DRB1*04:04
http://www.iedb.org/assay/1845611	19895924	MGTVTTEVALGLVCA	135	149	Q77Y95	Influenza A virus	HLA-DRB1*13:02
http://www.iedb.org/assay/1845612	19895924	MGTVTTEVALGLVCA	135	149	Q77Y95	Influenza A virus	HLA-DRB1*07:01
http://www.iedb.org/assay/1845613	19895924	MGTVTTEVALGLVCA	135	149	Q77Y95	Influenza A virus	HLA-DRB4*01:01
http://www.iedb.org/assay/1845614	19895924	MGTVTTEVALGLVCA	135	149	Q77Y95	Influenza A virus	HLA-DRB1*09:01
http://www.iedb.org/assay/1845615	19895924	MGTVTTEVALGLVCA	135	149	Q77Y95	Influenza A virus	HLA-DRB5*01:01
http://www.iedb.org/assay/1845632	19895924	NPLIRHENRMVLAST	170	184	Q77Y95	Influenza A virus	HLA-DRB1*15:01
http://www.iedb.org/assay/1845633	19895924	NPLIRHENRMVLAST	170	184	Q77Y95	Influenza A virus	HLA-DRB1*13:02
http://www.iedb.org/assay/1845634	19895924	NPLIRHENRMVLAST	170	184	Q77Y95	Influenza A virus	HLA-DRB1*01:01
http://www.iedb.org/assay/1845635	19895924	NPLIRHENRMVLAST	170	184	Q77Y95	Influenza A virus	HLA-DRB1*04:04
http://www.iedb.org/assay/1845636	19895924	NPLIRHENRMVLAST	170	184	Q77Y95	Influenza A virus	HLA-DRB1*11:01
http://www.iedb.org/assay/1845637	19895924	NPLIRHENRMVLAST	170	184	Q77Y95	Influenza A virus	HLA-DRB1*03:01
http://www.iedb.org/assay/1845638	19895924	NPLIRHENRMVLAST	170	184	Q77Y95	Influenza A virus	HLA-DRB1*09:01
http://www.iedb.org/assay/1845639	19895924	NPLIRHENRMVLAST	170	184	Q77Y95	Influenza A virus	HLA-DRB1*08:02
http://www.iedb.org/assay/1845640	19895924	NPLIRHENRMVLAST	170	184	Q77Y95	Influenza A virus	HLA-DRB1*07:01
http://www.iedb.org/assay/1845641	19895924	NPLIRHENRMVLAST	170	184	Q77Y95	Influenza A virus	HLA-DRB4*01:01
http://www.iedb.org/assay/1845642	19895924	NPLIRHENRMVLAST	170	184	Q77Y95	Influenza A virus	HLA-DRB1*04:01
http://www.iedb.org/assay/1845643	19895924	NPLIRHENRMVLAST	170	184	Q77Y95	Influenza A virus	HLA-DRB1*04:05
http://www.iedb.org/assay/1845644	19895924	NPLIRHENRMVLAST	170	184	Q77Y95	Influenza A virus	HLA-DRB5*01:01
http://www.iedb.org/assay/1863924	1869824	KYVKQNTLKLAT	307	318	Q8V285	Influenza A virus	HLA-DRB1*01:01
http://www.iedb.org/assay/1863925	1869824	KYVKQNTLKLAT	307	318	Q8V285	Influenza A virus	HLA-DRB1*01:02
http://www.iedb.org/assay/1863926	1869824	KYVKQNTLKLAT	307	318	Q8V285	Influenza A virus	HLA-DRB1*04:01
http://www.iedb.org/assay/1863927	1869824	KYVKQNTLKLAT	307	318	Q8V285	Influenza A virus	HLA-DRB1*04:04
http://www.iedb.org/assay/1863932	1869824	YVKQNTLKLAT	308	318	Q8V285	Influenza A virus	HLA-DRB1*01:01
http://www.iedb.org/assay/1863934	1869824	YVKQNTLKLAT	308	318	Q8V285	Influenza A virus	HLA-DRB1*04:01
http://www.iedb.org/assay/1895105		MTEQQWNFAGIEAAA	1	15	P0A564	Mycobacterium tuberculosis	HLA-DRB1*01:01
http://www.iedb.org/assay/1895106		MTEQQWNFAGIEAAA	1	15	P0A564	Mycobacterium tuberculosis	HLA-DRB1*04:01
http://www.iedb.org/assay/1895108		MTEQQWNFAGIEAAA	1	15	P0A564	Mycobacterium tuberculosis	HLA-DRB1*04:04
http://www.iedb.org/assay/1895109		MTEQQWNFAGIEAAA	1	15	P0A564	Mycobacterium tuberculosis	HLA-DRB1*04:05
http://www.iedb.org/assay/1895113		MTEQQWNFAGIEAAA	1	15	P0A564	Mycobacterium tuberculosis	HLA-DRB1*07:01
http://www.iedb.org/assay/1895116		MTEQQWNFAGIEAAA	1	15	P0A564	Mycobacterium tuberculosis	HLA-DRB1*09:01
http://www.iedb.org/assay/1895117		MTEQQWNFAGIEAAA	1	15	P0A564	Mycobacterium tuberculosis	HLA-DRB1*11:01
http://www.iedb.org/assay/1895119		MTEQQWNFAGIEAAA	1	15	P0A564	Mycobacterium tuberculosis	HLA-DRB1*15:01
http://www.iedb.org/assay/1895121		MTEQQWNFAGIEAAA	1	15	P0A564	Mycobacterium tuberculosis	HLA-DQA1*05:01/DQB1*03:01
http://www.iedb.org/assay/1895123		MTEQQWNFAGIEAAA	1	15	P0A564	Mycobacterium tuberculosis	HLA-DQA1*01:01/DQB1*05:01
http://www.iedb.org/assay/1895125		MTEQQWNFAGIEAAA	1	15	P0A564	Mycobacterium tuberculosis	HLA-DQA1*03:01/DQB1*03:02
http://www.iedb.org/assay/1895126		MTEQQWNFAGIEAAA	1	15	P0A564	Mycobacterium tuberculosis	HLA-DQA1*05:01/DQB1*02:01
http://www.iedb.org/assay/1895127		MTEQQWNFAGIEAAA	1	15	P0A564	Mycobacterium tuberculosis	HLA-DQA1*01:02/DQB1*06:02
http://www.iedb.org/assay/1895128		MTEQQWNFAGIEAAA	1	15	P0A564	Mycobacterium tuberculosis	HLA-DPA1*02:01/DPB1*01:01
http://www.iedb.org/assay/1895130		MTEQQWNFAGIEAAA	1	15	P0A564	Mycobacterium tuberculosis	HLA-DPA1*01:03/DPB1*02:01
http://www.iedb.org/assay/1895132		WNFAGIEAAASAIQG	6	20	P0A564	Mycobacterium tuberculosis	HLA-DRB1*01:01
http://www.iedb.org/assay/1895133		WNFAGIEAAASAIQG	6	20	P0A564	Mycobacterium tuberculosis	HLA-DRB1*04:01
http://www.iedb.org/assay/1895134		WNFAGIEAAASAIQG	6	20	P0A564	Mycobacterium tuberculosis	HLA-DRB1*13:02
http://www.iedb.org/assay/1895135		WNFAGIEAAASAIQG	6	20	P0A564	Mycobacterium tuberculosis	HLA-DRB1*04:04
http://www.iedb.org/assay/1895136		WNFAGIEAAASAIQG	6	20	P0A564	Mycobacterium tuberculosis	HLA-DRB1*04:05
http://www.iedb.org/assay/1895137		WNFAGIEAAASAIQG	6	20	P0A564	Mycobacterium tuberculosis	HLA-DRB1*12:01
http://www.iedb.org/assay/1895138		WNFAGIEAAASAIQG	6	20	P0A564	Mycobacterium tuberculosis	HLA-DRB3*02:02
http://www.iedb.org/assay/1895140		WNFAGIEAAASAIQG	6	20	P0A564	Mycobacterium tuberculosis	HLA-DRB1*07:01
http://www.iedb.org/assay/1895141		WNFAGIEAAASAIQG	6	20	P0A564	Mycobacterium tuberculosis	HLA-DRB1*08:02
http://www.iedb.org/assay/1895142		WNFAGIEAAASAIQG	6	20	P0A564	Mycobacterium tuberculosis	HLA-DRB3*01:01
http://www.iedb.org/assay/1895143		WNFAGIEAAASAIQG	6	20	P0A564	Mycobacterium tuberculosis	HLA-DRB1*09:01
http://www.iedb.org/assay/1895144		WNFAGIEAAASAIQG	6	20	P0A564	Mycobacterium tuberculosis	HLA-DRB1*11:01
http://www.iedb.org/assay/1895145		WNFAGIEAAASAIQG	6	20	P0A564	Mycobacterium tuberculosis	HLA-DRB5*01:01
http://www.iedb.org/assay/1895146		WNFAGIEAAASAIQG	6	20	P0A564	Mycobacterium tuberculosis	HLA-DRB1*15:01
http://www.iedb.org/assay/1895147		WNFAGIEAAASAIQG	6	20	P0A564	Mycobacterium tuberculosis	HLA-DRB4*01:01
http://www.iedb.org/assay/1895148		WNFAGIEAAASAIQG	6	20	P0A564	Mycobacterium tuberculosis	HLA-DQA1*05:01/DQB1*03:01
http://www.iedb.org/assay/1895152		WNFAGIEAAASAIQG	6	20	P0A564	Mycobacterium tuberculosis	HLA-DQA1*03:01/DQB1*03:02
http://www.iedb.org/assay/1895153		WNFAGIEAAASAIQG	6	20	P0A564	Mycobacterium tuberculosis	HLA-DQA1*05:01/DQB1*02:01
http://www.iedb.org/assay/1895154		WNFAGIEAAASAIQG	6	20	P0A564	Mycobacterium tuberculosis	HLA-DQA1*01:02/DQB1*06:02
http://www.iedb.org/assay/1895159		IEAAASAIQGNVTSI	11	25	P0A564	Mycobacterium tuberculosis	HLA-DRB1*01:01
http://www.iedb.org/assay/1895160		IEAAASAIQGNVTSI	11	25	P0A564	Mycobacterium tuberculosis	HLA-DRB1*04:01
http://www.iedb.org/assay/1895161		IEAAASAIQGNVTSI	11	25	P0A564	Mycobacterium tuberculosis	HLA-DRB1*13:02
http://www.iedb.org/assay/1895162		IEAAASAIQGNVTSI	11	25	P0A564	Mycobacterium tuberculosis	HLA-DRB1*04:04
http://www.iedb.org/assay/1895163		IEAAASAIQGNVTSI	11	25	P0A564	Mycobacterium tuberculosis	HLA-DRB1*04:05
http://www.iedb.org/assay/1895165		IEAAASAIQGNVTSI	11	25	P0A564	Mycobacterium tuberculosis	HLA-DRB3*02:02
http://www.iedb.org/assay/1895167		IEAAASAIQGNVTSI	11	25	P0A564	Mycobacterium tuberculosis	HLA-DRB1*07:01
http://www.iedb.org/assay/1895168		IEAAASAIQGNVTSI	11	25	P0A564	Mycobacterium tuberculosis	HLA-DRB1*08:02
http://www.iedb.org/assay/1895169		IEAAASAIQGNVTSI	11	25	P0A564	Mycobacterium tuberculosis	HLA-DRB3*01:01
http://www.iedb.org/assay/1895170		IEAAASAIQGNVTSI	11	25	P0A564	Mycobacterium tuberculosis	HLA-DRB1*09:01
http://www.iedb.org/assay/1895171		IEAAASAIQGNVTSI	11	25	P0A564	Mycobacterium tuberculosis	HLA-DRB1*11:01
http://www.iedb.org/assay/1895174		IEAAASAIQGNVTSI	11	25	P0A564	Mycobacterium tuberculosis	HLA-DRB4*01:01
http://www.iedb.org/assay/1895175		IEAAASAIQGNVTSI	11	25	P0A564	Mycobacterium tuberculosis	HLA-DQA1*05:01/DQB1*03:01
http://www.iedb.org/assay/1895177		IEAAASAIQGNVTSI	11	25	P0A564	Mycobacterium tuberculosis	HLA-DQA1*01:01/DQB1*05:01
http://www.iedb.org/assay/1895179		IEAAASAIQGNVTSI	11	25	P0A564	Mycobacterium tuberculosis	HLA-DQA1*03:01/DQB1*03:02
http://www.iedb.org/assay/1895180		IEAAASAIQGNVTSI	11	25	P0A564	Mycobacterium tuberculosis	HLA-DQA1*05:01/DQB1*02:01
http://www.iedb.org/assay/1895181		IEAAASAIQGNVTSI	11	25	P0A564	Mycobacterium tuberculosis	HLA-DQA1*01:02/DQB1*06:02
http://www.iedb.org/assay/1895186		SAIQGNVTSIHSLLD	16	30	P0A564	Mycobacterium tuberculosis	HLA-DRB1*01:01
http://www.iedb.org/assay/1895187		SAIQGNVTSIHSLLD	16	30	P0A564	Mycobacterium tuberculosis	HLA-DRB1*04:01
http://www.iedb.org/assay/1895188		SAIQGNVTSIHSLLD	16	30	P0A564	Mycobacterium tuberculosis	HLA-DRB1*13:02
http://www.iedb.org/assay/1895189		SAIQGNVTSIHSLLD	16	30	P0A564	Mycobacterium tuberculosis	HLA-DRB1*04:04
http://www.iedb.org/assay/1895190		SAIQGNVTSIHSLLD	16	30	P0A564	Mycobacterium tuberculosis	HLA-DRB1*04:05
http://www.iedb.org/assay/1895191		SAIQGNVTSIHSLLD	16	30	P0A564	Mycobacterium tuberculosis	HLA-DRB1*12:01
http://www.iedb.org/assay/1895192		SAIQGNVTSIHSLLD	16	30	P0A564	Mycobacterium tuberculosis	HLA-DRB3*02:02
http://www.iedb.org/assay/1895193		SAIQGNVTSIHSLLD	16	30	P0A564	Mycobacterium tuberculosis	HLA-DRB1*03:01
http://www.iedb.org/assay/1895194		SAIQGNVTSIHSLLD	16	30	P0A564	Mycobacterium tuberculosis	HLA-DRB1*07:01
http://www.iedb.org/assay/1895195		SAIQGNVTSIHSLLD	16	30	P0A564	Mycobacterium tuberculosis	HLA-DRB1*08:02
http://www.iedb.org/assay/1895196		SAIQGNVTSIHSLLD	16	30	P0A564	Mycobacterium tuberculosis	HLA-DRB3*01:01
http://www.iedb.org/assay/1895197		SAIQGNVTSIHSLLD	16	30	P0A564	Mycobacterium tuberculosis	HLA-DRB1*09:01
http://www.iedb.org/assay/1895198		SAIQGNVTSIHSLLD	16	30	P0A564	Mycobacterium tuberculosis	HLA-DRB1*11:01
http://www.iedb.org/assay/1895200		SAIQGNVTSIHSLLD	16	30	P0A564	Mycobacterium tuberculosis	HLA-DRB1*15:01
http://www.iedb.org/assay/1895201		SAIQGNVTSIHSLLD	16	30	P0A564	Mycobacterium tuberculosis	HLA-DRB4*01:01
http://www.iedb.org/assay/1895202		SAIQGNVTSIHSLLD	16	30	P0A564	Mycobacterium tuberculosis	HLA-DQA1*05:01/DQB1*03:01
http://www.iedb.org/assay/1895204		SAIQGNVTSIHSLLD	16	30	P0A564	Mycobacterium tuberculosis	HLA-DQA1*01:01/DQB1*05:01
http://www.iedb.org/assay/1895206		SAIQGNVTSIHSLLD	16	30	P0A564	Mycobacterium tuberculosis	HLA-DQA1*03:01/DQB1*03:02
http://www.iedb.org/assay/1895207		SAIQGNVTSIHSLLD	16	30	P0A564	Mycobacterium tuberculosis	HLA-DQA1*05:01/DQB1*02:01
http://www.iedb.org/assay/1895208		SAIQGNVTSIHSLLD	16	30	P0A564	Mycobacterium tuberculosis	HLA-DQA1*01:02/DQB1*06:02
http://www.iedb.org/assay/1895209		SAIQGNVTSIHSLLD	16	30	P0A564	Mycobacterium tuberculosis	HLA-DPA1*02:01/DPB1*01:01
http://www.iedb.org/assay/1895213		NVTSIHSLLDEGKQS	21	35	P0A564	Mycobacterium tuberculosis	HLA-DRB1*01:01
http://www.iedb.org/assay/1895214		NVTSIHSLLDEGKQS	21	35	P0A564	Mycobacterium tuberculosis	HLA-DRB1*04:01
http://www.iedb.org/assay/1895215		NVTSIHSLLDEGKQS	21	35	P0A564	Mycobacterium tuberculosis	HLA-DRB1*13:02
http://www.iedb.org/assay/1895216		NVTSIHSLLDEGKQS	21	35	P0A564	Mycobacterium tuberculosis	HLA-DRB1*04:04
http://www.iedb.org/assay/1895217		NVTSIHSLLDEGKQS	21	35	P0A564	Mycobacterium tuberculosis	HLA-DRB1*04:05
http://www.iedb.org/assay/1895218		NVTSIHSLLDEGKQS	21	35	P0A564	Mycobacterium tuberculosis	HLA-DRB1*12:01
http://www.iedb.org/assay/1895221		NVTSIHSLLDEGKQS	21	35	P0A564	Mycobacterium tuberculosis	HLA-DRB1*07:01
http://www.iedb.org/assay/1895222		NVTSIHSLLDEGKQS	21	35	P0A564	Mycobacterium tuberculosis	HLA-DRB1*08:02
http://www.iedb.org/assay/1895223		NVTSIHSLLDEGKQS	21	35	P0A564	Mycobacterium tuberculosis	HLA-DRB3*01:01
http://www.iedb.org/assay/1895225		NVTSIHSLLDEGKQS	21	35	P0A564	Mycobacterium tuberculosis	HLA-DRB1*11:01
http://www.iedb.org/assay/1895226		NVTSIHSLLDEGKQS	21	35	P0A564	Mycobacterium tuberculosis	HLA-DRB5*01:01
http://www.iedb.org/assay/1895227		NVTSIHSLLDEGKQS	21	35	P0A564	Mycobacterium tuberculosis	HLA-DRB1*15:01
http://www.iedb.org/assay/1895228		NVTSIHSLLDEGKQS	21	35	P0A564	Mycobacterium tuberculosis	HLA-DRB4*01:01
http://www.iedb.org/assay/1895229		NVTSIHSLLDEGKQS	21	35	P0A564	Mycobacterium tuberculosis	HLA-DQA1*05:01/DQB1*03:01
http://www.iedb.org/assay/1895233		NVTSIHSLLDEGKQS	21	35	P0A564	Mycobacterium tuberculosis	HLA-DQA1*03:01/DQB1*03:02
http://www.iedb.org/assay/1895234		NVTSIHSLLDEGKQS	21	35	P0A564	Mycobacterium tuberculosis	HLA-DQA1*05:01/DQB1*02:01
http://www.iedb.org/assay/1895235		NVTSIHSLLDEGKQS	21	35	P0A564	Mycobacterium tuberculosis	HLA-DQA1*01:02/DQB1*06:02
http://www.iedb.org/assay/1895236		NVTSIHSLLDEGKQS	21	35	P0A564	Mycobacterium tuberculosis	HLA-DPA1*02:01/DPB1*01:01
http://www.iedb.org/assay/1895240		HSLLDEGKQSLTKLA	26	40	P0A564	Mycobacterium tuberculosis	HLA-DRB1*01:01
http://www.iedb.org/assay/1895242		HSLLDEGKQSLTKLA	26	40	P0A564	Mycobacterium tuberculosis	HLA-DRB1*13:02
http://www.iedb.org/assay/1895244		HSLLDEGKQSLTKLA	26	40	P0A564	Mycobacterium tuberculosis	HLA-DRB1*04:05
http://www.iedb.org/assay/1895245		HSLLDEGKQSLTKLA	26	40	P0A564	Mycobacterium tuberculosis	HLA-DRB1*12:01
http://www.iedb.org/assay/1895247		HSLLDEGKQSLTKLA	26	40	P0A564	Mycobacterium tuberculosis	HLA-DRB1*03:01
http://www.iedb.org/assay/1895249		HSLLDEGKQSLTKLA	26	40	P0A564	Mycobacterium tuberculosis	HLA-DRB1*08:02
http://www.iedb.org/assay/1895250		HSLLDEGKQSLTKLA	26	40	P0A564	Mycobacterium tuberculosis	HLA-DRB3*01:01
http://www.iedb.org/assay/1895253		HSLLDEGKQSLTKLA	26	40	P0A564	Mycobacterium tuberculosis	HLA-DRB5*01:01
http://www.iedb.org/assay/1895254		HSLLDEGKQSLTKLA	26	40	P0A564	Mycobacterium tuberculosis	HLA-DRB1*15:01
http://www.iedb.org/assay/1895255		HSLLDEGKQSLTKLA	26	40	P0A564	Mycobacterium tuberculosis	HLA-DRB4*01:01
http://www.iedb.org/assay/1895263		HSLLDEGKQSLTKLA	26	40	P0A564	Mycobacterium tuberculosis	HLA-DPA1*02:01/DPB1*01:01
http://www.iedb.org/assay/1895267		EGKQSLTKLAAAWGG	31	45	P0A564	Mycobacterium tuberculosis	HLA-DRB1*01:01
http://www.iedb.org/assay/1895268		EGKQSLTKLAAAWGG	31	45	P0A564	Mycobacterium tuberculosis	HLA-DRB1*04:01
http://www.iedb.org/assay/1895270		EGKQSLTKLAAAWGG	31	45	P0A564	Mycobacterium tuberculosis	HLA-DRB1*04:04
http://www.iedb.org/assay/1895271		EGKQSLTKLAAAWGG	31	45	P0A564	Mycobacterium tuberculosis	HLA-DRB1*04:05
http://www.iedb.org/assay/1895272		EGKQSLTKLAAAWGG	31	45	P0A564	Mycobacterium tuberculosis	HLA-DRB1*12:01
http://www.iedb.org/assay/1895275		EGKQSLTKLAAAWGG	31	45	P0A564	Mycobacterium tuberculosis	HLA-DRB1*07:01
http://www.iedb.org/assay/1895276		EGKQSLTKLAAAWGG	31	45	P0A564	Mycobacterium tuberculosis	HLA-DRB1*08:02
http://www.iedb.org/assay/1895278		EGKQSLTKLAAAWGG	31	45	P0A564	Mycobacterium tuberculosis	HLA-DRB1*09:01
http://www.iedb.org/assay/1895279		EGKQSLTKLAAAWGG	31	45	P0A564	Mycobacterium tuberculosis	HLA-DRB1*11:01
http://www.iedb.org/assay/1895280		EGKQSLTKLAAAWGG	31	45	P0A564	Mycobacterium tuberculosis	HLA-DRB5*01:01
http://www.iedb.org/assay/1895281		EGKQSLTKLAAAWGG	31	45	P0A564	Mycobacterium tuberculosis	HLA-DRB1*15:01
http://www.iedb.org/assay/1895282		EGKQSLTKLAAAWGG	31	45	P0A564	Mycobacterium tuberculosis	HLA-DRB4*01:01
http://www.iedb.org/assay/1895283		EGKQSLTKLAAAWGG	31	45	P0A564	Mycobacterium tuberculosis	HLA-DQA1*05:01/DQB1*03:01
http://www.iedb.org/assay/1895287		EGKQSLTKLAAAWGG	31	45	P0A564	Mycobacterium tuberculosis	HLA-DQA1*03:01/DQB1*03:02
http://www.iedb.org/assay/1895289		EGKQSLTKLAAAWGG	31	45	P0A564	Mycobacterium tuberculosis	HLA-DQA1*01:02/DQB1*06:02
http://www.iedb.org/assay/1895290		EGKQSLTKLAAAWGG	31	45	P0A564	Mycobacterium tuberculosis	HLA-DPA1*02:01/DPB1*01:01
http://www.iedb.org/assay/1895294		LTKLAAAWGGSGSEA	36	50	P0A564	Mycobacterium tuberculosis	HLA-DRB1*01:01
http://www.iedb.org/assay/1895298		LTKLAAAWGGSGSEA	36	50	P0A564	Mycobacterium tuberculosis	HLA-DRB1*04:05
http://www.iedb.org/assay/1895299		LTKLAAAWGGSGSEA	36	50	P0A564	Mycobacterium tuberculosis	HLA-DRB1*12:01
http://www.iedb.org/assay/1895302		LTKLAAAWGGSGSEA	36	50	P0A564	Mycobacterium tuberculosis	HLA-DRB1*07:01
http://www.iedb.org/assay/1895303		LTKLAAAWGGSGSEA	36	50	P0A564	Mycobacterium tuberculosis	HLA-DRB1*08:02
http://www.iedb.org/assay/1895305		LTKLAAAWGGSGSEA	36	50	P0A564	Mycobacterium tuberculosis	HLA-DRB1*09:01
http://www.iedb.org/assay/1895306		LTKLAAAWGGSGSEA	36	50	P0A564	Mycobacterium tuberculosis	HLA-DRB1*11:01
http://www.iedb.org/assay/1895307		LTKLAAAWGGSGSEA	36	50	P0A564	Mycobacterium tuberculosis	HLA-DRB5*01:01
http://www.iedb.org/assay/1895308		LTKLAAAWGGSGSEA	36	50	P0A564	Mycobacterium tuberculosis	HLA-DRB1*15:01
http://www.iedb.org/assay/1895309		LTKLAAAWGGSGSEA	36	50	P0A564	Mycobacterium tuberculosis	HLA-DRB4*01:01
http://www.iedb.org/assay/1895310		LTKLAAAWGGSGSEA	36	50	P0A564	Mycobacterium tuberculosis	HLA-DQA1*05:01/DQB1*03:01
http://www.iedb.org/assay/1895316		LTKLAAAWGGSGSEA	36	50	P0A564	Mycobacterium tuberculosis	HLA-DQA1*01:02/DQB1*06:02
http://www.iedb.org/assay/1895321		AAWGGSGSEAYQGVQ	41	55	P0A564	Mycobacterium tuberculosis	HLA-DRB1*01:01
http://www.iedb.org/assay/1895322		AAWGGSGSEAYQGVQ	41	55	P0A564	Mycobacterium tuberculosis	HLA-DRB1*04:01
http://www.iedb.org/assay/1895326		AAWGGSGSEAYQGVQ	41	55	P0A564	Mycobacterium tuberculosis	HLA-DRB1*12:01
http://www.iedb.org/assay/1895329		AAWGGSGSEAYQGVQ	41	55	P0A564	Mycobacterium tuberculosis	HLA-DRB1*07:01
http://www.iedb.org/assay/1895332		AAWGGSGSEAYQGVQ	41	55	P0A564	Mycobacterium tuberculosis	HLA-DRB1*09:01
http://www.iedb.org/assay/1895337		AAWGGSGSEAYQGVQ	41	55	P0A564	Mycobacterium tuberculosis	HLA-DQA1*05:01/DQB1*03:01
http://www.iedb.org/assay/1895342		AAWGGSGSEAYQGVQ	41	55	P0A564	Mycobacterium tuberculosis	HLA-DQA1*05:01/DQB1*02:01
http://www.iedb.org/assay/1895343		AAWGGSGSEAYQGVQ	41	55	P0A564	Mycobacterium tuberculosis	HLA-DQA1*01:02/DQB1*06:02
http://www.iedb.org/assay/1895344		AAWGGSGSEAYQGVQ	41	55	P0A564	Mycobacterium tuberculosis	HLA-DPA1*02:01/DPB1*01:01
http://www.iedb.org/assay/1895346		AAWGGSGSEAYQGVQ	41	55	P0A564	Mycobacterium tuberculosis	HLA-DPA1*01:03/DPB1*02:01
http://www.iedb.org/assay/1895347		AAWGGSGSEAYQGVQ	41	55	P0A564	Mycobacterium tuberculosis	HLA-DPA1*01:03/DPB1*04:01
http://www.iedb.org/assay/1895348		SGSEAYQGVQQKWDA	46	60	P0A564	Mycobacterium tuberculosis	HLA-DRB1*01:01
http://www.iedb.org/assay/1895351		SGSEAYQGVQQKWDA	46	60	P0A564	Mycobacterium tuberculosis	HLA-DRB1*04:04
http://www.iedb.org/assay/1895352		SGSEAYQGVQQKWDA	46	60	P0A564	Mycobacterium tuberculosis	HLA-DRB1*04:05
http://www.iedb.org/assay/1895356		SGSEAYQGVQQKWDA	46	60	P0A564	Mycobacterium tuberculosis	HLA-DRB1*07:01
http://www.iedb.org/assay/1895358		SGSEAYQGVQQKWDA	46	60	P0A564	Mycobacterium tuberculosis	HLA-DRB3*01:01
http://www.iedb.org/assay/1895359		SGSEAYQGVQQKWDA	46	60	P0A564	Mycobacterium tuberculosis	HLA-DRB1*09:01
http://www.iedb.org/assay/1895361		SGSEAYQGVQQKWDA	46	60	P0A564	Mycobacterium tuberculosis	HLA-DRB5*01:01
http://www.iedb.org/assay/1895364		SGSEAYQGVQQKWDA	46	60	P0A564	Mycobacterium tuberculosis	HLA-DQA1*05:01/DQB1*03:01
http://www.iedb.org/assay/1895369		SGSEAYQGVQQKWDA	46	60	P0A564	Mycobacterium tuberculosis	HLA-DQA1*05:01/DQB1*02:01
http://www.iedb.org/assay/1895370		SGSEAYQGVQQKWDA	46	60	P0A564	Mycobacterium tuberculosis	HLA-DQA1*01:02/DQB1*06:02
http://www.iedb.org/assay/1895373		SGSEAYQGVQQKWDA	46	60	P0A564	Mycobacterium tuberculosis	HLA-DPA1*01:03/DPB1*02:01
http://www.iedb.org/assay/1895375		YQGVQQKWDATATEL	51	65	P0A564	Mycobacterium tuberculosis	HLA-DRB1*01:01
http://www.iedb.org/assay/1895376		YQGVQQKWDATATEL	51	65	P0A564	Mycobacterium tuberculosis	HLA-DRB1*04:01
http://www.iedb.org/assay/1895378		YQGVQQKWDATATEL	51	65	P0A564	Mycobacterium tuberculosis	HLA-DRB1*04:04
http://www.iedb.org/assay/1895379		YQGVQQKWDATATEL	51	65	P0A564	Mycobacterium tuberculosis	HLA-DRB1*04:05
http://www.iedb.org/assay/1895382		YQGVQQKWDATATEL	51	65	P0A564	Mycobacterium tuberculosis	HLA-DRB1*03:01
http://www.iedb.org/assay/1895383		YQGVQQKWDATATEL	51	65	P0A564	Mycobacterium tuberculosis	HLA-DRB1*07:01
http://www.iedb.org/assay/1895384		YQGVQQKWDATATEL	51	65	P0A564	Mycobacterium tuberculosis	HLA-DRB1*08:02
http://www.iedb.org/assay/1895385		YQGVQQKWDATATEL	51	65	P0A564	Mycobacterium tuberculosis	HLA-DRB3*01:01
http://www.iedb.org/assay/1895386		YQGVQQKWDATATEL	51	65	P0A564	Mycobacterium tuberculosis	HLA-DRB1*09:01
http://www.iedb.org/assay/1895387		YQGVQQKWDATATEL	51	65	P0A564	Mycobacterium tuberculosis	HLA-DRB1*11:01
http://www.iedb.org/assay/1895389		YQGVQQKWDATATEL	51	65	P0A564	Mycobacterium tuberculosis	HLA-DRB1*15:01
http://www.iedb.org/assay/1895393		YQGVQQKWDATATEL	51	65	P0A564	Mycobacterium tuberculosis	HLA-DQA1*01:01/DQB1*05:01
http://www.iedb.org/assay/1895395		YQGVQQKWDATATEL	51	65	P0A564	Mycobacterium tuberculosis	HLA-DQA1*03:01/DQB1*03:02
http://www.iedb.org/assay/1895396		YQGVQQKWDATATEL	51	65	P0A564	Mycobacterium tuberculosis	HLA-DQA1*05:01/DQB1*02:01
http://www.iedb.org/assay/1895397		YQGVQQKWDATATEL	51	65	P0A564	Mycobacterium tuberculosis	HLA-DQA1*01:02/DQB1*06:02
http://www.iedb.org/assay/1895398		YQGVQQKWDATATEL	51	65	P0A564	Mycobacterium tuberculosis	HLA-DPA1*02:01/DPB1*01:01
http://www.iedb.org/assay/1895402		QKWDATATELNNALQ	56	70	P0A564	Mycobacterium tuberculosis	HLA-DRB1*01:01
http://www.iedb.org/assay/1895403		QKWDATATELNNALQ	56	70	P0A564	Mycobacterium tuberculosis	HLA-DRB1*04:01
http://www.iedb.org/assay/1895405		QKWDATATELNNALQ	56	70	P0A564	Mycobacterium tuberculosis	HLA-DRB1*04:04
http://www.iedb.org/assay/1895406		QKWDATATELNNALQ	56	70	P0A564	Mycobacterium tuberculosis	HLA-DRB1*04:05
http://www.iedb.org/assay/1895410		QKWDATATELNNALQ	56	70	P0A564	Mycobacterium tuberculosis	HLA-DRB1*07:01
http://www.iedb.org/assay/1895423		QKWDATATELNNALQ	56	70	P0A564	Mycobacterium tuberculosis	HLA-DQA1*05:01/DQB1*02:01
http://www.iedb.org/assay/1895424		QKWDATATELNNALQ	56	70	P0A564	Mycobacterium tuberculosis	HLA-DQA1*01:02/DQB1*06:02
http://www.iedb.org/assay/1895425		QKWDATATELNNALQ	56	70	P0A564	Mycobacterium tuberculosis	HLA-DPA1*02:01/DPB1*01:01
http://www.iedb.org/assay/1895429		TATELNNALQNLART	61	75	P0A564	Mycobacterium tuberculosis	HLA-DRB1*01:01
http://www.iedb.org/assay/1895430		TATELNNALQNLART	61	75	P0A564	Mycobacterium tuberculosis	HLA-DRB1*04:01
http://www.iedb.org/assay/1895431		TATELNNALQNLART	61	75	P0A564	Mycobacterium tuberculosis	HLA-DRB1*13:02
http://www.iedb.org/assay/1895433		TATELNNALQNLART	61	75	P0A564	Mycobacterium tuberculosis	HLA-DRB1*04:05
http://www.iedb.org/assay/1895435		TATELNNALQNLART	61	75	P0A564	Mycobacterium tuberculosis	HLA-DRB3*02:02
http://www.iedb.org/assay/1895440		TATELNNALQNLART	61	75	P0A564	Mycobacterium tuberculosis	HLA-DRB1*09:01
http://www.iedb.org/assay/1895444		TATELNNALQNLART	61	75	P0A564	Mycobacterium tuberculosis	HLA-DRB4*01:01
http://www.iedb.org/assay/1895445		TATELNNALQNLART	61	75	P0A564	Mycobacterium tuberculosis	HLA-DQA1*05:01/DQB1*03:01
http://www.iedb.org/assay/1895447		TATELNNALQNLART	61	75	P0A564	Mycobacterium tuberculosis	HLA-DQA1*01:01/DQB1*05:01
http://www.iedb.org/assay/1895449		TATELNNALQNLART	61	75	P0A564	Mycobacterium tuberculosis	HLA-DQA1*03:01/DQB1*03:02
http://www.iedb.org/assay/1895450		TATELNNALQNLART	61	75	P0A564	Mycobacterium tuberculosis	HLA-DQA1*05:01/DQB1*02:01
http://www.iedb.org/assay/1895451		TATELNNALQNLART	61	75	P0A564	Mycobacterium tuberculosis	HLA-DQA1*01:02/DQB1*06:02
http://www.iedb.org/assay/1895456		NNALQNLARTISEAG	66	80	P0A564	Mycobacterium tuberculosis	HLA-DRB1*01:01
http://www.iedb.org/assay/1895457		NNALQNLARTISEAG	66	80	P0A564	Mycobacterium tuberculosis	HLA-DRB1*04:01
http://www.iedb.org/assay/1895458		NNALQNLARTISEAG	66	80	P0A564	Mycobacterium tuberculosis	HLA-DRB1*13:02
http://www.iedb.org/assay/1895459		NNALQNLARTISEAG	66	80	P0A564	Mycobacterium tuberculosis	HLA-DRB1*04:04
http://www.iedb.org/assay/1895460		NNALQNLARTISEAG	66	80	P0A564	Mycobacterium tuberculosis	HLA-DRB1*04:05
http://www.iedb.org/assay/1895461		NNALQNLARTISEAG	66	80	P0A564	Mycobacterium tuberculosis	HLA-DRB1*12:01
http://www.iedb.org/assay/1895462		NNALQNLARTISEAG	66	80	P0A564	Mycobacterium tuberculosis	HLA-DRB3*02:02
http://www.iedb.org/assay/1895463		NNALQNLARTISEAG	66	80	P0A564	Mycobacterium tuberculosis	HLA-DRB1*03:01
http://www.iedb.org/assay/1895464		NNALQNLARTISEAG	66	80	P0A564	Mycobacterium tuberculosis	HLA-DRB1*07:01
http://www.iedb.org/assay/1895465		NNALQNLARTISEAG	66	80	P0A564	Mycobacterium tuberculosis	HLA-DRB1*08:02
http://www.iedb.org/assay/1895467		NNALQNLARTISEAG	66	80	P0A564	Mycobacterium tuberculosis	HLA-DRB1*09:01
http://www.iedb.org/assay/1895468		NNALQNLARTISEAG	66	80	P0A564	Mycobacterium tuberculosis	HLA-DRB1*11:01
http://www.iedb.org/assay/1895470		NNALQNLARTISEAG	66	80	P0A564	Mycobacterium tuberculosis	HLA-DRB1*15:01
http://www.iedb.org/assay/1895471		NNALQNLARTISEAG	66	80	P0A564	Mycobacterium tuberculosis	HLA-DRB4*01:01
http://www.iedb.org/assay/1895476		NNALQNLARTISEAG	66	80	P0A564	Mycobacterium tuberculosis	HLA-DQA1*03:01/DQB1*03:02
http://www.iedb.org/assay/1895478		NNALQNLARTISEAG	66	80	P0A564	Mycobacterium tuberculosis	HLA-DQA1*01:02/DQB1*06:02
http://www.iedb.org/assay/1895483		NLARTISEAGQAMAS	71	85	P0A564	Mycobacterium tuberculosis	HLA-DRB1*01:01
http://www.iedb.org/assay/1895484		NLARTISEAGQAMAS	71	85	P0A564	Mycobacterium tuberculosis	HLA-DRB1*04:01
http://www.iedb.org/assay/1895490		NLARTISEAGQAMAS	71	85	P0A564	Mycobacterium tuberculosis	HLA-DRB1*03:01
http://www.iedb.org/assay/1895491		NLARTISEAGQAMAS	71	85	P0A564	Mycobacterium tuberculosis	HLA-DRB1*07:01
http://www.iedb.org/assay/1895492		NLARTISEAGQAMAS	71	85	P0A564	Mycobacterium tuberculosis	HLA-DRB1*08:02
http://www.iedb.org/assay/1895493		NLARTISEAGQAMAS	71	85	P0A564	Mycobacterium tuberculosis	HLA-DRB3*01:01
http://www.iedb.org/assay/1895494		NLARTISEAGQAMAS	71	85	P0A564	Mycobacterium tuberculosis	HLA-DRB1*09:01
http://www.iedb.org/assay/1895495		NLARTISEAGQAMAS	71	85	P0A564	Mycobacterium tuberculosis	HLA-DRB1*11:01
http://www.iedb.org/assay/1895498		NLARTISEAGQAMAS	71	85	P0A564	Mycobacterium tuberculosis	HLA-DRB4*01:01
http://www.iedb.org/assay/1895499		NLARTISEAGQAMAS	71	85	P0A564	Mycobacterium tuberculosis	HLA-DQA1*05:01/DQB1*03:01
http://www.iedb.org/assay/1895503		NLARTISEAGQAMAS	71	85	P0A564	Mycobacterium tuberculosis	HLA-DQA1*03:01/DQB1*03:02
http://www.iedb.org/assay/1895505		NLARTISEAGQAMAS	71	85	P0A564	Mycobacterium tuberculosis	HLA-DQA1*01:02/DQB1*06:02
http://www.iedb.org/assay/1895510		ISEAGQAMASTEGNV	76	90	P0A564	Mycobacterium tuberculosis	HLA-DRB1*01:01
http://www.iedb.org/assay/1895511		ISEAGQAMASTEGNV	76	90	P0A564	Mycobacterium tuberculosis	HLA-DRB1*04:01
http://www.iedb.org/assay/1895513		ISEAGQAMASTEGNV	76	90	P0A564	Mycobacterium tuberculosis	HLA-DRB1*04:04
http://www.iedb.org/assay/1895514		ISEAGQAMASTEGNV	76	90	P0A564	Mycobacterium tuberculosis	HLA-DRB1*04:05
http://www.iedb.org/assay/1895518		ISEAGQAMASTEGNV	76	90	P0A564	Mycobacterium tuberculosis	HLA-DRB1*07:01
http://www.iedb.org/assay/1895519		ISEAGQAMASTEGNV	76	90	P0A564	Mycobacterium tuberculosis	HLA-DRB1*08:02
http://www.iedb.org/assay/1895521		ISEAGQAMASTEGNV	76	90	P0A564	Mycobacterium tuberculosis	HLA-DRB1*09:01
http://www.iedb.org/assay/1895526		ISEAGQAMASTEGNV	76	90	P0A564	Mycobacterium tuberculosis	HLA-DQA1*05:01/DQB1*03:01
http://www.iedb.org/assay/1895530		ISEAGQAMASTEGNV	76	90	P0A564	Mycobacterium tuberculosis	HLA-DQA1*03:01/DQB1*03:02
http://www.iedb.org/assay/1895532		ISEAGQAMASTEGNV	76	90	P0A564	Mycobacterium tuberculosis	HLA-DQA1*01:02/DQB1*06:02
http://www.iedb.org/assay/1895537		QAMASTEGNVTGMFA	81	95	P0A564	Mycobacterium tuberculosis	HLA-DRB1*01:01
http://www.iedb.org/assay/1895538		QAMASTEGNVTGMFA	81	95	P0A564	Mycobacterium tuberculosis	HLA-DRB1*04:01
http://www.iedb.org/assay/1895539		QAMASTEGNVTGMFA	81	95	P0A564	Mycobacterium tuberculosis	HLA-DRB1*13:02
http://www.iedb.org/assay/1895545		QAMASTEGNVTGMFA	81	95	P0A564	Mycobacterium tuberculosis	HLA-DRB1*07:01
http://www.iedb.org/assay/1895546		QAMASTEGNVTGMFA	81	95	P0A564	Mycobacterium tuberculosis	HLA-DRB1*08:02
http://www.iedb.org/assay/1895548		QAMASTEGNVTGMFA	81	95	P0A564	Mycobacterium tuberculosis	HLA-DRB1*09:01
http://www.iedb.org/assay/1895553		QAMASTEGNVTGMFA	81	95	P0A564	Mycobacterium tuberculosis	HLA-DQA1*05:01/DQB1*03:01
http://www.iedb.org/assay/1895557		QAMASTEGNVTGMFA	81	95	P0A564	Mycobacterium tuberculosis	HLA-DQA1*03:01/DQB1*03:02
http://www.iedb.org/assay/1895558		QAMASTEGNVTGMFA	81	95	P0A564	Mycobacterium tuberculosis	HLA-DQA1*05:01/DQB1*02:01
http://www.iedb.org/assay/1895559		QAMASTEGNVTGMFA	81	95	P0A564	Mycobacterium tuberculosis	HLA-DQA1*01:02/DQB1*06:02
http://www.iedb.org/assay/1895564		MAEMKTDAATLAQEA	1	15	P0A566	Mycobacterium tuberculosis	HLA-DRB1*01:01
http://www.iedb.org/assay/1895565		MAEMKTDAATLAQEA	1	15	P0A566	Mycobacterium tuberculosis	HLA-DRB1*04:01
http://www.iedb.org/assay/1895566		MAEMKTDAATLAQEA	1	15	P0A566	Mycobacterium tuberculosis	HLA-DRB1*13:02
http://www.iedb.org/assay/1895567		MAEMKTDAATLAQEA	1	15	P0A566	Mycobacterium tuberculosis	HLA-DRB1*04:04
http://www.iedb.org/assay/1895568		MAEMKTDAATLAQEA	1	15	P0A566	Mycobacterium tuberculosis	HLA-DRB1*04:05
http://www.iedb.org/assay/1895569		MAEMKTDAATLAQEA	1	15	P0A566	Mycobacterium tuberculosis	HLA-DRB1*12:01
http://www.iedb.org/assay/1895570		MAEMKTDAATLAQEA	1	15	P0A566	Mycobacterium tuberculosis	HLA-DRB3*02:02
http://www.iedb.org/assay/1895571		MAEMKTDAATLAQEA	1	15	P0A566	Mycobacterium tuberculosis	HLA-DRB1*03:01
http://www.iedb.org/assay/1895572		MAEMKTDAATLAQEA	1	15	P0A566	Mycobacterium tuberculosis	HLA-DRB1*07:01
http://www.iedb.org/assay/1895573		MAEMKTDAATLAQEA	1	15	P0A566	Mycobacterium tuberculosis	HLA-DRB1*08:02
http://www.iedb.org/assay/1895574		MAEMKTDAATLAQEA	1	15	P0A566	Mycobacterium tuberculosis	HLA-DRB3*01:01
http://www.iedb.org/assay/1895575		MAEMKTDAATLAQEA	1	15	P0A566	Mycobacterium tuberculosis	HLA-DRB1*09:01
http://www.iedb.org/assay/1895576		MAEMKTDAATLAQEA	1	15	P0A566	Mycobacterium tuberculosis	HLA-DRB1*11:01
http://www.iedb.org/assay/1895577		MAEMKTDAATLAQEA	1	15	P0A566	Mycobacterium tuberculosis	HLA-DRB5*01:01
http://www.iedb.org/assay/1895578		MAEMKTDAATLAQEA	1	15	P0A566	Mycobacterium tuberculosis	HLA-DRB1*15:01
http://www.iedb.org/assay/1895579		MAEMKTDAATLAQEA	1	15	P0A566	Mycobacterium tuberculosis	HLA-DRB4*01:01
http://www.iedb.org/assay/1895580		MAEMKTDAATLAQEA	1	15	P0A566	Mycobacterium tuberculosis	HLA-DQA1*05:01/DQB1*03:01
http://www.iedb.org/assay/1895584		MAEMKTDAATLAQEA	1	15	P0A566	Mycobacterium tuberculosis	HLA-DQA1*03:01/DQB1*03:02
http://www.iedb.org/assay/1895585		MAEMKTDAATLAQEA	1	15	P0A566	Mycobacterium tuberculosis	HLA-DQA1*05:01/DQB1*02:01
http://www.iedb.org/assay/1895586		MAEMKTDAATLAQEA	1	15	P0A566	Mycobacterium tuberculosis	HLA-DQA1*01:02/DQB1*06:02
http://www.iedb.org/assay/1895587		MAEMKTDAATLAQEA	1	15	P0A566	Mycobacterium tuberculosis	HLA-DPA1*02:01/DPB1*01:01
http://www.iedb.org/assay/1895591		TDAATLAQEAGNFER	6	20	P0A566	Mycobacterium tuberculosis	HLA-DRB1*01:01
http://www.iedb.org/assay/1895592		TDAATLAQEAGNFER	6	20	P0A566	Mycobacterium tuberculosis	HLA-DRB1*04:01
http://www.iedb.org/assay/1895593		TDAATLAQEAGNFER	6	20	P0A566	Mycobacterium tuberculosis	HLA-DRB1*13:02
http://www.iedb.org/assay/1895594		TDAATLAQEAGNFER	6	20	P0A566	Mycobacterium tuberculosis	HLA-DRB1*04:04
http://www.iedb.org/assay/1895595		TDAATLAQEAGNFER	6	20	P0A566	Mycobacterium tuberculosis	HLA-DRB1*04:05
http://www.iedb.org/assay/1895596		TDAATLAQEAGNFER	6	20	P0A566	Mycobacterium tuberculosis	HLA-DRB1*12:01
http://www.iedb.org/assay/1895597		TDAATLAQEAGNFER	6	20	P0A566	Mycobacterium tuberculosis	HLA-DRB3*02:02
http://www.iedb.org/assay/1895598		TDAATLAQEAGNFER	6	20	P0A566	Mycobacterium tuberculosis	HLA-DRB1*03:01
http://www.iedb.org/assay/1895599		TDAATLAQEAGNFER	6	20	P0A566	Mycobacterium tuberculosis	HLA-DRB1*07:01
http://www.iedb.org/assay/1895600		TDAATLAQEAGNFER	6	20	P0A566	Mycobacterium tuberculosis	HLA-DRB1*08:02
http://www.iedb.org/assay/1895601		TDAATLAQEAGNFER	6	20	P0A566	Mycobacterium tuberculosis	HLA-DRB3*01:01
http://www.iedb.org/assay/1895611		TDAATLAQEAGNFER	6	20	P0A566	Mycobacterium tuberculosis	HLA-DQA1*03:01/DQB1*03:02
http://www.iedb.org/assay/1895613		TDAATLAQEAGNFER	6	20	P0A566	Mycobacterium tuberculosis	HLA-DQA1*01:02/DQB1*06:02
http://www.iedb.org/assay/1895618		LAQEAGNFERISGDL	11	25	P0A566	Mycobacterium tuberculosis	HLA-DRB1*01:01
http://www.iedb.org/assay/1895619		LAQEAGNFERISGDL	11	25	P0A566	Mycobacterium tuberculosis	HLA-DRB1*04:01
http://www.iedb.org/assay/1895620		LAQEAGNFERISGDL	11	25	P0A566	Mycobacterium tuberculosis	HLA-DRB1*13:02
http://www.iedb.org/assay/1895621		LAQEAGNFERISGDL	11	25	P0A566	Mycobacterium tuberculosis	HLA-DRB1*04:04
http://www.iedb.org/assay/1895622		LAQEAGNFERISGDL	11	25	P0A566	Mycobacterium tuberculosis	HLA-DRB1*04:05
http://www.iedb.org/assay/1895625		LAQEAGNFERISGDL	11	25	P0A566	Mycobacterium tuberculosis	HLA-DRB1*03:01
http://www.iedb.org/assay/1895626		LAQEAGNFERISGDL	11	25	P0A566	Mycobacterium tuberculosis	HLA-DRB1*07:01
http://www.iedb.org/assay/1895627		LAQEAGNFERISGDL	11	25	P0A566	Mycobacterium tuberculosis	HLA-DRB1*08:02
http://www.iedb.org/assay/1895628		LAQEAGNFERISGDL	11	25	P0A566	Mycobacterium tuberculosis	HLA-DRB3*01:01
http://www.iedb.org/assay/1895629		LAQEAGNFERISGDL	11	25	P0A566	Mycobacterium tuberculosis	HLA-DRB1*09:01
http://www.iedb.org/assay/1895636		LAQEAGNFERISGDL	11	25	P0A566	Mycobacterium tuberculosis	HLA-DQA1*01:01/DQB1*05:01
http://www.iedb.org/assay/1895638		LAQEAGNFERISGDL	11	25	P0A566	Mycobacterium tuberculosis	HLA-DQA1*03:01/DQB1*03:02
http://www.iedb.org/assay/1895639		LAQEAGNFERISGDL	11	25	P0A566	Mycobacterium tuberculosis	HLA-DQA1*05:01/DQB1*02:01
http://www.iedb.org/assay/1895640		LAQEAGNFERISGDL	11	25	P0A566	Mycobacterium tuberculosis	HLA-DQA1*01:02/DQB1*06:02
http://www.iedb.org/assay/1895641		LAQEAGNFERISGDL	11	25	P0A566	Mycobacterium tuberculosis	HLA-DPA1*02:01/DPB1*01:01
http://www.iedb.org/assay/1895643		LAQEAGNFERISGDL	11	25	P0A566	Mycobacterium tuberculosis	HLA-DPA1*01:03/DPB1*02:01
http://www.iedb.org/assay/1895644		LAQEAGNFERISGDL	11	25	P0A566	Mycobacterium tuberculosis	HLA-DPA1*01:03/DPB1*04:01
http://www.iedb.org/assay/1895645		GNFERISGDLKTQID	16	30	P0A566	Mycobacterium tuberculosis	HLA-DRB1*01:01
http://www.iedb.org/assay/1895646		GNFERISGDLKTQID	16	30	P0A566	Mycobacterium tuberculosis	HLA-DRB1*04:01
http://www.iedb.org/assay/1895647		GNFERISGDLKTQID	16	30	P0A566	Mycobacterium tuberculosis	HLA-DRB1*13:02
http://www.iedb.org/assay/1895648		GNFERISGDLKTQID	16	30	P0A566	Mycobacterium tuberculosis	HLA-DRB1*04:04
http://www.iedb.org/assay/1895649		GNFERISGDLKTQID	16	30	P0A566	Mycobacterium tuberculosis	HLA-DRB1*04:05
http://www.iedb.org/assay/1895651		GNFERISGDLKTQID	16	30	P0A566	Mycobacterium tuberculosis	HLA-DRB3*02:02
http://www.iedb.org/assay/1895652		GNFERISGDLKTQID	16	30	P0A566	Mycobacterium tuberculosis	HLA-DRB1*03:01
http://www.iedb.org/assay/1895653		GNFERISGDLKTQID	16	30	P0A566	Mycobacterium tuberculosis	HLA-DRB1*07:01
http://www.iedb.org/assay/1895654		GNFERISGDLKTQID	16	30	P0A566	Mycobacterium tuberculosis	HLA-DRB1*08:02
http://www.iedb.org/assay/1895655		GNFERISGDLKTQID	16	30	P0A566	Mycobacterium tuberculosis	HLA-DRB3*01:01
http://www.iedb.org/assay/1895656		GNFERISGDLKTQID	16	30	P0A566	Mycobacterium tuberculosis	HLA-DRB1*09:01
http://www.iedb.org/assay/1895657		GNFERISGDLKTQID	16	30	P0A566	Mycobacterium tuberculosis	HLA-DRB1*11:01
http://www.iedb.org/assay/1895658		GNFERISGDLKTQID	16	30	P0A566	Mycobacterium tuberculosis	HLA-DRB5*01:01
http://www.iedb.org/assay/1895659		GNFERISGDLKTQID	16	30	P0A566	Mycobacterium tuberculosis	HLA-DRB1*15:01
http://www.iedb.org/assay/1895660		GNFERISGDLKTQID	16	30	P0A566	Mycobacterium tuberculosis	HLA-DRB4*01:01
http://www.iedb.org/assay/1895666		GNFERISGDLKTQID	16	30	P0A566	Mycobacterium tuberculosis	HLA-DQA1*05:01/DQB1*02:01
http://www.iedb.org/assay/1895667		GNFERISGDLKTQID	16	30	P0A566	Mycobacterium tuberculosis	HLA-DQA1*01:02/DQB1*06:02
http://www.iedb.org/assay/1895668		GNFERISGDLKTQID	16	30	P0A566	Mycobacterium tuberculosis	HLA-DPA1*02:01/DPB1*01:01
http://www.iedb.org/assay/1895670		GNFERISGDLKTQID	16	30	P0A566	Mycobacterium tuberculosis	HLA-DPA1*01:03/DPB1*02:01
http://www.iedb.org/assay/1895672		ISGDLKTQIDQVEST	21	35	P0A566	Mycobacterium tuberculosis	HLA-DRB1*01:01
http://www.iedb.org/assay/1895673		ISGDLKTQIDQVEST	21	35	P0A566	Mycobacterium tuberculosis	HLA-DRB1*04:01
http://www.iedb.org/assay/1895674		ISGDLKTQIDQVEST	21	35	P0A566	Mycobacterium tuberculosis	HLA-DRB1*13:02
http://www.iedb.org/assay/1895675		ISGDLKTQIDQVEST	21	35	P0A566	Mycobacterium tuberculosis	HLA-DRB1*04:04
http://www.iedb.org/assay/1895676		ISGDLKTQIDQVEST	21	35	P0A566	Mycobacterium tuberculosis	HLA-DRB1*04:05
http://www.iedb.org/assay/1895677		ISGDLKTQIDQVEST	21	35	P0A566	Mycobacterium tuberculosis	HLA-DRB1*12:01
http://www.iedb.org/assay/1895679		ISGDLKTQIDQVEST	21	35	P0A566	Mycobacterium tuberculosis	HLA-DRB1*03:01
http://www.iedb.org/assay/1895681		ISGDLKTQIDQVEST	21	35	P0A566	Mycobacterium tuberculosis	HLA-DRB1*08:02
http://www.iedb.org/assay/1895682		ISGDLKTQIDQVEST	21	35	P0A566	Mycobacterium tuberculosis	HLA-DRB3*01:01
http://www.iedb.org/assay/1895684		ISGDLKTQIDQVEST	21	35	P0A566	Mycobacterium tuberculosis	HLA-DRB1*11:01
http://www.iedb.org/assay/1895685		ISGDLKTQIDQVEST	21	35	P0A566	Mycobacterium tuberculosis	HLA-DRB5*01:01
http://www.iedb.org/assay/1895687		ISGDLKTQIDQVEST	21	35	P0A566	Mycobacterium tuberculosis	HLA-DRB4*01:01
http://www.iedb.org/assay/1895690		ISGDLKTQIDQVEST	21	35	P0A566	Mycobacterium tuberculosis	HLA-DQA1*01:01/DQB1*05:01
http://www.iedb.org/assay/1895692		ISGDLKTQIDQVEST	21	35	P0A566	Mycobacterium tuberculosis	HLA-DQA1*03:01/DQB1*03:02
http://www.iedb.org/assay/1895693		ISGDLKTQIDQVEST	21	35	P0A566	Mycobacterium tuberculosis	HLA-DQA1*05:01/DQB1*02:01
http://www.iedb.org/assay/1895694		ISGDLKTQIDQVEST	21	35	P0A566	Mycobacterium tuberculosis	HLA-DQA1*01:02/DQB1*06:02
http://www.iedb.org/assay/1895695		ISGDLKTQIDQVEST	21	35	P0A566	Mycobacterium tuberculosis	HLA-DPA1*02:01/DPB1*01:01
http://www.iedb.org/assay/1895699		KTQIDQVESTAGSLQ	26	40	P0A566	Mycobacterium tuberculosis	HLA-DRB1*01:01
http://www.iedb.org/assay/1895700		KTQIDQVESTAGSLQ	26	40	P0A566	Mycobacterium tuberculosis	HLA-DRB1*04:01
http://www.iedb.org/assay/1895701		KTQIDQVESTAGSLQ	26	40	P0A566	Mycobacterium tuberculosis	HLA-DRB1*13:02
http://www.iedb.org/assay/1895702		KTQIDQVESTAGSLQ	26	40	P0A566	Mycobacterium tuberculosis	HLA-DRB1*04:04
http://www.iedb.org/assay/1895703		KTQIDQVESTAGSLQ	26	40	P0A566	Mycobacterium tuberculosis	HLA-DRB1*04:05
http://www.iedb.org/assay/1895704		KTQIDQVESTAGSLQ	26	40	P0A566	Mycobacterium tuberculosis	HLA-DRB1*12:01
http://www.iedb.org/assay/1895706		KTQIDQVESTAGSLQ	26	40	P0A566	Mycobacterium tuberculosis	HLA-DRB1*03:01
http://www.iedb.org/assay/1895707		KTQIDQVESTAGSLQ	26	40	P0A566	Mycobacterium tuberculosis	HLA-DRB1*07:01
http://www.iedb.org/assay/1895708		KTQIDQVESTAGSLQ	26	40	P0A566	Mycobacterium tuberculosis	HLA-DRB1*08:02
http://www.iedb.org/assay/1895710		KTQIDQVESTAGSLQ	26	40	P0A566	Mycobacterium tuberculosis	HLA-DRB1*09:01
http://www.iedb.org/assay/1895711		KTQIDQVESTAGSLQ	26	40	P0A566	Mycobacterium tuberculosis	HLA-DRB1*11:01
http://www.iedb.org/assay/1895712		KTQIDQVESTAGSLQ	26	40	P0A566	Mycobacterium tuberculosis	HLA-DRB5*01:01
http://www.iedb.org/assay/1895713		KTQIDQVESTAGSLQ	26	40	P0A566	Mycobacterium tuberculosis	HLA-DRB1*15:01
http://www.iedb.org/assay/1895714		KTQIDQVESTAGSLQ	26	40	P0A566	Mycobacterium tuberculosis	HLA-DRB4*01:01
http://www.iedb.org/assay/1895720		KTQIDQVESTAGSLQ	26	40	P0A566	Mycobacterium tuberculosis	HLA-DQA1*05:01/DQB1*02:01
http://www.iedb.org/assay/1895724		KTQIDQVESTAGSLQ	26	40	P0A566	Mycobacterium tuberculosis	HLA-DPA1*01:03/DPB1*02:01
http://www.iedb.org/assay/1895726		QVESTAGSLQGQWRG	31	45	P0A566	Mycobacterium tuberculosis	HLA-DRB1*01:01
http://www.iedb.org/assay/1895727		QVESTAGSLQGQWRG	31	45	P0A566	Mycobacterium tuberculosis	HLA-DRB1*04:01
http://www.iedb.org/assay/1895735		QVESTAGSLQGQWRG	31	45	P0A566	Mycobacterium tuberculosis	HLA-DRB1*08:02
http://www.iedb.org/assay/1895737		QVESTAGSLQGQWRG	31	45	P0A566	Mycobacterium tuberculosis	HLA-DRB1*09:01
http://www.iedb.org/assay/1895741		QVESTAGSLQGQWRG	31	45	P0A566	Mycobacterium tuberculosis	HLA-DRB4*01:01
http://www.iedb.org/assay/1895742		QVESTAGSLQGQWRG	31	45	P0A566	Mycobacterium tuberculosis	HLA-DQA1*05:01/DQB1*03:01
http://www.iedb.org/assay/1895748		QVESTAGSLQGQWRG	31	45	P0A566	Mycobacterium tuberculosis	HLA-DQA1*01:02/DQB1*06:02
http://www.iedb.org/assay/1895753		AGSLQGQWRGAAGTA	36	50	P0A566	Mycobacterium tuberculosis	HLA-DRB1*01:01
http://www.iedb.org/assay/1895754		AGSLQGQWRGAAGTA	36	50	P0A566	Mycobacterium tuberculosis	HLA-DRB1*04:01
http://www.iedb.org/assay/1895756		AGSLQGQWRGAAGTA	36	50	P0A566	Mycobacterium tuberculosis	HLA-DRB1*04:04
http://www.iedb.org/assay/1895761		AGSLQGQWRGAAGTA	36	50	P0A566	Mycobacterium tuberculosis	HLA-DRB1*07:01
http://www.iedb.org/assay/1895762		AGSLQGQWRGAAGTA	36	50	P0A566	Mycobacterium tuberculosis	HLA-DRB1*08:02
http://www.iedb.org/assay/1895764		AGSLQGQWRGAAGTA	36	50	P0A566	Mycobacterium tuberculosis	HLA-DRB1*09:01
http://www.iedb.org/assay/1895765		AGSLQGQWRGAAGTA	36	50	P0A566	Mycobacterium tuberculosis	HLA-DRB1*11:01
http://www.iedb.org/assay/1895766		AGSLQGQWRGAAGTA	36	50	P0A566	Mycobacterium tuberculosis	HLA-DRB5*01:01
http://www.iedb.org/assay/1895767		AGSLQGQWRGAAGTA	36	50	P0A566	Mycobacterium tuberculosis	HLA-DRB1*15:01
http://www.iedb.org/assay/1895768		AGSLQGQWRGAAGTA	36	50	P0A566	Mycobacterium tuberculosis	HLA-DRB4*01:01
http://www.iedb.org/assay/1895769		AGSLQGQWRGAAGTA	36	50	P0A566	Mycobacterium tuberculosis	HLA-DQA1*05:01/DQB1*03:01
http://www.iedb.org/assay/1895775		AGSLQGQWRGAAGTA	36	50	P0A566	Mycobacterium tuberculosis	HLA-DQA1*01:02/DQB1*06:02
http://www.iedb.org/assay/1895780		GQWRGAAGTAAQAAV	41	55	P0A566	Mycobacterium tuberculosis	HLA-DRB1*01:01
http://www.iedb.org/assay/1895781		GQWRGAAGTAAQAAV	41	55	P0A566	Mycobacterium tuberculosis	HLA-DRB1*04:01
http://www.iedb.org/assay/1895783		GQWRGAAGTAAQAAV	41	55	P0A566	Mycobacterium tuberculosis	HLA-DRB1*04:04
http://www.iedb.org/assay/1895784		GQWRGAAGTAAQAAV	41	55	P0A566	Mycobacterium tuberculosis	HLA-DRB1*04:05
http://www.iedb.org/assay/1895786		GQWRGAAGTAAQAAV	41	55	P0A566	Mycobacterium tuberculosis	HLA-DRB3*02:02
http://www.iedb.org/assay/1895788		GQWRGAAGTAAQAAV	41	55	P0A566	Mycobacterium tuberculosis	HLA-DRB1*07:01
http://www.iedb.org/assay/1895789		GQWRGAAGTAAQAAV	41	55	P0A566	Mycobacterium tuberculosis	HLA-DRB1*08:02
http://www.iedb.org/assay/1895790		GQWRGAAGTAAQAAV	41	55	P0A566	Mycobacterium tuberculosis	HLA-DRB3*01:01
http://www.iedb.org/assay/1895791		GQWRGAAGTAAQAAV	41	55	P0A566	Mycobacterium tuberculosis	HLA-DRB1*09:01
http://www.iedb.org/assay/1895792		GQWRGAAGTAAQAAV	41	55	P0A566	Mycobacterium tuberculosis	HLA-DRB1*11:01
http://www.iedb.org/assay/1895793		GQWRGAAGTAAQAAV	41	55	P0A566	Mycobacterium tuberculosis	HLA-DRB5*01:01
http://www.iedb.org/assay/1895794		GQWRGAAGTAAQAAV	41	55	P0A566	Mycobacterium tuberculosis	HLA-DRB1*15:01
http://www.iedb.org/assay/1895796		GQWRGAAGTAAQAAV	41	55	P0A566	Mycobacterium tuberculosis	HLA-DQA1*05:01/DQB1*03:01
http://www.iedb.org/assay/1895800		GQWRGAAGTAAQAAV	41	55	P0A566	Mycobacterium tuberculosis	HLA-DQA1*03:01/DQB1*03:02
http://www.iedb.org/assay/1895801		GQWRGAAGTAAQAAV	41	55	P0A566	Mycobacterium tuberculosis	HLA-DQA1*05:01/DQB1*02:01
http://www.iedb.org/assay/1895802		GQWRGAAGTAAQAAV	41	55	P0A566	Mycobacterium tuberculosis	HLA-DQA1*01:02/DQB1*06:02
http://www.iedb.org/assay/1895805		GQWRGAAGTAAQAAV	41	55	P0A566	Mycobacterium tuberculosis	HLA-DPA1*01:03/DPB1*02:01
http://www.iedb.org/assay/1895806		GQWRGAAGTAAQAAV	41	55	P0A566	Mycobacterium tuberculosis	HLA-DPA1*01:03/DPB1*04:01
http://www.iedb.org/assay/1895807		AAGTAAQAAVVRFQE	46	60	P0A566	Mycobacterium tuberculosis	HLA-DRB1*01:01
http://www.iedb.org/assay/1895808		AAGTAAQAAVVRFQE	46	60	P0A566	Mycobacterium tuberculosis	HLA-DRB1*04:01
http://www.iedb.org/assay/1895809		AAGTAAQAAVVRFQE	46	60	P0A566	Mycobacterium tuberculosis	HLA-DRB1*13:02
http://www.iedb.org/assay/1895812		AAGTAAQAAVVRFQE	46	60	P0A566	Mycobacterium tuberculosis	HLA-DRB1*12:01
http://www.iedb.org/assay/1895813		AAGTAAQAAVVRFQE	46	60	P0A566	Mycobacterium tuberculosis	HLA-DRB3*02:02
http://www.iedb.org/assay/1895815		AAGTAAQAAVVRFQE	46	60	P0A566	Mycobacterium tuberculosis	HLA-DRB1*07:01
http://www.iedb.org/assay/1895816		AAGTAAQAAVVRFQE	46	60	P0A566	Mycobacterium tuberculosis	HLA-DRB1*08:02
http://www.iedb.org/assay/1895817		AAGTAAQAAVVRFQE	46	60	P0A566	Mycobacterium tuberculosis	HLA-DRB3*01:01
http://www.iedb.org/assay/1895818		AAGTAAQAAVVRFQE	46	60	P0A566	Mycobacterium tuberculosis	HLA-DRB1*09:01
http://www.iedb.org/assay/1895819		AAGTAAQAAVVRFQE	46	60	P0A566	Mycobacterium tuberculosis	HLA-DRB1*11:01
http://www.iedb.org/assay/1895820		AAGTAAQAAVVRFQE	46	60	P0A566	Mycobacterium tuberculosis	HLA-DRB5*01:01
http://www.iedb.org/assay/1895821		AAGTAAQAAVVRFQE	46	60	P0A566	Mycobacterium tuberculosis	HLA-DRB1*15:01
http://www.iedb.org/assay/1895822		AAGTAAQAAVVRFQE	46	60	P0A566	Mycobacterium tuberculosis	HLA-DRB4*01:01
http://www.iedb.org/assay/1895823		AAGTAAQAAVVRFQE	46	60	P0A566	Mycobacterium tuberculosis	HLA-DQA1*05:01/DQB1*03:01
http://www.iedb.org/assay/1895827		AAGTAAQAAVVRFQE	46	60	P0A566	Mycobacterium tuberculosis	HLA-DQA1*03:01/DQB1*03:02
http://www.iedb.org/assay/1895828		AAGTAAQAAVVRFQE	46	60	P0A566	Mycobacterium tuberculosis	HLA-DQA1*05:01/DQB1*02:01
http://www.iedb.org/assay/1895829		AAGTAAQAAVVRFQE	46	60	P0A566	Mycobacterium tuberculosis	HLA-DQA1*01:02/DQB1*06:02
http://www.iedb.org/assay/1895834		AQAAVVRFQEAANKQ	51	65	P0A566	Mycobacterium tuberculosis	HLA-DRB1*01:01
http://www.iedb.org/assay/1895835		AQAAVVRFQEAANKQ	51	65	P0A566	Mycobacterium tuberculosis	HLA-DRB1*04:01
http://www.iedb.org/assay/1895843		AQAAVVRFQEAANKQ	51	65	P0A566	Mycobacterium tuberculosis	HLA-DRB1*08:02
http://www.iedb.org/assay/1895845		AQAAVVRFQEAANKQ	51	65	P0A566	Mycobacterium tuberculosis	HLA-DRB1*09:01
http://www.iedb.org/assay/1895847		AQAAVVRFQEAANKQ	51	65	P0A566	Mycobacterium tuberculosis	HLA-DRB5*01:01
http://www.iedb.org/assay/1895848		AQAAVVRFQEAANKQ	51	65	P0A566	Mycobacterium tuberculosis	HLA-DRB1*15:01
http://www.iedb.org/assay/1895849		AQAAVVRFQEAANKQ	51	65	P0A566	Mycobacterium tuberculosis	HLA-DRB4*01:01
http://www.iedb.org/assay/1895850		AQAAVVRFQEAANKQ	51	65	P0A566	Mycobacterium tuberculosis	HLA-DQA1*05:01/DQB1*03:01
http://www.iedb.org/assay/1895856		AQAAVVRFQEAANKQ	51	65	P0A566	Mycobacterium tuberculosis	HLA-DQA1*01:02/DQB1*06:02
http://www.iedb.org/assay/1895862		VRFQEAANKQKQELD	56	70	P0A566	Mycobacterium tuberculosis	HLA-DRB1*04:01
http://www.iedb.org/assay/1895864		VRFQEAANKQKQELD	56	70	P0A566	Mycobacterium tuberculosis	HLA-DRB1*04:04
http://www.iedb.org/assay/1895865		VRFQEAANKQKQELD	56	70	P0A566	Mycobacterium tuberculosis	HLA-DRB1*04:05
http://www.iedb.org/assay/1895871		VRFQEAANKQKQELD	56	70	P0A566	Mycobacterium tuberculosis	HLA-DRB3*01:01
http://www.iedb.org/assay/1895872		VRFQEAANKQKQELD	56	70	P0A566	Mycobacterium tuberculosis	HLA-DRB1*09:01
http://www.iedb.org/assay/1895873		VRFQEAANKQKQELD	56	70	P0A566	Mycobacterium tuberculosis	HLA-DRB1*11:01
http://www.iedb.org/assay/1895874		VRFQEAANKQKQELD	56	70	P0A566	Mycobacterium tuberculosis	HLA-DRB5*01:01
http://www.iedb.org/assay/1895879		VRFQEAANKQKQELD	56	70	P0A566	Mycobacterium tuberculosis	HLA-DQA1*01:01/DQB1*05:01
http://www.iedb.org/assay/1895881		VRFQEAANKQKQELD	56	70	P0A566	Mycobacterium tuberculosis	HLA-DQA1*03:01/DQB1*03:02
http://www.iedb.org/assay/1895882		VRFQEAANKQKQELD	56	70	P0A566	Mycobacterium tuberculosis	HLA-DQA1*05:01/DQB1*02:01
http://www.iedb.org/assay/1895892		AANKQKQELDEISTN	61	75	P0A566	Mycobacterium tuberculosis	HLA-DRB1*04:05
http://www.iedb.org/assay/1895901		AANKQKQELDEISTN	61	75	P0A566	Mycobacterium tuberculosis	HLA-DRB5*01:01
http://www.iedb.org/assay/1895916		KQELDEISTNIRQAG	66	80	P0A566	Mycobacterium tuberculosis	HLA-DRB1*04:01
http://www.iedb.org/assay/1895917		KQELDEISTNIRQAG	66	80	P0A566	Mycobacterium tuberculosis	HLA-DRB1*13:02
http://www.iedb.org/assay/1895922		KQELDEISTNIRQAG	66	80	P0A566	Mycobacterium tuberculosis	HLA-DRB1*03:01
http://www.iedb.org/assay/1895924		KQELDEISTNIRQAG	66	80	P0A566	Mycobacterium tuberculosis	HLA-DRB1*08:02
http://www.iedb.org/assay/1895927		KQELDEISTNIRQAG	66	80	P0A566	Mycobacterium tuberculosis	HLA-DRB1*11:01
http://www.iedb.org/assay/1895928		KQELDEISTNIRQAG	66	80	P0A566	Mycobacterium tuberculosis	HLA-DRB5*01:01
http://www.iedb.org/assay/1895930		KQELDEISTNIRQAG	66	80	P0A566	Mycobacterium tuberculosis	HLA-DRB4*01:01
http://www.iedb.org/assay/1895937		KQELDEISTNIRQAG	66	80	P0A566	Mycobacterium tuberculosis	HLA-DQA1*01:02/DQB1*06:02
http://www.iedb.org/assay/1895942		EISTNIRQAGVQYSR	71	85	P0A566	Mycobacterium tuberculosis	HLA-DRB1*01:01
http://www.iedb.org/assay/1895943		EISTNIRQAGVQYSR	71	85	P0A566	Mycobacterium tuberculosis	HLA-DRB1*04:01
http://www.iedb.org/assay/1895944		EISTNIRQAGVQYSR	71	85	P0A566	Mycobacterium tuberculosis	HLA-DRB1*13:02
http://www.iedb.org/assay/1895945		EISTNIRQAGVQYSR	71	85	P0A566	Mycobacterium tuberculosis	HLA-DRB1*04:04
http://www.iedb.org/assay/1895946		EISTNIRQAGVQYSR	71	85	P0A566	Mycobacterium tuberculosis	HLA-DRB1*04:05
http://www.iedb.org/assay/1895947		EISTNIRQAGVQYSR	71	85	P0A566	Mycobacterium tuberculosis	HLA-DRB1*12:01
http://www.iedb.org/assay/1895948		EISTNIRQAGVQYSR	71	85	P0A566	Mycobacterium tuberculosis	HLA-DRB3*02:02
http://www.iedb.org/assay/1895949		EISTNIRQAGVQYSR	71	85	P0A566	Mycobacterium tuberculosis	HLA-DRB1*03:01
http://www.iedb.org/assay/1895951		EISTNIRQAGVQYSR	71	85	P0A566	Mycobacterium tuberculosis	HLA-DRB1*08:02
http://www.iedb.org/assay/1895953		EISTNIRQAGVQYSR	71	85	P0A566	Mycobacterium tuberculosis	HLA-DRB1*09:01
http://www.iedb.org/assay/1895954		EISTNIRQAGVQYSR	71	85	P0A566	Mycobacterium tuberculosis	HLA-DRB1*11:01
http://www.iedb.org/assay/1895955		EISTNIRQAGVQYSR	71	85	P0A566	Mycobacterium tuberculosis	HLA-DRB5*01:01
http://www.iedb.org/assay/1895956		EISTNIRQAGVQYSR	71	85	P0A566	Mycobacterium tuberculosis	HLA-DRB1*15:01
http://www.iedb.org/assay/1895957		EISTNIRQAGVQYSR	71	85	P0A566	Mycobacterium tuberculosis	HLA-DRB4*01:01
http://www.iedb.org/assay/1895958		EISTNIRQAGVQYSR	71	85	P0A566	Mycobacterium tuberculosis	HLA-DQA1*05:01/DQB1*03:01
http://www.iedb.org/assay/1895960		EISTNIRQAGVQYSR	71	85	P0A566	Mycobacterium tuberculosis	HLA-DQA1*01:01/DQB1*05:01
http://www.iedb.org/assay/1895962		EISTNIRQAGVQYSR	71	85	P0A566	Mycobacterium tuberculosis	HLA-DQA1*03:01/DQB1*03:02
http://www.iedb.org/assay/1895963		EISTNIRQAGVQYSR	71	85	P0A566	Mycobacterium tuberculosis	HLA-DQA1*05:01/DQB1*02:01
http://www.iedb.org/assay/1895964		EISTNIRQAGVQYSR	71	85	P0A566	Mycobacterium tuberculosis	HLA-DQA1*01:02/DQB1*06:02
http://www.iedb.org/assay/1895965		EISTNIRQAGVQYSR	71	85	P0A566	Mycobacterium tuberculosis	HLA-DPA1*02:01/DPB1*01:01
http://www.iedb.org/assay/1895970		IRQAGVQYSRADEEQ	76	90	P0A566	Mycobacterium tuberculosis	HLA-DRB1*04:01
http://www.iedb.org/assay/1895973		IRQAGVQYSRADEEQ	76	90	P0A566	Mycobacterium tuberculosis	HLA-DRB1*04:05
http://www.iedb.org/assay/1895978		IRQAGVQYSRADEEQ	76	90	P0A566	Mycobacterium tuberculosis	HLA-DRB1*08:02
http://www.iedb.org/assay/1895984		IRQAGVQYSRADEEQ	76	90	P0A566	Mycobacterium tuberculosis	HLA-DRB4*01:01
http://www.iedb.org/assay/1895985		IRQAGVQYSRADEEQ	76	90	P0A566	Mycobacterium tuberculosis	HLA-DQA1*05:01/DQB1*03:01
http://www.iedb.org/assay/1895987		IRQAGVQYSRADEEQ	76	90	P0A566	Mycobacterium tuberculosis	HLA-DQA1*01:01/DQB1*05:01
http://www.iedb.org/assay/1895989		IRQAGVQYSRADEEQ	76	90	P0A566	Mycobacterium tuberculosis	HLA-DQA1*03:01/DQB1*03:02
http://www.iedb.org/assay/1895990		IRQAGVQYSRADEEQ	76	90	P0A566	Mycobacterium tuberculosis	HLA-DQA1*05:01/DQB1*02:01
http://www.iedb.org/assay/1895991		IRQAGVQYSRADEEQ	76	90	P0A566	Mycobacterium tuberculosis	HLA-DQA1*01:02/DQB1*06:02
http://www.iedb.org/assay/1895997		VQYSRADEEQQQALS	81	95	P0A566	Mycobacterium tuberculosis	HLA-DRB1*04:01
http://www.iedb.org/assay/1896000		VQYSRADEEQQQALS	81	95	P0A566	Mycobacterium tuberculosis	HLA-DRB1*04:05
http://www.iedb.org/assay/1896003		VQYSRADEEQQQALS	81	95	P0A566	Mycobacterium tuberculosis	HLA-DRB1*03:01
http://www.iedb.org/assay/1896005		VQYSRADEEQQQALS	81	95	P0A566	Mycobacterium tuberculosis	HLA-DRB1*08:02
http://www.iedb.org/assay/1896006		VQYSRADEEQQQALS	81	95	P0A566	Mycobacterium tuberculosis	HLA-DRB3*01:01
http://www.iedb.org/assay/1896012		VQYSRADEEQQQALS	81	95	P0A566	Mycobacterium tuberculosis	HLA-DQA1*05:01/DQB1*03:01
http://www.iedb.org/assay/1896014		VQYSRADEEQQQALS	81	95	P0A566	Mycobacterium tuberculosis	HLA-DQA1*01:01/DQB1*05:01
http://www.iedb.org/assay/1896016		VQYSRADEEQQQALS	81	95	P0A566	Mycobacterium tuberculosis	HLA-DQA1*03:01/DQB1*03:02
http://www.iedb.org/assay/1896017		VQYSRADEEQQQALS	81	95	P0A566	Mycobacterium tuberculosis	HLA-DQA1*05:01/DQB1*02:01
http://www.iedb.org/assay/1896018		VQYSRADEEQQQALS	81	95	P0A566	Mycobacterium tuberculosis	HLA-DQA1*01:02/DQB1*06:02
http://www.iedb.org/assay/1896023		ADEEQQQALSSQMGF	86	100	P0A566	Mycobacterium tuberculosis	HLA-DRB1*01:01
http://www.iedb.org/assay/1896028		ADEEQQQALSSQMGF	86	100	P0A566	Mycobacterium tuberculosis	HLA-DRB1*12:01
http://www.iedb.org/assay/1896032		ADEEQQQALSSQMGF	86	100	P0A566	Mycobacterium tuberculosis	HLA-DRB1*08:02
http://www.iedb.org/assay/1896034		ADEEQQQALSSQMGF	86	100	P0A566	Mycobacterium tuberculosis	HLA-DRB1*09:01
http://www.iedb.org/assay/1896036		ADEEQQQALSSQMGF	86	100	P0A566	Mycobacterium tuberculosis	HLA-DRB5*01:01
http://www.iedb.org/assay/1896038		ADEEQQQALSSQMGF	86	100	P0A566	Mycobacterium tuberculosis	HLA-DRB4*01:01
http://www.iedb.org/assay/1896043		ADEEQQQALSSQMGF	86	100	P0A566	Mycobacterium tuberculosis	HLA-DQA1*03:01/DQB1*03:02
http://www.iedb.org/assay/1896044		ADEEQQQALSSQMGF	86	100	P0A566	Mycobacterium tuberculosis	HLA-DQA1*05:01/DQB1*02:01
http://www.iedb.org/assay/1896045		ADEEQQQALSSQMGF	86	100	P0A566	Mycobacterium tuberculosis	HLA-DQA1*01:02/DQB1*06:02
http://www.iedb.org/assay/1896050		MSGHALAARTLLAAA	1	15	P71951	Mycobacterium tuberculosis	HLA-DRB1*01:01
http://www.iedb.org/assay/1896051		MSGHALAARTLLAAA	1	15	P71951	Mycobacterium tuberculosis	HLA-DRB1*04:01
http://www.iedb.org/assay/1896052		MSGHALAARTLLAAA	1	15	P71951	Mycobacterium tuberculosis	HLA-DRB1*13:02
http://www.iedb.org/assay/1896053		MSGHALAARTLLAAA	1	15	P71951	Mycobacterium tuberculosis	HLA-DRB1*04:04
http://www.iedb.org/assay/1896054		MSGHALAARTLLAAA	1	15	P71951	Mycobacterium tuberculosis	HLA-DRB1*04:05
http://www.iedb.org/assay/1896055		MSGHALAARTLLAAA	1	15	P71951	Mycobacterium tuberculosis	HLA-DRB1*12:01
http://www.iedb.org/assay/1896057		MSGHALAARTLLAAA	1	15	P71951	Mycobacterium tuberculosis	HLA-DRB1*03:01
http://www.iedb.org/assay/1896058		MSGHALAARTLLAAA	1	15	P71951	Mycobacterium tuberculosis	HLA-DRB1*07:01
http://www.iedb.org/assay/1896059		MSGHALAARTLLAAA	1	15	P71951	Mycobacterium tuberculosis	HLA-DRB1*08:02
http://www.iedb.org/assay/1896060		MSGHALAARTLLAAA	1	15	P71951	Mycobacterium tuberculosis	HLA-DRB3*01:01
http://www.iedb.org/assay/1896061		MSGHALAARTLLAAA	1	15	P71951	Mycobacterium tuberculosis	HLA-DRB1*09:01
http://www.iedb.org/assay/1896062		MSGHALAARTLLAAA	1	15	P71951	Mycobacterium tuberculosis	HLA-DRB1*11:01
http://www.iedb.org/assay/1896063		MSGHALAARTLLAAA	1	15	P71951	Mycobacterium tuberculosis	HLA-DRB5*01:01
http://www.iedb.org/assay/1896064		MSGHALAARTLLAAA	1	15	P71951	Mycobacterium tuberculosis	HLA-DRB1*15:01
http://www.iedb.org/assay/1896065		MSGHALAARTLLAAA	1	15	P71951	Mycobacterium tuberculosis	HLA-DRB4*01:01
http://www.iedb.org/assay/1896066		MSGHALAARTLLAAA	1	15	P71951	Mycobacterium tuberculosis	HLA-DQA1*05:01/DQB1*03:01
http://www.iedb.org/assay/1896068		MSGHALAARTLLAAA	1	15	P71951	Mycobacterium tuberculosis	HLA-DQA1*01:01/DQB1*05:01
http://www.iedb.org/assay/1896070		MSGHALAARTLLAAA	1	15	P71951	Mycobacterium tuberculosis	HLA-DQA1*03:01/DQB1*03:02
http://www.iedb.org/assay/1896071		MSGHALAARTLLAAA	1	15	P71951	Mycobacterium tuberculosis	HLA-DQA1*05:01/DQB1*02:01
http://www.iedb.org/assay/1896072		MSGHALAARTLLAAA	1	15	P71951	Mycobacterium tuberculosis	HLA-DQA1*01:02/DQB1*06:02
http://www.iedb.org/assay/1896073		MSGHALAARTLLAAA	1	15	P71951	Mycobacterium tuberculosis	HLA-DPA1*02:01/DPB1*01:01
http://www.iedb.org/assay/1896075		MSGHALAARTLLAAA	1	15	P71951	Mycobacterium tuberculosis	HLA-DPA1*01:03/DPB1*02:01
http://www.iedb.org/assay/1896076		MSGHALAARTLLAAA	1	15	P71951	Mycobacterium tuberculosis	HLA-DPA1*01:03/DPB1*04:01
http://www.iedb.org/assay/1896077		LAARTLLAAADELVG	6	20	P71951	Mycobacterium tuberculosis	HLA-DRB1*01:01
http://www.iedb.org/assay/1896078		LAARTLLAAADELVG	6	20	P71951	Mycobacterium tuberculosis	HLA-DRB1*04:01
[truncated: 7,321 more rows]

## Sheet: Autoimmunity Annotation
Microorganism	Autoimmune Disease	BED term	PMID
Enterovirus B	T1D	DIABETES_TYPE_I	26131324, 21292721
Hepatitis B virus	arthralgia	ARTHRALGIA	19481001
Hepatitis B virus	pruritus	PRURITUS	19481001
Hepatitis B virus	psoriasis	PSORIASIS	19481001
Hepatitis B virus	glomeruloneprhitis	x	19481001
Hepatitis B virus	myalgia	x	19481001
Hepatitis B virus	Raynaud syndrome	x	19481001
Hepatitis B virus	Sensorimotor neuropathies	x	19481001
Hepatitis B virus	Sjogren's syndrome	x	19481001
Hepatitis B virus	uveitis	x	19481001
Human alphaherpesvirus 1	autoimmune encephalitis	x	30921087, 31430946
Human alphaherpesvirus 1	encephalitis	x	30921087, 31430946
Human alphaherpesvirus 1	stromal keratitis	x	30921087, 31430946
Human alphaherpesvirus 2	autoimmune encephalitis	x	30921087, 31430946
Human alphaherpesvirus 2	encephalitis	x	30921087, 31430946
Human alphaherpesvirus 2	stromal keratitis	x	30921087, 31430946
Human alphaherpesvirus 3	autoimmune encephalitis	x	30921087, 31430946
Human alphaherpesvirus 3	encephalitis	x	30921087, 31430946
Human alphaherpesvirus 3	stromal keratitis	x	30921087, 31430946
Human betaherpesvirus 5	autoimmune encephalitis	x	30921087, 31430946
Human betaherpesvirus 5	encephalitis	x	30921087, 31430946
Human betaherpesvirus 5	stromal keratitis	x	30921087, 31430946
Human gammaherpesvirus 4	autoimmune encephalitis	x	30921087, 31430946
Human gammaherpesvirus 4	encephalitis	x	30921087, 31430946
Human gammaherpesvirus 4	stromal keratitis	x	30921087, 31430946
Influenza A virus	Type 1 diabetes	DIABETES_TYPE_I	31430946
Mycobacterium tuberculosis	dermatomyositis	DERMATOMYOSITIS	35430551
Mycobacterium tuberculosis	SLE	LUPUS_ERYTHEMATOSUS_SYSTEMIC	35430551
Mycobacterium tuberculosis	RA	RHEUMATOID_ARTHRITIS	35430551
Mycobacterium tuberculosis	Nodular Vasculitis	x	35430551
Mycobacterium tuberculosis	Polymyositis	x	35430551
Mycobacterium tuberculosis	Sjogren syndorme	x	35430551
Neisseria meningitidis	Guillian Barre Syndrome	GUILLAIN-BARRE_SYNDROME	33881487
Rotavirus A	T1D	DIABETES_TYPE_I	32360880
Rotavirus A	Myastenia gravis	MYASTHENIA_GRAVIS	32360880
Rotavirus A	biliary atresia	x	32360880
Rotavirus A	celiac disease	x	32360880
Rotavirus A	Pemphigus vulgaris	x	32360880
Rotavirus A	Uveitis	x	32360880
Severe acute respiratory syndrome coronavirus 2	Autoimmune hemolytic anemia	ANEMIA	34710063, 32535093
Severe acute respiratory syndrome coronavirus 2	T1D	DIABETES_TYPE_I	34710063, 32535093
Severe acute respiratory syndrome coronavirus 2	Guillain-Barrè syndrome	GUILLAIN-BARRE_SYNDROME	34710063, 32535093
Severe acute respiratory syndrome coronavirus 2	SLE	LUPUS_ERYTHEMATOSUS_SYSTEMIC	34710063, 32535093
Severe acute respiratory syndrome coronavirus 2	Myasthenia gravis	MYASTHENIA_GRAVIS	34710063, 32535093
Severe acute respiratory syndrome coronavirus 2	Rheumatoyd arthritis	RHEUMATOID_ARTHRITIS	34710063, 32535093
Severe acute respiratory syndrome coronavirus 2	tyhroiditis	THYROIDITIS	34710063, 32535093
Severe acute respiratory syndrome coronavirus 2	Antihpospholipid syndrome	x	34710063, 32535093
Severe acute respiratory syndrome coronavirus 2	Graves disease	x	34710063, 32535093
Severe acute respiratory syndrome coronavirus 2	immune thrombocytopenic purpura	x	34710063, 32535093
Severe acute respiratory syndrome coronavirus 2	Kawasaki Disease	x	34710063, 32535093
Severe acute respiratory syndrome coronavirus 2	polyneurithis cranialis	x	34710063, 32535093
Severe acute respiratory syndrome coronavirus 2	post orthostatic tachycardia syndrome	x	34710063, 32535093
Severe acute respiratory syndrome coronavirus 2	psoriac artithis	x	34710063, 32535093
Severe acute respiratory syndrome coronavirus 2	Vasculitis	x	34710063, 32535093
Severe acute respiratory syndrome coronavirus 2	Viral arthritis	x	34710063, 32535093
Staphylococcus aureus	Guillain-Barre syndrome	GUILLAIN-BARRE_SYNDROME	28919485
Staphylococcus aureus	hepatitis	HEPATITIS	28919485
Staphylococcus aureus	systemic lupus erythematosus	LUPUS_ERYTHEMATOSUS_SYSTEMIC	28919485
Staphylococcus aureus	MS	MULTIPLE_SCLEROSIS	28919485
Staphylococcus aureus	Rheumatoid arthritis	RHEUMATOID_ARTHRITIS	28919485
Staphylococcus aureus	Henoch-Schonlein purpura	SCHOENLEIN-HENOCH_PURPURA	28919485
Staphylococcus aureus	ankylosing spondylitis	x	28919485
Staphylococcus aureus	Glomerulonephritis	x	28919485
Staphylococcus aureus	IgA nephropathy	x	28919485
Staphylococcus aureus	Refractory inflammatory bowel disease	x	28919485
Staphylococcus aureus	Wegener’s granulomatosis	x	28919485

## Sheet: Description
Sheet Name	Column	Description
MEDS_summary	assay_id	Is the link of the IEDB accession for the current epitope
MEDS_summary	pmid	is the PMID of the paper in which the current epitope has been experimentally identified
MEDS_summary	epitope	is the sequence of the epitope
MEDS_summary	start	is the starting position of the epitope
MEDS_summary	end	is the ending position of the epitope
MEDS_summary	uniprot	is the uniprot code of the protein from which the epitope was identified
MEDS_summary	organism	is the organism to which the protein belong to
MEDS_summary	allele	allele of the HLA-II gene known to bind the epitope
Autoimmunity Annotation	Microorganism	Microorganism Name
Autoimmunity Annotation	Autoimmune Disease	Autoimmune Disease known to be related to the microorganism
Autoimmunity Annotation	BED term	BED term corresponding to the autoimmune disease, “x” marks those conditions for which no corresponding BED term was available
Autoimmunity Annotation	PMID	PubMed Id of the paper in which the relation between the microorganism infection and the autoimmune disease is described
