# Supplementary material for: MMPred: a tool to predict peptide mimicry events in MHC class II recognition
Source: Front Genet. 2024 Dec 10;15:1500684. doi: 10.3389/fgene.2024.1500684 (PMC11669352; doi:10.3389/fgene.2024.1500684)
Supplement: Supplementary file 6 [file Table5.xlsx]

## Sheet: blastp
core	target_id	target_window_start	target_window_end	target_alg_start	target_alg_end	target_core_start	target_core_end	ident	evalue	bitscore	target_aligned_seq	query_id	query_alg_start	query_alg_end	query_aligned_seq	method	score	rank	allele
AAAAAAAAA	sp|Q16676|FOXD1_HUMAN	289	303	291	301	5	13	90.9	0.005	33.8	LFAAAAAAAAA	P71951|61|75	4	14	LFAATAAAAAA	CNNPEPRED	1.041	0.41	DQA1*05:01/DQB1*03:01
AAAAAAAAA	sp|Q9H1B7|I2BPL_HUMAN	154	168	156	166	1	9	81.8	0.067	30.1	AAAAAAAAAVE	P71951|66|80	1	11	AATAAAAAAVD	CNNPEPRED	0.82	1.94	DQA1*01:02/DQB1*06:02
AAAAAAAAA	sp|Q9NQR1|KMT5A_HUMAN	6	20	7	20	7	15	78.6	0.061	30.3	AAALVAAAAAAAAA	P71951|61|75	1	14	AAVLFAATAAAAAA	CNNPEPRED	0.699	1.81	DPA1*01:03/DPB1*03:01
AAAAAAAAA	sp|Q96JP5|ZFP91_HUMAN	57	71	59	70	3	11	83.3	0.033	31.1	AAAAAAAAAVSR	P71951|66|80	1	12	AATAAAAAAVDR	CNNPEPRED	0.829	1.74	DQA1*01:02/DQB1*06:02
AAAAAAAAA	sp|Q16676|FOXD1_HUMAN	289	303	291	301	5	13	90.9	0.005	33.8	LFAAAAAAAAA	P71951|61|75	4	14	LFAATAAAAAA	CNNPEPRED	0.785	1.67	DQA1*03:01/DQB1*03:02
AAAAAAAAA	sp|P61296|HAND2_HUMAN	17	31	20	29	5	13	90	0.061	30.3	FAAAAAAAAA	P71951|61|75	5	14	FAATAAAAAA	CNNPEPRED	0.784	1.64	DQA1*02:01/DQB1*02:02
AAAAAAAAA	sp|Q03052|PO3F1_HUMAN	26	40	28	39	2	10	75	0.095	29.6	AAAAAAAAAAER	P71951|66|80	1	12	AATAAAAAAVDR	CNNPEPRED	0.766	1.63	DQA1*05:05/DQB1*03:01
AAAAAAAAA	sp|P61296|HAND2_HUMAN	17	31	20	29	5	13	90	0.061	30.3	FAAAAAAAAA	P71951|61|75	5	14	FAATAAAAAA	CNNPEPRED	0.737	2.72	DQA1*03:01/DQB1*03:02
AAAAAAAAA	sp|P61296|HAND2_HUMAN	17	31	20	29	5	13	90	0.061	30.3	FAAAAAAAAA	P71951|61|75	5	14	FAATAAAAAA	CNNPEPRED	0.918	0.3	DQA1*05:05/DQB1*03:01
AAAAAAAAA	sp|O75400|PR40A_HUMAN	277	291	278	291	6	14	78.6	0.061	30.3	AAVVAAAAAAAAAA	P71951|61|75	1	14	AAVLFAATAAAAAA	CNNPEPRED	0.662	2.48	DPA1*01:03/DPB1*03:01
AAAAAAAAA	sp|O75400|PR40A_HUMAN	277	291	278	291	6	14	78.6	0.061	30.3	AAVVAAAAAAAAAA	P71951|61|75	1	14	AAVLFAATAAAAAA	CNNPEPRED	0.588	9.1	DQA1*02:01/DQB1*02:02
AAAAAAAAA	sp|Q504T8|MIDN_HUMAN	169	183	171	182	2	10	83.3	0.012	32.7	AAAAAAAARGDP	P71951|66|80	4	15	AAAAAAVDRGDP	CNNPEPRED	0.759	2.17	DQA1*03:01/DQB1*03:02
AAAAAAAAA	sp|Q504T8|MIDN_HUMAN	169	183	171	182	2	10	83.3	0.011	32.6	AAAAAAAARGDP	P71951|67|81	3	14	AAAAAAVDRGDP	CNNPEPRED	0.759	2.17	DQA1*03:01/DQB1*03:02
AAAAAAAAA	sp|Q6BEB4|SP5_HUMAN	226	240	227	239	2	10	76.9	0.047	30.6	AAAAAAAAALQRG	P71951|66|80	1	13	AATAAAAAAVDRG	CNNPEPRED	0.554	9.26	DQA1*05:05/DQB1*03:01
AAAAAAAAA	sp|Q8TE49|OTU7A_HUMAN	673	687	676	684	7	15	100	0.087	29.8	AATAAAAAA	P71951|61|75	6	14	AATAAAAAA	CNNPEPRED	0.99	0.37	DQA1*01:02/DQB1*06:02
AAAAAAAAA	sp|Q8TE49|OTU7A_HUMAN	673	687	676	684	7	15	100	0.095	29.6	AATAAAAAA	P71951|66|80	1	9	AATAAAAAA	CNNPEPRED	0.99	0.37	DQA1*01:02/DQB1*06:02
AAAAAAAAA	sp|Q96JP5|ZFP91_HUMAN	57	71	59	70	3	11	83.3	0.033	31.1	AAAAAAAAAVSR	P71951|66|80	1	12	AATAAAAAAVDR	CNNPEPRED	0.843	1.53	DQA1*01:02/DQB1*06:02
AAAAAAAAA	sp|Q504T8|MIDN_HUMAN	169	183	171	182	2	10	83.3	0.012	32.7	AAAAAAAARGDP	P71951|66|80	4	15	AAAAAAVDRGDP	CNNPEPRED	0.889	1.01	DQA1*01:02/DQB1*06:02
AAAAAAAAA	sp|Q504T8|MIDN_HUMAN	169	183	171	182	2	10	83.3	0.011	32.6	AAAAAAAARGDP	P71951|67|81	3	14	AAAAAAVDRGDP	CNNPEPRED	0.889	1.01	DQA1*01:02/DQB1*06:02
AAAAAAAAA	sp|Q16676|FOXD1_HUMAN	289	303	291	301	5	13	90.9	0.005	33.8	LFAAAAAAAAA	P71951|61|75	4	14	LFAATAAAAAA	CNNPEPRED	0.949	0.55	DQA1*01:02/DQB1*06:02
AAAAAAAAA	sp|Q03052|PO3F1_HUMAN	26	40	28	39	2	10	75	0.095	29.6	AAAAAAAAAAER	P71951|66|80	1	12	AATAAAAAAVDR	CNNPEPRED	1.002	0.56	DQA1*05:01/DQB1*03:01
AAAAAAAAA	sp|P61296|HAND2_HUMAN	17	31	20	29	5	13	90	0.061	30.3	FAAAAAAAAA	P71951|61|75	5	14	FAATAAAAAA	CNNPEPRED	0.896	0.96	DQA1*01:02/DQB1*06:02
AAAAAAAAA	sp|Q03052|PO3F1_HUMAN	26	40	28	39	2	10	75	0.095	29.6	AAAAAAAAAAER	P71951|66|80	1	12	AATAAAAAAVDR	CNNPEPRED	0.901	0.92	DQA1*01:02/DQB1*06:02
AAAAAAAAA	sp|O75400|PR40A_HUMAN	277	291	278	291	6	14	78.6	0.061	30.3	AAVVAAAAAAAAAA	P71951|61|75	1	14	AAVLFAATAAAAAA	CNNPEPRED	0.999	0.58	DQA1*05:01/DQB1*03:01
AAAAAAAAA	sp|Q9H1B7|I2BPL_HUMAN	154	168	156	166	2	10	81.8	0.067	30.1	AAAAAAAAAVE	P71951|66|80	1	11	AATAAAAAAVD	CNNPEPRED	0.936	0.65	DQA1*01:02/DQB1*06:02
AAAAAAAAA	sp|Q03052|PO3F1_HUMAN	26	40	28	39	2	10	75	0.095	29.6	AAAAAAAAAAER	P71951|66|80	1	12	AATAAAAAAVDR	CNNPEPRED	0.992	0.65	DQA1*05:01/DQB1*03:01
AAAAAAAAA	sp|Q16676|FOXD1_HUMAN	289	303	291	301	5	13	90.9	0.005	33.8	LFAAAAAAAAA	P71951|61|75	4	14	LFAATAAAAAA	CNNPEPRED	0.929	0.67	DQA1*01:02/DQB1*06:02
AAAAAAAAA	sp|Q6BEB4|SP5_HUMAN	226	240	227	239	2	10	76.9	0.047	30.6	AAAAAAAAALQRG	P71951|66|80	1	13	AATAAAAAAVDRG	CNNPEPRED	1.025	0.45	DQA1*05:01/DQB1*03:01
AAAAAAAAA	sp|P61296|HAND2_HUMAN	17	31	20	29	5	13	90	0.061	30.3	FAAAAAAAAA	P71951|61|75	5	14	FAATAAAAAA	CNNPEPRED	0.85	1.41	DQA1*01:02/DQB1*06:02
AAAAAAAAA	sp|Q9BWF3|RBM4_HUMAN	280	294	283	291	7	15	100	0.087	29.8	AATAAAAAA	P71951|61|75	6	14	AATAAAAAA	CNNPEPRED	0.961	0.48	DQA1*01:02/DQB1*06:02
AAAAAAAAA	sp|Q9BWF3|RBM4_HUMAN	280	294	283	291	7	15	100	0.095	29.6	AATAAAAAA	P71951|66|80	1	9	AATAAAAAA	CNNPEPRED	0.961	0.48	DQA1*01:02/DQB1*06:02
AAAAAAAAA	sp|Q6BEB4|SP5_HUMAN	226	240	227	239	1	9	76.9	0.047	30.6	AAAAAAAAALQRG	P71951|66|80	1	13	AATAAAAAAVDRG	CNNPEPRED	1.014	0.5	DQA1*05:01/DQB1*03:01
AAAAAAAAA	sp|Q6BEB4|SP5_HUMAN	226	240	227	239	1	9	76.9	0.047	30.6	AAAAAAAAALQRG	P71951|66|80	1	13	AATAAAAAAVDRG	CNNPEPRED	0.656	4.3	DQA1*05:05/DQB1*03:01
AAAAAAAAA	sp|Q9NQR1|KMT5A_HUMAN	6	20	7	20	7	15	78.6	0.061	30.3	AAALVAAAAAAAAA	P71951|61|75	1	14	AAVLFAATAAAAAA	CNNPEPRED	0.632	6.45	DQA1*03:01/DQB1*03:02
AAAAAAAAA	sp|O75400|PR40A_HUMAN	277	291	278	291	6	14	78.6	0.061	30.3	AAVVAAAAAAAAAA	P71951|61|75	1	14	AAVLFAATAAAAAA	CNNPEPRED	0.616	3.62	DPA1*01:03/DPB1*03:01
AAAAAAAAA	sp|Q504T8|MIDN_HUMAN	169	183	171	182	2	10	83.3	0.012	32.7	AAAAAAAARGDP	P71951|66|80	4	15	AAAAAAVDRGDP	CNNPEPRED	1.113	0.16	DQA1*05:01/DQB1*03:01
AAAAAAAAA	sp|Q504T8|MIDN_HUMAN	169	183	171	182	2	10	83.3	0.011	32.6	AAAAAAAARGDP	P71951|67|81	3	14	AAAAAAVDRGDP	CNNPEPRED	1.113	0.16	DQA1*05:01/DQB1*03:01
AAAAAAAAA	sp|Q8TE49|OTU7A_HUMAN	673	687	676	684	7	15	100	0.087	29.8	AATAAAAAA	P71951|61|75	6	14	AATAAAAAA	CNNPEPRED	0.695	3.92	DQA1*02:01/DQB1*02:02
AAAAAAAAA	sp|Q8TE49|OTU7A_HUMAN	673	687	676	684	7	15	100	0.095	29.6	AATAAAAAA	P71951|66|80	1	9	AATAAAAAA	CNNPEPRED	0.695	3.92	DQA1*02:01/DQB1*02:02
AAAAAAAAA	sp|P20264|PO3F3_HUMAN	105	119	107	117	2	10	81.8	0.067	30.1	AAAAAAAAAVE	P71951|66|80	1	11	AATAAAAAAVD	CNNPEPRED	0.519	6.62	DPA1*01:03/DPB1*03:01
AAAAAAAAA	sp|Q9BWF3|RBM4_HUMAN	280	294	283	291	7	15	100	0.087	29.8	AATAAAAAA	P71951|61|75	6	14	AATAAAAAA	CNNPEPRED	0.597	8.51	DQA1*02:01/DQB1*02:02
AAAAAAAAA	sp|Q9BWF3|RBM4_HUMAN	280	294	283	291	7	15	100	0.095	29.6	AATAAAAAA	P71951|66|80	1	9	AATAAAAAA	CNNPEPRED	0.597	8.51	DQA1*02:01/DQB1*02:02
AAAAAAAAA	sp|P20264|PO3F3_HUMAN	105	119	107	117	2	10	81.8	0.067	30.1	AAAAAAAAAVE	P71951|66|80	1	11	AATAAAAAAVD	CNNPEPRED	0.686	3.23	DQA1*05:05/DQB1*03:01
AAAAAAAAA	sp|Q03052|PO3F1_HUMAN	26	40	28	39	2	10	75	0.095	29.6	AAAAAAAAAAER	P71951|66|80	1	12	AATAAAAAAVDR	CNNPEPRED	0.692	5.02	DQA1*01:02/DQB1*06:02
AAAAAAAAA	sp|Q504T8|MIDN_HUMAN	169	183	171	182	2	10	83.3	0.012	32.7	AAAAAAAARGDP	P71951|66|80	4	15	AAAAAAVDRGDP	CNNPEPRED	1.094	0.21	DQA1*05:01/DQB1*03:01
AAAAAAAAA	sp|Q504T8|MIDN_HUMAN	169	183	171	182	2	10	83.3	0.011	32.6	AAAAAAAARGDP	P71951|67|81	3	14	AAAAAAVDRGDP	CNNPEPRED	1.094	0.21	DQA1*05:01/DQB1*03:01
AAAAAAAAA	sp|O75400|PR40A_HUMAN	277	291	278	291	6	14	78.6	0.061	30.3	AAVVAAAAAAAAAA	P71951|61|75	1	14	AAVLFAATAAAAAA	CNNPEPRED	0.602	8.15	DQA1*02:01/DQB1*02:02
AAAAAAAAA	sp|Q9H1B7|I2BPL_HUMAN	154	168	156	166	1	9	81.8	0.067	30.1	AAAAAAAAAVE	P71951|66|80	1	11	AATAAAAAAVD	CNNPEPRED	0.576	4.55	DPA1*01:03/DPB1*03:01
AAAAAAAAA	sp|P20264|PO3F3_HUMAN	105	119	107	117	1	9	81.8	0.067	30.1	AAAAAAAAAVE	P71951|66|80	1	11	AATAAAAAAVD	CNNPEPRED	0.548	5.53	DPA1*01:03/DPB1*03:01
AAAAAAAAE	sp|Q03052|PO3F1_HUMAN	26	40	28	39	5	13	75	0.095	29.6	AAAAAAAAAAER	P71951|66|80	1	12	AATAAAAAAVDR	CNNPEPRED	0.83	1.12	DQA1*03:01/DQB1*03:02
AAAAAAAAE	sp|Q03052|PO3F1_HUMAN	26	40	28	39	5	13	75	0.095	29.6	AAAAAAAAAAER	P71951|66|80	1	12	AATAAAAAAVDR	CNNPEPRED	0.874	0.79	DQA1*03:01/DQB1*03:02
AAAAAAAAE	sp|Q03052|PO3F1_HUMAN	26	40	28	39	5	13	75	0.095	29.6	AAAAAAAAAAER	P71951|66|80	1	12	AATAAAAAAVDR	CNNPEPRED	0.493	7.75	DPA1*01:03/DPB1*03:01
AAAAAAAAP	sp|O00716|E2F3_HUMAN	41	55	44	53	6	14	90	0.061	30.3	FAAAAAAAAA	P71951|61|75	5	14	FAATAAAAAA	CNNPEPRED	0.906	0.88	DQA1*01:02/DQB1*06:02
AAAAAAAAP	sp|O00716|E2F3_HUMAN	41	55	44	53	6	14	90	0.061	30.3	FAAAAAAAAA	P71951|61|75	5	14	FAATAAAAAA	CNNPEPRED	0.959	0.19	DQA1*05:01/DQB1*02:01
AAAAAAAAP	sp|O00716|E2F3_HUMAN	41	55	44	53	6	14	90	0.061	30.3	FAAAAAAAAA	P71951|61|75	5	14	FAATAAAAAA	CNNPEPRED	0.633	3.19	DPA1*01:03/DPB1*03:01
AAAAAAAAP	sp|O00716|E2F3_HUMAN	41	55	44	53	6	14	90	0.061	30.3	FAAAAAAAAA	P71951|61|75	5	14	FAATAAAAAA	CNNPEPRED	0.766	2.04	DQA1*03:01/DQB1*03:02
AAAAAAAAP	sp|O00716|E2F3_HUMAN	41	55	44	53	6	14	90	0.061	30.3	FAAAAAAAAA	P71951|61|75	5	14	FAATAAAAAA	CNNPEPRED	0.817	0.89	DQA1*05:05/DQB1*03:01
AAAAAAAAP	sp|O00716|E2F3_HUMAN	41	55	44	53	6	14	90	0.061	30.3	FAAAAAAAAA	P71951|61|75	5	14	FAATAAAAAA	CNNPEPRED	0.565	9.66	DQA1*05:01/DQB1*02:01
AAAAAAAAP	sp|O00716|E2F3_HUMAN	41	55	44	53	6	14	90	0.061	30.3	FAAAAAAAAA	P71951|61|75	5	14	FAATAAAAAA	CNNPEPRED	1.169	0.02	DQA1*01:02/DQB1*06:02
AAAAAAAAR	sp|Q504T8|MIDN_HUMAN	169	183	171	182	3	11	83.3	0.012	32.7	AAAAAAAARGDP	P71951|66|80	4	15	AAAAAAVDRGDP	CNNPEPRED	0.677	3.62	DQA1*05:01/DQB1*02:01
AAAAAAAAR	sp|Q504T8|MIDN_HUMAN	169	183	171	182	3	11	83.3	0.011	32.6	AAAAAAAARGDP	P71951|67|81	3	14	AAAAAAVDRGDP	CNNPEPRED	0.677	3.62	DQA1*05:01/DQB1*02:01
AAAAAAAAV	sp|Q96JP5|ZFP91_HUMAN	57	71	59	70	4	12	83.3	0.033	31.1	AAAAAAAAAVSR	P71951|66|80	1	12	AATAAAAAAVDR	CNNPEPRED	0.728	2.9	DQA1*03:01/DQB1*03:02
AAAAAAAAV	sp|Q96JP5|ZFP91_HUMAN	57	71	59	70	4	12	83.3	0.033	31.1	AAAAAAAAAVSR	P71951|66|80	1	12	AATAAAAAAVDR	CNNPEPRED	0.709	3.39	DQA1*03:01/DQB1*03:02
AAAAAAAAV	sp|Q96JP5|ZFP91_HUMAN	57	71	59	70	4	12	83.3	0.033	31.1	AAAAAAAAAVSR	P71951|66|80	1	12	AATAAAAAAVDR	NETMHCIIPAN_EL	0.524377	2.5	DRB1*09:01
AAAAAAAAV	sp|Q9H1B7|I2BPL_HUMAN	154	168	156	166	4	12	81.8	0.067	30.1	AAAAAAAAAVE	P71951|66|80	1	11	AATAAAAAAVD	CNNPEPRED	1.056	0.34	DQA1*05:01/DQB1*03:01
AAAAAAAAV	sp|Q9H1B7|I2BPL_HUMAN	154	168	156	166	4	12	81.8	0.067	30.1	AAAAAAAAAVE	P71951|66|80	1	11	AATAAAAAAVD	NETMHCIIPAN_EL	0.27937	9.1	DRB1*09:01
AAAAAAAAV	sp|Q96JP5|ZFP91_HUMAN	57	71	59	70	4	12	83.3	0.033	31.1	AAAAAAAAAVSR	P71951|66|80	1	12	AATAAAAAAVDR	CNNPEPRED	1.051	0.35	DQA1*05:01/DQB1*03:01
AAAAAAAAV	sp|Q96JP5|ZFP91_HUMAN	57	71	59	70	4	12	83.3	0.033	31.1	AAAAAAAAAVSR	P71951|66|80	1	12	AATAAAAAAVDR	NETMHCIIPAN_EL	0.355542	6.4	DRB1*09:01
AAAAAAAAV	sp|P20264|PO3F3_HUMAN	105	119	107	117	4	12	81.8	0.067	30.1	AAAAAAAAAVE	P71951|66|80	1	11	AATAAAAAAVD	NETMHCIIPAN_EL	0.397153	5.1	DRB1*09:01
AAAAAAAAV	sp|Q9H1B7|I2BPL_HUMAN	154	168	156	166	4	12	81.8	0.067	30.1	AAAAAAAAAVE	P71951|66|80	1	11	AATAAAAAAVD	NETMHCIIPAN_EL	0.45934	3.6	DRB1*09:01
AAAAAAAAV	sp|Q96JP5|ZFP91_HUMAN	57	71	59	70	4	12	83.3	0.033	31.1	AAAAAAAAAVSR	P71951|66|80	1	12	AATAAAAAAVDR	CNNPEPRED	1.033	0.43	DQA1*05:01/DQB1*03:01
AAAAAAAAV	sp|P20264|PO3F3_HUMAN	105	119	107	117	4	12	81.8	0.067	30.1	AAAAAAAAAVE	P71951|66|80	1	11	AATAAAAAAVD	NETMHCIIPAN_EL	0.266571	9.8	DRB1*09:01
AAAAAAAAV	sp|Q96JP5|ZFP91_HUMAN	57	71	59	70	4	12	83.3	0.033	31.1	AAAAAAAAAVSR	P71951|66|80	1	12	AATAAAAAAVDR	NETMHCIIPAN_EL	0.149714	10	DRB1*07:01
AAAAAAAAY	sp|O43251|RFOX2_HUMAN	335	349	338	346	7	15	100	0.087	29.8	AATAAAAAA	P71951|61|75	6	14	AATAAAAAA	CNNPEPRED	0.804	1.43	DQA1*03:01/DQB1*03:02
AAAAAAAAY	sp|O43251|RFOX2_HUMAN	335	349	338	346	7	15	100	0.095	29.6	AATAAAAAA	P71951|66|80	1	9	AATAAAAAA	CNNPEPRED	0.804	1.43	DQA1*03:01/DQB1*03:02
AAAAAAAAY	sp|O43251|RFOX2_HUMAN	335	349	338	346	7	15	100	0.087	29.8	AATAAAAAA	P71951|61|75	6	14	AATAAAAAA	CNNPEPRED	0.705	3.58	DQA1*02:01/DQB1*02:02
AAAAAAAAY	sp|O43251|RFOX2_HUMAN	335	349	338	346	7	15	100	0.095	29.6	AATAAAAAA	P71951|66|80	1	9	AATAAAAAA	CNNPEPRED	0.705	3.58	DQA1*02:01/DQB1*02:02
AAAAAAAAY	sp|O43251|RFOX2_HUMAN	335	349	338	346	7	15	100	0.087	29.8	AATAAAAAA	P71951|61|75	6	14	AATAAAAAA	CNNPEPRED	1.014	0.5	DQA1*05:01/DQB1*03:01
AAAAAAAAY	sp|O43251|RFOX2_HUMAN	335	349	338	346	7	15	100	0.095	29.6	AATAAAAAA	P71951|66|80	1	9	AATAAAAAA	CNNPEPRED	1.014	0.5	DQA1*05:01/DQB1*03:01
AAAAAAAAY	sp|O43251|RFOX2_HUMAN	335	349	338	346	7	15	100	0.087	29.8	AATAAAAAA	P71951|61|75	6	14	AATAAAAAA	CNNPEPRED	0.727	2.2	DQA1*05:05/DQB1*03:01
AAAAAAAAY	sp|O43251|RFOX2_HUMAN	335	349	338	346	7	15	100	0.095	29.6	AATAAAAAA	P71951|66|80	1	9	AATAAAAAA	CNNPEPRED	0.727	2.2	DQA1*05:05/DQB1*03:01
AAAAAAAER	sp|Q03052|PO3F1_HUMAN	26	40	28	39	6	14	75	0.095	29.6	AAAAAAAAAAER	P71951|66|80	1	12	AATAAAAAAVDR	CNNPEPRED	0.48	8.27	DPA1*01:03/DPB1*03:01
AAAAAAAER	sp|Q03052|PO3F1_HUMAN	26	40	28	39	6	14	75	0.095	29.6	AAAAAAAAAAER	P71951|66|80	1	12	AATAAAAAAVDR	CNNPEPRED	0.709	2.9	DQA1*05:01/DQB1*02:01
AAAAAAAER	sp|Q03052|PO3F1_HUMAN	26	40	28	39	6	14	75	0.095	29.6	AAAAAAAAAAER	P71951|66|80	1	12	AATAAAAAAVDR	CNNPEPRED	0.659	4.33	DQA1*05:01/DQB1*02:01
AAAAAAAER	sp|Q03052|PO3F1_HUMAN	26	40	28	39	6	14	75	0.095	29.6	AAAAAAAAAAER	P71951|66|80	1	12	AATAAAAAAVDR	CNNPEPRED	0.844	0.92	DQA1*02:01/DQB1*02:02
AAAAAAALQ	sp|Q6BEB4|SP5_HUMAN	226	240	227	239	4	12	76.9	0.047	30.6	AAAAAAAAALQRG	P71951|66|80	1	13	AATAAAAAAVDRG	CNNPEPRED	0.762	2.13	DQA1*03:01/DQB1*03:02
AAAAAAALQ	sp|Q6BEB4|SP5_HUMAN	226	240	227	239	4	12	76.9	0.047	30.6	AAAAAAAAALQRG	P71951|66|80	1	13	AATAAAAAAVDRG	CNNPEPRED	0.773	1.94	DQA1*03:01/DQB1*03:02
AAAAAAAPG	sp|O00716|E2F3_HUMAN	41	55	44	53	7	15	90	0.061	30.3	FAAAAAAAAA	P71951|61|75	5	14	FAATAAAAAA	CNNPEPRED	0.687	4.07	DQA1*02:01/DQB1*02:02
AAAAAAARG	sp|Q504T8|MIDN_HUMAN	169	183	171	182	4	12	83.3	0.012	32.7	AAAAAAAARGDP	P71951|66|80	4	15	AAAAAAVDRGDP	CNNPEPRED	0.699	2.8	DQA1*05:05/DQB1*03:01
AAAAAAARG	sp|Q504T8|MIDN_HUMAN	169	183	171	182	4	12	83.3	0.011	32.6	AAAAAAAARGDP	P71951|67|81	3	14	AAAAAAVDRGDP	CNNPEPRED	0.699	2.8	DQA1*05:05/DQB1*03:01
AAAAAAARG	sp|Q504T8|MIDN_HUMAN	169	183	171	182	4	12	83.3	0.012	32.7	AAAAAAAARGDP	P71951|66|80	4	15	AAAAAAVDRGDP	CNNPEPRED	0.794	1.16	DQA1*05:05/DQB1*03:01
AAAAAAARG	sp|Q504T8|MIDN_HUMAN	169	183	171	182	4	12	83.3	0.011	32.6	AAAAAAAARGDP	P71951|67|81	3	14	AAAAAAVDRGDP	CNNPEPRED	0.794	1.16	DQA1*05:05/DQB1*03:01
AAAAAAARG	sp|Q504T8|MIDN_HUMAN	169	183	171	182	4	12	83.3	0.012	32.7	AAAAAAAARGDP	P71951|66|80	4	15	AAAAAAVDRGDP	CNNPEPRED	0.8	2.28	DQA1*01:02/DQB1*06:02
AAAAAAARG	sp|Q504T8|MIDN_HUMAN	169	183	171	182	4	12	83.3	0.011	32.6	AAAAAAAARGDP	P71951|67|81	3	14	AAAAAAVDRGDP	CNNPEPRED	0.8	2.28	DQA1*01:02/DQB1*06:02
AAAAAAARG	sp|Q504T8|MIDN_HUMAN	169	183	171	182	4	12	83.3	0.012	32.7	AAAAAAAARGDP	P71951|66|80	4	15	AAAAAAVDRGDP	CNNPEPRED	0.572	4.68	DPA1*01:03/DPB1*03:01
AAAAAAARG	sp|Q504T8|MIDN_HUMAN	169	183	171	182	4	12	83.3	0.011	32.6	AAAAAAAARGDP	P71951|67|81	3	14	AAAAAAVDRGDP	CNNPEPRED	0.572	4.68	DPA1*01:03/DPB1*03:01
AAAAAAARG	sp|Q504T8|MIDN_HUMAN	169	183	171	182	4	12	83.3	0.012	32.7	AAAAAAAARGDP	P71951|66|80	4	15	AAAAAAVDRGDP	CNNPEPRED	0.506	7.19	DPA1*01:03/DPB1*03:01
AAAAAAARG	sp|Q504T8|MIDN_HUMAN	169	183	171	182	4	12	83.3	0.011	32.6	AAAAAAAARGDP	P71951|67|81	3	14	AAAAAAVDRGDP	CNNPEPRED	0.506	7.19	DPA1*01:03/DPB1*03:01
AAAAAAATA	sp|Q5TGJ6|HDGL1_HUMAN	180	194	182	192	3	11	81.8	0.095	29.6	AAAAAAATAVD	P71951|66|80	1	11	AATAAAAAAVD	CNNPEPRED	0.818	1.96	DQA1*01:02/DQB1*06:02
AAAAAAATA	sp|Q5TGJ6|HDGL1_HUMAN	180	194	182	192	3	11	81.8	0.095	29.6	AAAAAAATAVD	P71951|66|80	1	11	AATAAAAAAVD	CNNPEPRED	0.746	3.49	DQA1*01:02/DQB1*06:02
AAAAAAATA	sp|Q5TGJ6|HDGL1_HUMAN	180	194	182	192	3	11	81.8	0.095	29.6	AAAAAAATAVD	P71951|66|80	1	11	AATAAAAAAVD	CNNPEPRED	0.767	1.59	DQA1*05:05/DQB1*03:01
AAAAAAAVE	sp|Q9H1B7|I2BPL_HUMAN	154	168	156	166	5	13	81.8	0.067	30.1	AAAAAAAAAVE	P71951|66|80	1	11	AATAAAAAAVD	CNNPEPRED	1.015	0.5	DQA1*05:01/DQB1*03:01
AAAAAAAVE	sp|P20264|PO3F3_HUMAN	105	119	107	117	5	13	81.8	0.067	30.1	AAAAAAAAAVE	P71951|66|80	1	11	AATAAAAAAVD	CNNPEPRED	0.581	9.51	DQA1*02:01/DQB1*02:02
AAAAAAAVE	sp|Q9H1B7|I2BPL_HUMAN	154	168	156	166	5	13	81.8	0.067	30.1	AAAAAAAAAVE	P71951|66|80	1	11	AATAAAAAAVD	CNNPEPRED	0.734	2.09	DQA1*05:05/DQB1*03:01
AAAAAAAVE	sp|P20264|PO3F3_HUMAN	105	119	107	117	5	13	81.8	0.067	30.1	AAAAAAAAAVE	P71951|66|80	1	11	AATAAAAAAVD	CNNPEPRED	0.658	4.23	DQA1*05:05/DQB1*03:01
AAAAAAAVE	sp|P20264|PO3F3_HUMAN	105	119	107	117	5	13	81.8	0.067	30.1	AAAAAAAAAVE	P71951|66|80	1	11	AATAAAAAAVD	CNNPEPRED	0.888	0.67	DQA1*03:01/DQB1*03:02
AAAAAAAVE	sp|P20264|PO3F3_HUMAN	105	119	107	117	5	13	81.8	0.067	30.1	AAAAAAAAAVE	P71951|66|80	1	11	AATAAAAAAVD	CNNPEPRED	1.044	0.39	DQA1*05:01/DQB1*03:01
AAAAAAAVE	sp|P20264|PO3F3_HUMAN	105	119	107	117	5	13	81.8	0.067	30.1	AAAAAAAAAVE	P71951|66|80	1	11	AATAAAAAAVD	CNNPEPRED	0.94	0.4	DQA1*03:01/DQB1*03:02
AAAAAAAVE	sp|P20264|PO3F3_HUMAN	105	119	107	117	5	13	81.8	0.067	30.1	AAAAAAAAAVE	P71951|66|80	1	11	AATAAAAAAVD	CNNPEPRED	1.06	0.31	DQA1*05:01/DQB1*03:01
AAAAAAAVE	sp|P20264|PO3F3_HUMAN	105	119	107	117	5	13	81.8	0.067	30.1	AAAAAAAAAVE	P71951|66|80	1	11	AATAAAAAAVD	CNNPEPRED	0.902	0.91	DQA1*01:02/DQB1*06:02
AAAAAAAVE	sp|Q9H1B7|I2BPL_HUMAN	154	168	156	166	5	13	81.8	0.067	30.1	AAAAAAAAAVE	P71951|66|80	1	11	AATAAAAAAVD	CNNPEPRED	0.667	3.86	DQA1*05:05/DQB1*03:01
AAAAAAAVE	sp|Q9H1B7|I2BPL_HUMAN	154	168	156	166	5	13	81.8	0.067	30.1	AAAAAAAAAVE	P71951|66|80	1	11	AATAAAAAAVD	CNNPEPRED	0.689	4.01	DQA1*02:01/DQB1*02:02
AAAAAAAVS	sp|Q96JP5|ZFP91_HUMAN	57	71	59	70	5	13	83.3	0.033	31.1	AAAAAAAAAVSR	P71951|66|80	1	12	AATAAAAAAVDR	CNNPEPRED	0.81	0.97	DQA1*05:05/DQB1*03:01
AAAAAAAVS	sp|Q96JP5|ZFP91_HUMAN	57	71	59	70	5	13	83.3	0.033	31.1	AAAAAAAAAVSR	P71951|66|80	1	12	AATAAAAAAVDR	CNNPEPRED	0.818	0.85	DQA1*05:05/DQB1*03:01
AAAAAAAVS	sp|Q96JP5|ZFP91_HUMAN	57	71	59	70	5	13	83.3	0.033	31.1	AAAAAAAAAVSR	P71951|66|80	1	12	AATAAAAAAVDR	NETMHCIIPAN_EL	0.258906	9.7	DRB1*10:01
AAAAAAEPP	sp|P06400|RB_HUMAN	7	21	10	18	7	15	100	0.087	29.8	AATAAAAAA	P71951|61|75	6	14	AATAAAAAA	CNNPEPRED	0.777	1.78	DQA1*02:01/DQB1*02:02
AAAAAAEPP	sp|P06400|RB_HUMAN	7	21	10	18	7	15	100	0.095	29.6	AATAAAAAA	P71951|66|80	1	9	AATAAAAAA	CNNPEPRED	0.777	1.78	DQA1*02:01/DQB1*02:02
AAAAAAERL	sp|Q03052|PO3F1_HUMAN	26	40	28	39	7	15	75	0.095	29.6	AAAAAAAAAAER	P71951|66|80	1	12	AATAAAAAAVDR	NETMHCIIPAN_EL	0.327786	7.2	DRB1*09:01
AAAAAAERL	sp|Q03052|PO3F1_HUMAN	26	40	28	39	7	15	75	0.095	29.6	AAAAAAAAAAER	P71951|66|80	1	12	AATAAAAAAVDR	CNNPEPRED	0.837	0.99	DQA1*02:01/DQB1*02:02
AAAAAALQR	sp|Q6BEB4|SP5_HUMAN	226	240	227	239	5	13	76.9	0.047	30.6	AAAAAAAAALQRG	P71951|66|80	1	13	AATAAAAAAVDRG	CNNPEPRED	0.529	6.21	DPA1*01:03/DPB1*03:01
AAAAAALQR	sp|Q6BEB4|SP5_HUMAN	226	240	227	239	5	13	76.9	0.047	30.6	AAAAAAAAALQRG	P71951|66|80	1	13	AATAAAAAAVDRG	CNNPEPRED	0.607	3.83	DPA1*01:03/DPB1*03:01
AAAAAATAV	sp|Q5TGJ6|HDGL1_HUMAN	180	194	182	192	4	12	81.8	0.095	29.6	AAAAAAATAVD	P71951|66|80	1	11	AATAAAAAAVD	CNNPEPRED	0.84	2.55	DQA1*05:01/DQB1*03:01
AAAAAATAV	sp|Q5TGJ6|HDGL1_HUMAN	180	194	182	192	4	12	81.8	0.095	29.6	AAAAAAATAVD	P71951|66|80	1	11	AATAAAAAAVD	NETMHCIIPAN_EL	0.432124	4.2	DRB1*09:01
AAAAAATAV	sp|Q5TGJ6|HDGL1_HUMAN	180	194	182	192	4	12	81.8	0.095	29.6	AAAAAAATAVD	P71951|66|80	1	11	AATAAAAAAVD	CNNPEPRED	0.937	0.98	DQA1*05:01/DQB1*03:01
AAAAAAVAA	sp|Q69YW2|STUM_HUMAN	7	22	8	22	4	12	73.3	0.033	31.1	AETAAAAAAVAAADP	P71951|66|80	1	15	AATAAAAAAVDRGDP	NETMHCIIPAN_EL	0.330014	7.1	DRB1*09:01
AAAAAAVEQ	sp|Q9H1B7|I2BPL_HUMAN	154	168	156	166	6	14	81.8	0.067	30.1	AAAAAAAAAVE	P71951|66|80	1	11	AATAAAAAAVD	CNNPEPRED	0.965	0.28	DQA1*03:01/DQB1*03:02
AAAAAAVEQ	sp|Q9H1B7|I2BPL_HUMAN	154	168	156	166	6	14	81.8	0.067	30.1	AAAAAAAAAVE	P71951|66|80	1	11	AATAAAAAAVD	CNNPEPRED	0.651	4.71	DQA1*05:01/DQB1*02:01
AAAAAAVEQ	sp|Q9H1B7|I2BPL_HUMAN	154	168	156	166	6	14	81.8	0.067	30.1	AAAAAAAAAVE	P71951|66|80	1	11	AATAAAAAAVD	CNNPEPRED	0.952	0.33	DQA1*03:01/DQB1*03:02
AAAAAAVMA	sp|Q96T23|RSF1_HUMAN	1	15	2	10	4	12	100	0.061	30.3	ATAAAAAAV	P71951|61|75	7	15	ATAAAAAAV	CNNPEPRED	0.687	4.2	DQA1*03:01/DQB1*03:02
AAAAAAVMA	sp|Q96T23|RSF1_HUMAN	1	15	2	10	4	12	100	0.067	30.1	ATAAAAAAV	P71951|66|80	2	10	ATAAAAAAV	CNNPEPRED	0.687	4.2	DQA1*03:01/DQB1*03:02
AAAAAAVMA	sp|Q96T23|RSF1_HUMAN	1	15	2	10	4	12	100	0.061	30	ATAAAAAAV	P71951|67|81	1	9	ATAAAAAAV	CNNPEPRED	0.687	4.2	DQA1*03:01/DQB1*03:02
AAAAAAVMA	sp|Q96T23|RSF1_HUMAN	1	15	2	10	4	12	100	0.061	30.3	ATAAAAAAV	P71951|61|75	7	15	ATAAAAAAV	CNNPEPRED	0.78	1.81	DQA1*03:01/DQB1*03:02
AAAAAAVMA	sp|Q96T23|RSF1_HUMAN	1	15	2	10	4	12	100	0.067	30.1	ATAAAAAAV	P71951|66|80	2	10	ATAAAAAAV	CNNPEPRED	0.78	1.81	DQA1*03:01/DQB1*03:02
AAAAAAVMA	sp|Q96T23|RSF1_HUMAN	1	15	2	10	4	12	100	0.061	30	ATAAAAAAV	P71951|67|81	1	9	ATAAAAAAV	CNNPEPRED	0.78	1.81	DQA1*03:01/DQB1*03:02
AAAAAAVMA	sp|Q96T23|RSF1_HUMAN	1	15	2	10	4	12	100	0.061	30.3	ATAAAAAAV	P71951|61|75	7	15	ATAAAAAAV	NETMHCIIPAN_EL	0.286342	8.8	DRB1*09:01
AAAAAAVMA	sp|Q96T23|RSF1_HUMAN	1	15	2	10	4	12	100	0.067	30.1	ATAAAAAAV	P71951|66|80	2	10	ATAAAAAAV	NETMHCIIPAN_EL	0.286342	8.8	DRB1*09:01
AAAAAAVMA	sp|Q96T23|RSF1_HUMAN	1	15	2	10	4	12	100	0.061	30	ATAAAAAAV	P71951|67|81	1	9	ATAAAAAAV	NETMHCIIPAN_EL	0.286342	8.8	DRB1*09:01
AAAAAAVSR	sp|Q96JP5|ZFP91_HUMAN	57	71	59	70	6	14	83.3	0.033	31.1	AAAAAAAAAVSR	P71951|66|80	1	12	AATAAAAAAVDR	CNNPEPRED	0.671	4.66	DQA1*02:01/DQB1*02:02
AAAAAAVSR	sp|Q96JP5|ZFP91_HUMAN	57	71	59	70	6	14	83.3	0.033	31.1	AAAAAAAAAVSR	P71951|66|80	1	12	AATAAAAAAVDR	CNNPEPRED	0.678	4.4	DQA1*02:01/DQB1*02:02
AAAAAAVSR	sp|Q96JP5|ZFP91_HUMAN	57	71	59	70	6	14	83.3	0.033	31.1	AAAAAAAAAVSR	P71951|66|80	1	12	AATAAAAAAVDR	CNNPEPRED	0.597	7.56	DQA1*05:01/DQB1*02:01
AAAAAAVSR	sp|Q96JP5|ZFP91_HUMAN	57	71	59	70	6	14	83.3	0.033	31.1	AAAAAAAAAVSR	P71951|66|80	1	12	AATAAAAAAVDR	CNNPEPRED	0.69	3.24	DQA1*05:01/DQB1*02:01
AAAAALQRG	sp|Q6BEB4|SP5_HUMAN	226	240	227	239	6	14	76.9	0.047	30.6	AAAAAAAAALQRG	P71951|66|80	1	13	AATAAAAAAVDRG	CNNPEPRED	0.976	0.43	DQA1*01:02/DQB1*06:02
AAAAALQRG	sp|Q6BEB4|SP5_HUMAN	226	240	227	239	6	14	76.9	0.047	30.6	AAAAAAAAALQRG	P71951|66|80	1	13	AATAAAAAAVDRG	CNNPEPRED	0.941	0.63	DQA1*01:02/DQB1*06:02
AAAAARGDP	sp|Q504T8|MIDN_HUMAN	169	183	171	182	6	14	83.3	0.012	32.7	AAAAAAAARGDP	P71951|66|80	4	15	AAAAAAVDRGDP	CNNPEPRED	0.737	2.72	DQA1*03:01/DQB1*03:02
AAAAARGDP	sp|Q504T8|MIDN_HUMAN	169	183	171	182	6	14	83.3	0.011	32.6	AAAAAAAARGDP	P71951|67|81	3	14	AAAAAAVDRGDP	CNNPEPRED	0.737	2.72	DQA1*03:01/DQB1*03:02
AAAAARGDP	sp|Q504T8|MIDN_HUMAN	169	183	171	182	6	14	83.3	0.012	32.7	AAAAAAAARGDP	P71951|66|80	4	15	AAAAAAVDRGDP	CNNPEPRED	0.624	6.1	DQA1*05:01/DQB1*02:01
AAAAARGDP	sp|Q504T8|MIDN_HUMAN	169	183	171	182	6	14	83.3	0.011	32.6	AAAAAAAARGDP	P71951|67|81	3	14	AAAAAAVDRGDP	CNNPEPRED	0.624	6.1	DQA1*05:01/DQB1*02:01
AAAAARGDP	sp|Q504T8|MIDN_HUMAN	169	183	171	182	6	14	83.3	0.012	32.7	AAAAAAAARGDP	P71951|66|80	4	15	AAAAAAVDRGDP	CNNPEPRED	0.769	1.89	DQA1*02:01/DQB1*02:02
AAAAARGDP	sp|Q504T8|MIDN_HUMAN	169	183	171	182	6	14	83.3	0.011	32.6	AAAAAAAARGDP	P71951|67|81	3	14	AAAAAAVDRGDP	CNNPEPRED	0.769	1.89	DQA1*02:01/DQB1*02:02
AAAAATAVD	sp|Q5TGJ6|HDGL1_HUMAN	180	194	182	192	5	13	81.8	0.095	29.6	AAAAAAATAVD	P71951|66|80	1	11	AATAAAAAAVD	CNNPEPRED	0.822	1.15	DQA1*02:01/DQB1*02:02
AAAAATAVD	sp|Q5TGJ6|HDGL1_HUMAN	180	194	182	192	5	13	81.8	0.095	29.6	AAAAAAATAVD	P71951|66|80	1	11	AATAAAAAAVD	CNNPEPRED	0.781	1.35	DQA1*05:05/DQB1*03:01
AAAAATAVD	sp|Q5TGJ6|HDGL1_HUMAN	180	194	182	192	5	13	81.8	0.095	29.6	AAAAAAATAVD	P71951|66|80	1	11	AATAAAAAAVD	CNNPEPRED	0.771	1.86	DQA1*02:01/DQB1*02:02
AAAAAVAAA	sp|Q69YW2|STUM_HUMAN	7	22	8	22	5	13	73.3	0.033	31.1	AETAAAAAAVAAADP	P71951|66|80	1	15	AATAAAAAAVDRGDP	CNNPEPRED	0.956	0.84	DQA1*05:01/DQB1*03:01
AAAAAVAAA	sp|Q69YW2|STUM_HUMAN	7	22	8	22	5	13	73.3	0.033	31.1	AETAAAAAAVAAADP	P71951|66|80	1	15	AATAAAAAAVDRGDP	CNNPEPRED	1.198	0.01	DQA1*01:02/DQB1*06:02
AAAAAVEAS	sp|P20264|PO3F3_HUMAN	105	119	107	117	7	15	81.8	0.067	30.1	AAAAAAAAAVE	P71951|66|80	1	11	AATAAAAAAVD	CNNPEPRED	1.026	0.25	DQA1*01:02/DQB1*06:02
AAAAAVEQR	sp|Q9H1B7|I2BPL_HUMAN	154	168	156	166	7	15	81.8	0.067	30.1	AAAAAAAAAVE	P71951|66|80	1	11	AATAAAAAAVD	CNNPEPRED	0.498	7.57	DPA1*01:03/DPB1*03:01
AAAATAAAA	sp|Q9NQ79|CRAC1_HUMAN	621	635	624	632	2	10	100	0.087	29.8	AATAAAAAA	P71951|61|75	6	14	AATAAAAAA	CNNPEPRED	0.97	0.76	DQA1*05:01/DQB1*03:01
AAAATAAAA	sp|Q9NQ79|CRAC1_HUMAN	621	635	624	632	2	10	100	0.095	29.6	AATAAAAAA	P71951|66|80	1	9	AATAAAAAA	CNNPEPRED	0.97	0.76	DQA1*05:01/DQB1*03:01
AAAATAAAA	sp|Q9NQ79|CRAC1_HUMAN	621	635	624	632	2	10	100	0.087	29.8	AATAAAAAA	P71951|61|75	6	14	AATAAAAAA	CNNPEPRED	0.992	0.36	DQA1*01:02/DQB1*06:02
AAAATAAAA	sp|Q9NQ79|CRAC1_HUMAN	621	635	624	632	2	10	100	0.095	29.6	AATAAAAAA	P71951|66|80	1	9	AATAAAAAA	CNNPEPRED	0.992	0.36	DQA1*01:02/DQB1*06:02
AAAATAAAA	sp|Q9NQ79|CRAC1_HUMAN	621	635	624	632	2	10	100	0.087	29.8	AATAAAAAA	P71951|61|75	6	14	AATAAAAAA	CNNPEPRED	0.963	0.48	DQA1*01:02/DQB1*06:02
AAAATAAAA	sp|Q9NQ79|CRAC1_HUMAN	621	635	624	632	2	10	100	0.095	29.6	AATAAAAAA	P71951|66|80	1	9	AATAAAAAA	CNNPEPRED	0.963	0.48	DQA1*01:02/DQB1*06:02
AAAATAVDE	sp|Q5TGJ6|HDGL1_HUMAN	180	194	182	192	6	14	81.8	0.095	29.6	AAAAAAATAVD	P71951|66|80	1	11	AATAAAAAAVD	CNNPEPRED	0.65	4.78	DQA1*05:01/DQB1*02:01
AAAATAVDE	sp|Q5TGJ6|HDGL1_HUMAN	180	194	182	192	6	14	81.8	0.095	29.6	AAAAAAATAVD	P71951|66|80	1	11	AATAAAAAAVD	CNNPEPRED	0.721	2.52	DQA1*05:01/DQB1*02:01
AAAATAVDE	sp|Q5TGJ6|HDGL1_HUMAN	180	194	182	192	6	14	81.8	0.095	29.6	AAAAAAATAVD	P71951|66|80	1	11	AATAAAAAAVD	CNNPEPRED	1.02	0.13	DQA1*03:01/DQB1*03:02
AAAATAVDE	sp|Q5TGJ6|HDGL1_HUMAN	180	194	182	192	6	14	81.8	0.095	29.6	AAAAAAATAVD	P71951|66|80	1	11	AATAAAAAAVD	CNNPEPRED	0.937	0.41	DQA1*03:01/DQB1*03:02
AAAAVAAAD	sp|Q69YW2|STUM_HUMAN	7	22	8	22	6	14	73.3	0.033	31.1	AETAAAAAAVAAADP	P71951|66|80	1	15	AATAAAAAAVDRGDP	CNNPEPRED	0.843	0.69	DQA1*05:05/DQB1*03:01
AAAAVAAAD	sp|Q69YW2|STUM_HUMAN	7	22	8	22	6	14	73.3	0.033	31.1	AETAAAAAAVAAADP	P71951|66|80	1	15	AATAAAAAAVDRGDP	CNNPEPRED	0.781	1.68	DQA1*02:01/DQB1*02:02
AAAAVAAAD	sp|Q69YW2|STUM_HUMAN	7	22	8	22	6	14	73.3	0.033	31.1	AETAAAAAAVAAADP	P71951|66|80	1	15	AATAAAAAAVDRGDP	CNNPEPRED	0.579	8.64	DQA1*05:01/DQB1*02:01
AAAAVAAAD	sp|Q69YW2|STUM_HUMAN	7	22	8	22	6	14	73.3	0.033	31.1	AETAAAAAAVAAADP	P71951|66|80	1	15	AATAAAAAAVDRGDP	CNNPEPRED	0.54	5.78	DPA1*01:03/DPB1*03:01
AAAAVMAPP	sp|Q96T23|RSF1_HUMAN	1	15	2	10	6	14	100	0.061	30.3	ATAAAAAAV	P71951|61|75	7	15	ATAAAAAAV	CNNPEPRED	0.973	0.44	DQA1*01:02/DQB1*06:02
AAAAVMAPP	sp|Q96T23|RSF1_HUMAN	1	15	2	10	6	14	100	0.067	30.1	ATAAAAAAV	P71951|66|80	2	10	ATAAAAAAV	CNNPEPRED	0.973	0.44	DQA1*01:02/DQB1*06:02
AAAAVMAPP	sp|Q96T23|RSF1_HUMAN	1	15	2	10	6	14	100	0.061	30	ATAAAAAAV	P71951|67|81	1	9	ATAAAAAAV	CNNPEPRED	0.973	0.44	DQA1*01:02/DQB1*06:02
AAAAVMAPP	sp|Q96T23|RSF1_HUMAN	1	15	2	10	6	14	100	0.061	30.3	ATAAAAAAV	P71951|61|75	7	15	ATAAAAAAV	CNNPEPRED	0.612	7.56	DQA1*02:01/DQB1*02:02
AAAAVMAPP	sp|Q96T23|RSF1_HUMAN	1	15	2	10	6	14	100	0.067	30.1	ATAAAAAAV	P71951|66|80	2	10	ATAAAAAAV	CNNPEPRED	0.612	7.56	DQA1*02:01/DQB1*02:02
AAAAVMAPP	sp|Q96T23|RSF1_HUMAN	1	15	2	10	6	14	100	0.061	30	ATAAAAAAV	P71951|67|81	1	9	ATAAAAAAV	CNNPEPRED	0.612	7.56	DQA1*02:01/DQB1*02:02
AAATAAAAA	sp|Q99932|SPAG8_HUMAN	43	57	46	54	3	11	100	0.087	29.8	AATAAAAAA	P71951|61|75	6	14	AATAAAAAA	CNNPEPRED	0.984	0.69	DQA1*05:01/DQB1*03:01
AAATAAAAA	sp|Q99932|SPAG8_HUMAN	43	57	46	54	3	11	100	0.095	29.6	AATAAAAAA	P71951|66|80	1	9	AATAAAAAA	CNNPEPRED	0.984	0.69	DQA1*05:01/DQB1*03:01
AAATAAAAA	sp|Q9NQ79|CRAC1_HUMAN	621	635	624	632	3	11	100	0.087	29.8	AATAAAAAA	P71951|61|75	6	14	AATAAAAAA	CNNPEPRED	0.954	0.84	DQA1*05:01/DQB1*03:01
AAATAAAAA	sp|Q9NQ79|CRAC1_HUMAN	621	635	624	632	3	11	100	0.095	29.6	AATAAAAAA	P71951|66|80	1	9	AATAAAAAA	CNNPEPRED	0.954	0.84	DQA1*05:01/DQB1*03:01
AAATAAAAA	sp|Q9BWF3|RBM4_HUMAN	280	294	283	291	3	11	100	0.087	29.8	AATAAAAAA	P71951|61|75	6	14	AATAAAAAA	CNNPEPRED	0.683	4.28	DQA1*03:01/DQB1*03:02
AAATAAAAA	sp|Q9BWF3|RBM4_HUMAN	280	294	283	291	3	11	100	0.095	29.6	AATAAAAAA	P71951|66|80	1	9	AATAAAAAA	CNNPEPRED	0.683	4.28	DQA1*03:01/DQB1*03:02
AAATAAAAA	sp|Q9NQ79|CRAC1_HUMAN	621	635	624	632	3	11	100	0.087	29.8	AATAAAAAA	P71951|61|75	6	14	AATAAAAAA	CNNPEPRED	0.636	6.26	DQA1*03:01/DQB1*03:02
AAATAAAAA	sp|Q9NQ79|CRAC1_HUMAN	621	635	624	632	3	11	100	0.095	29.6	AATAAAAAA	P71951|66|80	1	9	AATAAAAAA	CNNPEPRED	0.636	6.26	DQA1*03:01/DQB1*03:02
AAATAAAAA	sp|Q9BWF3|RBM4_HUMAN	280	294	283	291	3	11	100	0.087	29.8	AATAAAAAA	P71951|61|75	6	14	AATAAAAAA	CNNPEPRED	0.651	5.7	DQA1*03:01/DQB1*03:02
AAATAAAAA	sp|Q9BWF3|RBM4_HUMAN	280	294	283	291	3	11	100	0.095	29.6	AATAAAAAA	P71951|66|80	1	9	AATAAAAAA	CNNPEPRED	0.651	5.7	DQA1*03:01/DQB1*03:02
AAATAAAAA	sp|Q99932|SPAG8_HUMAN	43	57	46	54	3	11	100	0.087	29.8	AATAAAAAA	P71951|61|75	6	14	AATAAAAAA	CNNPEPRED	0.972	0.76	DQA1*05:01/DQB1*03:01
AAATAAAAA	sp|Q99932|SPAG8_HUMAN	43	57	46	54	3	11	100	0.095	29.6	AATAAAAAA	P71951|66|80	1	9	AATAAAAAA	CNNPEPRED	0.972	0.76	DQA1*05:01/DQB1*03:01
AAAVMAPPG	sp|Q96T23|RSF1_HUMAN	1	15	2	10	7	15	100	0.061	30.3	ATAAAAAAV	P71951|61|75	7	15	ATAAAAAAV	CNNPEPRED	0.847	1.48	DQA1*01:02/DQB1*06:02
AAAVMAPPG	sp|Q96T23|RSF1_HUMAN	1	15	2	10	7	15	100	0.067	30.1	ATAAAAAAV	P71951|66|80	2	10	ATAAAAAAV	CNNPEPRED	0.847	1.48	DQA1*01:02/DQB1*06:02
AAAVMAPPG	sp|Q96T23|RSF1_HUMAN	1	15	2	10	7	15	100	0.061	30	ATAAAAAAV	P71951|67|81	1	9	ATAAAAAAV	CNNPEPRED	0.847	1.48	DQA1*01:02/DQB1*06:02
AAFTRFQTL	sp|Q13472|TOP3A_HUMAN	210	224	211	224	7	15	71.4	0.041	30.6	DLRIGAAFTRFQTL	P0DTC2|228|242	1	14	DLPIGINITRFQTL	CNNPEPRED	0.578	8.32	DRB1*04:05
AAKAKKAAA	sp|P16401|H15_HUMAN	212	226	214	225	4	12	91.7	0.002	36.1	KAAKAKKAAAKK	P0A5P6|166|185	9	20	KAAPAKKAAAKK	NETMHCIIPAN_EL	0.357072	6.5	DRB1*08:02
AAKAKKAAA	sp|P16401|H15_HUMAN	212	226	214	225	4	12	91.7	0.002	36.1	KAAKAKKAAAKK	P0A5P6|166|185	9	20	KAAPAKKAAAKK	CNNPEPRED	0.764	4.32	DQA1*05:01/DQB1*03:01
AAKAKKAAA	sp|P16401|H15_HUMAN	212	226	214	225	4	12	91.7	0.002	36.1	KAAKAKKAAAKK	P0A5P6|166|185	9	20	KAAPAKKAAAKK	NETMHCIIPAN_EL	0.319021	6.6	DRB1*11:01
AAKAKKAAA	sp|P16401|H15_HUMAN	212	226	214	225	4	12	91.7	0.002	36.1	KAAKAKKAAAKK	P0A5P6|166|185	9	20	KAAPAKKAAAKK	NETMHCIIPAN_EL	0.319021	6.6	DRB1*13:05
AAKAKKAAA	sp|P16401|H15_HUMAN	212	226	214	225	4	12	91.7	0.002	36.1	KAAKAKKAAAKK	P0A5P6|166|185	9	20	KAAPAKKAAAKK	NETMHCIIPAN_EL	0.4819	4.7	DRB1*11:04
AAKAKKAAA	sp|P16401|H15_HUMAN	212	226	214	225	4	12	91.7	0.002	36.1	KAAKAKKAAAKK	P0A5P6|166|185	9	20	KAAPAKKAAAKK	NETMHCIIPAN_EL	0.45209	4.5	DRB1*11:03
AAKAKKAAA	sp|P16401|H15_HUMAN	212	226	214	225	4	12	91.7	0.002	36.1	KAAKAKKAAAKK	P0A5P6|166|185	9	20	KAAPAKKAAAKK	NETMHCIIPAN_EL	0.302638	9.9	DRB1*08:01
AAKPKKAAA	sp|P10412|H14_HUMAN	205	219	207	218	4	12	83.3	0.034	31.9	KAAKPKKAAAKK	P0A5P6|166|185	9	20	KAAPAKKAAAKK	CNNPEPRED	0.757	4.43	DQA1*05:01/DQB1*03:01
AALVAAAAA	sp|Q9NQR1|KMT5A_HUMAN	6	20	7	20	3	11	78.6	0.061	30.3	AAALVAAAAAAAAA	P71951|61|75	1	14	AAVLFAATAAAAAA	CNNPEPRED	0.613	7.44	DQA1*03:01/DQB1*03:02
AAPADPGPA	sp|Q7Z6G3|NECA2_HUMAN	43	57	46	54	6	14	88.9	0.093	30.3	APAAPADPG	P03172|331|350	2	10	APAAPANPG	CNNPEPRED	0.691	6.92	DQA1*05:01/DQB1*03:01
AAPADPGPA	sp|Q7Z6G3|NECA2_HUMAN	43	57	46	54	6	14	88.9	0.039	30.1	APAAPADPG	P03172|331|342	2	10	APAAPANPG	CNNPEPRED	0.691	6.92	DQA1*05:01/DQB1*03:01
AAPADPGPA	sp|Q7Z6G3|NECA2_HUMAN	43	57	46	54	6	14	88.9	0.059	29.5	APAAPADPG	P03172|332|343	1	9	APAAPANPG	CNNPEPRED	0.691	6.92	DQA1*05:01/DQB1*03:01
AAPADPGPA	sp|Q7Z6G3|NECA2_HUMAN	43	57	46	54	6	14	88.9	0.093	30.3	APAAPADPG	P03172|331|350	2	10	APAAPANPG	CNNPEPRED	0.658	8.62	DQA1*05:01/DQB1*03:01
AAPADPGPA	sp|Q7Z6G3|NECA2_HUMAN	43	57	46	54	6	14	88.9	0.039	30.1	APAAPADPG	P03172|331|342	2	10	APAAPANPG	CNNPEPRED	0.658	8.62	DQA1*05:01/DQB1*03:01
AAPADPGPA	sp|Q7Z6G3|NECA2_HUMAN	43	57	46	54	6	14	88.9	0.059	29.5	APAAPADPG	P03172|332|343	1	9	APAAPANPG	CNNPEPRED	0.658	8.62	DQA1*05:01/DQB1*03:01
AAPADPGPA	sp|Q7Z6G3|NECA2_HUMAN	43	57	46	54	6	14	88.9	0.093	30.3	APAAPADPG	P03172|331|350	2	10	APAAPANPG	CNNPEPRED	0.666	3.87	DQA1*05:05/DQB1*03:01
AAPADPGPA	sp|Q7Z6G3|NECA2_HUMAN	43	57	46	54	6	14	88.9	0.039	30.1	APAAPADPG	P03172|331|342	2	10	APAAPANPG	CNNPEPRED	0.666	3.87	DQA1*05:05/DQB1*03:01
AAPADPGPA	sp|Q7Z6G3|NECA2_HUMAN	43	57	46	54	6	14	88.9	0.059	29.5	APAAPADPG	P03172|332|343	1	9	APAAPANPG	CNNPEPRED	0.666	3.87	DQA1*05:05/DQB1*03:01
AAPADPGPA	sp|Q7Z6G3|NECA2_HUMAN	43	57	46	54	6	14	88.9	0.093	30.3	APAAPADPG	P03172|331|350	2	10	APAAPANPG	CNNPEPRED	0.575	8.86	DQA1*05:01/DQB1*02:01
AAPADPGPA	sp|Q7Z6G3|NECA2_HUMAN	43	57	46	54	6	14	88.9	0.039	30.1	APAAPADPG	P03172|331|342	2	10	APAAPANPG	CNNPEPRED	0.575	8.86	DQA1*05:01/DQB1*02:01
AAPADPGPA	sp|Q7Z6G3|NECA2_HUMAN	43	57	46	54	6	14	88.9	0.059	29.5	APAAPADPG	P03172|332|343	1	9	APAAPANPG	CNNPEPRED	0.575	8.86	DQA1*05:01/DQB1*02:01
AATAAAAAA	sp|P06400|RB_HUMAN	7	21	10	18	4	12	100	0.087	29.8	AATAAAAAA	P71951|61|75	6	14	AATAAAAAA	CNNPEPRED	0.934	1.03	DQA1*05:01/DQB1*03:01
AATAAAAAA	sp|P06400|RB_HUMAN	7	21	10	18	4	12	100	0.095	29.6	AATAAAAAA	P71951|66|80	1	9	AATAAAAAA	CNNPEPRED	0.934	1.03	DQA1*05:01/DQB1*03:01
AATAAAAAA	sp|P06400|RB_HUMAN	7	21	10	18	4	12	100	0.087	29.8	AATAAAAAA	P71951|61|75	6	14	AATAAAAAA	CNNPEPRED	0.931	1.06	DQA1*05:01/DQB1*03:01
AATAAAAAA	sp|P06400|RB_HUMAN	7	21	10	18	4	12	100	0.095	29.6	AATAAAAAA	P71951|66|80	1	9	AATAAAAAA	CNNPEPRED	0.931	1.06	DQA1*05:01/DQB1*03:01
AATAAAAAA	sp|O43251|RFOX2_HUMAN	335	349	338	346	4	12	100	0.087	29.8	AATAAAAAA	P71951|61|75	6	14	AATAAAAAA	CNNPEPRED	1.022	0.46	DQA1*05:01/DQB1*03:01
AATAAAAAA	sp|O43251|RFOX2_HUMAN	335	349	338	346	4	12	100	0.095	29.6	AATAAAAAA	P71951|66|80	1	9	AATAAAAAA	CNNPEPRED	1.022	0.46	DQA1*05:01/DQB1*03:01
AATAAAAAA	sp|Q8TE49|OTU7A_HUMAN	673	687	676	684	4	12	100	0.087	29.8	AATAAAAAA	P71951|61|75	6	14	AATAAAAAA	NETMHCIIPAN_EL	0.279687	9.1	DRB1*09:01
AATAAAAAA	sp|Q8TE49|OTU7A_HUMAN	673	687	676	684	4	12	100	0.095	29.6	AATAAAAAA	P71951|66|80	1	9	AATAAAAAA	NETMHCIIPAN_EL	0.279687	9.1	DRB1*09:01
AATAAAAAA	sp|Q9BWF3|RBM4_HUMAN	280	294	283	291	4	12	100	0.087	29.8	AATAAAAAA	P71951|61|75	6	14	AATAAAAAA	CNNPEPRED	0.692	3.98	DQA1*02:01/DQB1*02:02
AATAAAAAA	sp|Q9BWF3|RBM4_HUMAN	280	294	283	291	4	12	100	0.095	29.6	AATAAAAAA	P71951|66|80	1	9	AATAAAAAA	CNNPEPRED	0.692	3.98	DQA1*02:01/DQB1*02:02
AATAAAAAA	sp|P06400|RB_HUMAN	7	21	10	18	4	12	100	0.087	29.8	AATAAAAAA	P71951|61|75	6	14	AATAAAAAA	NETMHCIIPAN_EL	0.303225	8.2	DRB1*09:01
AATAAAAAA	sp|P06400|RB_HUMAN	7	21	10	18	4	12	100	0.095	29.6	AATAAAAAA	P71951|66|80	1	9	AATAAAAAA	NETMHCIIPAN_EL	0.303225	8.2	DRB1*09:01
AATAAAAAA	sp|O43251|RFOX2_HUMAN	335	349	338	346	4	12	100	0.087	29.8	AATAAAAAA	P71951|61|75	6	14	AATAAAAAA	CNNPEPRED	0.677	4.43	DQA1*02:01/DQB1*02:02
AATAAAAAA	sp|O43251|RFOX2_HUMAN	335	349	338	346	4	12	100	0.095	29.6	AATAAAAAA	P71951|66|80	1	9	AATAAAAAA	CNNPEPRED	0.677	4.43	DQA1*02:01/DQB1*02:02
AATAAAAAA	sp|Q9NQ79|CRAC1_HUMAN	621	635	624	632	4	12	100	0.087	29.8	AATAAAAAA	P71951|61|75	6	14	AATAAAAAA	CNNPEPRED	0.646	2.84	DPA1*01:03/DPB1*03:01
AATAAAAAA	sp|Q9NQ79|CRAC1_HUMAN	621	635	624	632	4	12	100	0.095	29.6	AATAAAAAA	P71951|66|80	1	9	AATAAAAAA	CNNPEPRED	0.646	2.84	DPA1*01:03/DPB1*03:01
AATAAAAAA	sp|Q99932|SPAG8_HUMAN	43	57	46	54	4	12	100	0.087	29.8	AATAAAAAA	P71951|61|75	6	14	AATAAAAAA	CNNPEPRED	0.633	6.36	DQA1*02:01/DQB1*02:02
AATAAAAAA	sp|Q99932|SPAG8_HUMAN	43	57	46	54	4	12	100	0.095	29.6	AATAAAAAA	P71951|66|80	1	9	AATAAAAAA	CNNPEPRED	0.633	6.36	DQA1*02:01/DQB1*02:02
AATKKPAPE	sp|P36578|RL4_HUMAN	398	417	399	417	4	12	68.4	2.23e-05	42.5	KKAAATKKPAPEKKPAEKK	P0A5P6|166|185	2	20	KKAAPAKKAAPAKKAAAKK	NETMHCIIPAN_EL	0.300153	10	DRB1*08:01
AAVVAAAAA	sp|O75400|PR40A_HUMAN	277	291	278	291	2	10	78.6	0.061	30.3	AAVVAAAAAAAAAA	P71951|61|75	1	14	AAVLFAATAAAAAA	CNNPEPRED	0.666	5.08	DQA1*03:01/DQB1*03:02
AAVVAAAAA	sp|O75400|PR40A_HUMAN	277	291	278	291	2	10	78.6	0.061	30.3	AAVVAAAAAAAAAA	P71951|61|75	1	14	AAVLFAATAAAAAA	CNNPEPRED	0.647	5.87	DQA1*03:01/DQB1*03:02
AFAYVPSPQ	sp|Q06495|NPT2A_HUMAN	22	36	24	34	7	15	72.7	0.042	31.2	MRGTAFAYVPS	P12900|761|778	1	11	LRGTSFVYVPS	CNNPEPRED	0.64	8.16	DRB1*04:04
AFAYVPSPQ	sp|Q06495|NPT2A_HUMAN	22	36	24	34	7	15	72.7	0.042	31.2	MRGTAFAYVPS	P12900|761|778	1	11	LRGTSFVYVPS	CNNPEPRED	0.803	7.98	DRB1*08:02
AFAYVPSPQ	sp|Q06495|NPT2A_HUMAN	22	36	24	34	7	15	72.7	0.042	31.2	MRGTAFAYVPS	P12900|761|778	1	11	LRGTSFVYVPS	CNNPEPRED	0.653	9.44	DRB1*01:01
AFAYVPSPQ	sp|Q06495|NPT2A_HUMAN	22	36	24	34	7	15	72.7	0.042	31.2	MRGTAFAYVPS	P12900|761|778	1	11	LRGTSFVYVPS	CNNPEPRED	0.573	9	DQA1*05:01/DQB1*02:01
AFAYVPSPQ	sp|Q06495|NPT2A_HUMAN	22	36	24	34	7	15	72.7	0.042	31.2	MRGTAFAYVPS	P12900|761|778	1	11	LRGTSFVYVPS	CNNPEPRED	0.745	4.86	DQA1*05:01/DQB1*03:01
AFAYVPSPQ	sp|Q06495|NPT2A_HUMAN	22	36	24	34	7	15	72.7	0.042	31.2	MRGTAFAYVPS	P12900|761|778	1	11	LRGTSFVYVPS	CNNPEPRED	0.741	1.42	DRB1*16:01
AFAYVPSPQ	sp|Q06495|NPT2A_HUMAN	22	36	24	34	7	15	72.7	0.042	31.2	MRGTAFAYVPS	P12900|761|778	1	11	LRGTSFVYVPS	CNNPEPRED	0.499	5.25	DRB1*13:03
AGAGPAPGL	sp|Q9BTD8|RBM42_HUMAN	1	15	1	8	2	10	100	0.07	29.8	MAGAGPAP	Q79F92|11|25	6	13	MAGAGPAP	CNNPEPRED	0.727	2.2	DQA1*05:05/DQB1*03:01
AGAGPAPGL	sp|Q9BTD8|RBM42_HUMAN	0	15	1	15	2	10	73.3	0.009	33.1	MAGAGPAPGLPGAGG	Q79F92|16|30	1	15	MAGAGPAPMLAAAAG	CNNPEPRED	0.727	2.2	DQA1*05:05/DQB1*03:01
AIIQGPPGT	sp|Q9P2E3|ZNFX1_HUMAN	614	628	618	625	2	10	100	0.061	30.3	QGPPGTGK	P0DTD1|5598|5612	8	15	QGPPGTGK	CNNPEPRED	0.662	8.42	DQA1*05:01/DQB1*03:01
AIIQGPPGT	sp|Q9P2E3|ZNFX1_HUMAN	614	628	618	625	2	10	100	0.044	30.7	QGPPGTGK	P0DTD1|5599|5613	7	14	QGPPGTGK	CNNPEPRED	0.662	8.42	DQA1*05:01/DQB1*03:01
AIIQGPPGT	sp|Q9P2E3|ZNFX1_HUMAN	614	628	618	625	2	10	100	0.036	31	QGPPGTGK	P0DTD1|5600|5614	6	13	QGPPGTGK	CNNPEPRED	0.662	8.42	DQA1*05:01/DQB1*03:01
AIIQGPPGT	sp|Q9P2E3|ZNFX1_HUMAN	614	628	618	625	2	10	100	0.033	31.1	QGPPGTGK	P0DTD1|5602|5616	4	11	QGPPGTGK	CNNPEPRED	0.662	8.42	DQA1*05:01/DQB1*03:01
AISRLDEDL	sp|Q96PE2|ARHGH_HUMAN	1370	1384	1372	1382	7	15	72.7	0.098	29.4	NIQKAISRLDE	P0DTC2|1177|1191	2	12	NIQKEIDRLNE	CNNPEPRED	0.605	8.73	DRB1*12:01
AISRLDEDL	sp|Q96PE2|ARHGH_HUMAN	1370	1384	1372	1382	7	15	72.7	0.098	29.4	NIQKAISRLDE	P0DTC2|1177|1191	2	12	NIQKEIDRLNE	CNNPEPRED	0.421	7.88	DRB4*01:03
AKPEDPSLL	sp|O60218|AK1BA_HUMAN	220	234	223	232	2	10	80	0.052	29.7	PEDPSLLEDP	P03172|297|308	2	11	PEDSALLEDP	CNNPEPRED	0.563	9.8	DQA1*05:01/DQB1*02:01
AKPEDPSLL	sp|C9JRZ8|AK1BF_HUMAN	220	234	223	232	2	10	80	0.052	29.7	PEDPSLLEDP	P03172|297|308	2	11	PEDSALLEDP	CNNPEPRED	0.563	9.8	DQA1*05:01/DQB1*02:01
AKPEDPSLL	sp|O60218|AK1BA_HUMAN	220	234	223	232	2	10	80	0.035	30.2	PEDPSLLEDP	P03172|298|309	1	10	PEDSALLEDP	CNNPEPRED	0.563	9.8	DQA1*05:01/DQB1*02:01
AKPEDPSLL	sp|C9JRZ8|AK1BF_HUMAN	220	234	223	232	2	10	80	0.035	30.2	PEDPSLLEDP	P03172|298|309	1	10	PEDSALLEDP	CNNPEPRED	0.563	9.8	DQA1*05:01/DQB1*02:01
AKPEDPSLL	sp|P15121|ALDR_HUMAN	220	234	223	232	2	10	80	0.052	29.7	PEDPSLLEDP	P03172|297|308	2	11	PEDSALLEDP	CNNPEPRED	0.568	9.4	DQA1*05:01/DQB1*02:01
AKPEDPSLL	sp|P15121|ALDR_HUMAN	220	234	223	232	2	10	80	0.035	30.2	PEDPSLLEDP	P03172|298|309	1	10	PEDSALLEDP	CNNPEPRED	0.568	9.4	DQA1*05:01/DQB1*02:01
ANKEKQELQ	sp|Q92614|MY18A_HUMAN	1783	1797	1786	1795	4	12	80	0.075	29.7	ANKEKQELQE	P0A566|61|75	2	11	ANKQKQELDE	CNNPEPRED	0.601	4.69	DPA1*02:02/DPB1*05:01
ANSAVILQN	sp|Q9HDB8|ENK5_HUMAN	134	148	137	146	4	12	90	0.048	30.4	ANSAVILQNN	P0DTC1|4128|4142	6	15	ANSAVKLQNN	CNNPEPRED	0.734	2.82	DQA1*03:01/DQB1*03:02
ANSAVILQN	sp|P61570|ENK25_HUMAN	245	259	248	257	4	12	90	0.048	30.4	ANSAVILQNN	P0DTC1|4128|4142	6	15	ANSAVKLQNN	CNNPEPRED	0.734	2.82	DQA1*03:01/DQB1*03:02
ANSAVILQN	sp|Q9UKH3|ENK9_HUMAN	244	258	247	256	4	12	90	0.048	30.4	ANSAVILQNN	P0DTC1|4128|4142	6	15	ANSAVKLQNN	CNNPEPRED	0.734	2.82	DQA1*03:01/DQB1*03:02
ANSAVILQN	sp|Q902F9|EN113_HUMAN	245	259	248	257	4	12	90	0.048	30.4	ANSAVILQNN	P0DTC1|4128|4142	6	15	ANSAVKLQNN	CNNPEPRED	0.734	2.82	DQA1*03:01/DQB1*03:02
ANSAVILQN	sp|Q902F8|ENK8_HUMAN	245	259	248	257	4	12	90	0.048	30.4	ANSAVILQNN	P0DTC1|4128|4142	6	15	ANSAVKLQNN	CNNPEPRED	0.734	2.82	DQA1*03:01/DQB1*03:02
ANSAVILQN	sp|P63135|POK7_HUMAN	1005	1019	1008	1017	4	12	90	0.048	30.4	ANSAVILQNN	P0DTC1|4128|4142	6	15	ANSAVKLQNN	CNNPEPRED	0.734	2.82	DQA1*03:01/DQB1*03:02
ANSAVILQN	sp|P61567|ENK7_HUMAN	134	148	137	146	4	12	90	0.048	30.4	ANSAVILQNN	P0DTC1|4128|4142	6	15	ANSAVKLQNN	CNNPEPRED	0.734	2.82	DQA1*03:01/DQB1*03:02
ANSAVILQN	sp|P61566|ENK24_HUMAN	134	148	137	146	4	12	90	0.048	30.4	ANSAVILQNN	P0DTC1|4128|4142	6	15	ANSAVKLQNN	CNNPEPRED	0.734	2.82	DQA1*03:01/DQB1*03:02
ANSAVILQN	sp|O71037|ENK19_HUMAN	245	259	248	257	4	12	90	0.048	30.4	ANSAVILQNN	P0DTC1|4128|4142	6	15	ANSAVKLQNN	CNNPEPRED	0.734	2.82	DQA1*03:01/DQB1*03:02
ANSAVILQN	sp|Q69384|ENK6_HUMAN	245	259	248	257	4	12	90	0.048	30.4	ANSAVILQNN	P0DTC1|4128|4142	6	15	ANSAVKLQNN	CNNPEPRED	0.734	2.82	DQA1*03:01/DQB1*03:02
ANSVVILQN	sp|P61565|ENK21_HUMAN	245	259	247	257	3	11	81.8	0.062	30	ANSVVILQNNE	P0DTC1|4129|4143	5	15	ANSAVKLQNNE	CNNPEPRED	0.672	5.69	DQA1*01:02/DQB1*06:02
ANSVVILQN	sp|O42043|ENK18_HUMAN	135	149	137	147	3	11	81.8	0.062	30	ANSVVILQNNE	P0DTC1|4129|4143	5	15	ANSAVKLQNNE	CNNPEPRED	0.672	5.69	DQA1*01:02/DQB1*06:02
ANSVVILQN	sp|P61565|ENK21_HUMAN	245	259	247	257	3	11	81.8	0.075	29.7	ANSVVILQNNE	P0DTC1|4130|4144	4	14	ANSAVKLQNNE	CNNPEPRED	0.672	5.69	DQA1*01:02/DQB1*06:02
ANSVVILQN	sp|O42043|ENK18_HUMAN	135	149	137	147	3	11	81.8	0.075	29.7	ANSVVILQNNE	P0DTC1|4130|4144	4	14	ANSAVKLQNNE	CNNPEPRED	0.672	5.69	DQA1*01:02/DQB1*06:02
ANSVVILQN	sp|P61565|ENK21_HUMAN	245	259	247	257	3	11	81.8	0.074	29.8	ANSVVILQNNE	P0DTC1|4131|4145	3	13	ANSAVKLQNNE	CNNPEPRED	0.672	5.69	DQA1*01:02/DQB1*06:02
ANSVVILQN	sp|O42043|ENK18_HUMAN	135	149	137	147	3	11	81.8	0.074	29.8	ANSVVILQNNE	P0DTC1|4131|4145	3	13	ANSAVKLQNNE	CNNPEPRED	0.672	5.69	DQA1*01:02/DQB1*06:02
ANSVVILQN	sp|P61565|ENK21_HUMAN	245	259	247	257	3	11	81.8	0.063	30	ANSVVILQNNE	P0DTC1|4132|4146	2	12	ANSAVKLQNNE	CNNPEPRED	0.672	5.69	DQA1*01:02/DQB1*06:02
ANSVVILQN	sp|O42043|ENK18_HUMAN	135	149	137	147	3	11	81.8	0.063	30	ANSVVILQNNE	P0DTC1|4132|4146	2	12	ANSAVKLQNNE	CNNPEPRED	0.672	5.69	DQA1*01:02/DQB1*06:02
ANSVVILQN	sp|P61565|ENK21_HUMAN	245	259	247	257	3	11	81.8	0.064	30	ANSVVILQNNE	P0DTC1|4133|4147	1	11	ANSAVKLQNNE	CNNPEPRED	0.672	5.69	DQA1*01:02/DQB1*06:02
ANSVVILQN	sp|O42043|ENK18_HUMAN	135	149	137	147	3	11	81.8	0.064	30	ANSVVILQNNE	P0DTC1|4133|4147	1	11	ANSAVKLQNNE	CNNPEPRED	0.672	5.69	DQA1*01:02/DQB1*06:02
APADPGPAS	sp|Q7Z6G3|NECA2_HUMAN	43	57	46	54	7	15	88.9	0.093	30.3	APAAPADPG	P03172|331|350	2	10	APAAPANPG	CNNPEPRED	0.742	1.97	DQA1*05:05/DQB1*03:01
APADPGPAS	sp|Q7Z6G3|NECA2_HUMAN	43	57	46	54	7	15	88.9	0.039	30.1	APAAPADPG	P03172|331|342	2	10	APAAPANPG	CNNPEPRED	0.742	1.97	DQA1*05:05/DQB1*03:01
APADPGPAS	sp|Q7Z6G3|NECA2_HUMAN	43	57	46	54	7	15	88.9	0.059	29.5	APAAPADPG	P03172|332|343	1	9	APAAPANPG	CNNPEPRED	0.742	1.97	DQA1*05:05/DQB1*03:01
APGQPGTIL	sp|P51610|HCFC1_HUMAN	836	850	839	848	3	11	90	0.02	31.6	PGQPGTILRT	P0DTC1|2867|2881	1	10	PGLPGTILRT	CNNPEPRED	0.582	7.64	DQA1*05:05/DQB1*03:01
APGQPGTIL	sp|P51610|HCFC1_HUMAN	836	850	839	848	3	11	90	0.02	31.6	PGQPGTILRT	P0DTC1|2867|2881	1	10	PGLPGTILRT	CNNPEPRED	0.546	9.69	DQA1*05:05/DQB1*03:01
APPAPQAPP	sp|P48436|SOX9_HUMAN	348	362	351	359	5	13	88.9	0.084	30.4	QAPPAPQAP	P03204|741|760	11	19	QEPPAPQAP	CNNPEPRED	0.482	8.2	DPA1*01:03/DPB1*03:01
AQLEEANKE	sp|Q92614|MY18A_HUMAN	1781	1795	1784	1793	1	9	80	0.068	29.9	EEANKEKQEL	P0A566|56|70	5	14	EAANKQKQEL	CNNPEPRED	0.602	4.66	DPA1*02:02/DPB1*05:01
AQLEEANKE	sp|Q92614|MY18A_HUMAN	1781	1795	1784	1793	1	9	80	0.068	29.9	EEANKEKQEL	P0A566|56|70	5	14	EAANKQKQEL	CNNPEPRED	0.439	9.23	DPA1*02:01/DPB1*01:01
ARSVASSLR	sp|P37088|SCNNA_HUMAN	197	211	201	208	7	15	100	0.088	29.5	RRARSVAS	P0DTC2|678|692	5	12	RRARSVAS	CNNPEPRED	0.624	3.47	DPA1*01:03/DPB1*03:01
ARSVASSLR	sp|P37088|SCNNA_HUMAN	197	211	201	208	7	15	100	0.089	29.7	RRARSVAS	P0DTC2|677|691	6	13	RRARSVAS	CNNPEPRED	0.624	3.47	DPA1*01:03/DPB1*03:01
ARSVASSLR	sp|P37088|SCNNA_HUMAN	197	211	201	208	7	15	100	0.09	29.5	RRARSVAS	P0DTC2|680|694	3	10	RRARSVAS	CNNPEPRED	0.624	3.47	DPA1*01:03/DPB1*03:01
ARSVASSLR	sp|P37088|SCNNA_HUMAN	197	211	201	208	7	15	100	0.092	29.7	RRARSVAS	P0DTC2|675|689	8	15	RRARSVAS	CNNPEPRED	0.624	3.47	DPA1*01:03/DPB1*03:01
ARSVASSLR	sp|P37088|SCNNA_HUMAN	197	211	201	208	7	15	100	0.092	29.7	RRARSVAS	P0DTC2|676|690	7	14	RRARSVAS	CNNPEPRED	0.624	3.47	DPA1*01:03/DPB1*03:01
ASKPKKAAS	sp|P07305|H10_HUMAN	114	132	115	132	9	17	61.1	0.034	31.9	KKVATPKKASKPKKAASK	P0A5P6|166|185	2	19	KKAAPAKKAAPAKKAAAK	CNNPEPRED	0.79	3.61	DQA1*05:01/DQB1*03:01
ASSRASSRP	sp|P17302|CXA1_HUMAN	363	377	365	376	5	13	75	0.035	31.1	SRASSRASSRPR	P0DTC9|178|192	3	14	SQASSRSSSRSR	CNNPEPRED	0.581	4.44	DPA1*01:03/DPB1*03:01
ASSRASSRP	sp|P17302|CXA1_HUMAN	363	377	365	376	5	13	75	0.039	30.9	SRASSRASSRPR	P0DTC9|179|193	2	13	SQASSRSSSRSR	CNNPEPRED	0.581	4.44	DPA1*01:03/DPB1*03:01
ASSRASSRP	sp|P17302|CXA1_HUMAN	363	377	365	376	5	13	75	0.045	30.7	SRASSRASSRPR	P0DTC9|180|194	1	12	SQASSRSSSRSR	CNNPEPRED	0.581	4.44	DPA1*01:03/DPB1*03:01
ATAAAAAAA	sp|Q9BWF3|RBM4_HUMAN	280	294	283	291	5	13	100	0.087	29.8	AATAAAAAA	P71951|61|75	6	14	AATAAAAAA	CNNPEPRED	0.702	1.8	DPA1*01:03/DPB1*03:01
ATAAAAAAA	sp|Q9BWF3|RBM4_HUMAN	280	294	283	291	5	13	100	0.095	29.6	AATAAAAAA	P71951|66|80	1	9	AATAAAAAA	CNNPEPRED	0.702	1.8	DPA1*01:03/DPB1*03:01
ATAAAAAAA	sp|Q9BWF3|RBM4_HUMAN	280	294	283	291	5	13	100	0.087	29.8	AATAAAAAA	P71951|61|75	6	14	AATAAAAAA	CNNPEPRED	0.721	2.31	DQA1*05:05/DQB1*03:01
ATAAAAAAA	sp|Q9BWF3|RBM4_HUMAN	280	294	283	291	5	13	100	0.095	29.6	AATAAAAAA	P71951|66|80	1	9	AATAAAAAA	CNNPEPRED	0.721	2.31	DQA1*05:05/DQB1*03:01
ATAAAAAAA	sp|Q8TE49|OTU7A_HUMAN	673	687	676	684	5	13	100	0.087	29.8	AATAAAAAA	P71951|61|75	6	14	AATAAAAAA	CNNPEPRED	0.71	2.48	DQA1*05:05/DQB1*03:01
ATAAAAAAA	sp|Q8TE49|OTU7A_HUMAN	673	687	676	684	5	13	100	0.095	29.6	AATAAAAAA	P71951|66|80	1	9	AATAAAAAA	CNNPEPRED	0.71	2.48	DQA1*05:05/DQB1*03:01
ATAAAAAAA	sp|Q9BWF3|RBM4_HUMAN	280	294	283	291	5	13	100	0.087	29.8	AATAAAAAA	P71951|61|75	6	14	AATAAAAAA	CNNPEPRED	0.735	2.08	DQA1*05:05/DQB1*03:01
ATAAAAAAA	sp|Q9BWF3|RBM4_HUMAN	280	294	283	291	5	13	100	0.095	29.6	AATAAAAAA	P71951|66|80	1	9	AATAAAAAA	CNNPEPRED	0.735	2.08	DQA1*05:05/DQB1*03:01
ATAAAAAAA	sp|O43251|RFOX2_HUMAN	335	349	338	346	5	13	100	0.087	29.8	AATAAAAAA	P71951|61|75	6	14	AATAAAAAA	CNNPEPRED	0.7	2.75	DQA1*05:05/DQB1*03:01
ATAAAAAAA	sp|O43251|RFOX2_HUMAN	335	349	338	346	5	13	100	0.095	29.6	AATAAAAAA	P71951|66|80	1	9	AATAAAAAA	CNNPEPRED	0.7	2.75	DQA1*05:05/DQB1*03:01
ATAAAAAAA	sp|O43251|RFOX2_HUMAN	335	349	338	346	5	13	100	0.087	29.8	AATAAAAAA	P71951|61|75	6	14	AATAAAAAA	CNNPEPRED	0.716	1.62	DPA1*01:03/DPB1*03:01
ATAAAAAAA	sp|O43251|RFOX2_HUMAN	335	349	338	346	5	13	100	0.095	29.6	AATAAAAAA	P71951|66|80	1	9	AATAAAAAA	CNNPEPRED	0.716	1.62	DPA1*01:03/DPB1*03:01
ATAAAAAAA	sp|Q8TE49|OTU7A_HUMAN	673	687	676	684	5	13	100	0.087	29.8	AATAAAAAA	P71951|61|75	6	14	AATAAAAAA	NETMHCIIPAN_EL	0.274561	9.4	DRB1*09:01
ATAAAAAAA	sp|Q8TE49|OTU7A_HUMAN	673	687	676	684	5	13	100	0.095	29.6	AATAAAAAA	P71951|66|80	1	9	AATAAAAAA	NETMHCIIPAN_EL	0.274561	9.4	DRB1*09:01
ATAAAAAAE	sp|P06400|RB_HUMAN	7	21	10	18	5	13	100	0.087	29.8	AATAAAAAA	P71951|61|75	6	14	AATAAAAAA	CNNPEPRED	0.805	1.42	DQA1*03:01/DQB1*03:02
ATAAAAAAE	sp|P06400|RB_HUMAN	7	21	10	18	5	13	100	0.095	29.6	AATAAAAAA	P71951|66|80	1	9	AATAAAAAA	CNNPEPRED	0.805	1.42	DQA1*03:01/DQB1*03:02
ATAAAAAAE	sp|P06400|RB_HUMAN	7	21	10	18	5	13	100	0.087	29.8	AATAAAAAA	P71951|61|75	6	14	AATAAAAAA	CNNPEPRED	0.724	2.99	DQA1*03:01/DQB1*03:02
ATAAAAAAE	sp|P06400|RB_HUMAN	7	21	10	18	5	13	100	0.095	29.6	AATAAAAAA	P71951|66|80	1	9	AATAAAAAA	CNNPEPRED	0.724	2.99	DQA1*03:01/DQB1*03:02
ATAAAAAAV	sp|Q96T23|RSF1_HUMAN	1	15	2	10	2	10	100	0.061	30.3	ATAAAAAAV	P71951|61|75	7	15	ATAAAAAAV	CNNPEPRED	0.994	0.64	DQA1*05:01/DQB1*03:01
ATAAAAAAV	sp|Q96T23|RSF1_HUMAN	1	15	2	10	2	10	100	0.067	30.1	ATAAAAAAV	P71951|66|80	2	10	ATAAAAAAV	CNNPEPRED	0.994	0.64	DQA1*05:01/DQB1*03:01
ATAAAAAAV	sp|Q96T23|RSF1_HUMAN	1	15	2	10	2	10	100	0.061	30	ATAAAAAAV	P71951|67|81	1	9	ATAAAAAAV	CNNPEPRED	0.994	0.64	DQA1*05:01/DQB1*03:01
ATAAAAAAV	sp|Q96T23|RSF1_HUMAN	1	15	2	10	2	10	100	0.061	30.3	ATAAAAAAV	P71951|61|75	7	15	ATAAAAAAV	CNNPEPRED	0.905	1.4	DQA1*05:01/DQB1*03:01
ATAAAAAAV	sp|Q96T23|RSF1_HUMAN	1	15	2	10	2	10	100	0.067	30.1	ATAAAAAAV	P71951|66|80	2	10	ATAAAAAAV	CNNPEPRED	0.905	1.4	DQA1*05:01/DQB1*03:01
ATAAAAAAV	sp|Q96T23|RSF1_HUMAN	1	15	2	10	2	10	100	0.061	30	ATAAAAAAV	P71951|67|81	1	9	ATAAAAAAV	CNNPEPRED	0.905	1.4	DQA1*05:01/DQB1*03:01
ATAATAAAA	sp|O43251|RFOX2_HUMAN	335	349	338	346	2	10	100	0.087	29.8	AATAAAAAA	P71951|61|75	6	14	AATAAAAAA	CNNPEPRED	1.041	0.22	DQA1*01:02/DQB1*06:02
ATAATAAAA	sp|O43251|RFOX2_HUMAN	335	349	338	346	2	10	100	0.095	29.6	AATAAAAAA	P71951|66|80	1	9	AATAAAAAA	CNNPEPRED	1.041	0.22	DQA1*01:02/DQB1*06:02
ATAATAAAA	sp|O43251|RFOX2_HUMAN	335	349	338	346	2	10	100	0.087	29.8	AATAAAAAA	P71951|61|75	6	14	AATAAAAAA	CNNPEPRED	0.975	0.43	DQA1*01:02/DQB1*06:02
ATAATAAAA	sp|O43251|RFOX2_HUMAN	335	349	338	346	2	10	100	0.095	29.6	AATAAAAAA	P71951|66|80	1	9	AATAAAAAA	CNNPEPRED	0.975	0.43	DQA1*01:02/DQB1*06:02
ATPKKASKP	sp|P07305|H10_HUMAN	114	132	115	132	4	12	61.1	0.034	31.9	KKVATPKKASKPKKAASK	P0A5P6|166|185	2	19	KKAAPAKKAAPAKKAAAK	CNNPEPRED	0.514	7.66	DPA1*02:02/DPB1*05:01
ATPKKASKP	sp|P07305|H10_HUMAN	114	132	115	132	4	12	61.1	0.034	31.9	KKVATPKKASKPKKAASK	P0A5P6|166|185	2	19	KKAAPAKKAAPAKKAAAK	CNNPEPRED	0.726	5.57	DQA1*05:01/DQB1*03:01
AVILQNNEF	sp|Q9HDB8|ENK5_HUMAN	135	149	137	147	6	14	90.9	0.004	33.9	ANSAVILQNNE	P0DTC1|4129|4143	5	15	ANSAVKLQNNE	NETMHCIIPAN_EL	0.446485	2.6	DRB1*12:01
AVILQNNEF	sp|P61570|ENK25_HUMAN	246	260	248	258	6	14	90.9	0.004	33.9	ANSAVILQNNE	P0DTC1|4129|4143	5	15	ANSAVKLQNNE	NETMHCIIPAN_EL	0.446485	2.6	DRB1*12:01
AVILQNNEF	sp|Q9UKH3|ENK9_HUMAN	245	259	247	257	6	14	90.9	0.004	33.9	ANSAVILQNNE	P0DTC1|4129|4143	5	15	ANSAVKLQNNE	NETMHCIIPAN_EL	0.446485	2.6	DRB1*12:01
AVILQNNEF	sp|Q902F9|EN113_HUMAN	246	260	248	258	6	14	90.9	0.004	33.9	ANSAVILQNNE	P0DTC1|4129|4143	5	15	ANSAVKLQNNE	NETMHCIIPAN_EL	0.446485	2.6	DRB1*12:01
AVILQNNEF	sp|Q902F8|ENK8_HUMAN	246	260	248	258	6	14	90.9	0.004	33.9	ANSAVILQNNE	P0DTC1|4129|4143	5	15	ANSAVKLQNNE	NETMHCIIPAN_EL	0.446485	2.6	DRB1*12:01
AVILQNNEF	sp|P63135|POK7_HUMAN	1006	1020	1008	1018	6	14	90.9	0.004	33.9	ANSAVILQNNE	P0DTC1|4129|4143	5	15	ANSAVKLQNNE	NETMHCIIPAN_EL	0.446485	2.6	DRB1*12:01
AVILQNNEF	sp|P61567|ENK7_HUMAN	135	149	137	147	6	14	90.9	0.004	33.9	ANSAVILQNNE	P0DTC1|4129|4143	5	15	ANSAVKLQNNE	NETMHCIIPAN_EL	0.446485	2.6	DRB1*12:01
AVILQNNEF	sp|P61566|ENK24_HUMAN	135	149	137	147	6	14	90.9	0.004	33.9	ANSAVILQNNE	P0DTC1|4129|4143	5	15	ANSAVKLQNNE	NETMHCIIPAN_EL	0.446485	2.6	DRB1*12:01
AVILQNNEF	sp|O71037|ENK19_HUMAN	246	260	248	258	6	14	90.9	0.004	33.9	ANSAVILQNNE	P0DTC1|4129|4143	5	15	ANSAVKLQNNE	NETMHCIIPAN_EL	0.446485	2.6	DRB1*12:01
AVILQNNEF	sp|Q69384|ENK6_HUMAN	246	260	248	258	6	14	90.9	0.004	33.9	ANSAVILQNNE	P0DTC1|4129|4143	5	15	ANSAVKLQNNE	NETMHCIIPAN_EL	0.446485	2.6	DRB1*12:01
AVILQNNEF	sp|Q9HDB8|ENK5_HUMAN	135	149	137	147	6	14	90.9	0.005	33.6	ANSAVILQNNE	P0DTC1|4130|4144	4	14	ANSAVKLQNNE	NETMHCIIPAN_EL	0.446485	2.6	DRB1*12:01
AVILQNNEF	sp|P61570|ENK25_HUMAN	246	260	248	258	6	14	90.9	0.005	33.6	ANSAVILQNNE	P0DTC1|4130|4144	4	14	ANSAVKLQNNE	NETMHCIIPAN_EL	0.446485	2.6	DRB1*12:01
AVILQNNEF	sp|Q9UKH3|ENK9_HUMAN	245	259	247	257	6	14	90.9	0.005	33.6	ANSAVILQNNE	P0DTC1|4130|4144	4	14	ANSAVKLQNNE	NETMHCIIPAN_EL	0.446485	2.6	DRB1*12:01
AVILQNNEF	sp|Q902F9|EN113_HUMAN	246	260	248	258	6	14	90.9	0.005	33.6	ANSAVILQNNE	P0DTC1|4130|4144	4	14	ANSAVKLQNNE	NETMHCIIPAN_EL	0.446485	2.6	DRB1*12:01
AVILQNNEF	sp|Q902F8|ENK8_HUMAN	246	260	248	258	6	14	90.9	0.005	33.6	ANSAVILQNNE	P0DTC1|4130|4144	4	14	ANSAVKLQNNE	NETMHCIIPAN_EL	0.446485	2.6	DRB1*12:01
AVILQNNEF	sp|P63135|POK7_HUMAN	1006	1020	1008	1018	6	14	90.9	0.005	33.6	ANSAVILQNNE	P0DTC1|4130|4144	4	14	ANSAVKLQNNE	NETMHCIIPAN_EL	0.446485	2.6	DRB1*12:01
AVILQNNEF	sp|P61567|ENK7_HUMAN	135	149	137	147	6	14	90.9	0.005	33.6	ANSAVILQNNE	P0DTC1|4130|4144	4	14	ANSAVKLQNNE	NETMHCIIPAN_EL	0.446485	2.6	DRB1*12:01
AVILQNNEF	sp|P61566|ENK24_HUMAN	135	149	137	147	6	14	90.9	0.005	33.6	ANSAVILQNNE	P0DTC1|4130|4144	4	14	ANSAVKLQNNE	NETMHCIIPAN_EL	0.446485	2.6	DRB1*12:01
AVILQNNEF	sp|O71037|ENK19_HUMAN	246	260	248	258	6	14	90.9	0.005	33.6	ANSAVILQNNE	P0DTC1|4130|4144	4	14	ANSAVKLQNNE	NETMHCIIPAN_EL	0.446485	2.6	DRB1*12:01
AVILQNNEF	sp|Q69384|ENK6_HUMAN	246	260	248	258	6	14	90.9	0.005	33.6	ANSAVILQNNE	P0DTC1|4130|4144	4	14	ANSAVKLQNNE	NETMHCIIPAN_EL	0.446485	2.6	DRB1*12:01
AVILQNNEF	sp|Q9HDB8|ENK5_HUMAN	135	149	137	147	6	14	90.9	0.005	33.6	ANSAVILQNNE	P0DTC1|4131|4145	3	13	ANSAVKLQNNE	NETMHCIIPAN_EL	0.446485	2.6	DRB1*12:01
AVILQNNEF	sp|P61570|ENK25_HUMAN	246	260	248	258	6	14	90.9	0.005	33.6	ANSAVILQNNE	P0DTC1|4131|4145	3	13	ANSAVKLQNNE	NETMHCIIPAN_EL	0.446485	2.6	DRB1*12:01
AVILQNNEF	sp|Q9UKH3|ENK9_HUMAN	245	259	247	257	6	14	90.9	0.005	33.6	ANSAVILQNNE	P0DTC1|4131|4145	3	13	ANSAVKLQNNE	NETMHCIIPAN_EL	0.446485	2.6	DRB1*12:01
AVILQNNEF	sp|Q902F9|EN113_HUMAN	246	260	248	258	6	14	90.9	0.005	33.6	ANSAVILQNNE	P0DTC1|4131|4145	3	13	ANSAVKLQNNE	NETMHCIIPAN_EL	0.446485	2.6	DRB1*12:01
AVILQNNEF	sp|Q902F8|ENK8_HUMAN	246	260	248	258	6	14	90.9	0.005	33.6	ANSAVILQNNE	P0DTC1|4131|4145	3	13	ANSAVKLQNNE	NETMHCIIPAN_EL	0.446485	2.6	DRB1*12:01
AVILQNNEF	sp|P63135|POK7_HUMAN	1006	1020	1008	1018	6	14	90.9	0.005	33.6	ANSAVILQNNE	P0DTC1|4131|4145	3	13	ANSAVKLQNNE	NETMHCIIPAN_EL	0.446485	2.6	DRB1*12:01
AVILQNNEF	sp|P61567|ENK7_HUMAN	135	149	137	147	6	14	90.9	0.005	33.6	ANSAVILQNNE	P0DTC1|4131|4145	3	13	ANSAVKLQNNE	NETMHCIIPAN_EL	0.446485	2.6	DRB1*12:01
AVILQNNEF	sp|P61566|ENK24_HUMAN	135	149	137	147	6	14	90.9	0.005	33.6	ANSAVILQNNE	P0DTC1|4131|4145	3	13	ANSAVKLQNNE	NETMHCIIPAN_EL	0.446485	2.6	DRB1*12:01
AVILQNNEF	sp|O71037|ENK19_HUMAN	246	260	248	258	6	14	90.9	0.005	33.6	ANSAVILQNNE	P0DTC1|4131|4145	3	13	ANSAVKLQNNE	NETMHCIIPAN_EL	0.446485	2.6	DRB1*12:01
AVILQNNEF	sp|Q69384|ENK6_HUMAN	246	260	248	258	6	14	90.9	0.005	33.6	ANSAVILQNNE	P0DTC1|4131|4145	3	13	ANSAVKLQNNE	NETMHCIIPAN_EL	0.446485	2.6	DRB1*12:01
AVILQNNEF	sp|Q9HDB8|ENK5_HUMAN	135	149	137	147	6	14	90.9	0.004	33.9	ANSAVILQNNE	P0DTC1|4132|4146	2	12	ANSAVKLQNNE	NETMHCIIPAN_EL	0.446485	2.6	DRB1*12:01
AVILQNNEF	sp|P61570|ENK25_HUMAN	246	260	248	258	6	14	90.9	0.004	33.9	ANSAVILQNNE	P0DTC1|4132|4146	2	12	ANSAVKLQNNE	NETMHCIIPAN_EL	0.446485	2.6	DRB1*12:01
AVILQNNEF	sp|Q9UKH3|ENK9_HUMAN	245	259	247	257	6	14	90.9	0.004	33.9	ANSAVILQNNE	P0DTC1|4132|4146	2	12	ANSAVKLQNNE	NETMHCIIPAN_EL	0.446485	2.6	DRB1*12:01
AVILQNNEF	sp|Q902F9|EN113_HUMAN	246	260	248	258	6	14	90.9	0.004	33.9	ANSAVILQNNE	P0DTC1|4132|4146	2	12	ANSAVKLQNNE	NETMHCIIPAN_EL	0.446485	2.6	DRB1*12:01
AVILQNNEF	sp|Q902F8|ENK8_HUMAN	246	260	248	258	6	14	90.9	0.004	33.9	ANSAVILQNNE	P0DTC1|4132|4146	2	12	ANSAVKLQNNE	NETMHCIIPAN_EL	0.446485	2.6	DRB1*12:01
AVILQNNEF	sp|P63135|POK7_HUMAN	1006	1020	1008	1018	6	14	90.9	0.004	33.9	ANSAVILQNNE	P0DTC1|4132|4146	2	12	ANSAVKLQNNE	NETMHCIIPAN_EL	0.446485	2.6	DRB1*12:01
AVILQNNEF	sp|P61567|ENK7_HUMAN	135	149	137	147	6	14	90.9	0.004	33.9	ANSAVILQNNE	P0DTC1|4132|4146	2	12	ANSAVKLQNNE	NETMHCIIPAN_EL	0.446485	2.6	DRB1*12:01
AVILQNNEF	sp|P61566|ENK24_HUMAN	135	149	137	147	6	14	90.9	0.004	33.9	ANSAVILQNNE	P0DTC1|4132|4146	2	12	ANSAVKLQNNE	NETMHCIIPAN_EL	0.446485	2.6	DRB1*12:01
AVILQNNEF	sp|O71037|ENK19_HUMAN	246	260	248	258	6	14	90.9	0.004	33.9	ANSAVILQNNE	P0DTC1|4132|4146	2	12	ANSAVKLQNNE	NETMHCIIPAN_EL	0.446485	2.6	DRB1*12:01
AVILQNNEF	sp|Q69384|ENK6_HUMAN	246	260	248	258	6	14	90.9	0.004	33.9	ANSAVILQNNE	P0DTC1|4132|4146	2	12	ANSAVKLQNNE	NETMHCIIPAN_EL	0.446485	2.6	DRB1*12:01
AVILQNNEF	sp|Q9HDB8|ENK5_HUMAN	135	149	137	147	6	14	90.9	0.004	33.8	ANSAVILQNNE	P0DTC1|4133|4147	1	11	ANSAVKLQNNE	NETMHCIIPAN_EL	0.446485	2.6	DRB1*12:01
AVILQNNEF	sp|P61570|ENK25_HUMAN	246	260	248	258	6	14	90.9	0.004	33.8	ANSAVILQNNE	P0DTC1|4133|4147	1	11	ANSAVKLQNNE	NETMHCIIPAN_EL	0.446485	2.6	DRB1*12:01
AVILQNNEF	sp|Q9UKH3|ENK9_HUMAN	245	259	247	257	6	14	90.9	0.004	33.8	ANSAVILQNNE	P0DTC1|4133|4147	1	11	ANSAVKLQNNE	NETMHCIIPAN_EL	0.446485	2.6	DRB1*12:01
AVILQNNEF	sp|Q902F9|EN113_HUMAN	246	260	248	258	6	14	90.9	0.004	33.8	ANSAVILQNNE	P0DTC1|4133|4147	1	11	ANSAVKLQNNE	NETMHCIIPAN_EL	0.446485	2.6	DRB1*12:01
AVILQNNEF	sp|Q902F8|ENK8_HUMAN	246	260	248	258	6	14	90.9	0.004	33.8	ANSAVILQNNE	P0DTC1|4133|4147	1	11	ANSAVKLQNNE	NETMHCIIPAN_EL	0.446485	2.6	DRB1*12:01
AVILQNNEF	sp|P63135|POK7_HUMAN	1006	1020	1008	1018	6	14	90.9	0.004	33.8	ANSAVILQNNE	P0DTC1|4133|4147	1	11	ANSAVKLQNNE	NETMHCIIPAN_EL	0.446485	2.6	DRB1*12:01
AVILQNNEF	sp|P61567|ENK7_HUMAN	135	149	137	147	6	14	90.9	0.004	33.8	ANSAVILQNNE	P0DTC1|4133|4147	1	11	ANSAVKLQNNE	NETMHCIIPAN_EL	0.446485	2.6	DRB1*12:01
AVILQNNEF	sp|P61566|ENK24_HUMAN	135	149	137	147	6	14	90.9	0.004	33.8	ANSAVILQNNE	P0DTC1|4133|4147	1	11	ANSAVKLQNNE	NETMHCIIPAN_EL	0.446485	2.6	DRB1*12:01
AVILQNNEF	sp|O71037|ENK19_HUMAN	246	260	248	258	6	14	90.9	0.004	33.8	ANSAVILQNNE	P0DTC1|4133|4147	1	11	ANSAVKLQNNE	NETMHCIIPAN_EL	0.446485	2.6	DRB1*12:01
AVILQNNEF	sp|Q69384|ENK6_HUMAN	246	260	248	258	6	14	90.9	0.004	33.8	ANSAVILQNNE	P0DTC1|4133|4147	1	11	ANSAVKLQNNE	NETMHCIIPAN_EL	0.446485	2.6	DRB1*12:01
AVILQNNEF	sp|Q9HDB8|ENK5_HUMAN	135	149	138	147	6	14	90	0.033	30.9	NSAVILQNNE	P0DTC1|4134|4148	1	10	NSAVKLQNNE	NETMHCIIPAN_EL	0.446485	2.6	DRB1*12:01
AVILQNNEF	sp|P61570|ENK25_HUMAN	246	260	249	258	6	14	90	0.033	30.9	NSAVILQNNE	P0DTC1|4134|4148	1	10	NSAVKLQNNE	NETMHCIIPAN_EL	0.446485	2.6	DRB1*12:01
AVILQNNEF	sp|Q9UKH3|ENK9_HUMAN	245	259	248	257	6	14	90	0.033	30.9	NSAVILQNNE	P0DTC1|4134|4148	1	10	NSAVKLQNNE	NETMHCIIPAN_EL	0.446485	2.6	DRB1*12:01
AVILQNNEF	sp|Q902F9|EN113_HUMAN	246	260	249	258	6	14	90	0.033	30.9	NSAVILQNNE	P0DTC1|4134|4148	1	10	NSAVKLQNNE	NETMHCIIPAN_EL	0.446485	2.6	DRB1*12:01
AVILQNNEF	sp|Q902F8|ENK8_HUMAN	246	260	249	258	6	14	90	0.033	30.9	NSAVILQNNE	P0DTC1|4134|4148	1	10	NSAVKLQNNE	NETMHCIIPAN_EL	0.446485	2.6	DRB1*12:01
AVILQNNEF	sp|P63135|POK7_HUMAN	1006	1020	1009	1018	6	14	90	0.033	30.9	NSAVILQNNE	P0DTC1|4134|4148	1	10	NSAVKLQNNE	NETMHCIIPAN_EL	0.446485	2.6	DRB1*12:01
AVILQNNEF	sp|P61567|ENK7_HUMAN	135	149	138	147	6	14	90	0.033	30.9	NSAVILQNNE	P0DTC1|4134|4148	1	10	NSAVKLQNNE	NETMHCIIPAN_EL	0.446485	2.6	DRB1*12:01
AVILQNNEF	sp|P61566|ENK24_HUMAN	135	149	138	147	6	14	90	0.033	30.9	NSAVILQNNE	P0DTC1|4134|4148	1	10	NSAVKLQNNE	NETMHCIIPAN_EL	0.446485	2.6	DRB1*12:01
AVILQNNEF	sp|O71037|ENK19_HUMAN	246	260	249	258	6	14	90	0.033	30.9	NSAVILQNNE	P0DTC1|4134|4148	1	10	NSAVKLQNNE	NETMHCIIPAN_EL	0.446485	2.6	DRB1*12:01
AVILQNNEF	sp|Q69384|ENK6_HUMAN	246	260	249	258	6	14	90	0.033	30.9	NSAVILQNNE	P0DTC1|4134|4148	1	10	NSAVKLQNNE	NETMHCIIPAN_EL	0.446485	2.6	DRB1*12:01
AVILQNNEF	sp|Q9HDB8|ENK5_HUMAN	135	149	137	147	6	14	90.9	0.004	33.9	ANSAVILQNNE	P0DTC1|4129|4143	5	15	ANSAVKLQNNE	NETMHCIIPAN_EL	0.334797	4.8	DRB1*12:01
AVILQNNEF	sp|P61570|ENK25_HUMAN	246	260	248	258	6	14	90.9	0.004	33.9	ANSAVILQNNE	P0DTC1|4129|4143	5	15	ANSAVKLQNNE	NETMHCIIPAN_EL	0.334797	4.8	DRB1*12:01
AVILQNNEF	sp|Q9UKH3|ENK9_HUMAN	245	259	247	257	6	14	90.9	0.004	33.9	ANSAVILQNNE	P0DTC1|4129|4143	5	15	ANSAVKLQNNE	NETMHCIIPAN_EL	0.334797	4.8	DRB1*12:01
AVILQNNEF	sp|Q902F9|EN113_HUMAN	246	260	248	258	6	14	90.9	0.004	33.9	ANSAVILQNNE	P0DTC1|4129|4143	5	15	ANSAVKLQNNE	NETMHCIIPAN_EL	0.334797	4.8	DRB1*12:01
AVILQNNEF	sp|Q902F8|ENK8_HUMAN	246	260	248	258	6	14	90.9	0.004	33.9	ANSAVILQNNE	P0DTC1|4129|4143	5	15	ANSAVKLQNNE	NETMHCIIPAN_EL	0.334797	4.8	DRB1*12:01
AVILQNNEF	sp|P63135|POK7_HUMAN	1006	1020	1008	1018	6	14	90.9	0.004	33.9	ANSAVILQNNE	P0DTC1|4129|4143	5	15	ANSAVKLQNNE	NETMHCIIPAN_EL	0.334797	4.8	DRB1*12:01
AVILQNNEF	sp|P61567|ENK7_HUMAN	135	149	137	147	6	14	90.9	0.004	33.9	ANSAVILQNNE	P0DTC1|4129|4143	5	15	ANSAVKLQNNE	NETMHCIIPAN_EL	0.334797	4.8	DRB1*12:01
AVILQNNEF	sp|P61566|ENK24_HUMAN	135	149	137	147	6	14	90.9	0.004	33.9	ANSAVILQNNE	P0DTC1|4129|4143	5	15	ANSAVKLQNNE	NETMHCIIPAN_EL	0.334797	4.8	DRB1*12:01
AVILQNNEF	sp|O71037|ENK19_HUMAN	246	260	248	258	6	14	90.9	0.004	33.9	ANSAVILQNNE	P0DTC1|4129|4143	5	15	ANSAVKLQNNE	NETMHCIIPAN_EL	0.334797	4.8	DRB1*12:01
AVILQNNEF	sp|Q69384|ENK6_HUMAN	246	260	248	258	6	14	90.9	0.004	33.9	ANSAVILQNNE	P0DTC1|4129|4143	5	15	ANSAVKLQNNE	NETMHCIIPAN_EL	0.334797	4.8	DRB1*12:01
AVILQNNEF	sp|Q9HDB8|ENK5_HUMAN	135	149	137	147	6	14	90.9	0.005	33.6	ANSAVILQNNE	P0DTC1|4130|4144	4	14	ANSAVKLQNNE	NETMHCIIPAN_EL	0.334797	4.8	DRB1*12:01
AVILQNNEF	sp|P61570|ENK25_HUMAN	246	260	248	258	6	14	90.9	0.005	33.6	ANSAVILQNNE	P0DTC1|4130|4144	4	14	ANSAVKLQNNE	NETMHCIIPAN_EL	0.334797	4.8	DRB1*12:01
AVILQNNEF	sp|Q9UKH3|ENK9_HUMAN	245	259	247	257	6	14	90.9	0.005	33.6	ANSAVILQNNE	P0DTC1|4130|4144	4	14	ANSAVKLQNNE	NETMHCIIPAN_EL	0.334797	4.8	DRB1*12:01
AVILQNNEF	sp|Q902F9|EN113_HUMAN	246	260	248	258	6	14	90.9	0.005	33.6	ANSAVILQNNE	P0DTC1|4130|4144	4	14	ANSAVKLQNNE	NETMHCIIPAN_EL	0.334797	4.8	DRB1*12:01
AVILQNNEF	sp|Q902F8|ENK8_HUMAN	246	260	248	258	6	14	90.9	0.005	33.6	ANSAVILQNNE	P0DTC1|4130|4144	4	14	ANSAVKLQNNE	NETMHCIIPAN_EL	0.334797	4.8	DRB1*12:01
AVILQNNEF	sp|P63135|POK7_HUMAN	1006	1020	1008	1018	6	14	90.9	0.005	33.6	ANSAVILQNNE	P0DTC1|4130|4144	4	14	ANSAVKLQNNE	NETMHCIIPAN_EL	0.334797	4.8	DRB1*12:01
AVILQNNEF	sp|P61567|ENK7_HUMAN	135	149	137	147	6	14	90.9	0.005	33.6	ANSAVILQNNE	P0DTC1|4130|4144	4	14	ANSAVKLQNNE	NETMHCIIPAN_EL	0.334797	4.8	DRB1*12:01
AVILQNNEF	sp|P61566|ENK24_HUMAN	135	149	137	147	6	14	90.9	0.005	33.6	ANSAVILQNNE	P0DTC1|4130|4144	4	14	ANSAVKLQNNE	NETMHCIIPAN_EL	0.334797	4.8	DRB1*12:01
AVILQNNEF	sp|O71037|ENK19_HUMAN	246	260	248	258	6	14	90.9	0.005	33.6	ANSAVILQNNE	P0DTC1|4130|4144	4	14	ANSAVKLQNNE	NETMHCIIPAN_EL	0.334797	4.8	DRB1*12:01
AVILQNNEF	sp|Q69384|ENK6_HUMAN	246	260	248	258	6	14	90.9	0.005	33.6	ANSAVILQNNE	P0DTC1|4130|4144	4	14	ANSAVKLQNNE	NETMHCIIPAN_EL	0.334797	4.8	DRB1*12:01
AVILQNNEF	sp|Q9HDB8|ENK5_HUMAN	135	149	137	147	6	14	90.9	0.005	33.6	ANSAVILQNNE	P0DTC1|4131|4145	3	13	ANSAVKLQNNE	NETMHCIIPAN_EL	0.334797	4.8	DRB1*12:01
AVILQNNEF	sp|P61570|ENK25_HUMAN	246	260	248	258	6	14	90.9	0.005	33.6	ANSAVILQNNE	P0DTC1|4131|4145	3	13	ANSAVKLQNNE	NETMHCIIPAN_EL	0.334797	4.8	DRB1*12:01
AVILQNNEF	sp|Q9UKH3|ENK9_HUMAN	245	259	247	257	6	14	90.9	0.005	33.6	ANSAVILQNNE	P0DTC1|4131|4145	3	13	ANSAVKLQNNE	NETMHCIIPAN_EL	0.334797	4.8	DRB1*12:01
AVILQNNEF	sp|Q902F9|EN113_HUMAN	246	260	248	258	6	14	90.9	0.005	33.6	ANSAVILQNNE	P0DTC1|4131|4145	3	13	ANSAVKLQNNE	NETMHCIIPAN_EL	0.334797	4.8	DRB1*12:01
AVILQNNEF	sp|Q902F8|ENK8_HUMAN	246	260	248	258	6	14	90.9	0.005	33.6	ANSAVILQNNE	P0DTC1|4131|4145	3	13	ANSAVKLQNNE	NETMHCIIPAN_EL	0.334797	4.8	DRB1*12:01
AVILQNNEF	sp|P63135|POK7_HUMAN	1006	1020	1008	1018	6	14	90.9	0.005	33.6	ANSAVILQNNE	P0DTC1|4131|4145	3	13	ANSAVKLQNNE	NETMHCIIPAN_EL	0.334797	4.8	DRB1*12:01
AVILQNNEF	sp|P61567|ENK7_HUMAN	135	149	137	147	6	14	90.9	0.005	33.6	ANSAVILQNNE	P0DTC1|4131|4145	3	13	ANSAVKLQNNE	NETMHCIIPAN_EL	0.334797	4.8	DRB1*12:01
AVILQNNEF	sp|P61566|ENK24_HUMAN	135	149	137	147	6	14	90.9	0.005	33.6	ANSAVILQNNE	P0DTC1|4131|4145	3	13	ANSAVKLQNNE	NETMHCIIPAN_EL	0.334797	4.8	DRB1*12:01
AVILQNNEF	sp|O71037|ENK19_HUMAN	246	260	248	258	6	14	90.9	0.005	33.6	ANSAVILQNNE	P0DTC1|4131|4145	3	13	ANSAVKLQNNE	NETMHCIIPAN_EL	0.334797	4.8	DRB1*12:01
AVILQNNEF	sp|Q69384|ENK6_HUMAN	246	260	248	258	6	14	90.9	0.005	33.6	ANSAVILQNNE	P0DTC1|4131|4145	3	13	ANSAVKLQNNE	NETMHCIIPAN_EL	0.334797	4.8	DRB1*12:01
AVILQNNEF	sp|Q9HDB8|ENK5_HUMAN	135	149	137	147	6	14	90.9	0.004	33.9	ANSAVILQNNE	P0DTC1|4132|4146	2	12	ANSAVKLQNNE	NETMHCIIPAN_EL	0.334797	4.8	DRB1*12:01
AVILQNNEF	sp|P61570|ENK25_HUMAN	246	260	248	258	6	14	90.9	0.004	33.9	ANSAVILQNNE	P0DTC1|4132|4146	2	12	ANSAVKLQNNE	NETMHCIIPAN_EL	0.334797	4.8	DRB1*12:01
AVILQNNEF	sp|Q9UKH3|ENK9_HUMAN	245	259	247	257	6	14	90.9	0.004	33.9	ANSAVILQNNE	P0DTC1|4132|4146	2	12	ANSAVKLQNNE	NETMHCIIPAN_EL	0.334797	4.8	DRB1*12:01
AVILQNNEF	sp|Q902F9|EN113_HUMAN	246	260	248	258	6	14	90.9	0.004	33.9	ANSAVILQNNE	P0DTC1|4132|4146	2	12	ANSAVKLQNNE	NETMHCIIPAN_EL	0.334797	4.8	DRB1*12:01
AVILQNNEF	sp|Q902F8|ENK8_HUMAN	246	260	248	258	6	14	90.9	0.004	33.9	ANSAVILQNNE	P0DTC1|4132|4146	2	12	ANSAVKLQNNE	NETMHCIIPAN_EL	0.334797	4.8	DRB1*12:01
AVILQNNEF	sp|P63135|POK7_HUMAN	1006	1020	1008	1018	6	14	90.9	0.004	33.9	ANSAVILQNNE	P0DTC1|4132|4146	2	12	ANSAVKLQNNE	NETMHCIIPAN_EL	0.334797	4.8	DRB1*12:01
AVILQNNEF	sp|P61567|ENK7_HUMAN	135	149	137	147	6	14	90.9	0.004	33.9	ANSAVILQNNE	P0DTC1|4132|4146	2	12	ANSAVKLQNNE	NETMHCIIPAN_EL	0.334797	4.8	DRB1*12:01
AVILQNNEF	sp|P61566|ENK24_HUMAN	135	149	137	147	6	14	90.9	0.004	33.9	ANSAVILQNNE	P0DTC1|4132|4146	2	12	ANSAVKLQNNE	NETMHCIIPAN_EL	0.334797	4.8	DRB1*12:01
AVILQNNEF	sp|O71037|ENK19_HUMAN	246	260	248	258	6	14	90.9	0.004	33.9	ANSAVILQNNE	P0DTC1|4132|4146	2	12	ANSAVKLQNNE	NETMHCIIPAN_EL	0.334797	4.8	DRB1*12:01
AVILQNNEF	sp|Q69384|ENK6_HUMAN	246	260	248	258	6	14	90.9	0.004	33.9	ANSAVILQNNE	P0DTC1|4132|4146	2	12	ANSAVKLQNNE	NETMHCIIPAN_EL	0.334797	4.8	DRB1*12:01
AVILQNNEF	sp|Q9HDB8|ENK5_HUMAN	135	149	137	147	6	14	90.9	0.004	33.8	ANSAVILQNNE	P0DTC1|4133|4147	1	11	ANSAVKLQNNE	NETMHCIIPAN_EL	0.334797	4.8	DRB1*12:01
AVILQNNEF	sp|P61570|ENK25_HUMAN	246	260	248	258	6	14	90.9	0.004	33.8	ANSAVILQNNE	P0DTC1|4133|4147	1	11	ANSAVKLQNNE	NETMHCIIPAN_EL	0.334797	4.8	DRB1*12:01
AVILQNNEF	sp|Q9UKH3|ENK9_HUMAN	245	259	247	257	6	14	90.9	0.004	33.8	ANSAVILQNNE	P0DTC1|4133|4147	1	11	ANSAVKLQNNE	NETMHCIIPAN_EL	0.334797	4.8	DRB1*12:01
AVILQNNEF	sp|Q902F9|EN113_HUMAN	246	260	248	258	6	14	90.9	0.004	33.8	ANSAVILQNNE	P0DTC1|4133|4147	1	11	ANSAVKLQNNE	NETMHCIIPAN_EL	0.334797	4.8	DRB1*12:01
AVILQNNEF	sp|Q902F8|ENK8_HUMAN	246	260	248	258	6	14	90.9	0.004	33.8	ANSAVILQNNE	P0DTC1|4133|4147	1	11	ANSAVKLQNNE	NETMHCIIPAN_EL	0.334797	4.8	DRB1*12:01
AVILQNNEF	sp|P63135|POK7_HUMAN	1006	1020	1008	1018	6	14	90.9	0.004	33.8	ANSAVILQNNE	P0DTC1|4133|4147	1	11	ANSAVKLQNNE	NETMHCIIPAN_EL	0.334797	4.8	DRB1*12:01
AVILQNNEF	sp|P61567|ENK7_HUMAN	135	149	137	147	6	14	90.9	0.004	33.8	ANSAVILQNNE	P0DTC1|4133|4147	1	11	ANSAVKLQNNE	NETMHCIIPAN_EL	0.334797	4.8	DRB1*12:01
AVILQNNEF	sp|P61566|ENK24_HUMAN	135	149	137	147	6	14	90.9	0.004	33.8	ANSAVILQNNE	P0DTC1|4133|4147	1	11	ANSAVKLQNNE	NETMHCIIPAN_EL	0.334797	4.8	DRB1*12:01
AVILQNNEF	sp|O71037|ENK19_HUMAN	246	260	248	258	6	14	90.9	0.004	33.8	ANSAVILQNNE	P0DTC1|4133|4147	1	11	ANSAVKLQNNE	NETMHCIIPAN_EL	0.334797	4.8	DRB1*12:01
AVILQNNEF	sp|Q69384|ENK6_HUMAN	246	260	248	258	6	14	90.9	0.004	33.8	ANSAVILQNNE	P0DTC1|4133|4147	1	11	ANSAVKLQNNE	NETMHCIIPAN_EL	0.334797	4.8	DRB1*12:01
AVILQNNEF	sp|Q9HDB8|ENK5_HUMAN	135	149	138	147	6	14	90	0.033	30.9	NSAVILQNNE	P0DTC1|4134|4148	1	10	NSAVKLQNNE	NETMHCIIPAN_EL	0.334797	4.8	DRB1*12:01
AVILQNNEF	sp|P61570|ENK25_HUMAN	246	260	249	258	6	14	90	0.033	30.9	NSAVILQNNE	P0DTC1|4134|4148	1	10	NSAVKLQNNE	NETMHCIIPAN_EL	0.334797	4.8	DRB1*12:01
AVILQNNEF	sp|Q9UKH3|ENK9_HUMAN	245	259	248	257	6	14	90	0.033	30.9	NSAVILQNNE	P0DTC1|4134|4148	1	10	NSAVKLQNNE	NETMHCIIPAN_EL	0.334797	4.8	DRB1*12:01
AVILQNNEF	sp|Q902F9|EN113_HUMAN	246	260	249	258	6	14	90	0.033	30.9	NSAVILQNNE	P0DTC1|4134|4148	1	10	NSAVKLQNNE	NETMHCIIPAN_EL	0.334797	4.8	DRB1*12:01
AVILQNNEF	sp|Q902F8|ENK8_HUMAN	246	260	249	258	6	14	90	0.033	30.9	NSAVILQNNE	P0DTC1|4134|4148	1	10	NSAVKLQNNE	NETMHCIIPAN_EL	0.334797	4.8	DRB1*12:01
AVILQNNEF	sp|P63135|POK7_HUMAN	1006	1020	1009	1018	6	14	90	0.033	30.9	NSAVILQNNE	P0DTC1|4134|4148	1	10	NSAVKLQNNE	NETMHCIIPAN_EL	0.334797	4.8	DRB1*12:01
AVILQNNEF	sp|P61567|ENK7_HUMAN	135	149	138	147	6	14	90	0.033	30.9	NSAVILQNNE	P0DTC1|4134|4148	1	10	NSAVKLQNNE	NETMHCIIPAN_EL	0.334797	4.8	DRB1*12:01
AVILQNNEF	sp|P61566|ENK24_HUMAN	135	149	138	147	6	14	90	0.033	30.9	NSAVILQNNE	P0DTC1|4134|4148	1	10	NSAVKLQNNE	NETMHCIIPAN_EL	0.334797	4.8	DRB1*12:01
AVILQNNEF	sp|O71037|ENK19_HUMAN	246	260	249	258	6	14	90	0.033	30.9	NSAVILQNNE	P0DTC1|4134|4148	1	10	NSAVKLQNNE	NETMHCIIPAN_EL	0.334797	4.8	DRB1*12:01
AVILQNNEF	sp|Q69384|ENK6_HUMAN	246	260	249	258	6	14	90	0.033	30.9	NSAVILQNNE	P0DTC1|4134|4148	1	10	NSAVKLQNNE	NETMHCIIPAN_EL	0.334797	4.8	DRB1*12:01
AVILQNNEF	sp|Q9HDB8|ENK5_HUMAN	134	148	137	146	7	15	90	0.048	30.4	ANSAVILQNN	P0DTC1|4128|4142	6	15	ANSAVKLQNN	NETMHCIIPAN_EL	0.334797	4.8	DRB1*12:01
AVILQNNEF	sp|P61570|ENK25_HUMAN	245	259	248	257	7	15	90	0.048	30.4	ANSAVILQNN	P0DTC1|4128|4142	6	15	ANSAVKLQNN	NETMHCIIPAN_EL	0.334797	4.8	DRB1*12:01
AVILQNNEF	sp|Q9UKH3|ENK9_HUMAN	244	258	247	256	7	15	90	0.048	30.4	ANSAVILQNN	P0DTC1|4128|4142	6	15	ANSAVKLQNN	NETMHCIIPAN_EL	0.334797	4.8	DRB1*12:01
AVILQNNEF	sp|Q902F9|EN113_HUMAN	245	259	248	257	7	15	90	0.048	30.4	ANSAVILQNN	P0DTC1|4128|4142	6	15	ANSAVKLQNN	NETMHCIIPAN_EL	0.334797	4.8	DRB1*12:01
AVILQNNEF	sp|Q902F8|ENK8_HUMAN	245	259	248	257	7	15	90	0.048	30.4	ANSAVILQNN	P0DTC1|4128|4142	6	15	ANSAVKLQNN	NETMHCIIPAN_EL	0.334797	4.8	DRB1*12:01
AVILQNNEF	sp|P63135|POK7_HUMAN	1005	1019	1008	1017	7	15	90	0.048	30.4	ANSAVILQNN	P0DTC1|4128|4142	6	15	ANSAVKLQNN	NETMHCIIPAN_EL	0.334797	4.8	DRB1*12:01
AVILQNNEF	sp|P61567|ENK7_HUMAN	134	148	137	146	7	15	90	0.048	30.4	ANSAVILQNN	P0DTC1|4128|4142	6	15	ANSAVKLQNN	NETMHCIIPAN_EL	0.334797	4.8	DRB1*12:01
AVILQNNEF	sp|P61566|ENK24_HUMAN	134	148	137	146	7	15	90	0.048	30.4	ANSAVILQNN	P0DTC1|4128|4142	6	15	ANSAVKLQNN	NETMHCIIPAN_EL	0.334797	4.8	DRB1*12:01
AVILQNNEF	sp|O71037|ENK19_HUMAN	245	259	248	257	7	15	90	0.048	30.4	ANSAVILQNN	P0DTC1|4128|4142	6	15	ANSAVKLQNN	NETMHCIIPAN_EL	0.334797	4.8	DRB1*12:01
AVILQNNEF	sp|Q69384|ENK6_HUMAN	245	259	248	257	7	15	90	0.048	30.4	ANSAVILQNN	P0DTC1|4128|4142	6	15	ANSAVKLQNN	NETMHCIIPAN_EL	0.334797	4.8	DRB1*12:01
AYIATQGPL	sp|P23470|PTPRG_HUMAN	918	932	921	929	3	11	88.9	0.078	29.7	YIATQGPLK	P0DTC1|1088|1102	3	11	YIATNGPLK	CNNPEPRED	0.664	3.86	DRB3*02:02
AYIATQGPL	sp|P23470|PTPRG_HUMAN	918	932	921	929	3	11	88.9	0.078	29.7	YIATQGPLK	P0DTC1|1088|1102	3	11	YIATNGPLK	CNNPEPRED	0.661	3.9	DRB3*02:02
CEAMANAGK	sp|P04183|KITH_HUMAN	104	118	106	116	6	14	72.7	0.026	31.3	VEFCEAMANAG	P0DTD1|4580|4594	3	13	VQFCDAMRNAG	CNNPEPRED	0.596	6.78	DQA1*05:05/DQB1*03:01
CMSSCCKPQ	sp|Q9BYR0|KRA47_HUMAN	85	99	89	95	6	14	85.7	0.025	31.5	CCMSSCC	P0DTC2|1233|1247	3	9	CCMTSCC	CNNPEPRED	0.747	4.89	DQA1*03:02/DQB1*04:01
CMSSCCKPQ	sp|Q9BYR0|KRA47_HUMAN	85	99	89	95	6	14	85.7	0.017	32.1	CCMSSCC	P0DTC2|1234|1248	2	8	CCMTSCC	CNNPEPRED	0.747	4.89	DQA1*03:02/DQB1*04:01
CMSSCCKPQ	sp|Q9BYR0|KRA47_HUMAN	85	99	89	95	6	14	85.7	0.013	32.5	CCMSSCC	P0DTC2|1235|1249	1	7	CCMTSCC	CNNPEPRED	0.747	4.89	DQA1*03:02/DQB1*04:01
CVANSAVIL	sp|Q9HDB8|ENK5_HUMAN	134	148	137	146	2	10	90	0.048	30.4	ANSAVILQNN	P0DTC1|4128|4142	6	15	ANSAVKLQNN	CNNPEPRED	0.627	4.72	DRB3*02:02
CVANSAVIL	sp|P61570|ENK25_HUMAN	245	259	248	257	2	10	90	0.048	30.4	ANSAVILQNN	P0DTC1|4128|4142	6	15	ANSAVKLQNN	CNNPEPRED	0.627	4.72	DRB3*02:02
CVANSAVIL	sp|Q9UKH3|ENK9_HUMAN	244	258	247	256	2	10	90	0.048	30.4	ANSAVILQNN	P0DTC1|4128|4142	6	15	ANSAVKLQNN	CNNPEPRED	0.627	4.72	DRB3*02:02
CVANSAVIL	sp|Q902F9|EN113_HUMAN	245	259	248	257	2	10	90	0.048	30.4	ANSAVILQNN	P0DTC1|4128|4142	6	15	ANSAVKLQNN	CNNPEPRED	0.627	4.72	DRB3*02:02
CVANSAVIL	sp|Q902F8|ENK8_HUMAN	245	259	248	257	2	10	90	0.048	30.4	ANSAVILQNN	P0DTC1|4128|4142	6	15	ANSAVKLQNN	CNNPEPRED	0.627	4.72	DRB3*02:02
CVANSAVIL	sp|P63135|POK7_HUMAN	1005	1019	1008	1017	2	10	90	0.048	30.4	ANSAVILQNN	P0DTC1|4128|4142	6	15	ANSAVKLQNN	CNNPEPRED	0.627	4.72	DRB3*02:02
CVANSAVIL	sp|P61567|ENK7_HUMAN	134	148	137	146	2	10	90	0.048	30.4	ANSAVILQNN	P0DTC1|4128|4142	6	15	ANSAVKLQNN	CNNPEPRED	0.627	4.72	DRB3*02:02
CVANSAVIL	sp|P61566|ENK24_HUMAN	134	148	137	146	2	10	90	0.048	30.4	ANSAVILQNN	P0DTC1|4128|4142	6	15	ANSAVKLQNN	CNNPEPRED	0.627	4.72	DRB3*02:02
CVANSAVIL	sp|O71037|ENK19_HUMAN	245	259	248	257	2	10	90	0.048	30.4	ANSAVILQNN	P0DTC1|4128|4142	6	15	ANSAVKLQNN	CNNPEPRED	0.627	4.72	DRB3*02:02
CVANSAVIL	sp|Q69384|ENK6_HUMAN	245	259	248	257	2	10	90	0.048	30.4	ANSAVILQNN	P0DTC1|4128|4142	6	15	ANSAVKLQNN	CNNPEPRED	0.627	4.72	DRB3*02:02
CVANSAVIL	sp|Q9HDB8|ENK5_HUMAN	135	149	137	147	1	9	90.9	0.004	33.9	ANSAVILQNNE	P0DTC1|4129|4143	5	15	ANSAVKLQNNE	CNNPEPRED	0.627	4.72	DRB3*02:02
CVANSAVIL	sp|P61570|ENK25_HUMAN	246	260	248	258	1	9	90.9	0.004	33.9	ANSAVILQNNE	P0DTC1|4129|4143	5	15	ANSAVKLQNNE	CNNPEPRED	0.627	4.72	DRB3*02:02
CVANSAVIL	sp|Q9UKH3|ENK9_HUMAN	245	259	247	257	1	9	90.9	0.004	33.9	ANSAVILQNNE	P0DTC1|4129|4143	5	15	ANSAVKLQNNE	CNNPEPRED	0.627	4.72	DRB3*02:02
CVANSAVIL	sp|Q902F9|EN113_HUMAN	246	260	248	258	1	9	90.9	0.004	33.9	ANSAVILQNNE	P0DTC1|4129|4143	5	15	ANSAVKLQNNE	CNNPEPRED	0.627	4.72	DRB3*02:02
CVANSAVIL	sp|Q902F8|ENK8_HUMAN	246	260	248	258	1	9	90.9	0.004	33.9	ANSAVILQNNE	P0DTC1|4129|4143	5	15	ANSAVKLQNNE	CNNPEPRED	0.627	4.72	DRB3*02:02
CVANSAVIL	sp|P63135|POK7_HUMAN	1006	1020	1008	1018	1	9	90.9	0.004	33.9	ANSAVILQNNE	P0DTC1|4129|4143	5	15	ANSAVKLQNNE	CNNPEPRED	0.627	4.72	DRB3*02:02
CVANSAVIL	sp|P61567|ENK7_HUMAN	135	149	137	147	1	9	90.9	0.004	33.9	ANSAVILQNNE	P0DTC1|4129|4143	5	15	ANSAVKLQNNE	CNNPEPRED	0.627	4.72	DRB3*02:02
CVANSAVIL	sp|P61566|ENK24_HUMAN	135	149	137	147	1	9	90.9	0.004	33.9	ANSAVILQNNE	P0DTC1|4129|4143	5	15	ANSAVKLQNNE	CNNPEPRED	0.627	4.72	DRB3*02:02
CVANSAVIL	sp|O71037|ENK19_HUMAN	246	260	248	258	1	9	90.9	0.004	33.9	ANSAVILQNNE	P0DTC1|4129|4143	5	15	ANSAVKLQNNE	CNNPEPRED	0.627	4.72	DRB3*02:02
CVANSAVIL	sp|Q69384|ENK6_HUMAN	246	260	248	258	1	9	90.9	0.004	33.9	ANSAVILQNNE	P0DTC1|4129|4143	5	15	ANSAVKLQNNE	CNNPEPRED	0.627	4.72	DRB3*02:02
CVANSAVIL	sp|Q9HDB8|ENK5_HUMAN	135	149	137	147	1	9	90.9	0.005	33.6	ANSAVILQNNE	P0DTC1|4130|4144	4	14	ANSAVKLQNNE	CNNPEPRED	0.627	4.72	DRB3*02:02
CVANSAVIL	sp|P61570|ENK25_HUMAN	246	260	248	258	1	9	90.9	0.005	33.6	ANSAVILQNNE	P0DTC1|4130|4144	4	14	ANSAVKLQNNE	CNNPEPRED	0.627	4.72	DRB3*02:02
CVANSAVIL	sp|Q9UKH3|ENK9_HUMAN	245	259	247	257	1	9	90.9	0.005	33.6	ANSAVILQNNE	P0DTC1|4130|4144	4	14	ANSAVKLQNNE	CNNPEPRED	0.627	4.72	DRB3*02:02
CVANSAVIL	sp|Q902F9|EN113_HUMAN	246	260	248	258	1	9	90.9	0.005	33.6	ANSAVILQNNE	P0DTC1|4130|4144	4	14	ANSAVKLQNNE	CNNPEPRED	0.627	4.72	DRB3*02:02
CVANSAVIL	sp|Q902F8|ENK8_HUMAN	246	260	248	258	1	9	90.9	0.005	33.6	ANSAVILQNNE	P0DTC1|4130|4144	4	14	ANSAVKLQNNE	CNNPEPRED	0.627	4.72	DRB3*02:02
CVANSAVIL	sp|P63135|POK7_HUMAN	1006	1020	1008	1018	1	9	90.9	0.005	33.6	ANSAVILQNNE	P0DTC1|4130|4144	4	14	ANSAVKLQNNE	CNNPEPRED	0.627	4.72	DRB3*02:02
CVANSAVIL	sp|P61567|ENK7_HUMAN	135	149	137	147	1	9	90.9	0.005	33.6	ANSAVILQNNE	P0DTC1|4130|4144	4	14	ANSAVKLQNNE	CNNPEPRED	0.627	4.72	DRB3*02:02
CVANSAVIL	sp|P61566|ENK24_HUMAN	135	149	137	147	1	9	90.9	0.005	33.6	ANSAVILQNNE	P0DTC1|4130|4144	4	14	ANSAVKLQNNE	CNNPEPRED	0.627	4.72	DRB3*02:02
CVANSAVIL	sp|O71037|ENK19_HUMAN	246	260	248	258	1	9	90.9	0.005	33.6	ANSAVILQNNE	P0DTC1|4130|4144	4	14	ANSAVKLQNNE	CNNPEPRED	0.627	4.72	DRB3*02:02
CVANSAVIL	sp|Q69384|ENK6_HUMAN	246	260	248	258	1	9	90.9	0.005	33.6	ANSAVILQNNE	P0DTC1|4130|4144	4	14	ANSAVKLQNNE	CNNPEPRED	0.627	4.72	DRB3*02:02
CVANSAVIL	sp|Q9HDB8|ENK5_HUMAN	135	149	137	147	1	9	90.9	0.005	33.6	ANSAVILQNNE	P0DTC1|4131|4145	3	13	ANSAVKLQNNE	CNNPEPRED	0.627	4.72	DRB3*02:02
CVANSAVIL	sp|P61570|ENK25_HUMAN	246	260	248	258	1	9	90.9	0.005	33.6	ANSAVILQNNE	P0DTC1|4131|4145	3	13	ANSAVKLQNNE	CNNPEPRED	0.627	4.72	DRB3*02:02
CVANSAVIL	sp|Q9UKH3|ENK9_HUMAN	245	259	247	257	1	9	90.9	0.005	33.6	ANSAVILQNNE	P0DTC1|4131|4145	3	13	ANSAVKLQNNE	CNNPEPRED	0.627	4.72	DRB3*02:02
CVANSAVIL	sp|Q902F9|EN113_HUMAN	246	260	248	258	1	9	90.9	0.005	33.6	ANSAVILQNNE	P0DTC1|4131|4145	3	13	ANSAVKLQNNE	CNNPEPRED	0.627	4.72	DRB3*02:02
CVANSAVIL	sp|Q902F8|ENK8_HUMAN	246	260	248	258	1	9	90.9	0.005	33.6	ANSAVILQNNE	P0DTC1|4131|4145	3	13	ANSAVKLQNNE	CNNPEPRED	0.627	4.72	DRB3*02:02
CVANSAVIL	sp|P63135|POK7_HUMAN	1006	1020	1008	1018	1	9	90.9	0.005	33.6	ANSAVILQNNE	P0DTC1|4131|4145	3	13	ANSAVKLQNNE	CNNPEPRED	0.627	4.72	DRB3*02:02
CVANSAVIL	sp|P61567|ENK7_HUMAN	135	149	137	147	1	9	90.9	0.005	33.6	ANSAVILQNNE	P0DTC1|4131|4145	3	13	ANSAVKLQNNE	CNNPEPRED	0.627	4.72	DRB3*02:02
CVANSAVIL	sp|P61566|ENK24_HUMAN	135	149	137	147	1	9	90.9	0.005	33.6	ANSAVILQNNE	P0DTC1|4131|4145	3	13	ANSAVKLQNNE	CNNPEPRED	0.627	4.72	DRB3*02:02
CVANSAVIL	sp|O71037|ENK19_HUMAN	246	260	248	258	1	9	90.9	0.005	33.6	ANSAVILQNNE	P0DTC1|4131|4145	3	13	ANSAVKLQNNE	CNNPEPRED	0.627	4.72	DRB3*02:02
CVANSAVIL	sp|Q69384|ENK6_HUMAN	246	260	248	258	1	9	90.9	0.005	33.6	ANSAVILQNNE	P0DTC1|4131|4145	3	13	ANSAVKLQNNE	CNNPEPRED	0.627	4.72	DRB3*02:02
CVANSAVIL	sp|Q9HDB8|ENK5_HUMAN	135	149	137	147	1	9	90.9	0.004	33.9	ANSAVILQNNE	P0DTC1|4132|4146	2	12	ANSAVKLQNNE	CNNPEPRED	0.627	4.72	DRB3*02:02
CVANSAVIL	sp|P61570|ENK25_HUMAN	246	260	248	258	1	9	90.9	0.004	33.9	ANSAVILQNNE	P0DTC1|4132|4146	2	12	ANSAVKLQNNE	CNNPEPRED	0.627	4.72	DRB3*02:02
CVANSAVIL	sp|Q9UKH3|ENK9_HUMAN	245	259	247	257	1	9	90.9	0.004	33.9	ANSAVILQNNE	P0DTC1|4132|4146	2	12	ANSAVKLQNNE	CNNPEPRED	0.627	4.72	DRB3*02:02
CVANSAVIL	sp|Q902F9|EN113_HUMAN	246	260	248	258	1	9	90.9	0.004	33.9	ANSAVILQNNE	P0DTC1|4132|4146	2	12	ANSAVKLQNNE	CNNPEPRED	0.627	4.72	DRB3*02:02
CVANSAVIL	sp|Q902F8|ENK8_HUMAN	246	260	248	258	1	9	90.9	0.004	33.9	ANSAVILQNNE	P0DTC1|4132|4146	2	12	ANSAVKLQNNE	CNNPEPRED	0.627	4.72	DRB3*02:02
CVANSAVIL	sp|P63135|POK7_HUMAN	1006	1020	1008	1018	1	9	90.9	0.004	33.9	ANSAVILQNNE	P0DTC1|4132|4146	2	12	ANSAVKLQNNE	CNNPEPRED	0.627	4.72	DRB3*02:02
CVANSAVIL	sp|P61567|ENK7_HUMAN	135	149	137	147	1	9	90.9	0.004	33.9	ANSAVILQNNE	P0DTC1|4132|4146	2	12	ANSAVKLQNNE	CNNPEPRED	0.627	4.72	DRB3*02:02
CVANSAVIL	sp|P61566|ENK24_HUMAN	135	149	137	147	1	9	90.9	0.004	33.9	ANSAVILQNNE	P0DTC1|4132|4146	2	12	ANSAVKLQNNE	CNNPEPRED	0.627	4.72	DRB3*02:02
CVANSAVIL	sp|O71037|ENK19_HUMAN	246	260	248	258	1	9	90.9	0.004	33.9	ANSAVILQNNE	P0DTC1|4132|4146	2	12	ANSAVKLQNNE	CNNPEPRED	0.627	4.72	DRB3*02:02
CVANSAVIL	sp|Q69384|ENK6_HUMAN	246	260	248	258	1	9	90.9	0.004	33.9	ANSAVILQNNE	P0DTC1|4132|4146	2	12	ANSAVKLQNNE	CNNPEPRED	0.627	4.72	DRB3*02:02
CVANSAVIL	sp|Q9HDB8|ENK5_HUMAN	135	149	137	147	1	9	90.9	0.004	33.8	ANSAVILQNNE	P0DTC1|4133|4147	1	11	ANSAVKLQNNE	CNNPEPRED	0.627	4.72	DRB3*02:02
CVANSAVIL	sp|P61570|ENK25_HUMAN	246	260	248	258	1	9	90.9	0.004	33.8	ANSAVILQNNE	P0DTC1|4133|4147	1	11	ANSAVKLQNNE	CNNPEPRED	0.627	4.72	DRB3*02:02
CVANSAVIL	sp|Q9UKH3|ENK9_HUMAN	245	259	247	257	1	9	90.9	0.004	33.8	ANSAVILQNNE	P0DTC1|4133|4147	1	11	ANSAVKLQNNE	CNNPEPRED	0.627	4.72	DRB3*02:02
CVANSAVIL	sp|Q902F9|EN113_HUMAN	246	260	248	258	1	9	90.9	0.004	33.8	ANSAVILQNNE	P0DTC1|4133|4147	1	11	ANSAVKLQNNE	CNNPEPRED	0.627	4.72	DRB3*02:02
CVANSAVIL	sp|Q902F8|ENK8_HUMAN	246	260	248	258	1	9	90.9	0.004	33.8	ANSAVILQNNE	P0DTC1|4133|4147	1	11	ANSAVKLQNNE	CNNPEPRED	0.627	4.72	DRB3*02:02
CVANSAVIL	sp|P63135|POK7_HUMAN	1006	1020	1008	1018	1	9	90.9	0.004	33.8	ANSAVILQNNE	P0DTC1|4133|4147	1	11	ANSAVKLQNNE	CNNPEPRED	0.627	4.72	DRB3*02:02
CVANSAVIL	sp|P61567|ENK7_HUMAN	135	149	137	147	1	9	90.9	0.004	33.8	ANSAVILQNNE	P0DTC1|4133|4147	1	11	ANSAVKLQNNE	CNNPEPRED	0.627	4.72	DRB3*02:02
CVANSAVIL	sp|P61566|ENK24_HUMAN	135	149	137	147	1	9	90.9	0.004	33.8	ANSAVILQNNE	P0DTC1|4133|4147	1	11	ANSAVKLQNNE	CNNPEPRED	0.627	4.72	DRB3*02:02
CVANSAVIL	sp|O71037|ENK19_HUMAN	246	260	248	258	1	9	90.9	0.004	33.8	ANSAVILQNNE	P0DTC1|4133|4147	1	11	ANSAVKLQNNE	CNNPEPRED	0.627	4.72	DRB3*02:02
CVANSAVIL	sp|Q69384|ENK6_HUMAN	246	260	248	258	1	9	90.9	0.004	33.8	ANSAVILQNNE	P0DTC1|4133|4147	1	11	ANSAVKLQNNE	CNNPEPRED	0.627	4.72	DRB3*02:02
CVANSAVIL	sp|Q9HDB8|ENK5_HUMAN	135	149	138	147	1	9	90	0.033	30.9	NSAVILQNNE	P0DTC1|4134|4148	1	10	NSAVKLQNNE	CNNPEPRED	0.627	4.72	DRB3*02:02
CVANSAVIL	sp|P61570|ENK25_HUMAN	246	260	249	258	1	9	90	0.033	30.9	NSAVILQNNE	P0DTC1|4134|4148	1	10	NSAVKLQNNE	CNNPEPRED	0.627	4.72	DRB3*02:02
CVANSAVIL	sp|Q9UKH3|ENK9_HUMAN	245	259	248	257	1	9	90	0.033	30.9	NSAVILQNNE	P0DTC1|4134|4148	1	10	NSAVKLQNNE	CNNPEPRED	0.627	4.72	DRB3*02:02
CVANSAVIL	sp|Q902F9|EN113_HUMAN	246	260	249	258	1	9	90	0.033	30.9	NSAVILQNNE	P0DTC1|4134|4148	1	10	NSAVKLQNNE	CNNPEPRED	0.627	4.72	DRB3*02:02
CVANSAVIL	sp|Q902F8|ENK8_HUMAN	246	260	249	258	1	9	90	0.033	30.9	NSAVILQNNE	P0DTC1|4134|4148	1	10	NSAVKLQNNE	CNNPEPRED	0.627	4.72	DRB3*02:02
CVANSAVIL	sp|P63135|POK7_HUMAN	1006	1020	1009	1018	1	9	90	0.033	30.9	NSAVILQNNE	P0DTC1|4134|4148	1	10	NSAVKLQNNE	CNNPEPRED	0.627	4.72	DRB3*02:02
CVANSAVIL	sp|P61567|ENK7_HUMAN	135	149	138	147	1	9	90	0.033	30.9	NSAVILQNNE	P0DTC1|4134|4148	1	10	NSAVKLQNNE	CNNPEPRED	0.627	4.72	DRB3*02:02
CVANSAVIL	sp|P61566|ENK24_HUMAN	135	149	138	147	1	9	90	0.033	30.9	NSAVILQNNE	P0DTC1|4134|4148	1	10	NSAVKLQNNE	CNNPEPRED	0.627	4.72	DRB3*02:02
CVANSAVIL	sp|O71037|ENK19_HUMAN	246	260	249	258	1	9	90	0.033	30.9	NSAVILQNNE	P0DTC1|4134|4148	1	10	NSAVKLQNNE	CNNPEPRED	0.627	4.72	DRB3*02:02
CVANSAVIL	sp|Q69384|ENK6_HUMAN	246	260	249	258	1	9	90	0.033	30.9	NSAVILQNNE	P0DTC1|4134|4148	1	10	NSAVKLQNNE	CNNPEPRED	0.627	4.72	DRB3*02:02
CVANSAVIL	sp|Q9HDB8|ENK5_HUMAN	134	148	137	146	2	10	90	0.048	30.4	ANSAVILQNN	P0DTC1|4128|4142	6	15	ANSAVKLQNN	NETMHCIIPAN_BA	185.17	3.5	DRB3*02:02
CVANSAVIL	sp|P61570|ENK25_HUMAN	245	259	248	257	2	10	90	0.048	30.4	ANSAVILQNN	P0DTC1|4128|4142	6	15	ANSAVKLQNN	NETMHCIIPAN_BA	185.17	3.5	DRB3*02:02
CVANSAVIL	sp|Q9UKH3|ENK9_HUMAN	244	258	247	256	2	10	90	0.048	30.4	ANSAVILQNN	P0DTC1|4128|4142	6	15	ANSAVKLQNN	NETMHCIIPAN_BA	185.17	3.5	DRB3*02:02
CVANSAVIL	sp|Q902F9|EN113_HUMAN	245	259	248	257	2	10	90	0.048	30.4	ANSAVILQNN	P0DTC1|4128|4142	6	15	ANSAVKLQNN	NETMHCIIPAN_BA	185.17	3.5	DRB3*02:02
CVANSAVIL	sp|Q902F8|ENK8_HUMAN	245	259	248	257	2	10	90	0.048	30.4	ANSAVILQNN	P0DTC1|4128|4142	6	15	ANSAVKLQNN	NETMHCIIPAN_BA	185.17	3.5	DRB3*02:02
CVANSAVIL	sp|P63135|POK7_HUMAN	1005	1019	1008	1017	2	10	90	0.048	30.4	ANSAVILQNN	P0DTC1|4128|4142	6	15	ANSAVKLQNN	NETMHCIIPAN_BA	185.17	3.5	DRB3*02:02
CVANSAVIL	sp|P61567|ENK7_HUMAN	134	148	137	146	2	10	90	0.048	30.4	ANSAVILQNN	P0DTC1|4128|4142	6	15	ANSAVKLQNN	NETMHCIIPAN_BA	185.17	3.5	DRB3*02:02
CVANSAVIL	sp|P61566|ENK24_HUMAN	134	148	137	146	2	10	90	0.048	30.4	ANSAVILQNN	P0DTC1|4128|4142	6	15	ANSAVKLQNN	NETMHCIIPAN_BA	185.17	3.5	DRB3*02:02
CVANSAVIL	sp|O71037|ENK19_HUMAN	245	259	248	257	2	10	90	0.048	30.4	ANSAVILQNN	P0DTC1|4128|4142	6	15	ANSAVKLQNN	NETMHCIIPAN_BA	185.17	3.5	DRB3*02:02
CVANSAVIL	sp|Q69384|ENK6_HUMAN	245	259	248	257	2	10	90	0.048	30.4	ANSAVILQNN	P0DTC1|4128|4142	6	15	ANSAVKLQNN	NETMHCIIPAN_BA	185.17	3.5	DRB3*02:02
CVANSAVIL	sp|Q9HDB8|ENK5_HUMAN	134	148	137	146	2	10	90	0.048	30.4	ANSAVILQNN	P0DTC1|4128|4142	6	15	ANSAVKLQNN	CNNPEPRED	0.687	3.42	DRB3*02:02
CVANSAVIL	sp|P61570|ENK25_HUMAN	245	259	248	257	2	10	90	0.048	30.4	ANSAVILQNN	P0DTC1|4128|4142	6	15	ANSAVKLQNN	CNNPEPRED	0.687	3.42	DRB3*02:02
CVANSAVIL	sp|Q9UKH3|ENK9_HUMAN	244	258	247	256	2	10	90	0.048	30.4	ANSAVILQNN	P0DTC1|4128|4142	6	15	ANSAVKLQNN	CNNPEPRED	0.687	3.42	DRB3*02:02
CVANSAVIL	sp|Q902F9|EN113_HUMAN	245	259	248	257	2	10	90	0.048	30.4	ANSAVILQNN	P0DTC1|4128|4142	6	15	ANSAVKLQNN	CNNPEPRED	0.687	3.42	DRB3*02:02
CVANSAVIL	sp|Q902F8|ENK8_HUMAN	245	259	248	257	2	10	90	0.048	30.4	ANSAVILQNN	P0DTC1|4128|4142	6	15	ANSAVKLQNN	CNNPEPRED	0.687	3.42	DRB3*02:02
CVANSAVIL	sp|P63135|POK7_HUMAN	1005	1019	1008	1017	2	10	90	0.048	30.4	ANSAVILQNN	P0DTC1|4128|4142	6	15	ANSAVKLQNN	CNNPEPRED	0.687	3.42	DRB3*02:02
CVANSAVIL	sp|P61567|ENK7_HUMAN	134	148	137	146	2	10	90	0.048	30.4	ANSAVILQNN	P0DTC1|4128|4142	6	15	ANSAVKLQNN	CNNPEPRED	0.687	3.42	DRB3*02:02
CVANSAVIL	sp|P61566|ENK24_HUMAN	134	148	137	146	2	10	90	0.048	30.4	ANSAVILQNN	P0DTC1|4128|4142	6	15	ANSAVKLQNN	CNNPEPRED	0.687	3.42	DRB3*02:02
CVANSAVIL	sp|O71037|ENK19_HUMAN	245	259	248	257	2	10	90	0.048	30.4	ANSAVILQNN	P0DTC1|4128|4142	6	15	ANSAVKLQNN	CNNPEPRED	0.687	3.42	DRB3*02:02
CVANSAVIL	sp|Q69384|ENK6_HUMAN	245	259	248	257	2	10	90	0.048	30.4	ANSAVILQNN	P0DTC1|4128|4142	6	15	ANSAVKLQNN	CNNPEPRED	0.687	3.42	DRB3*02:02
CVANSAVIL	sp|Q9HDB8|ENK5_HUMAN	134	148	137	146	2	10	90	0.048	30.4	ANSAVILQNN	P0DTC1|4128|4142	6	15	ANSAVKLQNN	NETMHCIIPAN_BA	89.24	5.8	DRB1*13:02
CVANSAVIL	sp|P61570|ENK25_HUMAN	245	259	248	257	2	10	90	0.048	30.4	ANSAVILQNN	P0DTC1|4128|4142	6	15	ANSAVKLQNN	NETMHCIIPAN_BA	89.24	5.8	DRB1*13:02
CVANSAVIL	sp|Q9UKH3|ENK9_HUMAN	244	258	247	256	2	10	90	0.048	30.4	ANSAVILQNN	P0DTC1|4128|4142	6	15	ANSAVKLQNN	NETMHCIIPAN_BA	89.24	5.8	DRB1*13:02
CVANSAVIL	sp|Q902F9|EN113_HUMAN	245	259	248	257	2	10	90	0.048	30.4	ANSAVILQNN	P0DTC1|4128|4142	6	15	ANSAVKLQNN	NETMHCIIPAN_BA	89.24	5.8	DRB1*13:02
CVANSAVIL	sp|Q902F8|ENK8_HUMAN	245	259	248	257	2	10	90	0.048	30.4	ANSAVILQNN	P0DTC1|4128|4142	6	15	ANSAVKLQNN	NETMHCIIPAN_BA	89.24	5.8	DRB1*13:02
CVANSAVIL	sp|P63135|POK7_HUMAN	1005	1019	1008	1017	2	10	90	0.048	30.4	ANSAVILQNN	P0DTC1|4128|4142	6	15	ANSAVKLQNN	NETMHCIIPAN_BA	89.24	5.8	DRB1*13:02
CVANSAVIL	sp|P61567|ENK7_HUMAN	134	148	137	146	2	10	90	0.048	30.4	ANSAVILQNN	P0DTC1|4128|4142	6	15	ANSAVKLQNN	NETMHCIIPAN_BA	89.24	5.8	DRB1*13:02
CVANSAVIL	sp|P61566|ENK24_HUMAN	134	148	137	146	2	10	90	0.048	30.4	ANSAVILQNN	P0DTC1|4128|4142	6	15	ANSAVKLQNN	NETMHCIIPAN_BA	89.24	5.8	DRB1*13:02
CVANSAVIL	sp|O71037|ENK19_HUMAN	245	259	248	257	2	10	90	0.048	30.4	ANSAVILQNN	P0DTC1|4128|4142	6	15	ANSAVKLQNN	NETMHCIIPAN_BA	89.24	5.8	DRB1*13:02
CVANSAVIL	sp|Q69384|ENK6_HUMAN	245	259	248	257	2	10	90	0.048	30.4	ANSAVILQNN	P0DTC1|4128|4142	6	15	ANSAVKLQNN	NETMHCIIPAN_BA	89.24	5.8	DRB1*13:02
CVANSAVIL	sp|Q9HDB8|ENK5_HUMAN	134	148	137	146	2	10	90	0.048	30.4	ANSAVILQNN	P0DTC1|4128|4142	6	15	ANSAVKLQNN	CNNPEPRED	0.418	7.93	DRB3*03:01
CVANSAVIL	sp|P61570|ENK25_HUMAN	245	259	248	257	2	10	90	0.048	30.4	ANSAVILQNN	P0DTC1|4128|4142	6	15	ANSAVKLQNN	CNNPEPRED	0.418	7.93	DRB3*03:01
CVANSAVIL	sp|Q9UKH3|ENK9_HUMAN	244	258	247	256	2	10	90	0.048	30.4	ANSAVILQNN	P0DTC1|4128|4142	6	15	ANSAVKLQNN	CNNPEPRED	0.418	7.93	DRB3*03:01
CVANSAVIL	sp|Q902F9|EN113_HUMAN	245	259	248	257	2	10	90	0.048	30.4	ANSAVILQNN	P0DTC1|4128|4142	6	15	ANSAVKLQNN	CNNPEPRED	0.418	7.93	DRB3*03:01
CVANSAVIL	sp|Q902F8|ENK8_HUMAN	245	259	248	257	2	10	90	0.048	30.4	ANSAVILQNN	P0DTC1|4128|4142	6	15	ANSAVKLQNN	CNNPEPRED	0.418	7.93	DRB3*03:01
CVANSAVIL	sp|P63135|POK7_HUMAN	1005	1019	1008	1017	2	10	90	0.048	30.4	ANSAVILQNN	P0DTC1|4128|4142	6	15	ANSAVKLQNN	CNNPEPRED	0.418	7.93	DRB3*03:01
CVANSAVIL	sp|P61567|ENK7_HUMAN	134	148	137	146	2	10	90	0.048	30.4	ANSAVILQNN	P0DTC1|4128|4142	6	15	ANSAVKLQNN	CNNPEPRED	0.418	7.93	DRB3*03:01
CVANSAVIL	sp|P61566|ENK24_HUMAN	134	148	137	146	2	10	90	0.048	30.4	ANSAVILQNN	P0DTC1|4128|4142	6	15	ANSAVKLQNN	CNNPEPRED	0.418	7.93	DRB3*03:01
CVANSAVIL	sp|O71037|ENK19_HUMAN	245	259	248	257	2	10	90	0.048	30.4	ANSAVILQNN	P0DTC1|4128|4142	6	15	ANSAVKLQNN	CNNPEPRED	0.418	7.93	DRB3*03:01
CVANSAVIL	sp|Q69384|ENK6_HUMAN	245	259	248	257	2	10	90	0.048	30.4	ANSAVILQNN	P0DTC1|4128|4142	6	15	ANSAVKLQNN	CNNPEPRED	0.418	7.93	DRB3*03:01
CVANSVVIL	sp|P61565|ENK21_HUMAN	245	259	247	257	1	9	81.8	0.062	30	ANSVVILQNNE	P0DTC1|4129|4143	5	15	ANSAVKLQNNE	CNNPEPRED	0.524	8.21	DRB3*02:02
CVANSVVIL	sp|O42043|ENK18_HUMAN	135	149	137	147	1	9	81.8	0.062	30	ANSVVILQNNE	P0DTC1|4129|4143	5	15	ANSAVKLQNNE	CNNPEPRED	0.524	8.21	DRB3*02:02
CVANSVVIL	sp|P61565|ENK21_HUMAN	245	259	247	257	1	9	81.8	0.075	29.7	ANSVVILQNNE	P0DTC1|4130|4144	4	14	ANSAVKLQNNE	CNNPEPRED	0.524	8.21	DRB3*02:02
CVANSVVIL	sp|O42043|ENK18_HUMAN	135	149	137	147	1	9	81.8	0.075	29.7	ANSVVILQNNE	P0DTC1|4130|4144	4	14	ANSAVKLQNNE	CNNPEPRED	0.524	8.21	DRB3*02:02
CVANSVVIL	sp|P61565|ENK21_HUMAN	245	259	247	257	1	9	81.8	0.074	29.8	ANSVVILQNNE	P0DTC1|4131|4145	3	13	ANSAVKLQNNE	CNNPEPRED	0.524	8.21	DRB3*02:02
CVANSVVIL	sp|O42043|ENK18_HUMAN	135	149	137	147	1	9	81.8	0.074	29.8	ANSVVILQNNE	P0DTC1|4131|4145	3	13	ANSAVKLQNNE	CNNPEPRED	0.524	8.21	DRB3*02:02
CVANSVVIL	sp|P61565|ENK21_HUMAN	245	259	247	257	1	9	81.8	0.063	30	ANSVVILQNNE	P0DTC1|4132|4146	2	12	ANSAVKLQNNE	CNNPEPRED	0.524	8.21	DRB3*02:02
CVANSVVIL	sp|O42043|ENK18_HUMAN	135	149	137	147	1	9	81.8	0.063	30	ANSVVILQNNE	P0DTC1|4132|4146	2	12	ANSAVKLQNNE	CNNPEPRED	0.524	8.21	DRB3*02:02
CVANSVVIL	sp|P61565|ENK21_HUMAN	245	259	247	257	1	9	81.8	0.064	30	ANSVVILQNNE	P0DTC1|4133|4147	1	11	ANSAVKLQNNE	CNNPEPRED	0.524	8.21	DRB3*02:02
CVANSVVIL	sp|O42043|ENK18_HUMAN	135	149	137	147	1	9	81.8	0.064	30	ANSVVILQNNE	P0DTC1|4133|4147	1	11	ANSAVKLQNNE	CNNPEPRED	0.524	8.21	DRB3*02:02
DAAAAAAAA	sp|Q03052|PO3F1_HUMAN	26	40	28	39	1	9	75	0.095	29.6	AAAAAAAAAAER	P71951|66|80	1	12	AATAAAAAAVDR	CNNPEPRED	0.85	0.65	DQA1*05:05/DQB1*03:01
DAATAAAAA	sp|Q8TE49|OTU7A_HUMAN	673	687	676	684	3	11	100	0.087	29.8	AATAAAAAA	P71951|61|75	6	14	AATAAAAAA	CNNPEPRED	0.693	3.98	DQA1*02:01/DQB1*02:02
DAATAAAAA	sp|Q8TE49|OTU7A_HUMAN	673	687	676	684	3	11	100	0.095	29.6	AATAAAAAA	P71951|66|80	1	9	AATAAAAAA	CNNPEPRED	0.693	3.98	DQA1*02:01/DQB1*02:02
DAATAAAAA	sp|Q8TE49|OTU7A_HUMAN	673	687	676	684	3	11	100	0.087	29.8	AATAAAAAA	P71951|61|75	6	14	AATAAAAAA	CNNPEPRED	0.767	2.02	DQA1*03:01/DQB1*03:02
DAATAAAAA	sp|Q8TE49|OTU7A_HUMAN	673	687	676	684	3	11	100	0.095	29.6	AATAAAAAA	P71951|66|80	1	9	AATAAAAAA	CNNPEPRED	0.767	2.02	DQA1*03:01/DQB1*03:02
DAATAAAAA	sp|Q8TE49|OTU7A_HUMAN	673	687	676	684	3	11	100	0.087	29.8	AATAAAAAA	P71951|61|75	6	14	AATAAAAAA	CNNPEPRED	0.764	2.1	DQA1*03:01/DQB1*03:02
DAATAAAAA	sp|Q8TE49|OTU7A_HUMAN	673	687	676	684	3	11	100	0.095	29.6	AATAAAAAA	P71951|66|80	1	9	AATAAAAAA	CNNPEPRED	0.764	2.1	DQA1*03:01/DQB1*03:02
DAATAAAAA	sp|Q8TE49|OTU7A_HUMAN	673	687	676	684	3	11	100	0.087	29.8	AATAAAAAA	P71951|61|75	6	14	AATAAAAAA	CNNPEPRED	0.859	2.19	DQA1*05:01/DQB1*03:01
DAATAAAAA	sp|Q8TE49|OTU7A_HUMAN	673	687	676	684	3	11	100	0.095	29.6	AATAAAAAA	P71951|66|80	1	9	AATAAAAAA	CNNPEPRED	0.859	2.19	DQA1*05:01/DQB1*03:01
DAATAAAAA	sp|Q8TE49|OTU7A_HUMAN	673	687	676	684	3	11	100	0.087	29.8	AATAAAAAA	P71951|61|75	6	14	AATAAAAAA	CNNPEPRED	0.923	0.74	DQA1*01:02/DQB1*06:02
DAATAAAAA	sp|Q8TE49|OTU7A_HUMAN	673	687	676	684	3	11	100	0.095	29.6	AATAAAAAA	P71951|66|80	1	9	AATAAAAAA	CNNPEPRED	0.923	0.74	DQA1*01:02/DQB1*06:02
DAATAAAAA	sp|Q8TE49|OTU7A_HUMAN	673	687	676	684	3	11	100	0.087	29.8	AATAAAAAA	P71951|61|75	6	14	AATAAAAAA	CNNPEPRED	0.855	2.27	DQA1*05:01/DQB1*03:01
DAATAAAAA	sp|Q8TE49|OTU7A_HUMAN	673	687	676	684	3	11	100	0.095	29.6	AATAAAAAA	P71951|66|80	1	9	AATAAAAAA	CNNPEPRED	0.855	2.27	DQA1*05:01/DQB1*03:01
DANNYVLDE	sp|Q6RI45|BRWD3_HUMAN	563	577	564	576	5	13	69.2	0.051	30.3	LIRDANNYVLDEQ	P96363|76|90	3	15	LVRDANNYEQQEQ	CNNPEPRED	0.609	7.74	DQA1*03:01/DQB1*03:02
DANNYVLDE	sp|Q6RI45|BRWD3_HUMAN	563	577	564	576	5	13	69.2	0.051	30.3	LIRDANNYVLDEQ	P96363|76|90	3	15	LVRDANNYEQQEQ	CNNPEPRED	0.874	1.88	DQA1*01:01/DQB1*05:01
DDFVEITKK	sp|O76024|WFS1_HUMAN	241	255	244	252	5	13	88.9	0.054	30.2	LDDFVEITK	P0DTD1|6751|6765	1	9	LDDFVEIIK	CNNPEPRED	0.241	9.4	DRB1*14:01
DDFVEITKK	sp|O76024|WFS1_HUMAN	241	255	244	252	5	13	88.9	0.054	30.2	LDDFVEITK	P0DTD1|6751|6765	1	9	LDDFVEIIK	CNNPEPRED	0.54	4.91	DPA1*02:01/DPB1*01:01
DDFVEITKK	sp|O76024|WFS1_HUMAN	241	255	244	252	5	13	88.9	0.054	30.2	LDDFVEITK	P0DTD1|6751|6765	1	9	LDDFVEIIK	CNNPEPRED	0.546	6.56	DRB1*13:01
DEVEILGPF	sp|Q9BSW7|SYT17_HUMAN	44	58	45	57	2	10	69.2	0.062	30	DEVEILGPFPAQT	P0DTC1|3508|3522	1	13	DHVDILGPLSAQT	CNNPEPRED	0.608	7.09	DQA1*05:01/DQB1*02:01
DEVEILGPF	sp|Q9BSW7|SYT17_HUMAN	44	58	45	57	2	10	69.2	0.062	30	DEVEILGPFPAQT	P0DTC1|3508|3522	1	13	DHVDILGPLSAQT	CNNPEPRED	0.672	4.62	DQA1*02:01/DQB1*02:02
DFLHFLNVK	sp|Q9HCI6|K1586_HUMAN	69	83	73	79	6	14	100	0.099	29.3	GDFLHFL	P0DTC1|2879|2893	1	7	GDFLHFL	CNNPEPRED	0.706	6.38	DRB1*01:01
DFLHFLNVK	sp|Q9HCI6|K1586_HUMAN	69	83	73	79	6	14	100	0.099	29.3	GDFLHFL	P0DTC1|2879|2893	1	7	GDFLHFL	CNNPEPRED	0.585	9.73	DRB1*15:01
DFLHFLNVK	sp|Q9HCI6|K1586_HUMAN	69	83	73	79	6	14	100	0.099	29.3	GDFLHFL	P0DTC1|2879|2893	1	7	GDFLHFL	CNNPEPRED	0.446	9.21	DRB1*10:01
DFLHFLNVK	sp|Q9HCI6|K1586_HUMAN	69	83	73	79	6	14	100	0.099	29.3	GDFLHFL	P0DTC1|2879|2893	1	7	GDFLHFL	CNNPEPRED	0.849	5.85	DRB1*09:01
DFLHFLNVK	sp|Q9HCI6|K1586_HUMAN	69	83	73	79	6	14	100	0.099	29.3	GDFLHFL	P0DTC1|2879|2893	1	7	GDFLHFL	CNNPEPRED	0.86	7.56	DRB1*04:02
DFLHFLNVK	sp|Q9HCI6|K1586_HUMAN	69	83	73	79	6	14	100	0.099	29.3	GDFLHFL	P0DTC1|2879|2893	1	7	GDFLHFL	CNNPEPRED	0.936	1.11	DRB5*01:01
DFLHFLNVK	sp|Q9HCI6|K1586_HUMAN	69	83	73	79	6	14	100	0.099	29.3	GDFLHFL	P0DTC1|2879|2893	1	7	GDFLHFL	CNNPEPRED	0.78	2.05	DRB1*04:05
DFLHFLNVK	sp|Q9HCI6|K1586_HUMAN	69	83	73	79	6	14	100	0.099	29.3	GDFLHFL	P0DTC1|2879|2893	1	7	GDFLHFL	CNNPEPRED	0.627	2.83	DRB1*16:01
DFLHFLNVK	sp|Q9HCI6|K1586_HUMAN	69	83	73	79	6	14	100	0.099	29.3	GDFLHFL	P0DTC1|2879|2893	1	7	GDFLHFL	CNNPEPRED	0.638	8.24	DRB1*07:01
DFVEITKKY	sp|O76024|WFS1_HUMAN	241	255	244	252	6	14	88.9	0.054	30.2	LDDFVEITK	P0DTD1|6751|6765	1	9	LDDFVEIIK	CNNPEPRED	0.625	8.37	DRB5*01:01
DFVEITKKY	sp|O76024|WFS1_HUMAN	241	255	244	252	6	14	88.9	0.054	30.2	LDDFVEITK	P0DTD1|6751|6765	1	9	LDDFVEIIK	CNNPEPRED	0.683	1.61	DRB1*11:03
DFVEITKKY	sp|O76024|WFS1_HUMAN	241	255	244	252	6	14	88.9	0.054	30.2	LDDFVEITK	P0DTD1|6751|6765	1	9	LDDFVEIIK	CNNPEPRED	0.902	1.4	DRB1*11:01
DFVEITKKY	sp|O76024|WFS1_HUMAN	241	255	244	252	6	14	88.9	0.054	30.2	LDDFVEITK	P0DTD1|6751|6765	1	9	LDDFVEIIK	CNNPEPRED	0.505	5.09	DRB1*13:03
DFVEITKKY	sp|O76024|WFS1_HUMAN	241	255	244	252	6	14	88.9	0.054	30.2	LDDFVEITK	P0DTD1|6751|6765	1	9	LDDFVEIIK	CNNPEPRED	0.61	8.5	DRB1*12:01
DIFRNAQAG	sp|Q86XK2|FBX11_HUMAN	747	761	749	760	3	11	75	0.028	31.2	DIFRNAQAGVLI	P0DTD1|6581|6595	4	15	DLFRNARNGVLI	CNNPEPRED	0.91	0.87	DRB3*02:02
DIFRNAQAG	sp|Q86XK2|FBX11_HUMAN	747	761	749	760	3	11	75	0.032	31	DIFRNAQAGVLI	P0DTD1|6582|6596	3	14	DLFRNARNGVLI	CNNPEPRED	0.91	0.87	DRB3*02:02
DIFRNAQAG	sp|Q86XK2|FBX11_HUMAN	747	761	749	760	3	11	75	0.042	30.6	DIFRNAQAGVLI	P0DTD1|6583|6597	2	13	DLFRNARNGVLI	CNNPEPRED	0.91	0.87	DRB3*02:02
DIFRNAQAG	sp|Q86XK2|FBX11_HUMAN	747	761	749	760	3	11	75	0.035	30.9	DIFRNAQAGVLI	P0DTD1|6584|6598	1	12	DLFRNARNGVLI	CNNPEPRED	0.91	0.87	DRB3*02:02
DIFRNAQAG	sp|Q86XK2|FBX11_HUMAN	747	761	749	760	3	11	75	0.028	31.2	DIFRNAQAGVLI	P0DTD1|6581|6595	4	15	DLFRNARNGVLI	CNNPEPRED	0.931	0.79	DRB3*02:02
DIFRNAQAG	sp|Q86XK2|FBX11_HUMAN	747	761	749	760	3	11	75	0.032	31	DIFRNAQAGVLI	P0DTD1|6582|6596	3	14	DLFRNARNGVLI	CNNPEPRED	0.931	0.79	DRB3*02:02
DIFRNAQAG	sp|Q86XK2|FBX11_HUMAN	747	761	749	760	3	11	75	0.042	30.6	DIFRNAQAGVLI	P0DTD1|6583|6597	2	13	DLFRNARNGVLI	CNNPEPRED	0.931	0.79	DRB3*02:02
DIFRNAQAG	sp|Q86XK2|FBX11_HUMAN	747	761	749	760	3	11	75	0.035	30.9	DIFRNAQAGVLI	P0DTD1|6584|6598	1	12	DLFRNARNGVLI	CNNPEPRED	0.931	0.79	DRB3*02:02
DIVEFCEAM	sp|P04183|KITH_HUMAN	104	118	106	116	1	9	72.7	0.026	31.3	VEFCEAMANAG	P0DTD1|4580|4594	3	13	VQFCDAMRNAG	CNNPEPRED	0.586	8.16	DQA1*05:01/DQB1*02:01
DNYIAYYRR	sp|Q13217|DNJC3_HUMAN	68	82	72	79	2	10	87.5	0.096	29.4	IAYYRRAT	P0DTC9|83|97	2	9	IGYYRRAT	CNNPEPRED	0.646	2.57	DRB1*16:01
DNYIAYYRR	sp|Q13217|DNJC3_HUMAN	66	80	68	79	4	12	75	0.023	31.5	PDNYIAYYRRAT	P0DTC9|80|94	1	12	PDDQIGYYRRAT	CNNPEPRED	0.705	2.52	DRB1*13:01
DNYIAYYRR	sp|Q13217|DNJC3_HUMAN	68	82	72	79	2	10	87.5	0.096	29.4	IAYYRRAT	P0DTC9|83|97	2	9	IGYYRRAT	CNNPEPRED	0.661	9.93	DQA1*01:01/DQB1*05:01
DNYIAYYRR	sp|Q13217|DNJC3_HUMAN	66	80	68	79	4	12	75	0.023	31.5	PDNYIAYYRRAT	P0DTC9|80|94	1	12	PDDQIGYYRRAT	CNNPEPRED	0.721	6.5	DQA1*01:01/DQB1*05:01
DNYIAYYRR	sp|Q13217|DNJC3_HUMAN	66	80	68	79	4	12	75	0.023	31.5	PDNYIAYYRRAT	P0DTC9|80|94	1	12	PDDQIGYYRRAT	CNNPEPRED	0.772	4.63	DQA1*01:01/DQB1*05:01
DNYIAYYRR	sp|Q13217|DNJC3_HUMAN	66	80	68	79	4	12	75	0.023	31.5	PDNYIAYYRRAT	P0DTC9|80|94	1	12	PDDQIGYYRRAT	CNNPEPRED	0.487	7.09	DRB1*16:01
DNYIAYYRR	sp|Q13217|DNJC3_HUMAN	68	82	72	79	2	10	87.5	0.096	29.4	IAYYRRAT	P0DTC9|83|97	2	9	IGYYRRAT	CNNPEPRED	0.692	8.18	DQA1*01:01/DQB1*05:01
DNYIAYYRR	sp|Q13217|DNJC3_HUMAN	66	80	68	79	4	12	75	0.023	31.5	PDNYIAYYRRAT	P0DTC9|80|94	1	12	PDDQIGYYRRAT	CNNPEPRED	0.807	4.69	DRB1*13:02
DPDNYIAYY	sp|Q13217|DNJC3_HUMAN	66	80	68	79	2	10	75	0.023	31.5	PDNYIAYYRRAT	P0DTC9|80|94	1	12	PDDQIGYYRRAT	CNNPEPRED	0.491	6.91	DRB1*16:01
DPSLLEDPK	sp|O60218|AK1BA_HUMAN	220	234	223	232	6	14	80	0.052	29.7	PEDPSLLEDP	P03172|297|308	2	11	PEDSALLEDP	CNNPEPRED	0.68	1.84	DPA1*02:01/DPB1*01:01
DPSLLEDPK	sp|C9JRZ8|AK1BF_HUMAN	220	234	223	232	6	14	80	0.052	29.7	PEDPSLLEDP	P03172|297|308	2	11	PEDSALLEDP	CNNPEPRED	0.68	1.84	DPA1*02:01/DPB1*01:01
DPSLLEDPK	sp|O60218|AK1BA_HUMAN	220	234	223	232	6	14	80	0.035	30.2	PEDPSLLEDP	P03172|298|309	1	10	PEDSALLEDP	CNNPEPRED	0.68	1.84	DPA1*02:01/DPB1*01:01
DPSLLEDPK	sp|C9JRZ8|AK1BF_HUMAN	220	234	223	232	6	14	80	0.035	30.2	PEDPSLLEDP	P03172|298|309	1	10	PEDSALLEDP	CNNPEPRED	0.68	1.84	DPA1*02:01/DPB1*01:01
DPVWKYLQT	sp|Q14527|HLTF_HUMAN	7	21	11	17	2	10	100	0.035	30.8	WKYLQTV	P10230|129|143	4	10	WKYLQTV	CNNPEPRED	0.737	1.36	DPA1*01:03/DPB1*04:01
DPVWKYLQT	sp|Q14527|HLTF_HUMAN	7	21	11	17	2	10	100	0.035	30.8	WKYLQTV	P10230|129|143	4	10	WKYLQTV	CNNPEPRED	0.613	6.09	DQA1*05:05/DQB1*03:01
DPVWKYLQT	sp|Q14527|HLTF_HUMAN	7	21	11	17	2	10	100	0.035	30.8	WKYLQTV	P10230|129|143	4	10	WKYLQTV	CNNPEPRED	0.9	0.53	DQA1*02:01/DQB1*02:02
DPVWKYLQT	sp|Q14527|HLTF_HUMAN	7	21	11	17	2	10	100	0.035	30.8	WKYLQTV	P10230|129|143	4	10	WKYLQTV	CNNPEPRED	0.632	5.72	DQA1*05:01/DQB1*02:01
DRAMQRLLD	sp|Q14669|TRIPC_HUMAN	1554	1568	1556	1567	6	14	75	0.044	30.5	FDRDRAMQRLLD	P0DTC1|3988|4002	4	15	FDRDAAMQRKLE	NETMHCIIPAN_EL	0.313642	9.3	DRB1*08:01
DRAMQRLLD	sp|Q14669|TRIPC_HUMAN	1554	1568	1556	1567	6	14	75	0.044	30.5	FDRDRAMQRLLD	P0DTC1|3988|4002	4	15	FDRDAAMQRKLE	NETMHCIIPAN_EL	0.221065	8.5	DRB1*13:03
DSYENFNQH	sp|Q63HR2|TENS2_HUMAN	452	466	456	462	3	11	100	0.043	30.5	YENFNQH	P0DTC1|1130|1144	6	12	YENFNQH	CNNPEPRED	0.509	8.18	DPA1*01:03/DPB1*04:01
DSYENFNQH	sp|Q63HR2|TENS2_HUMAN	452	466	456	462	3	11	100	0.036	30.8	YENFNQH	P0DTC1|1132|1146	4	10	YENFNQH	CNNPEPRED	0.509	8.18	DPA1*01:03/DPB1*04:01
DSYENFNQH	sp|Q63HR2|TENS2_HUMAN	452	466	456	462	3	11	100	0.04	30.6	YENFNQH	P0DTC1|1133|1147	3	9	YENFNQH	CNNPEPRED	0.509	8.18	DPA1*01:03/DPB1*04:01
DSYENFNQH	sp|Q63HR2|TENS2_HUMAN	452	466	456	462	3	11	100	0.048	30.4	YENFNQH	P0DTC1|1134|1148	2	8	YENFNQH	CNNPEPRED	0.509	8.18	DPA1*01:03/DPB1*04:01
DSYENFNQH	sp|Q63HR2|TENS2_HUMAN	452	466	456	462	3	11	100	0.056	30.2	YENFNQH	P0DTC1|1135|1149	1	7	YENFNQH	CNNPEPRED	0.509	8.18	DPA1*01:03/DPB1*04:01
DSYENFNQH	sp|Q63HR2|TENS2_HUMAN	452	466	456	462	3	11	100	0.043	30.5	YENFNQH	P0DTC1|1130|1144	6	12	YENFNQH	CNNPEPRED	0.507	8.29	DPA1*01:03/DPB1*04:01
DSYENFNQH	sp|Q63HR2|TENS2_HUMAN	452	466	456	462	3	11	100	0.036	30.8	YENFNQH	P0DTC1|1132|1146	4	10	YENFNQH	CNNPEPRED	0.507	8.29	DPA1*01:03/DPB1*04:01
DSYENFNQH	sp|Q63HR2|TENS2_HUMAN	452	466	456	462	3	11	100	0.04	30.6	YENFNQH	P0DTC1|1133|1147	3	9	YENFNQH	CNNPEPRED	0.507	8.29	DPA1*01:03/DPB1*04:01
DSYENFNQH	sp|Q63HR2|TENS2_HUMAN	452	466	456	462	3	11	100	0.048	30.4	YENFNQH	P0DTC1|1134|1148	2	8	YENFNQH	CNNPEPRED	0.507	8.29	DPA1*01:03/DPB1*04:01
DSYENFNQH	sp|Q63HR2|TENS2_HUMAN	452	466	456	462	3	11	100	0.056	30.2	YENFNQH	P0DTC1|1135|1149	1	7	YENFNQH	CNNPEPRED	0.507	8.29	DPA1*01:03/DPB1*04:01
DTPTSSRTL	sp|O60721|NCKX1_HUMAN	140	154	141	154	4	12	64.3	0.098	29.4	KEDTPTSSRTLTYY	P0DTC5|166|180	1	14	KEITVATSRTLSYY	NETMHCIIPAN_EL	0.164157	9.2	DRB1*07:01
DVDGEALST	sp|P10809|CH60_HUMAN	277	291	280	289	1	9	90	0.022	31.5	GEALSTLVLN	P9WPE6|254|268	1	10	GEALSTLVVN	CNNPEPRED	0.595	8.68	DQA1*02:01/DQB1*02:02
DYIATQGPL	sp|Q16825|PTN21_HUMAN	963	977	966	974	4	12	88.9	0.055	30.2	DYIATQGPL	P0DTC1|1088|1102	2	10	DYIATNGPL	CNNPEPRED	0.688	3.42	DRB3*02:02
DYIATQGPL	sp|Q16825|PTN21_HUMAN	963	977	966	974	4	12	88.9	0.055	30.2	DYIATQGPL	P0DTC1|1088|1102	2	10	DYIATNGPL	CNNPEPRED	0.777	2.03	DRB3*02:02
DYIATQGPL	sp|Q16825|PTN21_HUMAN	963	977	966	974	4	12	88.9	0.055	30.2	DYIATQGPL	P0DTC1|1088|1102	2	10	DYIATNGPL	CNNPEPRED	0.593	7.7	DQA1*05:01/DQB1*02:01
EALSTLVLN	sp|P10809|CH60_HUMAN	277	291	280	289	5	13	90	0.022	31.5	GEALSTLVLN	P9WPE6|254|268	1	10	GEALSTLVVN	CNNPEPRED	0.514	6.86	DPA1*01:03/DPB1*03:01
EATARLMAG	sp|P36956|SRBP1_HUMAN	1037	1051	1041	1048	3	11	100	0.092	29.4	TARLMAGA	Q79F92|6|20	7	14	TARLMAGA	CNNPEPRED	0.891	1.01	DQA1*01:02/DQB1*06:02
EATARLMAG	sp|P36956|SRBP1_HUMAN	1038	1052	1041	1050	2	10	90	0.009	32.8	TARLMAGASP	Q79F92|11|25	2	11	TARLMAGAGP	CNNPEPRED	0.891	1.01	DQA1*01:02/DQB1*06:02
EATARLMAG	sp|P36956|SRBP1_HUMAN	1038	1052	1041	1050	2	10	90	0.009	32.8	TARLMAGASP	Q79F92|11|25	2	11	TARLMAGAGP	CNNPEPRED	0.703	4.68	DQA1*01:02/DQB1*06:02
EATARLMAG	sp|P36956|SRBP1_HUMAN	1037	1051	1041	1048	3	11	100	0.092	29.4	TARLMAGA	Q79F92|6|20	7	14	TARLMAGA	CNNPEPRED	0.69	7.02	DQA1*05:01/DQB1*03:01
EATARLMAG	sp|P36956|SRBP1_HUMAN	1037	1051	1041	1048	3	11	100	0.092	29.4	TARLMAGA	Q79F92|6|20	7	14	TARLMAGA	CNNPEPRED	1.039	0.22	DQA1*01:02/DQB1*06:02
EDPSLLEDP	sp|P15121|ALDR_HUMAN	220	234	223	232	5	13	80	0.052	29.7	PEDPSLLEDP	P03172|297|308	2	11	PEDSALLEDP	CNNPEPRED	0.742	2.56	DQA1*03:01/DQB1*03:02
EDPSLLEDP	sp|P15121|ALDR_HUMAN	220	234	223	232	5	13	80	0.035	30.2	PEDPSLLEDP	P03172|298|309	1	10	PEDSALLEDP	CNNPEPRED	0.742	2.56	DQA1*03:01/DQB1*03:02
EDPSLLEDP	sp|O60218|AK1BA_HUMAN	220	234	223	232	5	13	80	0.052	29.7	PEDPSLLEDP	P03172|297|308	2	11	PEDSALLEDP	CNNPEPRED	0.739	2.66	DQA1*03:01/DQB1*03:02
EDPSLLEDP	sp|C9JRZ8|AK1BF_HUMAN	220	234	223	232	5	13	80	0.052	29.7	PEDPSLLEDP	P03172|297|308	2	11	PEDSALLEDP	CNNPEPRED	0.739	2.66	DQA1*03:01/DQB1*03:02
EDPSLLEDP	sp|O60218|AK1BA_HUMAN	220	234	223	232	5	13	80	0.035	30.2	PEDPSLLEDP	P03172|298|309	1	10	PEDSALLEDP	CNNPEPRED	0.739	2.66	DQA1*03:01/DQB1*03:02
EDPSLLEDP	sp|C9JRZ8|AK1BF_HUMAN	220	234	223	232	5	13	80	0.035	30.2	PEDPSLLEDP	P03172|298|309	1	10	PEDSALLEDP	CNNPEPRED	0.739	2.66	DQA1*03:01/DQB1*03:02
EEQQQALSI	sp|Q6ZS30|NBEL1_HUMAN	79	93	83	90	5	13	100	0.053	30.2	EEQQQALS	P0A566|81|95	8	15	EEQQQALS	CNNPEPRED	0.625	6.83	DQA1*03:01/DQB1*03:02
EEQQQALSI	sp|Q6ZS30|NBEL1_HUMAN	79	93	83	90	5	13	100	0.049	30.4	EEQQQALS	P0A566|86|100	3	10	EEQQQALS	CNNPEPRED	0.625	6.83	DQA1*03:01/DQB1*03:02
EEQQQALSI	sp|Q6ZS30|NBEL1_HUMAN	79	93	83	90	5	13	100	0.053	30.2	EEQQQALS	P0A566|81|95	8	15	EEQQQALS	CNNPEPRED	0.583	9.46	DQA1*03:01/DQB1*03:02
EEQQQALSI	sp|Q6ZS30|NBEL1_HUMAN	79	93	83	90	5	13	100	0.049	30.4	EEQQQALS	P0A566|86|100	3	10	EEQQQALS	CNNPEPRED	0.583	9.46	DQA1*03:01/DQB1*03:02
EEVIWDYAP	sp|P12259|FA5_HUMAN	351	365	354	363	7	15	80	0.083	29.6	IAAEEVIWDY	P0DTD1|6526|6540	6	15	IAANTVIWDY	CNNPEPRED	0.806	2.03	DRB3*01:01
EEVIWDYAP	sp|P12259|FA5_HUMAN	351	365	354	363	7	15	80	0.083	29.6	IAAEEVIWDY	P0DTD1|6526|6540	6	15	IAANTVIWDY	CNNPEPRED	0.478	5.58	DRB3*03:01
EFCEAMANA	sp|P04183|KITH_HUMAN	104	118	106	116	4	12	72.7	0.026	31.3	VEFCEAMANAG	P0DTD1|4580|4594	3	13	VQFCDAMRNAG	CNNPEPRED	0.745	4.86	DQA1*05:01/DQB1*03:01
EFCEAMANA	sp|P04183|KITH_HUMAN	104	118	106	116	4	12	72.7	0.026	31.3	VEFCEAMANAG	P0DTD1|4580|4594	3	13	VQFCDAMRNAG	CNNPEPRED	0.598	8.42	DQA1*03:01/DQB1*03:02
EFCEAMANA	sp|P04183|KITH_HUMAN	104	118	106	116	4	12	72.7	0.026	31.3	VEFCEAMANAG	P0DTD1|4580|4594	3	13	VQFCDAMRNAG	CNNPEPRED	0.775	4	DQA1*05:01/DQB1*03:01
EFLNKIKQL	sp|P0C221|CC175_HUMAN	333	347	335	345	6	14	72.7	0.042	31.4	EKNEFLNKIKQ	Q86887|1131|1150	10	20	EKHEFLNRLKQ	CNNPEPRED	0.819	4.26	DRB1*13:02
EFLNKIKQL	sp|P0C221|CC175_HUMAN	333	347	335	346	6	14	75	0.006	34.4	EKNEFLNKIKQL	Q86887|1139|1158	2	13	EKHEFLNRLKQL	CNNPEPRED	0.819	4.26	DRB1*13:02
EFLNKIKQL	sp|P0C221|CC175_HUMAN	333	347	335	345	6	14	72.7	0.042	31.4	EKNEFLNKIKQ	Q86887|1131|1150	10	20	EKHEFLNRLKQ	CNNPEPRED	0.358	9.27	DRB1*11:03
EFLNKIKQL	sp|P0C221|CC175_HUMAN	333	347	335	346	6	14	75	0.006	34.4	EKNEFLNKIKQL	Q86887|1139|1158	2	13	EKHEFLNRLKQL	CNNPEPRED	0.358	9.27	DRB1*11:03
EFLNKIKQL	sp|P0C221|CC175_HUMAN	333	347	335	345	6	14	72.7	0.042	31.4	EKNEFLNKIKQ	Q86887|1131|1150	10	20	EKHEFLNRLKQ	CNNPEPRED	0.726	2.33	DRB1*08:01
EFLNKIKQL	sp|P0C221|CC175_HUMAN	333	347	335	346	6	14	75	0.006	34.4	EKNEFLNKIKQL	Q86887|1139|1158	2	13	EKHEFLNRLKQL	CNNPEPRED	0.726	2.33	DRB1*08:01
EFLPFFSNP	sp|Q7L8S5|OTU6A_HUMAN	181	195	185	191	4	12	100	0.092	29.5	FLPFFSN	P0DTC2|49|63	7	13	FLPFFSN	CNNPEPRED	0.544	4.17	DRB1*13:03
EFLPFFSNP	sp|Q7L8S5|OTU6A_HUMAN	181	195	185	191	4	12	100	0.08	29.6	FLPFFSN	P0DTC2|55|69	1	7	FLPFFSN	CNNPEPRED	0.544	4.17	DRB1*13:03
EKPYVCTVP	sp|P52747|ZN143_HUMAN	383	397	386	394	2	10	77.8	0.097	29.4	PYVCTVPGC	P0DTD1|5365|5379	7	15	PYVCNAPGC	CNNPEPRED	0.748	2.39	DQA1*02:01/DQB1*02:02
EKPYVCTVP	sp|P52747|ZN143_HUMAN	383	397	386	395	2	10	80	0.006	33.4	PYVCTVPGCD	P0DTD1|5366|5380	6	15	PYVCNAPGCD	CNNPEPRED	0.748	2.39	DQA1*02:01/DQB1*02:02
EKPYVCTVP	sp|P52747|ZN143_HUMAN	383	397	386	395	2	10	80	0.006	33.4	PYVCTVPGCD	P0DTD1|5367|5381	5	14	PYVCNAPGCD	CNNPEPRED	0.748	2.39	DQA1*02:01/DQB1*02:02
ELSDHSETM	sp|P98164|LRP2_HUMAN	2074	2088	2076	2086	6	14	81.8	0.01	32.6	FSLELSDHSET	P0DTD8|27|41	4	14	FSLELQDHNET	CNNPEPRED	0.639	6.05	DQA1*02:01/DQB1*02:02
ELSDHSETM	sp|P98164|LRP2_HUMAN	2074	2088	2076	2086	6	14	81.8	0.008	33.1	FSLELSDHSET	P0DTD8|28|42	3	13	FSLELQDHNET	CNNPEPRED	0.639	6.05	DQA1*02:01/DQB1*02:02
ELSDHSETM	sp|P98164|LRP2_HUMAN	2074	2088	2076	2086	6	14	81.8	0.007	33.1	FSLELSDHSET	P0DTD8|29|43	2	12	FSLELQDHNET	CNNPEPRED	0.639	6.05	DQA1*02:01/DQB1*02:02
ENFNQHHED	sp|Q63HR2|TENS2_HUMAN	452	466	456	462	6	14	100	0.043	30.5	YENFNQH	P0DTC1|1130|1144	6	12	YENFNQH	CNNPEPRED	0.674	9.18	DQA1*01:01/DQB1*05:01
ENFNQHHED	sp|Q63HR2|TENS2_HUMAN	452	466	456	462	6	14	100	0.036	30.8	YENFNQH	P0DTC1|1132|1146	4	10	YENFNQH	CNNPEPRED	0.674	9.18	DQA1*01:01/DQB1*05:01
ENFNQHHED	sp|Q63HR2|TENS2_HUMAN	452	466	456	462	6	14	100	0.04	30.6	YENFNQH	P0DTC1|1133|1147	3	9	YENFNQH	CNNPEPRED	0.674	9.18	DQA1*01:01/DQB1*05:01
ENFNQHHED	sp|Q63HR2|TENS2_HUMAN	452	466	456	462	6	14	100	0.048	30.4	YENFNQH	P0DTC1|1134|1148	2	8	YENFNQH	CNNPEPRED	0.674	9.18	DQA1*01:01/DQB1*05:01
ENFNQHHED	sp|Q63HR2|TENS2_HUMAN	452	466	456	462	6	14	100	0.056	30.2	YENFNQH	P0DTC1|1135|1149	1	7	YENFNQH	CNNPEPRED	0.674	9.18	DQA1*01:01/DQB1*05:01
ENIQKAISR	sp|Q96PE2|ARHGH_HUMAN	1370	1384	1372	1382	2	10	72.7	0.098	29.4	NIQKAISRLDE	P0DTC2|1177|1191	2	12	NIQKEIDRLNE	CNNPEPRED	0.626	5.98	DQA1*05:01/DQB1*02:01
ENIYSHLDE	sp|Q8NFM7|I17RD_HUMAN	324	338	327	336	4	12	80	0.097	29.4	ENIYSHLDEE	P0DTC6|41|55	6	15	ENKYSQLDEE	CNNPEPRED	0.892	1.67	DQA1*01:01/DQB1*05:01
ENIYSHLDE	sp|Q8NFM7|I17RD_HUMAN	324	338	327	336	4	12	80	0.097	29.4	ENIYSHLDEE	P0DTC6|41|55	6	15	ENKYSQLDEE	CNNPEPRED	0.675	4.67	DQA1*03:01/DQB1*03:02
ENIYSHLDE	sp|Q8NFM7|I17RD_HUMAN	324	338	327	336	4	12	80	0.097	29.4	ENIYSHLDEE	P0DTC6|41|55	6	15	ENKYSQLDEE	CNNPEPRED	0.952	0.95	DQA1*01:01/DQB1*05:01
ENIYSHLDE	sp|Q8NFM7|I17RD_HUMAN	324	338	327	336	4	12	80	0.097	29.4	ENIYSHLDEE	P0DTC6|41|55	6	15	ENKYSQLDEE	CNNPEPRED	0.667	5.03	DQA1*03:01/DQB1*03:02
EPGSGVPVV	sp|P19021|AMD_HUMAN	856	870	860	867	4	12	100	0.089	29.7	PGSGVPVV	P0DTD1|4612|4626	8	15	PGSGVPVV	CNNPEPRED	0.659	4.17	DQA1*05:05/DQB1*03:01
EPGSGVPVV	sp|P19021|AMD_HUMAN	856	870	860	867	4	12	100	0.099	29.6	PGSGVPVV	P0DTD1|4614|4628	6	13	PGSGVPVV	CNNPEPRED	0.659	4.17	DQA1*05:05/DQB1*03:01
EPGSGVPVV	sp|P19021|AMD_HUMAN	856	870	860	867	4	12	100	0.094	29.4	PGSGVPVV	P0DTD1|4615|4629	5	12	PGSGVPVV	CNNPEPRED	0.659	4.17	DQA1*05:05/DQB1*03:01
EPGSGVPVV	sp|P19021|AMD_HUMAN	856	870	860	867	4	12	100	0.096	29.4	PGSGVPVV	P0DTD1|4616|4630	4	11	PGSGVPVV	CNNPEPRED	0.659	4.17	DQA1*05:05/DQB1*03:01
EPGSGVPVV	sp|P19021|AMD_HUMAN	856	870	860	867	4	12	100	0.089	29.7	PGSGVPVV	P0DTD1|4612|4626	8	15	PGSGVPVV	CNNPEPRED	0.727	2.2	DQA1*05:05/DQB1*03:01
EPGSGVPVV	sp|P19021|AMD_HUMAN	856	870	860	867	4	12	100	0.099	29.6	PGSGVPVV	P0DTD1|4614|4628	6	13	PGSGVPVV	CNNPEPRED	0.727	2.2	DQA1*05:05/DQB1*03:01
EPGSGVPVV	sp|P19021|AMD_HUMAN	856	870	860	867	4	12	100	0.094	29.4	PGSGVPVV	P0DTD1|4615|4629	5	12	PGSGVPVV	CNNPEPRED	0.727	2.2	DQA1*05:05/DQB1*03:01
EPGSGVPVV	sp|P19021|AMD_HUMAN	856	870	860	867	4	12	100	0.096	29.4	PGSGVPVV	P0DTD1|4616|4630	4	11	PGSGVPVV	CNNPEPRED	0.727	2.2	DQA1*05:05/DQB1*03:01
EQKKLNDLC	sp|P13232|IL7_HUMAN	145	159	149	155	2	10	100	0.097	29.4	KLNDLCF	P0DTC2|383|397	4	10	KLNDLCF	CNNPEPRED	0.555	6.15	DPA1*02:02/DPB1*05:01
ESGLKTILQ	sp|P20073|ANXA7_HUMAN	400	414	404	411	5	13	100	0.069	29.9	ESGLKTIL	P0DTC1|390|404	1	8	ESGLKTIL	CNNPEPRED	0.611	8.73	DQA1*01:02/DQB1*06:02
ESSSASASS	sp|Q9UBS9|SUCO_HUMAN	30	44	31	43	2	10	76.9	0.038	30.7	ESSSASASSYYSQ	P0DTC1|2551|2565	1	13	ESSAKSASVYYSQ	CNNPEPRED	0.661	4.08	DQA1*05:05/DQB1*03:01
ESSSASASS	sp|Q9UBS9|SUCO_HUMAN	30	44	31	43	2	10	76.9	0.038	30.7	ESSSASASSYYSQ	P0DTC1|2551|2565	1	13	ESSAKSASVYYSQ	CNNPEPRED	0.619	3.41	DPA1*01:03/DPB1*04:01
ESSSASASS	sp|Q9UBS9|SUCO_HUMAN	30	44	31	43	2	10	76.9	0.038	30.7	ESSSASASSYYSQ	P0DTC1|2551|2565	1	13	ESSAKSASVYYSQ	CNNPEPRED	0.636	6.26	DQA1*03:01/DQB1*03:02
ESSSASASS	sp|Q9UBS9|SUCO_HUMAN	30	44	31	43	2	10	76.9	0.038	30.7	ESSSASASSYYSQ	P0DTC1|2551|2565	1	13	ESSAKSASVYYSQ	CNNPEPRED	0.625	6.83	DQA1*03:01/DQB1*03:02
ESSSASASS	sp|Q9UBS9|SUCO_HUMAN	30	44	31	43	2	10	76.9	0.038	30.7	ESSSASASSYYSQ	P0DTC1|2551|2565	1	13	ESSAKSASVYYSQ	CNNPEPRED	0.478	9.9	DPA1*01:03/DPB1*02:01
ETAAAAAAV	sp|Q69YW2|STUM_HUMAN	7	22	8	22	2	10	73.3	0.033	31.1	AETAAAAAAVAAADP	P71951|66|80	1	15	AATAAAAAAVDRGDP	CNNPEPRED	0.927	0.46	DQA1*03:01/DQB1*03:02
EVKILDPDG	sp|Q6PF18|MORN3_HUMAN	210	224	213	221	7	15	77.8	0.086	29.5	PIPEVKILD	P0DTD1|6511|6525	7	15	PVPEVKILN	CNNPEPRED	0.454	6.65	DRB4*01:03
EVKILDPDG	sp|Q6PF18|MORN3_HUMAN	210	224	213	221	7	15	77.8	0.097	29.4	PIPEVKILD	P0DTD1|6512|6526	6	14	PVPEVKILN	CNNPEPRED	0.454	6.65	DRB4*01:03
EVKILDPDG	sp|Q6PF18|MORN3_HUMAN	210	224	213	221	7	15	77.8	0.097	29.4	PIPEVKILD	P0DTD1|6515|6529	3	11	PVPEVKILN	CNNPEPRED	0.454	6.65	DRB4*01:03
EWSFLPSIT	sp|Q53G59|KLH12_HUMAN	304	318	306	316	5	13	72.7	0.062	30	TQEWSFLPSIT	Q9J3M8|196|210	2	12	TETWSFLPSLT	CNNPEPRED	0.703	1.87	DRB1*16:01
EWSFLPSIT	sp|Q53G59|KLH12_HUMAN	304	318	306	316	5	13	72.7	0.062	30	TQEWSFLPSIT	Q9J3M8|196|210	2	12	TETWSFLPSLT	CNNPEPRED	0.669	9.35	DQA1*03:02/DQB1*04:01
EWSFLPSIT	sp|Q53G59|KLH12_HUMAN	304	318	306	316	5	13	72.7	0.062	30	TQEWSFLPSIT	Q9J3M8|196|210	2	12	TETWSFLPSLT	CNNPEPRED	0.765	4.25	DQA1*03:02/DQB1*04:01
EWSFLPSIT	sp|Q53G59|KLH12_HUMAN	304	318	306	316	5	13	72.7	0.062	30	TQEWSFLPSIT	Q9J3M8|196|210	2	12	TETWSFLPSLT	CNNPEPRED	0.592	3.54	DRB1*16:01
EYFIAAEEV	sp|P12259|FA5_HUMAN	351	365	354	363	1	9	80	0.083	29.6	IAAEEVIWDY	P0DTD1|6526|6540	6	15	IAANTVIWDY	CNNPEPRED	0.709	3.39	DQA1*03:01/DQB1*03:02
FAAAAAAAA	sp|O00716|E2F3_HUMAN	41	55	44	53	4	12	90	0.061	30.3	FAAAAAAAAA	P71951|61|75	5	14	FAATAAAAAA	CNNPEPRED	0.957	0.71	DRB1*01:01
FAAAAAAAA	sp|Q16676|FOXD1_HUMAN	289	303	291	301	4	12	90.9	0.005	33.8	LFAAAAAAAAA	P71951|61|75	4	14	LFAATAAAAAA	NETMHCIIPAN_BA	34.62	0.42	DRB1*04:01
FAAAAAAAA	sp|O00716|E2F3_HUMAN	41	55	44	53	4	12	90	0.061	30.3	FAAAAAAAAA	P71951|61|75	5	14	FAATAAAAAA	CNNPEPRED	0.87	0.42	DPA1*01:03/DPB1*03:01
FAAAAAAAA	sp|Q16676|FOXD1_HUMAN	289	303	291	301	4	12	90.9	0.005	33.8	LFAAAAAAAAA	P71951|61|75	4	14	LFAATAAAAAA	CNNPEPRED	0.912	0.42	DRB1*10:01
FAAAAAAAA	sp|O00716|E2F3_HUMAN	41	55	44	53	4	12	90	0.061	30.3	FAAAAAAAAA	P71951|61|75	5	14	FAATAAAAAA	NETMHCIIPAN_EL	0.779815	0.72	DRB1*16:01
FAAAAAAAA	sp|O00716|E2F3_HUMAN	41	55	44	53	4	12	90	0.061	30.3	FAAAAAAAAA	P71951|61|75	5	14	FAATAAAAAA	NETMHCIIPAN_EL	0.217861	9.4	DRB1*04:04
FAAAAAAAA	sp|P61296|HAND2_HUMAN	17	31	20	29	4	12	90	0.061	30.3	FAAAAAAAAA	P71951|61|75	5	14	FAATAAAAAA	CNNPEPRED	0.899	0.76	DRB1*04:01
FAAAAAAAA	sp|Q16676|FOXD1_HUMAN	289	303	291	301	4	12	90.9	0.005	33.8	LFAAAAAAAAA	P71951|61|75	4	14	LFAATAAAAAA	CNNPEPRED	0.904	0.75	DRB1*04:01
FAAAAAAAA	sp|O00716|E2F3_HUMAN	41	55	44	53	4	12	90	0.061	30.3	FAAAAAAAAA	P71951|61|75	5	14	FAATAAAAAA	NETMHCIIPAN_EL	0.71638	0.74	DRB1*07:01
FAAAAAAAA	sp|P61296|HAND2_HUMAN	17	31	20	29	4	12	90	0.061	30.3	FAAAAAAAAA	P71951|61|75	5	14	FAATAAAAAA	CNNPEPRED	0.977	0.74	DQA1*05:01/DQB1*03:01
FAAAAAAAA	sp|Q16676|FOXD1_HUMAN	289	303	291	301	4	12	90.9	0.005	33.8	LFAAAAAAAAA	P71951|61|75	4	14	LFAATAAAAAA	NETMHCIIPAN_BA	113.01	0.72	DRB1*01:03
FAAAAAAAA	sp|O00716|E2F3_HUMAN	41	55	44	53	4	12	90	0.061	30.3	FAAAAAAAAA	P71951|61|75	5	14	FAATAAAAAA	NETMHCIIPAN_EL	0.131786	9.1	DRB1*15:01
FAAAAAAAA	sp|P61296|HAND2_HUMAN	17	31	20	29	4	12	90	0.061	30.3	FAAAAAAAAA	P71951|61|75	5	14	FAATAAAAAA	NETMHCIIPAN_EL	0.918124	0.41	DRB1*01:01
FAAAAAAAA	sp|P61296|HAND2_HUMAN	17	31	20	29	4	12	90	0.061	30.3	FAAAAAAAAA	P71951|61|75	5	14	FAATAAAAAA	CNNPEPRED	0.807	0.73	DPA1*01:03/DPB1*03:01
FAAAAAAAA	sp|O00716|E2F3_HUMAN	41	55	44	53	4	12	90	0.061	30.3	FAAAAAAAAA	P71951|61|75	5	14	FAATAAAAAA	NETMHCIIPAN_BA	606.96	9	DRB3*02:02
FAAAAAAAA	sp|O00716|E2F3_HUMAN	41	55	44	53	4	12	90	0.061	30.3	FAAAAAAAAA	P71951|61|75	5	14	FAATAAAAAA	CNNPEPRED	1.197	0.64	DRB1*09:01
FAAAAAAAA	sp|O00716|E2F3_HUMAN	41	55	44	53	4	12	90	0.061	30.3	FAAAAAAAAA	P71951|61|75	5	14	FAATAAAAAA	NETMHCIIPAN_EL	0.741977	0.63	DRB1*04:07
FAAAAAAAA	sp|O00716|E2F3_HUMAN	41	55	44	53	4	12	90	0.061	30.3	FAAAAAAAAA	P71951|61|75	5	14	FAATAAAAAA	CNNPEPRED	1.2	0.62	DRB1*09:01
FAAAAAAAA	sp|O00716|E2F3_HUMAN	41	55	44	53	4	12	90	0.061	30.3	FAAAAAAAAA	P71951|61|75	5	14	FAATAAAAAA	CNNPEPRED	0.896	0.48	DRB1*10:01
FAAAAAAAA	sp|P61296|HAND2_HUMAN	17	31	20	29	4	12	90	0.061	30.3	FAAAAAAAAA	P71951|61|75	5	14	FAATAAAAAA	NETMHCIIPAN_BA	1096.49	9.7	DRB1*04:06
FAAAAAAAA	sp|P61296|HAND2_HUMAN	17	31	20	29	4	12	90	0.061	30.3	FAAAAAAAAA	P71951|61|75	5	14	FAATAAAAAA	NETMHCIIPAN_BA	39.35	0.62	DRB1*04:01
FAAAAAAAA	sp|P61296|HAND2_HUMAN	17	31	20	29	4	12	90	0.061	30.3	FAAAAAAAAA	P71951|61|75	5	14	FAATAAAAAA	NETMHCIIPAN_BA	1096.49	9.7	DRB1*04:03
FAAAAAAAA	sp|P61296|HAND2_HUMAN	17	31	20	29	4	12	90	0.061	30.3	FAAAAAAAAA	P71951|61|75	5	14	FAATAAAAAA	NETMHCIIPAN_EL	0.250843	9.3	DRB1*13:02
FAAAAAAAA	sp|Q16676|FOXD1_HUMAN	289	303	291	301	4	12	90.9	0.005	33.8	LFAAAAAAAAA	P71951|61|75	4	14	LFAATAAAAAA	NETMHCIIPAN_EL	0.725474	0.57	DRB1*08:02
FAAAAAAAA	sp|Q16676|FOXD1_HUMAN	289	303	291	301	4	12	90.9	0.005	33.8	LFAAAAAAAAA	P71951|61|75	4	14	LFAATAAAAAA	CNNPEPRED	0.579	9.61	DQA1*02:01/DQB1*02:02
FAAAAAAAA	sp|P61296|HAND2_HUMAN	17	31	20	29	4	12	90	0.061	30.3	FAAAAAAAAA	P71951|61|75	5	14	FAATAAAAAA	CNNPEPRED	0.599	9.8	DRB5*01:01
FAAAAAAAA	sp|P61296|HAND2_HUMAN	17	31	20	29	4	12	90	0.061	30.3	FAAAAAAAAA	P71951|61|75	5	14	FAATAAAAAA	CNNPEPRED	1.203	0.61	DRB1*09:01
FAAAAAAAA	sp|P61296|HAND2_HUMAN	17	31	20	29	4	12	90	0.061	30.3	FAAAAAAAAA	P71951|61|75	5	14	FAATAAAAAA	NETMHCIIPAN_EL	0.900436	0.53	DRB1*01:02
FAAAAAAAA	sp|O00716|E2F3_HUMAN	41	55	44	53	4	12	90	0.061	30.3	FAAAAAAAAA	P71951|61|75	5	14	FAATAAAAAA	NETMHCIIPAN_EL	0.734613	0.49	DRB1*08:02
FAAAAAAAA	sp|P61296|HAND2_HUMAN	17	31	20	29	4	12	90	0.061	30.3	FAAAAAAAAA	P71951|61|75	5	14	FAATAAAAAA	NETMHCIIPAN_EL	0.199262	9.3	DRB1*04:02
FAAAAAAAA	sp|P61296|HAND2_HUMAN	17	31	20	29	4	12	90	0.061	30.3	FAAAAAAAAA	P71951|61|75	5	14	FAATAAAAAA	NETMHCIIPAN_BA	92.62	0.49	DRB1*01:03
FAAAAAAAA	sp|P61296|HAND2_HUMAN	17	31	20	29	4	12	90	0.061	30.3	FAAAAAAAAA	P71951|61|75	5	14	FAATAAAAAA	NETMHCIIPAN_BA	37.72	0.58	DRB1*16:02
FAAAAAAAA	sp|Q16676|FOXD1_HUMAN	289	303	291	301	4	12	90.9	0.005	33.8	LFAAAAAAAAA	P71951|61|75	4	14	LFAATAAAAAA	NETMHCIIPAN_EL	0.792072	0.49	DRB1*01:03
FAAAAAAAA	sp|P61296|HAND2_HUMAN	17	31	20	29	4	12	90	0.061	30.3	FAAAAAAAAA	P71951|61|75	5	14	FAATAAAAAA	NETMHCIIPAN_BA	334.33	9.4	DRB1*14:02
FAAAAAAAA	sp|P61296|HAND2_HUMAN	17	31	20	29	4	12	90	0.061	30.3	FAAAAAAAAA	P71951|61|75	5	14	FAATAAAAAA	CNNPEPRED	1.21	0.58	DRB1*09:01
FAAAAAAAA	sp|Q16676|FOXD1_HUMAN	289	303	291	301	4	12	90.9	0.005	33.8	LFAAAAAAAAA	P71951|61|75	4	14	LFAATAAAAAA	CNNPEPRED	0.499	9.43	DRB3*02:02
FAAAAAAAA	sp|Q16676|FOXD1_HUMAN	289	303	291	301	4	12	90.9	0.005	33.8	LFAAAAAAAAA	P71951|61|75	4	14	LFAATAAAAAA	CNNPEPRED	1	0.57	DQA1*05:01/DQB1*03:01
FAAAAAAAA	sp|Q16676|FOXD1_HUMAN	289	303	291	301	4	12	90.9	0.005	33.8	LFAAAAAAAAA	P71951|61|75	4	14	LFAATAAAAAA	NETMHCIIPAN_EL	0.013826	9.4	DRB1*03:02
FAAAAAAAA	sp|P61296|HAND2_HUMAN	17	31	20	29	4	12	90	0.061	30.3	FAAAAAAAAA	P71951|61|75	5	14	FAATAAAAAA	NETMHCIIPAN_EL	0.380704	0.57	DRB1*14:02
FAAAAAAAA	sp|Q16676|FOXD1_HUMAN	289	303	291	301	4	12	90.9	0.005	33.8	LFAAAAAAAAA	P71951|61|75	4	14	LFAATAAAAAA	NETMHCIIPAN_EL	0.845982	0.68	DRB1*01:01
FAAAAAAAA	sp|P61296|HAND2_HUMAN	17	31	20	29	4	12	90	0.061	30.3	FAAAAAAAAA	P71951|61|75	5	14	FAATAAAAAA	CNNPEPRED	0.863	0.66	DRB1*10:01
FAAAAAAAA	sp|Q16676|FOXD1_HUMAN	289	303	291	301	4	12	90.9	0.005	33.8	LFAAAAAAAAA	P71951|61|75	4	14	LFAATAAAAAA	NETMHCIIPAN_EL	0.827349	0.44	DRB1*16:01
FAAAAAAAA	sp|P61296|HAND2_HUMAN	17	31	20	29	4	12	90	0.061	30.3	FAAAAAAAAA	P71951|61|75	5	14	FAATAAAAAA	NETMHCIIPAN_EL	0.267339	10	DRB1*11:04
FAAAAAAAA	sp|P61296|HAND2_HUMAN	17	31	20	29	4	12	90	0.061	30.3	FAAAAAAAAA	P71951|61|75	5	14	FAATAAAAAA	CNNPEPRED	0.489	9.93	DRB3*02:02
FAAAAAAAA	sp|O00716|E2F3_HUMAN	41	55	44	53	4	12	90	0.061	30.3	FAAAAAAAAA	P71951|61|75	5	14	FAATAAAAAA	NETMHCIIPAN_BA	241.95	9.8	DRB1*16:01
FAAAAAAAA	sp|P61296|HAND2_HUMAN	17	31	20	29	4	12	90	0.061	30.3	FAAAAAAAAA	P71951|61|75	5	14	FAATAAAAAA	CNNPEPRED	0.932	0.33	DRB1*10:01
FAAAAAAAA	sp|O00716|E2F3_HUMAN	41	55	44	53	4	12	90	0.061	30.3	FAAAAAAAAA	P71951|61|75	5	14	FAATAAAAAA	CNNPEPRED	1.133	0.09	DQA1*05:01/DQB1*03:01
FAAAAAAAA	sp|O00716|E2F3_HUMAN	41	55	44	53	4	12	90	0.061	30.3	FAAAAAAAAA	P71951|61|75	5	14	FAATAAAAAA	NETMHCIIPAN_EL	0.926858	0.08	DRB1*01:03
FAAAAAAAA	sp|P61296|HAND2_HUMAN	17	31	20	29	4	12	90	0.061	30.3	FAAAAAAAAA	P71951|61|75	5	14	FAATAAAAAA	NETMHCIIPAN_BA	7.4	0.07	DRB1*10:01
FAAAAAAAA	sp|Q16676|FOXD1_HUMAN	289	303	291	301	4	12	90.9	0.005	33.8	LFAAAAAAAAA	P71951|61|75	4	14	LFAATAAAAAA	NETMHCIIPAN_BA	4.02	0.07	DRB1*01:01
FAAAAAAAA	sp|Q16676|FOXD1_HUMAN	289	303	291	301	4	12	90.9	0.005	33.8	LFAAAAAAAAA	P71951|61|75	4	14	LFAATAAAAAA	NETMHCIIPAN_EL	0.882538	0.06	DRB1*09:01
FAAAAAAAA	sp|Q16676|FOXD1_HUMAN	289	303	291	301	4	12	90.9	0.005	33.8	LFAAAAAAAAA	P71951|61|75	4	14	LFAATAAAAAA	NETMHCIIPAN_BA	37.51	0.05	DRB1*08:02
FAAAAAAAA	sp|Q16676|FOXD1_HUMAN	289	303	291	301	4	12	90.9	0.005	33.8	LFAAAAAAAAA	P71951|61|75	4	14	LFAATAAAAAA	NETMHCIIPAN_BA	6.58	0.05	DRB1*10:01
FAAAAAAAA	sp|P61296|HAND2_HUMAN	17	31	20	29	4	12	90	0.061	30.3	FAAAAAAAAA	P71951|61|75	5	14	FAATAAAAAA	NETMHCIIPAN_BA	6.96	0.05	DRB1*10:01
FAAAAAAAA	sp|P61296|HAND2_HUMAN	17	31	20	29	4	12	90	0.061	30.3	FAAAAAAAAA	P71951|61|75	5	14	FAATAAAAAA	NETMHCIIPAN_BA	14.54	0.05	DRB1*09:01
FAAAAAAAA	sp|P61296|HAND2_HUMAN	17	31	20	29	4	12	90	0.061	30.3	FAAAAAAAAA	P71951|61|75	5	14	FAATAAAAAA	NETMHCIIPAN_BA	14.59	0.05	DRB1*09:01
FAAAAAAAA	sp|P61296|HAND2_HUMAN	17	31	20	29	4	12	90	0.061	30.3	FAAAAAAAAA	P71951|61|75	5	14	FAATAAAAAA	NETMHCIIPAN_EL	0.833025	0.11	DRB1*09:01
FAAAAAAAA	sp|P61296|HAND2_HUMAN	17	31	20	29	4	12	90	0.061	30.3	FAAAAAAAAA	P71951|61|75	5	14	FAATAAAAAA	NETMHCIIPAN_EL	0.916259	0.12	DRB1*10:01
FAAAAAAAA	sp|P61296|HAND2_HUMAN	17	31	20	29	4	12	90	0.061	30.3	FAAAAAAAAA	P71951|61|75	5	14	FAATAAAAAA	NETMHCIIPAN_BA	44.82	0.13	DRB1*08:02
FAAAAAAAA	sp|O00716|E2F3_HUMAN	41	55	44	53	4	12	90	0.061	30.3	FAAAAAAAAA	P71951|61|75	5	14	FAATAAAAAA	NETMHCIIPAN_EL	0.968615	0.13	DRB1*01:01
FAAAAAAAA	sp|O00716|E2F3_HUMAN	41	55	44	53	4	12	90	0.061	30.3	FAAAAAAAAA	P71951|61|75	5	14	FAATAAAAAA	NETMHCIIPAN_EL	0.929853	0.12	DRB1*16:01
FAAAAAAAA	sp|P61296|HAND2_HUMAN	17	31	20	29	4	12	90	0.061	30.3	FAAAAAAAAA	P71951|61|75	5	14	FAATAAAAAA	NETMHCIIPAN_EL	0.816345	0.12	DRB1*08:02
FAAAAAAAA	sp|O00716|E2F3_HUMAN	41	55	44	53	4	12	90	0.061	30.3	FAAAAAAAAA	P71951|61|75	5	14	FAATAAAAAA	NETMHCIIPAN_EL	0.945526	0.01	DRB1*09:01
FAAAAAAAA	sp|O00716|E2F3_HUMAN	41	55	44	53	4	12	90	0.061	30.3	FAAAAAAAAA	P71951|61|75	5	14	FAATAAAAAA	NETMHCIIPAN_EL	0.990994	0.01	DRB1*01:01
FAAAAAAAA	sp|O00716|E2F3_HUMAN	41	55	44	53	4	12	90	0.061	30.3	FAAAAAAAAA	P71951|61|75	5	14	FAATAAAAAA	NETMHCIIPAN_EL	0.979882	0.01	DRB1*10:01
FAAAAAAAA	sp|P61296|HAND2_HUMAN	17	31	20	29	4	12	90	0.061	30.3	FAAAAAAAAA	P71951|61|75	5	14	FAATAAAAAA	NETMHCIIPAN_EL	0.9686	0.01	DRB1*10:01
FAAAAAAAA	sp|Q16676|FOXD1_HUMAN	289	303	291	301	4	12	90.9	0.005	33.8	LFAAAAAAAAA	P71951|61|75	4	14	LFAATAAAAAA	NETMHCIIPAN_BA	14.26	0.04	DRB1*09:01
FAAAAAAAA	sp|O00716|E2F3_HUMAN	41	55	44	53	4	12	90	0.061	30.3	FAAAAAAAAA	P71951|61|75	5	14	FAATAAAAAA	NETMHCIIPAN_EL	0.952322	0.04	DRB1*10:01
FAAAAAAAA	sp|Q16676|FOXD1_HUMAN	289	303	291	301	4	12	90.9	0.005	33.8	LFAAAAAAAAA	P71951|61|75	4	14	LFAATAAAAAA	NETMHCIIPAN_EL	0.948495	0.04	DRB1*10:01
FAAAAAAAA	sp|O00716|E2F3_HUMAN	41	55	44	53	4	12	90	0.061	30.3	FAAAAAAAAA	P71951|61|75	5	14	FAATAAAAAA	NETMHCIIPAN_EL	0.875149	0.04	DRB1*08:02
FAAAAAAAA	sp|Q16676|FOXD1_HUMAN	289	303	291	301	4	12	90.9	0.005	33.8	LFAAAAAAAAA	P71951|61|75	4	14	LFAATAAAAAA	NETMHCIIPAN_BA	12.44	0.04	DRB1*09:01
FAAAAAAAA	sp|O00716|E2F3_HUMAN	41	55	44	53	4	12	90	0.061	30.3	FAAAAAAAAA	P71951|61|75	5	14	FAATAAAAAA	NETMHCIIPAN_EL	0.896833	0.03	DRB1*09:01
FAAAAAAAA	sp|P61296|HAND2_HUMAN	17	31	20	29	4	12	90	0.061	30.3	FAAAAAAAAA	P71951|61|75	5	14	FAATAAAAAA	NETMHCIIPAN_EL	0.983597	0.02	DRB1*01:01
FAAAAAAAA	sp|O00716|E2F3_HUMAN	41	55	44	53	4	12	90	0.061	30.3	FAAAAAAAAA	P71951|61|75	5	14	FAATAAAAAA	CNNPEPRED	1.133	0.02	DRB1*10:01
FAAAAAAAA	sp|O00716|E2F3_HUMAN	41	55	44	53	4	12	90	0.061	30.3	FAAAAAAAAA	P71951|61|75	5	14	FAATAAAAAA	CNNPEPRED	1.14	0.01	DQA1*02:01/DQB1*02:02
FAAAAAAAA	sp|P61296|HAND2_HUMAN	17	31	20	29	4	12	90	0.061	30.3	FAAAAAAAAA	P71951|61|75	5	14	FAATAAAAAA	NETMHCIIPAN_EL	0.923676	0.01	DRB1*09:01
FAAAAAAAA	sp|Q16676|FOXD1_HUMAN	289	303	291	301	4	12	90.9	0.005	33.8	LFAAAAAAAAA	P71951|61|75	4	14	LFAATAAAAAA	NETMHCIIPAN_BA	6.05	0.03	DRB1*10:01
FAAAAAAAA	sp|P61296|HAND2_HUMAN	17	31	20	29	4	12	90	0.061	30.3	FAAAAAAAAA	P71951|61|75	5	14	FAATAAAAAA	NETMHCIIPAN_EL	0.760343	0.33	DRB1*16:02
FAAAAAAAA	sp|Q16676|FOXD1_HUMAN	289	303	291	301	4	12	90.9	0.005	33.8	LFAAAAAAAAA	P71951|61|75	4	14	LFAATAAAAAA	NETMHCIIPAN_EL	0.777775	0.3	DRB1*09:01
FAAAAAAAA	sp|Q16676|FOXD1_HUMAN	289	303	291	301	4	12	90.9	0.005	33.8	LFAAAAAAAAA	P71951|61|75	4	14	LFAATAAAAAA	NETMHCIIPAN_BA	25.93	0.77	DRB1*01:02
FAAAAAAAA	sp|P61296|HAND2_HUMAN	17	31	20	29	4	12	90	0.061	30.3	FAAAAAAAAA	P71951|61|75	5	14	FAATAAAAAA	NETMHCIIPAN_BA	75.16	0.34	DRB1*01:03
FAAAAAAAA	sp|Q16676|FOXD1_HUMAN	289	303	291	301	4	12	90.9	0.005	33.8	LFAAAAAAAAA	P71951|61|75	4	14	LFAATAAAAAA	NETMHCIIPAN_BA	31.68	0.4	DRB1*16:02
FAAAAAAAA	sp|O00716|E2F3_HUMAN	41	55	44	53	4	12	90	0.061	30.3	FAAAAAAAAA	P71951|61|75	5	14	FAATAAAAAA	NETMHCIIPAN_EL	0.813212	0.38	DRB1*01:03
FAAAAAAAA	sp|Q16676|FOXD1_HUMAN	289	303	291	301	4	12	90.9	0.005	33.8	LFAAAAAAAAA	P71951|61|75	4	14	LFAATAAAAAA	NETMHCIIPAN_BA	76.56	0.35	DRB1*01:03
FAAAAAAAA	sp|P61296|HAND2_HUMAN	17	31	20	29	4	12	90	0.061	30.3	FAAAAAAAAA	P71951|61|75	5	14	FAATAAAAAA	NETMHCIIPAN_EL	0.844466	0.35	DRB1*04:01
FAAAAAAAA	sp|O00716|E2F3_HUMAN	41	55	44	53	4	12	90	0.061	30.3	FAAAAAAAAA	P71951|61|75	5	14	FAATAAAAAA	NETMHCIIPAN_EL	0.933785	0.35	DRB1*01:02
FAAAAAAAA	sp|Q16676|FOXD1_HUMAN	289	303	291	301	4	12	90.9	0.005	33.8	LFAAAAAAAAA	P71951|61|75	4	14	LFAATAAAAAA	CNNPEPRED	1.295	0.29	DRB1*09:01
FAAAAAAAA	sp|O00716|E2F3_HUMAN	41	55	44	53	4	12	90	0.061	30.3	FAAAAAAAAA	P71951|61|75	5	14	FAATAAAAAA	NETMHCIIPAN_EL	0.44953	0.28	DRB1*14:02
FAAAAAAAA	sp|O00716|E2F3_HUMAN	41	55	44	53	4	12	90	0.061	30.3	FAAAAAAAAA	P71951|61|75	5	14	FAATAAAAAA	NETMHCIIPAN_EL	0.834871	0.17	DRB1*16:02
FAAAAAAAA	sp|O00716|E2F3_HUMAN	41	55	44	53	4	12	90	0.061	30.3	FAAAAAAAAA	P71951|61|75	5	14	FAATAAAAAA	NETMHCIIPAN_EL	0.908942	0.17	DRB1*04:01
FAAAAAAAA	sp|P61296|HAND2_HUMAN	17	31	20	29	4	12	90	0.061	30.3	FAAAAAAAAA	P71951|61|75	5	14	FAATAAAAAA	NETMHCIIPAN_BA	4.7	0.17	DRB1*01:01
FAAAAAAAA	sp|P61296|HAND2_HUMAN	17	31	20	29	4	12	90	0.061	30.3	FAAAAAAAAA	P71951|61|75	5	14	FAATAAAAAA	NETMHCIIPAN_EL	0.893975	0.16	DRB1*01:03
FAAAAAAAA	sp|Q16676|FOXD1_HUMAN	289	303	291	301	4	12	90.9	0.005	33.8	LFAAAAAAAAA	P71951|61|75	4	14	LFAATAAAAAA	NETMHCIIPAN_EL	0.965871	0.16	DRB1*01:01
FAAAAAAAA	sp|Q16676|FOXD1_HUMAN	289	303	291	301	4	12	90.9	0.005	33.8	LFAAAAAAAAA	P71951|61|75	4	14	LFAATAAAAAA	NETMHCIIPAN_BA	4.52	0.15	DRB1*01:01
FAAAAAAAA	sp|Q16676|FOXD1_HUMAN	289	303	291	301	4	12	90.9	0.005	33.8	LFAAAAAAAAA	P71951|61|75	4	14	LFAATAAAAAA	NETMHCIIPAN_BA	47.2	0.15	DRB1*08:02
FAAAAAAAA	sp|P61296|HAND2_HUMAN	17	31	20	29	4	12	90	0.061	30.3	FAAAAAAAAA	P71951|61|75	5	14	FAATAAAAAA	NETMHCIIPAN_BA	48.08	0.15	DRB1*08:02
FAAAAAAAA	sp|P61296|HAND2_HUMAN	17	31	20	29	4	12	90	0.061	30.3	FAAAAAAAAA	P71951|61|75	5	14	FAATAAAAAA	NETMHCIIPAN_BA	4.63	0.17	DRB1*01:01
FAAAAAAAA	sp|Q16676|FOXD1_HUMAN	289	303	291	301	4	12	90.9	0.005	33.8	LFAAAAAAAAA	P71951|61|75	4	14	LFAATAAAAAA	CNNPEPRED	1.325	0.21	DRB1*09:01
FAAAAAAAA	sp|P61296|HAND2_HUMAN	17	31	20	29	4	12	90	0.061	30.3	FAAAAAAAAA	P71951|61|75	5	14	FAATAAAAAA	NETMHCIIPAN_EL	0.899478	0.21	DRB1*16:01
FAAAAAAAA	sp|Q16676|FOXD1_HUMAN	289	303	291	301	4	12	90.9	0.005	33.8	LFAAAAAAAAA	P71951|61|75	4	14	LFAATAAAAAA	NETMHCIIPAN_EL	0.873699	0.21	DRB1*10:01
FAAAAAAAA	sp|P61296|HAND2_HUMAN	17	31	20	29	4	12	90	0.061	30.3	FAAAAAAAAA	P71951|61|75	5	14	FAATAAAAAA	NETMHCIIPAN_EL	0.023635	6.1	DRB1*03:02
FAAAAAAAA	sp|Q16676|FOXD1_HUMAN	289	303	291	301	4	12	90.9	0.005	33.8	LFAAAAAAAAA	P71951|61|75	4	14	LFAATAAAAAA	CNNPEPRED	0.895	0.79	DRB1*04:01
FAAAAAAAA	sp|Q16676|FOXD1_HUMAN	289	303	291	301	4	12	90.9	0.005	33.8	LFAAAAAAAAA	P71951|61|75	4	14	LFAATAAAAAA	CNNPEPRED	0.679	3.43	DQA1*05:05/DQB1*03:01
FAAAAAAAA	sp|O00716|E2F3_HUMAN	41	55	44	53	4	12	90	0.061	30.3	FAAAAAAAAA	P71951|61|75	5	14	FAATAAAAAA	CNNPEPRED	0.648	7.69	DRB1*04:04
FAAAAAAAA	sp|Q16676|FOXD1_HUMAN	289	303	291	301	4	12	90.9	0.005	33.8	LFAAAAAAAAA	P71951|61|75	4	14	LFAATAAAAAA	CNNPEPRED	0.778	3.38	DRB1*01:01
FAAAAAAAA	sp|P61296|HAND2_HUMAN	17	31	20	29	4	12	90	0.061	30.3	FAAAAAAAAA	P71951|61|75	5	14	FAATAAAAAA	NETMHCIIPAN_EL	0.175323	3.3	DRB3*02:02
FAAAAAAAA	sp|Q16676|FOXD1_HUMAN	289	303	291	301	4	12	90.9	0.005	33.8	LFAAAAAAAAA	P71951|61|75	4	14	LFAATAAAAAA	NETMHCIIPAN_EL	0.436477	3.3	DRB1*04:01
FAAAAAAAA	sp|Q16676|FOXD1_HUMAN	289	303	291	301	4	12	90.9	0.005	33.8	LFAAAAAAAAA	P71951|61|75	4	14	LFAATAAAAAA	NETMHCIIPAN_BA	179.25	7.7	DRB1*04:05
FAAAAAAAA	sp|O00716|E2F3_HUMAN	41	55	44	53	4	12	90	0.061	30.3	FAAAAAAAAA	P71951|61|75	5	14	FAATAAAAAA	NETMHCIIPAN_BA	97.24	3.5	DRB1*04:01
FAAAAAAAA	sp|P61296|HAND2_HUMAN	17	31	20	29	4	12	90	0.061	30.3	FAAAAAAAAA	P71951|61|75	5	14	FAATAAAAAA	NETMHCIIPAN_BA	184.2	3.5	DRB3*02:02
FAAAAAAAA	sp|O00716|E2F3_HUMAN	41	55	44	53	4	12	90	0.061	30.3	FAAAAAAAAA	P71951|61|75	5	14	FAATAAAAAA	NETMHCIIPAN_EL	0.335341	4.2	DRB1*08:03
FAAAAAAAA	sp|Q16676|FOXD1_HUMAN	289	303	291	301	4	12	90.9	0.005	33.8	LFAAAAAAAAA	P71951|61|75	4	14	LFAATAAAAAA	NETMHCIIPAN_EL	0.316709	7.6	DRB1*04:06
FAAAAAAAA	sp|Q16676|FOXD1_HUMAN	289	303	291	301	4	12	90.9	0.005	33.8	LFAAAAAAAAA	P71951|61|75	4	14	LFAATAAAAAA	NETMHCIIPAN_EL	0.182503	4.2	DRB1*15:02
FAAAAAAAA	sp|Q16676|FOXD1_HUMAN	289	303	291	301	4	12	90.9	0.005	33.8	LFAAAAAAAAA	P71951|61|75	4	14	LFAATAAAAAA	NETMHCIIPAN_EL	0.316709	7.6	DRB1*04:03
FAAAAAAAA	sp|O00716|E2F3_HUMAN	41	55	44	53	4	12	90	0.061	30.3	FAAAAAAAAA	P71951|61|75	5	14	FAATAAAAAA	NETMHCIIPAN_EL	0.346544	7.6	DRB1*11:04
FAAAAAAAA	sp|Q16676|FOXD1_HUMAN	289	303	291	301	4	12	90.9	0.005	33.8	LFAAAAAAAAA	P71951|61|75	4	14	LFAATAAAAAA	NETMHCIIPAN_BA	132.79	7.6	DRB1*04:04
FAAAAAAAA	sp|Q16676|FOXD1_HUMAN	289	303	291	301	4	12	90.9	0.005	33.8	LFAAAAAAAAA	P71951|61|75	4	14	LFAATAAAAAA	NETMHCIIPAN_EL	0.347996	3.9	DRB1*08:03
FAAAAAAAA	sp|Q16676|FOXD1_HUMAN	289	303	291	301	4	12	90.9	0.005	33.8	LFAAAAAAAAA	P71951|61|75	4	14	LFAATAAAAAA	NETMHCIIPAN_EL	0.36118	3.8	DRB1*16:02
FAAAAAAAA	sp|P61296|HAND2_HUMAN	17	31	20	29	4	12	90	0.061	30.3	FAAAAAAAAA	P71951|61|75	5	14	FAATAAAAAA	CNNPEPRED	0.771	3.61	DRB1*01:01
FAAAAAAAA	sp|P61296|HAND2_HUMAN	17	31	20	29	4	12	90	0.061	30.3	FAAAAAAAAA	P71951|61|75	5	14	FAATAAAAAA	NETMHCIIPAN_EL	0.542192	3.6	DRB1*08:01
FAAAAAAAA	sp|P61296|HAND2_HUMAN	17	31	20	29	4	12	90	0.061	30.3	FAAAAAAAAA	P71951|61|75	5	14	FAATAAAAAA	NETMHCIIPAN_BA	241.23	8.2	DRB1*08:01
FAAAAAAAA	sp|P61296|HAND2_HUMAN	17	31	20	29	4	12	90	0.061	30.3	FAAAAAAAAA	P71951|61|75	5	14	FAATAAAAAA	NETMHCIIPAN_BA	97.93	8.2	DRB1*07:01
FAAAAAAAA	sp|O00716|E2F3_HUMAN	41	55	44	53	4	12	90	0.061	30.3	FAAAAAAAAA	P71951|61|75	5	14	FAATAAAAAA	NETMHCIIPAN_EL	0.520529	2.8	DRB1*04:07
FAAAAAAAA	sp|P61296|HAND2_HUMAN	17	31	20	29	4	12	90	0.061	30.3	FAAAAAAAAA	P71951|61|75	5	14	FAATAAAAAA	NETMHCIIPAN_BA	146.79	8.2	DRB1*11:01
FAAAAAAAA	sp|Q16676|FOXD1_HUMAN	289	303	291	301	4	12	90.9	0.005	33.8	LFAAAAAAAAA	P71951|61|75	4	14	LFAATAAAAAA	NETMHCIIPAN_EL	0.52074	2.8	DRB1*04:07
FAAAAAAAA	sp|Q16676|FOXD1_HUMAN	289	303	291	301	4	12	90.9	0.005	33.8	LFAAAAAAAAA	P71951|61|75	4	14	LFAATAAAAAA	NETMHCIIPAN_EL	0.610013	2.7	DRB1*11:01
FAAAAAAAA	sp|P61296|HAND2_HUMAN	17	31	20	29	4	12	90	0.061	30.3	FAAAAAAAAA	P71951|61|75	5	14	FAATAAAAAA	NETMHCIIPAN_BA	146.79	8.2	DRB1*13:05
FAAAAAAAA	sp|Q16676|FOXD1_HUMAN	289	303	291	301	4	12	90.9	0.005	33.8	LFAAAAAAAAA	P71951|61|75	4	14	LFAATAAAAAA	NETMHCIIPAN_EL	0.610013	2.7	DRB1*13:05
FAAAAAAAA	sp|Q16676|FOXD1_HUMAN	289	303	291	301	4	12	90.9	0.005	33.8	LFAAAAAAAAA	P71951|61|75	4	14	LFAATAAAAAA	NETMHCIIPAN_BA	332.26	2.7	DRB1*08:03
FAAAAAAAA	sp|O00716|E2F3_HUMAN	41	55	44	53	4	12	90	0.061	30.3	FAAAAAAAAA	P71951|61|75	5	14	FAATAAAAAA	NETMHCIIPAN_EL	0.467549	2.6	DRB1*07:01
FAAAAAAAA	sp|Q16676|FOXD1_HUMAN	289	303	291	301	4	12	90.9	0.005	33.8	LFAAAAAAAAA	P71951|61|75	4	14	LFAATAAAAAA	NETMHCIIPAN_EL	0.282133	8.1	DRB1*04:07
FAAAAAAAA	sp|Q16676|FOXD1_HUMAN	289	303	291	301	4	12	90.9	0.005	33.8	LFAAAAAAAAA	P71951|61|75	4	14	LFAATAAAAAA	CNNPEPRED	0.647	2.84	DPA1*01:03/DPB1*03:01
FAAAAAAAA	sp|O00716|E2F3_HUMAN	41	55	44	53	4	12	90	0.061	30.3	FAAAAAAAAA	P71951|61|75	5	14	FAATAAAAAA	NETMHCIIPAN_EL	0.577997	2.9	DRB1*13:05
FAAAAAAAA	sp|Q16676|FOXD1_HUMAN	289	303	291	301	4	12	90.9	0.005	33.8	LFAAAAAAAAA	P71951|61|75	4	14	LFAATAAAAAA	NETMHCIIPAN_EL	0.59159	3.1	DRB1*01:02
FAAAAAAAA	sp|O00716|E2F3_HUMAN	41	55	44	53	4	12	90	0.061	30.3	FAAAAAAAAA	P71951|61|75	5	14	FAATAAAAAA	NETMHCIIPAN_EL	0.557473	3.1	DRB1*04:06
FAAAAAAAA	sp|Q16676|FOXD1_HUMAN	289	303	291	301	4	12	90.9	0.005	33.8	LFAAAAAAAAA	P71951|61|75	4	14	LFAATAAAAAA	NETMHCIIPAN_BA	94.02	7.8	DRB1*07:01
FAAAAAAAA	sp|O00716|E2F3_HUMAN	41	55	44	53	4	12	90	0.061	30.3	FAAAAAAAAA	P71951|61|75	5	14	FAATAAAAAA	NETMHCIIPAN_EL	0.425521	3.1	DRB1*04:05
FAAAAAAAA	sp|O00716|E2F3_HUMAN	41	55	44	53	4	12	90	0.061	30.3	FAAAAAAAAA	P71951|61|75	5	14	FAATAAAAAA	NETMHCIIPAN_EL	0.557473	3.1	DRB1*04:03
FAAAAAAAA	sp|P61296|HAND2_HUMAN	17	31	20	29	4	12	90	0.061	30.3	FAAAAAAAAA	P71951|61|75	5	14	FAATAAAAAA	CNNPEPRED	0.535	7.72	DRB3*02:02
FAAAAAAAA	sp|Q16676|FOXD1_HUMAN	289	303	291	301	4	12	90.9	0.005	33.8	LFAAAAAAAAA	P71951|61|75	4	14	LFAATAAAAAA	NETMHCIIPAN_EL	0.133889	8	DRB1*14:02
FAAAAAAAA	sp|Q16676|FOXD1_HUMAN	289	303	291	301	4	12	90.9	0.005	33.8	LFAAAAAAAAA	P71951|61|75	4	14	LFAATAAAAAA	NETMHCIIPAN_BA	162.58	3	DRB3*02:02
FAAAAAAAA	sp|P61296|HAND2_HUMAN	17	31	20	29	4	12	90	0.061	30.3	FAAAAAAAAA	P71951|61|75	5	14	FAATAAAAAA	NETMHCIIPAN_EL	0.235651	8	DRB1*13:03
FAAAAAAAA	sp|P61296|HAND2_HUMAN	17	31	20	29	4	12	90	0.061	30.3	FAAAAAAAAA	P71951|61|75	5	14	FAATAAAAAA	NETMHCIIPAN_BA	985.38	8.1	DRB1*04:03
FAAAAAAAA	sp|P61296|HAND2_HUMAN	17	31	20	29	4	12	90	0.061	30.3	FAAAAAAAAA	P71951|61|75	5	14	FAATAAAAAA	NETMHCIIPAN_BA	985.38	8.1	DRB1*04:06
FAAAAAAAA	sp|O00716|E2F3_HUMAN	41	55	44	53	4	12	90	0.061	30.3	FAAAAAAAAA	P71951|61|75	5	14	FAATAAAAAA	NETMHCIIPAN_BA	247.52	2.9	DRB1*01:03
FAAAAAAAA	sp|Q16676|FOXD1_HUMAN	289	303	291	301	4	12	90.9	0.005	33.8	LFAAAAAAAAA	P71951|61|75	4	14	LFAATAAAAAA	NETMHCIIPAN_EL	0.502112	2.9	DRB1*16:01
FAAAAAAAA	sp|O00716|E2F3_HUMAN	41	55	44	53	4	12	90	0.061	30.3	FAAAAAAAAA	P71951|61|75	5	14	FAATAAAAAA	NETMHCIIPAN_EL	0.577997	2.9	DRB1*11:01
FAAAAAAAA	sp|O00716|E2F3_HUMAN	41	55	44	53	4	12	90	0.061	30.3	FAAAAAAAAA	P71951|61|75	5	14	FAATAAAAAA	CNNPEPRED	0.792	3.03	DRB1*01:01
FAAAAAAAA	sp|O00716|E2F3_HUMAN	41	55	44	53	4	12	90	0.061	30.3	FAAAAAAAAA	P71951|61|75	5	14	FAATAAAAAA	CNNPEPRED	0.518	7.55	DPA1*01:03/DPB1*02:01
FAAAAAAAA	sp|O00716|E2F3_HUMAN	41	55	44	53	4	12	90	0.061	30.3	FAAAAAAAAA	P71951|61|75	5	14	FAATAAAAAA	NETMHCIIPAN_EL	0.267747	6.6	DRB1*04:02
FAAAAAAAA	sp|Q16676|FOXD1_HUMAN	289	303	291	301	4	12	90.9	0.005	33.8	LFAAAAAAAAA	P71951|61|75	4	14	LFAATAAAAAA	NETMHCIIPAN_BA	67.39	5.4	DRB1*07:01
FAAAAAAAA	sp|Q16676|FOXD1_HUMAN	289	303	291	301	4	12	90.9	0.005	33.8	LFAAAAAAAAA	P71951|61|75	4	14	LFAATAAAAAA	NETMHCIIPAN_EL	0.110033	5.3	DRB3*02:02
FAAAAAAAA	sp|O00716|E2F3_HUMAN	41	55	44	53	4	12	90	0.061	30.3	FAAAAAAAAA	P71951|61|75	5	14	FAATAAAAAA	NETMHCIIPAN_EL	0.33781	5.1	DRB1*13:03
FAAAAAAAA	sp|O00716|E2F3_HUMAN	41	55	44	53	4	12	90	0.061	30.3	FAAAAAAAAA	P71951|61|75	5	14	FAATAAAAAA	NETMHCIIPAN_EL	0.155346	5.1	DRB1*15:02
FAAAAAAAA	sp|P61296|HAND2_HUMAN	17	31	20	29	4	12	90	0.061	30.3	FAAAAAAAAA	P71951|61|75	5	14	FAATAAAAAA	NETMHCIIPAN_EL	0.31556	6.7	DRB1*04:04
FAAAAAAAA	sp|O00716|E2F3_HUMAN	41	55	44	53	4	12	90	0.061	30.3	FAAAAAAAAA	P71951|61|75	5	14	FAATAAAAAA	NETMHCIIPAN_BA	99.25	6.8	DRB1*01:02
FAAAAAAAA	sp|P61296|HAND2_HUMAN	17	31	20	29	4	12	90	0.061	30.3	FAAAAAAAAA	P71951|61|75	5	14	FAATAAAAAA	NETMHCIIPAN_BA	487.16	6.8	DRB1*08:03
FAAAAAAAA	sp|P61296|HAND2_HUMAN	17	31	20	29	4	12	90	0.061	30.3	FAAAAAAAAA	P71951|61|75	5	14	FAATAAAAAA	CNNPEPRED	0.659	5.03	DQA1*02:01/DQB1*02:02
FAAAAAAAA	sp|P61296|HAND2_HUMAN	17	31	20	29	4	12	90	0.061	30.3	FAAAAAAAAA	P71951|61|75	5	14	FAATAAAAAA	NETMHCIIPAN_EL	0.406857	5	DRB1*13:05
FAAAAAAAA	sp|O00716|E2F3_HUMAN	41	55	44	53	4	12	90	0.061	30.3	FAAAAAAAAA	P71951|61|75	5	14	FAATAAAAAA	NETMHCIIPAN_EL	0.209809	6.9	DRB1*04:05
FAAAAAAAA	sp|P61296|HAND2_HUMAN	17	31	20	29	4	12	90	0.061	30.3	FAAAAAAAAA	P71951|61|75	5	14	FAATAAAAAA	NETMHCIIPAN_EL	0.406857	5	DRB1*11:01
FAAAAAAAA	sp|O00716|E2F3_HUMAN	41	55	44	53	4	12	90	0.061	30.3	FAAAAAAAAA	P71951|61|75	5	14	FAATAAAAAA	NETMHCIIPAN_BA	78.45	5	DRB1*01:02
FAAAAAAAA	sp|P61296|HAND2_HUMAN	17	31	20	29	4	12	90	0.061	30.3	FAAAAAAAAA	P71951|61|75	5	14	FAATAAAAAA	NETMHCIIPAN_BA	239.46	5.4	DRB1*14:02
FAAAAAAAA	sp|Q16676|FOXD1_HUMAN	289	303	291	301	4	12	90.9	0.005	33.8	LFAAAAAAAAA	P71951|61|75	4	14	LFAATAAAAAA	CNNPEPRED	0.702	5.47	DRB5*01:01
FAAAAAAAA	sp|Q16676|FOXD1_HUMAN	289	303	291	301	4	12	90.9	0.005	33.8	LFAAAAAAAAA	P71951|61|75	4	14	LFAATAAAAAA	NETMHCIIPAN_BA	184.85	5.5	DRB1*08:01
FAAAAAAAA	sp|O00716|E2F3_HUMAN	41	55	44	53	4	12	90	0.061	30.3	FAAAAAAAAA	P71951|61|75	5	14	FAATAAAAAA	CNNPEPRED	0.581	6.09	DRB3*02:02
FAAAAAAAA	sp|O00716|E2F3_HUMAN	41	55	44	53	4	12	90	0.061	30.3	FAAAAAAAAA	P71951|61|75	5	14	FAATAAAAAA	NETMHCIIPAN_EL	0.30736	6.5	DRB1*14:05
FAAAAAAAA	sp|P61296|HAND2_HUMAN	17	31	20	29	4	12	90	0.061	30.3	FAAAAAAAAA	P71951|61|75	5	14	FAATAAAAAA	NETMHCIIPAN_EL	0.352735	5.9	DRB1*04:07
FAAAAAAAA	sp|Q16676|FOXD1_HUMAN	289	303	291	301	4	12	90.9	0.005	33.8	LFAAAAAAAAA	P71951|61|75	4	14	LFAATAAAAAA	NETMHCIIPAN_BA	98.56	5	DRB1*04:04
FAAAAAAAA	sp|Q16676|FOXD1_HUMAN	289	303	291	301	4	12	90.9	0.005	33.8	LFAAAAAAAAA	P71951|61|75	4	14	LFAATAAAAAA	NETMHCIIPAN_EL	0.400378	6.5	DRB1*08:01
FAAAAAAAA	sp|Q16676|FOXD1_HUMAN	289	303	291	301	4	12	90.9	0.005	33.8	LFAAAAAAAAA	P71951|61|75	4	14	LFAATAAAAAA	NETMHCIIPAN_BA	103.54	5.8	DRB1*11:01
FAAAAAAAA	sp|Q16676|FOXD1_HUMAN	289	303	291	301	4	12	90.9	0.005	33.8	LFAAAAAAAAA	P71951|61|75	4	14	LFAATAAAAAA	NETMHCIIPAN_BA	103.54	5.8	DRB1*13:05
FAAAAAAAA	sp|O00716|E2F3_HUMAN	41	55	44	53	4	12	90	0.061	30.3	FAAAAAAAAA	P71951|61|75	5	14	FAATAAAAAA	NETMHCIIPAN_BA	155.56	5.7	DRB1*16:01
FAAAAAAAA	sp|O00716|E2F3_HUMAN	41	55	44	53	4	12	90	0.061	30.3	FAAAAAAAAA	P71951|61|75	5	14	FAATAAAAAA	NETMHCIIPAN_EL	0.320055	5.5	DRB1*13:02
FAAAAAAAA	sp|Q16676|FOXD1_HUMAN	289	303	291	301	4	12	90.9	0.005	33.8	LFAAAAAAAAA	P71951|61|75	4	14	LFAATAAAAAA	NETMHCIIPAN_BA	448.65	5.8	DRB1*08:03
FAAAAAAAA	sp|Q16676|FOXD1_HUMAN	289	303	291	301	4	12	90.9	0.005	33.8	LFAAAAAAAAA	P71951|61|75	4	14	LFAATAAAAAA	NETMHCIIPAN_EL	0.215164	7	DRB1*07:01
FAAAAAAAA	sp|Q16676|FOXD1_HUMAN	289	303	291	301	4	12	90.9	0.005	33.8	LFAAAAAAAAA	P71951|61|75	4	14	LFAATAAAAAA	NETMHCIIPAN_BA	739.48	4.6	DRB1*04:03
FAAAAAAAA	sp|P61296|HAND2_HUMAN	17	31	20	29	4	12	90	0.061	30.3	FAAAAAAAAA	P71951|61|75	5	14	FAATAAAAAA	NETMHCIIPAN_EL	0.308599	4.6	DRB1*07:01
FAAAAAAAA	sp|P61296|HAND2_HUMAN	17	31	20	29	4	12	90	0.061	30.3	FAAAAAAAAA	P71951|61|75	5	14	FAATAAAAAA	NETMHCIIPAN_EL	0.183483	4.6	DRB1*14:02
FAAAAAAAA	sp|Q16676|FOXD1_HUMAN	289	303	291	301	4	12	90.9	0.005	33.8	LFAAAAAAAAA	P71951|61|75	4	14	LFAATAAAAAA	NETMHCIIPAN_BA	944.99	7.4	DRB1*04:03
FAAAAAAAA	sp|Q16676|FOXD1_HUMAN	289	303	291	301	4	12	90.9	0.005	33.8	LFAAAAAAAAA	P71951|61|75	4	14	LFAATAAAAAA	NETMHCIIPAN_BA	212.62	4.5	DRB1*14:02
FAAAAAAAA	sp|O00716|E2F3_HUMAN	41	55	44	53	4	12	90	0.061	30.3	FAAAAAAAAA	P71951|61|75	5	14	FAATAAAAAA	NETMHCIIPAN_EL	0.330036	7.4	DRB1*04:03
FAAAAAAAA	sp|O00716|E2F3_HUMAN	41	55	44	53	4	12	90	0.061	30.3	FAAAAAAAAA	P71951|61|75	5	14	FAATAAAAAA	NETMHCIIPAN_BA	118.24	4.5	DRB1*04:01
FAAAAAAAA	sp|P61296|HAND2_HUMAN	17	31	20	29	4	12	90	0.061	30.3	FAAAAAAAAA	P71951|61|75	5	14	FAATAAAAAA	NETMHCIIPAN_BA	401.75	4.5	DRB1*08:03
FAAAAAAAA	sp|Q16676|FOXD1_HUMAN	289	303	291	301	4	12	90.9	0.005	33.8	LFAAAAAAAAA	P71951|61|75	4	14	LFAATAAAAAA	NETMHCIIPAN_BA	739.48	4.6	DRB1*04:06
FAAAAAAAA	sp|Q16676|FOXD1_HUMAN	289	303	291	301	4	12	90.9	0.005	33.8	LFAAAAAAAAA	P71951|61|75	4	14	LFAATAAAAAA	NETMHCIIPAN_BA	248.93	4.5	DRB3*02:02
FAAAAAAAA	sp|O00716|E2F3_HUMAN	41	55	44	53	4	12	90	0.061	30.3	FAAAAAAAAA	P71951|61|75	5	14	FAATAAAAAA	NETMHCIIPAN_EL	0.330036	7.4	DRB1*04:06
FAAAAAAAA	sp|Q16676|FOXD1_HUMAN	289	303	291	301	4	12	90.9	0.005	33.8	LFAAAAAAAAA	P71951|61|75	4	14	LFAATAAAAAA	NETMHCIIPAN_EL	0.278319	7.4	DRB1*11:01
FAAAAAAAA	sp|Q16676|FOXD1_HUMAN	289	303	291	301	4	12	90.9	0.005	33.8	LFAAAAAAAAA	P71951|61|75	4	14	LFAATAAAAAA	NETMHCIIPAN_EL	0.278319	7.4	DRB1*13:05
FAAAAAAAA	sp|P61296|HAND2_HUMAN	17	31	20	29	4	12	90	0.061	30.3	FAAAAAAAAA	P71951|61|75	5	14	FAATAAAAAA	NETMHCIIPAN_BA	221.51	7.5	DRB1*08:01
FAAAAAAAA	sp|O00716|E2F3_HUMAN	41	55	44	53	4	12	90	0.061	30.3	FAAAAAAAAA	P71951|61|75	5	14	FAATAAAAAA	NETMHCIIPAN_EL	0.442141	4.4	DRB1*04:04
FAAAAAAAA	sp|P61296|HAND2_HUMAN	17	31	20	29	4	12	90	0.061	30.3	FAAAAAAAAA	P71951|61|75	5	14	FAATAAAAAA	NETMHCIIPAN_BA	234.36	4.3	DRB3*02:02
FAAAAAAAA	sp|O00716|E2F3_HUMAN	41	55	44	53	4	12	90	0.061	30.3	FAAAAAAAAA	P71951|61|75	5	14	FAATAAAAAA	CNNPEPRED	0.74	4.48	DRB5*01:01
FAAAAAAAA	sp|Q16676|FOXD1_HUMAN	289	303	291	301	4	12	90.9	0.005	33.8	LFAAAAAAAAA	P71951|61|75	4	14	LFAATAAAAAA	NETMHCIIPAN_BA	944.99	7.4	DRB1*04:06
FAAAAAAAA	sp|P61296|HAND2_HUMAN	17	31	20	29	4	12	90	0.061	30.3	FAAAAAAAAA	P71951|61|75	5	14	FAATAAAAAA	NETMHCIIPAN_EL	0.443677	4.9	DRB1*04:06
FAAAAAAAA	sp|P61296|HAND2_HUMAN	17	31	20	29	4	12	90	0.061	30.3	FAAAAAAAAA	P71951|61|75	5	14	FAATAAAAAA	NETMHCIIPAN_BA	85.8	7	DRB1*07:01
FAAAAAAAA	sp|P61296|HAND2_HUMAN	17	31	20	29	4	12	90	0.061	30.3	FAAAAAAAAA	P71951|61|75	5	14	FAATAAAAAA	NETMHCIIPAN_EL	0.443677	4.9	DRB1*04:03
FAAAAAAAA	sp|P61296|HAND2_HUMAN	17	31	20	29	4	12	90	0.061	30.3	FAAAAAAAAA	P71951|61|75	5	14	FAATAAAAAA	NETMHCIIPAN_BA	125.68	7.2	DRB1*11:01
FAAAAAAAA	sp|O00716|E2F3_HUMAN	41	55	44	53	4	12	90	0.061	30.3	FAAAAAAAAA	P71951|61|75	5	14	FAATAAAAAA	NETMHCIIPAN_BA	814.83	7.2	DRB1*04:07
FAAAAAAAA	sp|O00716|E2F3_HUMAN	41	55	44	53	4	12	90	0.061	30.3	FAAAAAAAAA	P71951|61|75	5	14	FAATAAAAAA	NETMHCIIPAN_BA	154.29	7.4	DRB1*16:02
FAAAAAAAA	sp|O00716|E2F3_HUMAN	41	55	44	53	4	12	90	0.061	30.3	FAAAAAAAAA	P71951|61|75	5	14	FAATAAAAAA	NETMHCIIPAN_EL	0.031655	4.8	DRB1*03:02
FAAAAAAAA	sp|Q16676|FOXD1_HUMAN	289	303	291	301	4	12	90.9	0.005	33.8	LFAAAAAAAAA	P71951|61|75	4	14	LFAATAAAAAA	NETMHCIIPAN_BA	287.92	7.2	DRB1*15:02
FAAAAAAAA	sp|P61296|HAND2_HUMAN	17	31	20	29	4	12	90	0.061	30.3	FAAAAAAAAA	P71951|61|75	5	14	FAATAAAAAA	NETMHCIIPAN_BA	125.68	7.2	DRB1*13:05
FAAAAAAAA	sp|O00716|E2F3_HUMAN	41	55	44	53	4	12	90	0.061	30.3	FAAAAAAAAA	P71951|61|75	5	14	FAATAAAAAA	NETMHCIIPAN_BA	108.34	4.7	DRB1*16:02
FAAAAAAAA	sp|Q16676|FOXD1_HUMAN	289	303	291	301	4	12	90.9	0.005	33.8	LFAAAAAAAAA	P71951|61|75	4	14	LFAATAAAAAA	NETMHCIIPAN_EL	0.203249	7.2	DRB1*04:05
FAAAAAAAA	sp|P61296|HAND2_HUMAN	17	31	20	29	4	12	90	0.061	30.3	FAAAAAAAAA	P71951|61|75	5	14	FAATAAAAAA	NETMHCIIPAN_EL	0.301473	4.8	DRB1*04:05
FAAAAAAAA	sp|Q16676|FOXD1_HUMAN	289	303	291	301	4	12	90.9	0.005	33.8	LFAAAAAAAAA	P71951|61|75	4	14	LFAATAAAAAA	NETMHCIIPAN_EL	0.515303	2.6	DRB1*08:02
FAAAAAAAA	sp|P61296|HAND2_HUMAN	17	31	20	29	4	12	90	0.061	30.3	FAAAAAAAAA	P71951|61|75	5	14	FAATAAAAAA	NETMHCIIPAN_EL	0.614002	1.4	DRB1*07:01
FAAAAAAAA	sp|P61296|HAND2_HUMAN	17	31	20	29	4	12	90	0.061	30.3	FAAAAAAAAA	P71951|61|75	5	14	FAATAAAAAA	NETMHCIIPAN_EL	0.648268	1.4	DRB1*04:07
FAAAAAAAA	sp|O00716|E2F3_HUMAN	41	55	44	53	4	12	90	0.061	30.3	FAAAAAAAAA	P71951|61|75	5	14	FAATAAAAAA	CNNPEPRED	0.84	1.34	DRB1*04:01
FAAAAAAAA	sp|O00716|E2F3_HUMAN	41	55	44	53	4	12	90	0.061	30.3	FAAAAAAAAA	P71951|61|75	5	14	FAATAAAAAA	NETMHCIIPAN_BA	35.75	1.2	DRB1*09:01
FAAAAAAAA	sp|Q16676|FOXD1_HUMAN	289	303	291	301	4	12	90.9	0.005	33.8	LFAAAAAAAAA	P71951|61|75	4	14	LFAATAAAAAA	CNNPEPRED	0.897	1.2	DRB1*01:01
FAAAAAAAA	sp|P61296|HAND2_HUMAN	17	31	20	29	4	12	90	0.061	30.3	FAAAAAAAAA	P71951|61|75	5	14	FAATAAAAAA	NETMHCIIPAN_EL	0.403112	1.1	DRB3*02:02
FAAAAAAAA	sp|Q16676|FOXD1_HUMAN	289	303	291	301	4	12	90.9	0.005	33.8	LFAAAAAAAAA	P71951|61|75	4	14	LFAATAAAAAA	NETMHCIIPAN_EL	0.734716	1.1	DRB1*04:01
FAAAAAAAA	sp|P61296|HAND2_HUMAN	17	31	20	29	4	12	90	0.061	30.3	FAAAAAAAAA	P71951|61|75	5	14	FAATAAAAAA	NETMHCIIPAN_BA	47.04	1.1	DRB1*16:02
FAAAAAAAA	sp|Q16676|FOXD1_HUMAN	289	303	291	301	4	12	90.9	0.005	33.8	LFAAAAAAAAA	P71951|61|75	4	14	LFAATAAAAAA	NETMHCIIPAN_BA	47.05	1.1	DRB1*16:02
FAAAAAAAA	sp|Q16676|FOXD1_HUMAN	289	303	291	301	4	12	90.9	0.005	33.8	LFAAAAAAAAA	P71951|61|75	4	14	LFAATAAAAAA	CNNPEPRED	0.812	1.03	DRB1*10:01
FAAAAAAAA	sp|P61296|HAND2_HUMAN	17	31	20	29	4	12	90	0.061	30.3	FAAAAAAAAA	P71951|61|75	5	14	FAATAAAAAA	NETMHCIIPAN_EL	0.612465	1.4	DRB1*08:02
FAAAAAAAA	sp|P61296|HAND2_HUMAN	17	31	20	29	4	12	90	0.061	30.3	FAAAAAAAAA	P71951|61|75	5	14	FAATAAAAAA	NETMHCIIPAN_EL	0.093191	8.7	DRB1*15:02
FAAAAAAAA	sp|O00716|E2F3_HUMAN	41	55	44	53	4	12	90	0.061	30.3	FAAAAAAAAA	P71951|61|75	5	14	FAATAAAAAA	NETMHCIIPAN_BA	8.78	1.5	DRB1*01:01
FAAAAAAAA	sp|O00716|E2F3_HUMAN	41	55	44	53	4	12	90	0.061	30.3	FAAAAAAAAA	P71951|61|75	5	14	FAATAAAAAA	NETMHCIIPAN_BA	115.88	1.5	DRB1*08:02
FAAAAAAAA	sp|P61296|HAND2_HUMAN	17	31	20	29	4	12	90	0.061	30.3	FAAAAAAAAA	P71951|61|75	5	14	FAATAAAAAA	NETMHCIIPAN_BA	36.7	1.5	DRB1*01:02
FAAAAAAAA	sp|O00716|E2F3_HUMAN	41	55	44	53	4	12	90	0.061	30.3	FAAAAAAAAA	P71951|61|75	5	14	FAATAAAAAA	NETMHCIIPAN_EL	0.316258	1.5	DRB1*15:02
FAAAAAAAA	sp|P61296|HAND2_HUMAN	17	31	20	29	4	12	90	0.061	30.3	FAAAAAAAAA	P71951|61|75	5	14	FAATAAAAAA	NETMHCIIPAN_EL	0.759811	1.5	DRB1*11:01
FAAAAAAAA	sp|P61296|HAND2_HUMAN	17	31	20	29	4	12	90	0.061	30.3	FAAAAAAAAA	P71951|61|75	5	14	FAATAAAAAA	NETMHCIIPAN_EL	0.759811	1.5	DRB1*13:05
FAAAAAAAA	sp|P61296|HAND2_HUMAN	17	31	20	29	4	12	90	0.061	30.3	FAAAAAAAAA	P71951|61|75	5	14	FAATAAAAAA	CNNPEPRED	1.034	1.42	DRB1*08:02
FAAAAAAAA	sp|Q16676|FOXD1_HUMAN	289	303	291	301	4	12	90.9	0.005	33.8	LFAAAAAAAAA	P71951|61|75	4	14	LFAATAAAAAA	CNNPEPRED	1.035	1.41	DRB1*08:02
FAAAAAAAA	sp|Q16676|FOXD1_HUMAN	289	303	291	301	4	12	90.9	0.005	33.8	LFAAAAAAAAA	P71951|61|75	4	14	LFAATAAAAAA	NETMHCIIPAN_BA	35.72	1.4	DRB1*01:02
FAAAAAAAA	sp|P61296|HAND2_HUMAN	17	31	20	29	4	12	90	0.061	30.3	FAAAAAAAAA	P71951|61|75	5	14	FAATAAAAAA	NETMHCIIPAN_BA	58.39	1.4	DRB1*16:01
FAAAAAAAA	sp|Q16676|FOXD1_HUMAN	289	303	291	301	4	12	90.9	0.005	33.8	LFAAAAAAAAA	P71951|61|75	4	14	LFAATAAAAAA	CNNPEPRED	0.726	1.45	DPA1*01:03/DPB1*03:01
FAAAAAAAA	sp|O00716|E2F3_HUMAN	41	55	44	53	4	12	90	0.061	30.3	FAAAAAAAAA	P71951|61|75	5	14	FAATAAAAAA	NETMHCIIPAN_EL	0.493471	0.85	DRB3*02:02
FAAAAAAAA	sp|P61296|HAND2_HUMAN	17	31	20	29	4	12	90	0.061	30.3	FAAAAAAAAA	P71951|61|75	5	14	FAATAAAAAA	NETMHCIIPAN_EL	0.697277	0.84	DRB1*01:03
FAAAAAAAA	sp|O00716|E2F3_HUMAN	41	55	44	53	4	12	90	0.061	30.3	FAAAAAAAAA	P71951|61|75	5	14	FAATAAAAAA	NETMHCIIPAN_EL	0.411097	6.3	DRB1*08:01
FAAAAAAAA	sp|O00716|E2F3_HUMAN	41	55	44	53	4	12	90	0.061	30.3	FAAAAAAAAA	P71951|61|75	5	14	FAATAAAAAA	CNNPEPRED	0.889	0.81	DRB1*04:01
FAAAAAAAA	sp|P61296|HAND2_HUMAN	17	31	20	29	4	12	90	0.061	30.3	FAAAAAAAAA	P71951|61|75	5	14	FAATAAAAAA	CNNPEPRED	0.889	0.81	DRB1*04:01
FAAAAAAAA	sp|O00716|E2F3_HUMAN	41	55	44	53	4	12	90	0.061	30.3	FAAAAAAAAA	P71951|61|75	5	14	FAATAAAAAA	NETMHCIIPAN_EL	0.834436	0.8	DRB1*13:05
FAAAAAAAA	sp|O00716|E2F3_HUMAN	41	55	44	53	4	12	90	0.061	30.3	FAAAAAAAAA	P71951|61|75	5	14	FAATAAAAAA	NETMHCIIPAN_EL	0.834436	0.8	DRB1*11:01
FAAAAAAAA	sp|Q16676|FOXD1_HUMAN	289	303	291	301	4	12	90.9	0.005	33.8	LFAAAAAAAAA	P71951|61|75	4	14	LFAATAAAAAA	CNNPEPRED	0.615	8.88	DRB5*01:01
FAAAAAAAA	sp|Q16676|FOXD1_HUMAN	289	303	291	301	4	12	90.9	0.005	33.8	LFAAAAAAAAA	P71951|61|75	4	14	LFAATAAAAAA	NETMHCIIPAN_BA	743.84	8.9	DRB1*04:02
FAAAAAAAA	sp|Q16676|FOXD1_HUMAN	289	303	291	301	4	12	90.9	0.005	33.8	LFAAAAAAAAA	P71951|61|75	4	14	LFAATAAAAAA	NETMHCIIPAN_EL	0.648944	0.79	DRB1*16:02
FAAAAAAAA	sp|Q16676|FOXD1_HUMAN	289	303	291	301	4	12	90.9	0.005	33.8	LFAAAAAAAAA	P71951|61|75	4	14	LFAATAAAAAA	CNNPEPRED	0.773	1.51	DQA1*05:05/DQB1*03:01
FAAAAAAAA	sp|Q16676|FOXD1_HUMAN	289	303	291	301	4	12	90.9	0.005	33.8	LFAAAAAAAAA	P71951|61|75	4	14	LFAATAAAAAA	NETMHCIIPAN_BA	49.41	0.98	DRB1*16:01
FAAAAAAAA	sp|P61296|HAND2_HUMAN	17	31	20	29	4	12	90	0.061	30.3	FAAAAAAAAA	P71951|61|75	5	14	FAATAAAAAA	CNNPEPRED	0.937	0.98	DQA1*05:01/DQB1*03:01
FAAAAAAAA	sp|P61296|HAND2_HUMAN	17	31	20	29	4	12	90	0.061	30.3	FAAAAAAAAA	P71951|61|75	5	14	FAATAAAAAA	CNNPEPRED	0.769	0.98	DPA1*01:03/DPB1*03:01
FAAAAAAAA	sp|O00716|E2F3_HUMAN	41	55	44	53	4	12	90	0.061	30.3	FAAAAAAAAA	P71951|61|75	5	14	FAATAAAAAA	NETMHCIIPAN_EL	0.61423	0.97	DRB1*16:02
FAAAAAAAA	sp|O00716|E2F3_HUMAN	41	55	44	53	4	12	90	0.061	30.3	FAAAAAAAAA	P71951|61|75	5	14	FAATAAAAAA	NETMHCIIPAN_BA	33.02	0.96	DRB1*09:01
FAAAAAAAA	sp|Q16676|FOXD1_HUMAN	289	303	291	301	4	12	90.9	0.005	33.8	LFAAAAAAAAA	P71951|61|75	4	14	LFAATAAAAAA	NETMHCIIPAN_BA	318.93	8.8	DRB1*14:02
FAAAAAAAA	sp|P61296|HAND2_HUMAN	17	31	20	29	4	12	90	0.061	30.3	FAAAAAAAAA	P71951|61|75	5	14	FAATAAAAAA	CNNPEPRED	1.074	0.95	DRB1*08:02
FAAAAAAAA	sp|O00716|E2F3_HUMAN	41	55	44	53	4	12	90	0.061	30.3	FAAAAAAAAA	P71951|61|75	5	14	FAATAAAAAA	NETMHCIIPAN_EL	0.842717	0.93	DRB1*01:02
FAAAAAAAA	sp|P61296|HAND2_HUMAN	17	31	20	29	4	12	90	0.061	30.3	FAAAAAAAAA	P71951|61|75	5	14	FAATAAAAAA	NETMHCIIPAN_BA	44.78	0.91	DRB1*04:01
FAAAAAAAA	sp|Q16676|FOXD1_HUMAN	289	303	291	301	4	12	90.9	0.005	33.8	LFAAAAAAAAA	P71951|61|75	4	14	LFAATAAAAAA	NETMHCIIPAN_BA	277.6	0.91	DRB1*04:07
FAAAAAAAA	sp|Q16676|FOXD1_HUMAN	289	303	291	301	4	12	90.9	0.005	33.8	LFAAAAAAAAA	P71951|61|75	4	14	LFAATAAAAAA	NETMHCIIPAN_BA	44.66	0.9	DRB1*04:01
FAAAAAAAA	sp|O00716|E2F3_HUMAN	41	55	44	53	4	12	90	0.061	30.3	FAAAAAAAAA	P71951|61|75	5	14	FAATAAAAAA	NETMHCIIPAN_EL	0.757597	0.9	DRB1*04:01
FAAAAAAAA	sp|Q16676|FOXD1_HUMAN	289	303	291	301	4	12	90.9	0.005	33.8	LFAAAAAAAAA	P71951|61|75	4	14	LFAATAAAAAA	NETMHCIIPAN_EL	0.230955	8.8	DRB1*04:04
FAAAAAAAA	sp|O00716|E2F3_HUMAN	41	55	44	53	4	12	90	0.061	30.3	FAAAAAAAAA	P71951|61|75	5	14	FAATAAAAAA	NETMHCIIPAN_EL	0.55917	0.94	DRB1*08:03
FAAAAAAAA	sp|P61296|HAND2_HUMAN	17	31	20	29	4	12	90	0.061	30.3	FAAAAAAAAA	P71951|61|75	5	14	FAATAAAAAA	NETMHCIIPAN_EL	0.23362	8.6	DRB1*08:03
FAAAAAAAA	sp|Q16676|FOXD1_HUMAN	289	303	291	301	4	12	90.9	0.005	33.8	LFAAAAAAAAA	P71951|61|75	4	14	LFAATAAAAAA	NETMHCIIPAN_EL	0.266344	2.1	DRB3*02:02
FAAAAAAAA	sp|O00716|E2F3_HUMAN	41	55	44	53	4	12	90	0.061	30.3	FAAAAAAAAA	P71951|61|75	5	14	FAATAAAAAA	NETMHCIIPAN_EL	0.25983	2.1	DRB1*14:02
FAAAAAAAA	sp|Q16676|FOXD1_HUMAN	289	303	291	301	4	12	90.9	0.005	33.8	LFAAAAAAAAA	P71951|61|75	4	14	LFAATAAAAAA	NETMHCIIPAN_EL	0.543479	2.1	DRB1*01:03
FAAAAAAAA	sp|Q16676|FOXD1_HUMAN	289	303	291	301	4	12	90.9	0.005	33.8	LFAAAAAAAAA	P71951|61|75	4	14	LFAATAAAAAA	NETMHCIIPAN_BA	244.13	8.4	DRB1*08:01
FAAAAAAAA	sp|P61296|HAND2_HUMAN	17	31	20	29	4	12	90	0.061	30.3	FAAAAAAAAA	P71951|61|75	5	14	FAATAAAAAA	CNNPEPRED	0.624	8.39	DRB5*01:01
FAAAAAAAA	sp|O00716|E2F3_HUMAN	41	55	44	53	4	12	90	0.061	30.3	FAAAAAAAAA	P71951|61|75	5	14	FAATAAAAAA	NETMHCIIPAN_BA	135.79	2.1	DRB1*08:02
FAAAAAAAA	sp|Q16676|FOXD1_HUMAN	289	303	291	301	4	12	90.9	0.005	33.8	LFAAAAAAAAA	P71951|61|75	4	14	LFAATAAAAAA	NETMHCIIPAN_EL	0.477305	2.5	DRB1*07:01
FAAAAAAAA	sp|P61296|HAND2_HUMAN	17	31	20	29	4	12	90	0.061	30.3	FAAAAAAAAA	P71951|61|75	5	14	FAATAAAAAA	NETMHCIIPAN_EL	0.253493	2.5	DRB1*15:02
FAAAAAAAA	sp|P61296|HAND2_HUMAN	17	31	20	29	4	12	90	0.061	30.3	FAAAAAAAAA	P71951|61|75	5	14	FAATAAAAAA	NETMHCIIPAN_EL	0.466255	2.3	DRB1*16:02
FAAAAAAAA	sp|P61296|HAND2_HUMAN	17	31	20	29	4	12	90	0.061	30.3	FAAAAAAAAA	P71951|61|75	5	14	FAATAAAAAA	NETMHCIIPAN_BA	440.29	2.2	DRB1*04:07
FAAAAAAAA	sp|Q16676|FOXD1_HUMAN	289	303	291	301	4	12	90.9	0.005	33.8	LFAAAAAAAAA	P71951|61|75	4	14	LFAATAAAAAA	NETMHCIIPAN_BA	148.09	8.3	DRB1*13:05
FAAAAAAAA	sp|Q16676|FOXD1_HUMAN	289	303	291	301	4	12	90.9	0.005	33.8	LFAAAAAAAAA	P71951|61|75	4	14	LFAATAAAAAA	NETMHCIIPAN_BA	148.09	8.3	DRB1*11:01
FAAAAAAAA	sp|P61296|HAND2_HUMAN	17	31	20	29	4	12	90	0.061	30.3	FAAAAAAAAA	P71951|61|75	5	14	FAATAAAAAA	CNNPEPRED	0.76	1.7	DQA1*05:05/DQB1*03:01
FAAAAAAAA	sp|Q16676|FOXD1_HUMAN	289	303	291	301	4	12	90.9	0.005	33.8	LFAAAAAAAAA	P71951|61|75	4	14	LFAATAAAAAA	NETMHCIIPAN_EL	0.283386	1.7	DRB1*14:02
FAAAAAAAA	sp|O00716|E2F3_HUMAN	41	55	44	53	4	12	90	0.061	30.3	FAAAAAAAAA	P71951|61|75	5	14	FAATAAAAAA	NETMHCIIPAN_BA	17.7	1.7	DRB1*10:01
FAAAAAAAA	sp|P61296|HAND2_HUMAN	17	31	20	29	4	12	90	0.061	30.3	FAAAAAAAAA	P71951|61|75	5	14	FAATAAAAAA	NETMHCIIPAN_EL	0.642851	1.7	DRB1*16:01
FAAAAAAAA	sp|P61296|HAND2_HUMAN	17	31	20	29	4	12	90	0.061	30.3	FAAAAAAAAA	P71951|61|75	5	14	FAATAAAAAA	NETMHCIIPAN_BA	40.58	1.8	DRB1*01:02
FAAAAAAAA	sp|P61296|HAND2_HUMAN	17	31	20	29	4	12	90	0.061	30.3	FAAAAAAAAA	P71951|61|75	5	14	FAATAAAAAA	NETMHCIIPAN_BA	383.92	1.7	DRB1*04:07
FAAAAAAAA	sp|Q16676|FOXD1_HUMAN	289	303	291	301	4	12	90.9	0.005	33.8	LFAAAAAAAAA	P71951|61|75	4	14	LFAATAAAAAA	CNNPEPRED	1.015	1.63	DRB1*08:02
FAAAAAAAA	sp|O00716|E2F3_HUMAN	41	55	44	53	4	12	90	0.061	30.3	FAAAAAAAAA	P71951|61|75	5	14	FAATAAAAAA	NETMHCIIPAN_BA	17.46	1.6	DRB1*10:01
FAAAAAAAA	sp|Q16676|FOXD1_HUMAN	289	303	291	301	4	12	90.9	0.005	33.8	LFAAAAAAAAA	P71951|61|75	4	14	LFAATAAAAAA	NETMHCIIPAN_BA	374.74	1.7	DRB1*04:07
FAAAAAAAA	sp|O00716|E2F3_HUMAN	41	55	44	53	4	12	90	0.061	30.3	FAAAAAAAAA	P71951|61|75	5	14	FAATAAAAAA	NETMHCIIPAN_BA	166.04	1.6	DRB1*01:03
FAAAAAAAA	sp|O00716|E2F3_HUMAN	41	55	44	53	4	12	90	0.061	30.3	FAAAAAAAAA	P71951|61|75	5	14	FAATAAAAAA	NETMHCIIPAN_BA	9.64	1.8	DRB1*01:01
FAAAAAAAA	sp|Q16676|FOXD1_HUMAN	289	303	291	301	4	12	90.9	0.005	33.8	LFAAAAAAAAA	P71951|61|75	4	14	LFAATAAAAAA	NETMHCIIPAN_BA	72.34	2	DRB1*16:01
FAAAAAAAA	sp|O00716|E2F3_HUMAN	41	55	44	53	4	12	90	0.061	30.3	FAAAAAAAAA	P71951|61|75	5	14	FAATAAAAAA	NETMHCIIPAN_EL	0.667428	2	DRB1*08:01
FAAAAAAAA	sp|P61296|HAND2_HUMAN	17	31	20	29	4	12	90	0.061	30.3	FAAAAAAAAA	P71951|61|75	5	14	FAATAAAAAA	NETMHCIIPAN_EL	0.566066	2	DRB1*04:01
FAAAAAAAA	sp|P61296|HAND2_HUMAN	17	31	20	29	4	12	90	0.061	30.3	FAAAAAAAAA	P71951|61|75	5	14	FAATAAAAAA	NETMHCIIPAN_BA	72.29	2	DRB1*16:01
FAAAAAAAA	sp|O00716|E2F3_HUMAN	41	55	44	53	4	12	90	0.061	30.3	FAAAAAAAAA	P71951|61|75	5	14	FAATAAAAAA	NETMHCIIPAN_EL	0.274612	2	DRB3*02:02
FAAAAAAAA	sp|P61296|HAND2_HUMAN	17	31	20	29	4	12	90	0.061	30.3	FAAAAAAAAA	P71951|61|75	5	14	FAATAAAAAA	NETMHCIIPAN_EL	0.716674	2	DRB1*01:02
FAAAAAAAA	sp|O00716|E2F3_HUMAN	41	55	44	53	4	12	90	0.061	30.3	FAAAAAAAAA	P71951|61|75	5	14	FAATAAAAAA	CNNPEPRED	1.002	1.88	DRB1*08:02
FAAAAAAAA	sp|O00716|E2F3_HUMAN	41	55	44	53	4	12	90	0.061	30.3	FAAAAAAAAA	P71951|61|75	5	14	FAATAAAAAA	CNNPEPRED	1.003	1.84	DRB1*08:02
FAAAAAAAA	sp|P61296|HAND2_HUMAN	17	31	20	29	4	12	90	0.061	30.3	FAAAAAAAAA	P71951|61|75	5	14	FAATAAAAAA	NETMHCIIPAN_EL	0.459686	1.8	DRB1*08:03
FAAAAAAAA	sp|P61296|HAND2_HUMAN	17	31	20	29	4	12	90	0.061	30.3	FAAAAAAAAA	P71951|61|75	5	14	FAATAAAAAA	CNNPEPRED	0.85	1.91	DRB1*01:01
FAAAAAAAA	sp|Q16676|FOXD1_HUMAN	289	303	291	301	4	12	90.9	0.005	33.8	LFAAAAAAAAA	P71951|61|75	4	14	LFAATAAAAAA	NETMHCIIPAN_EL	0.858044	0.82	DRB1*01:02
FAAAAAAAA	sp|O00716|E2F3_HUMAN	41	55	44	53	4	12	90	0.061	30.3	FAAAAAAAAA	P71951|61|75	5	14	FAATAAAAAA	CNNPEPRED	1.187	0	DQA1*05:05/DQB1*03:01
FAPLITAGI	sp|P55017|S12A3_HUMAN	452	466	454	464	2	10	81.8	0.02	31.7	APLITAGIFGA	P0DTC1|1143|1157	4	14	APLLSAGIFGA	NETMHCIIPAN_BA	13.81	3	DRB1*01:01
FAPLITAGI	sp|P55017|S12A3_HUMAN	452	466	454	464	2	10	81.8	0.02	31.7	APLITAGIFGA	P0DTC1|1144|1158	3	13	APLLSAGIFGA	NETMHCIIPAN_BA	13.81	3	DRB1*01:01
FAPLITAGI	sp|P55017|S12A3_HUMAN	452	466	454	464	2	10	81.8	0.019	31.7	APLITAGIFGA	P0DTC1|1145|1159	2	12	APLLSAGIFGA	NETMHCIIPAN_BA	13.81	3	DRB1*01:01
FAPLITAGI	sp|P55017|S12A3_HUMAN	452	466	454	464	2	10	81.8	0.013	32.3	APLITAGIFGA	P0DTC1|1146|1160	1	11	APLLSAGIFGA	NETMHCIIPAN_BA	13.81	3	DRB1*01:01
FAPLITAGI	sp|P55017|S12A3_HUMAN	452	466	454	464	2	10	81.8	0.02	31.7	APLITAGIFGA	P0DTC1|1143|1157	4	14	APLLSAGIFGA	NETMHCIIPAN_BA	224.96	10	DRB1*04:01
FAPLITAGI	sp|P55017|S12A3_HUMAN	452	466	454	464	2	10	81.8	0.02	31.7	APLITAGIFGA	P0DTC1|1144|1158	3	13	APLLSAGIFGA	NETMHCIIPAN_BA	224.96	10	DRB1*04:01
FAPLITAGI	sp|P55017|S12A3_HUMAN	452	466	454	464	2	10	81.8	0.019	31.7	APLITAGIFGA	P0DTC1|1145|1159	2	12	APLLSAGIFGA	NETMHCIIPAN_BA	224.96	10	DRB1*04:01
FAPLITAGI	sp|P55017|S12A3_HUMAN	452	466	454	464	2	10	81.8	0.013	32.3	APLITAGIFGA	P0DTC1|1146|1160	1	11	APLLSAGIFGA	NETMHCIIPAN_BA	224.96	10	DRB1*04:01
FAPLITAGI	sp|P55017|S12A3_HUMAN	452	466	454	464	2	10	81.8	0.02	31.7	APLITAGIFGA	P0DTC1|1143|1157	4	14	APLLSAGIFGA	CNNPEPRED	0.433	9.77	DRB1*10:01
FAPLITAGI	sp|P55017|S12A3_HUMAN	452	466	454	464	2	10	81.8	0.02	31.7	APLITAGIFGA	P0DTC1|1144|1158	3	13	APLLSAGIFGA	CNNPEPRED	0.433	9.77	DRB1*10:01
FAPLITAGI	sp|P55017|S12A3_HUMAN	452	466	454	464	2	10	81.8	0.019	31.7	APLITAGIFGA	P0DTC1|1145|1159	2	12	APLLSAGIFGA	CNNPEPRED	0.433	9.77	DRB1*10:01
FAPLITAGI	sp|P55017|S12A3_HUMAN	452	466	454	464	2	10	81.8	0.013	32.3	APLITAGIFGA	P0DTC1|1146|1160	1	11	APLLSAGIFGA	CNNPEPRED	0.433	9.77	DRB1*10:01
FAPLITAGI	sp|P55017|S12A3_HUMAN	452	466	454	464	2	10	81.8	0.02	31.7	APLITAGIFGA	P0DTC1|1143|1157	4	14	APLLSAGIFGA	CNNPEPRED	0.963	2.87	DRB1*09:01
FAPLITAGI	sp|P55017|S12A3_HUMAN	452	466	454	464	2	10	81.8	0.02	31.7	APLITAGIFGA	P0DTC1|1144|1158	3	13	APLLSAGIFGA	CNNPEPRED	0.963	2.87	DRB1*09:01
FAPLITAGI	sp|P55017|S12A3_HUMAN	452	466	454	464	2	10	81.8	0.019	31.7	APLITAGIFGA	P0DTC1|1145|1159	2	12	APLLSAGIFGA	CNNPEPRED	0.963	2.87	DRB1*09:01
FAPLITAGI	sp|P55017|S12A3_HUMAN	452	466	454	464	2	10	81.8	0.013	32.3	APLITAGIFGA	P0DTC1|1146|1160	1	11	APLLSAGIFGA	CNNPEPRED	0.963	2.87	DRB1*09:01
FAPLITAGI	sp|P55017|S12A3_HUMAN	452	466	454	464	2	10	81.8	0.02	31.7	APLITAGIFGA	P0DTC1|1143|1157	4	14	APLLSAGIFGA	NETMHCIIPAN_BA	135.12	9.7	DRB1*01:02
FAPLITAGI	sp|P55017|S12A3_HUMAN	452	466	454	464	2	10	81.8	0.02	31.7	APLITAGIFGA	P0DTC1|1144|1158	3	13	APLLSAGIFGA	NETMHCIIPAN_BA	135.12	9.7	DRB1*01:02
FAPLITAGI	sp|P55017|S12A3_HUMAN	452	466	454	464	2	10	81.8	0.019	31.7	APLITAGIFGA	P0DTC1|1145|1159	2	12	APLLSAGIFGA	NETMHCIIPAN_BA	135.12	9.7	DRB1*01:02
FAPLITAGI	sp|P55017|S12A3_HUMAN	452	466	454	464	2	10	81.8	0.013	32.3	APLITAGIFGA	P0DTC1|1146|1160	1	11	APLLSAGIFGA	NETMHCIIPAN_BA	135.12	9.7	DRB1*01:02
FAPLITAGI	sp|P55017|S12A3_HUMAN	452	466	454	464	2	10	81.8	0.02	31.7	APLITAGIFGA	P0DTC1|1143|1157	4	14	APLLSAGIFGA	NETMHCIIPAN_BA	142.78	6.7	DRB1*16:02
FAPLITAGI	sp|P55017|S12A3_HUMAN	452	466	454	464	2	10	81.8	0.02	31.7	APLITAGIFGA	P0DTC1|1144|1158	3	13	APLLSAGIFGA	NETMHCIIPAN_BA	142.78	6.7	DRB1*16:02
FAPLITAGI	sp|P55017|S12A3_HUMAN	452	466	454	464	2	10	81.8	0.019	31.7	APLITAGIFGA	P0DTC1|1145|1159	2	12	APLLSAGIFGA	NETMHCIIPAN_BA	142.78	6.7	DRB1*16:02
FAPLITAGI	sp|P55017|S12A3_HUMAN	452	466	454	464	2	10	81.8	0.013	32.3	APLITAGIFGA	P0DTC1|1146|1160	1	11	APLLSAGIFGA	NETMHCIIPAN_BA	142.78	6.7	DRB1*16:02
FAPLITAGI	sp|P55017|S12A3_HUMAN	452	466	454	464	2	10	81.8	0.02	31.7	APLITAGIFGA	P0DTC1|1143|1157	4	14	APLLSAGIFGA	NETMHCIIPAN_BA	879.75	8.1	DRB1*04:07
FAPLITAGI	sp|P55017|S12A3_HUMAN	452	466	454	464	2	10	81.8	0.02	31.7	APLITAGIFGA	P0DTC1|1144|1158	3	13	APLLSAGIFGA	NETMHCIIPAN_BA	879.75	8.1	DRB1*04:07
FAPLITAGI	sp|P55017|S12A3_HUMAN	452	466	454	464	2	10	81.8	0.019	31.7	APLITAGIFGA	P0DTC1|1145|1159	2	12	APLLSAGIFGA	NETMHCIIPAN_BA	879.75	8.1	DRB1*04:07
FAPLITAGI	sp|P55017|S12A3_HUMAN	452	466	454	464	2	10	81.8	0.013	32.3	APLITAGIFGA	P0DTC1|1146|1160	1	11	APLLSAGIFGA	NETMHCIIPAN_BA	879.75	8.1	DRB1*04:07
FAPLITAGI	sp|P55017|S12A3_HUMAN	452	466	454	464	2	10	81.8	0.02	31.7	APLITAGIFGA	P0DTC1|1143|1157	4	14	APLLSAGIFGA	NETMHCIIPAN_BA	87.39	5.5	DRB1*09:01
FAPLITAGI	sp|P55017|S12A3_HUMAN	452	466	454	464	2	10	81.8	0.02	31.7	APLITAGIFGA	P0DTC1|1144|1158	3	13	APLLSAGIFGA	NETMHCIIPAN_BA	87.39	5.5	DRB1*09:01
FAPLITAGI	sp|P55017|S12A3_HUMAN	452	466	454	464	2	10	81.8	0.019	31.7	APLITAGIFGA	P0DTC1|1145|1159	2	12	APLLSAGIFGA	NETMHCIIPAN_BA	87.39	5.5	DRB1*09:01
FAPLITAGI	sp|P55017|S12A3_HUMAN	452	466	454	464	2	10	81.8	0.013	32.3	APLITAGIFGA	P0DTC1|1146|1160	1	11	APLLSAGIFGA	NETMHCIIPAN_BA	87.39	5.5	DRB1*09:01
FAPLITAGI	sp|P55017|S12A3_HUMAN	452	466	454	464	2	10	81.8	0.02	31.7	APLITAGIFGA	P0DTC1|1143|1157	4	14	APLLSAGIFGA	NETMHCIIPAN_BA	317.88	8.7	DRB1*08:02
FAPLITAGI	sp|P55017|S12A3_HUMAN	452	466	454	464	2	10	81.8	0.02	31.7	APLITAGIFGA	P0DTC1|1144|1158	3	13	APLLSAGIFGA	NETMHCIIPAN_BA	317.88	8.7	DRB1*08:02
FAPLITAGI	sp|P55017|S12A3_HUMAN	452	466	454	464	2	10	81.8	0.019	31.7	APLITAGIFGA	P0DTC1|1145|1159	2	12	APLLSAGIFGA	NETMHCIIPAN_BA	317.88	8.7	DRB1*08:02
FAPLITAGI	sp|P55017|S12A3_HUMAN	452	466	454	464	2	10	81.8	0.013	32.3	APLITAGIFGA	P0DTC1|1146|1160	1	11	APLLSAGIFGA	NETMHCIIPAN_BA	317.88	8.7	DRB1*08:02
FAPLITAGI	sp|P55017|S12A3_HUMAN	452	466	454	464	2	10	81.8	0.02	31.7	APLITAGIFGA	P0DTC1|1143|1157	4	14	APLLSAGIFGA	CNNPEPRED	1.001	2.23	DRB1*09:01
FAPLITAGI	sp|P55017|S12A3_HUMAN	452	466	454	464	2	10	81.8	0.02	31.7	APLITAGIFGA	P0DTC1|1144|1158	3	13	APLLSAGIFGA	CNNPEPRED	1.001	2.23	DRB1*09:01
FAPLITAGI	sp|P55017|S12A3_HUMAN	452	466	454	464	2	10	81.8	0.019	31.7	APLITAGIFGA	P0DTC1|1145|1159	2	12	APLLSAGIFGA	CNNPEPRED	1.001	2.23	DRB1*09:01
FAPLITAGI	sp|P55017|S12A3_HUMAN	452	466	454	464	2	10	81.8	0.013	32.3	APLITAGIFGA	P0DTC1|1146|1160	1	11	APLLSAGIFGA	CNNPEPRED	1.001	2.23	DRB1*09:01
FAPLITAGI	sp|P55017|S12A3_HUMAN	452	466	454	464	2	10	81.8	0.02	31.7	APLITAGIFGA	P0DTC1|1143|1157	4	14	APLLSAGIFGA	NETMHCIIPAN_BA	22.71	2.7	DRB1*10:01
FAPLITAGI	sp|P55017|S12A3_HUMAN	452	466	454	464	2	10	81.8	0.02	31.7	APLITAGIFGA	P0DTC1|1144|1158	3	13	APLLSAGIFGA	NETMHCIIPAN_BA	22.71	2.7	DRB1*10:01
FAPLITAGI	sp|P55017|S12A3_HUMAN	452	466	454	464	2	10	81.8	0.019	31.7	APLITAGIFGA	P0DTC1|1145|1159	2	12	APLLSAGIFGA	NETMHCIIPAN_BA	22.71	2.7	DRB1*10:01
FAPLITAGI	sp|P55017|S12A3_HUMAN	452	466	454	464	2	10	81.8	0.013	32.3	APLITAGIFGA	P0DTC1|1146|1160	1	11	APLLSAGIFGA	NETMHCIIPAN_BA	22.71	2.7	DRB1*10:01
FAPLITAGI	sp|P55017|S12A3_HUMAN	452	466	454	464	2	10	81.8	0.02	31.7	APLITAGIFGA	P0DTC1|1143|1157	4	14	APLLSAGIFGA	NETMHCIIPAN_BA	183.85	8	DRB1*04:05
FAPLITAGI	sp|P55017|S12A3_HUMAN	452	466	454	464	2	10	81.8	0.02	31.7	APLITAGIFGA	P0DTC1|1144|1158	3	13	APLLSAGIFGA	NETMHCIIPAN_BA	183.85	8	DRB1*04:05
FAPLITAGI	sp|P55017|S12A3_HUMAN	452	466	454	464	2	10	81.8	0.019	31.7	APLITAGIFGA	P0DTC1|1145|1159	2	12	APLLSAGIFGA	NETMHCIIPAN_BA	183.85	8	DRB1*04:05
FAPLITAGI	sp|P55017|S12A3_HUMAN	452	466	454	464	2	10	81.8	0.013	32.3	APLITAGIFGA	P0DTC1|1146|1160	1	11	APLLSAGIFGA	NETMHCIIPAN_BA	183.85	8	DRB1*04:05
FAPLITAGI	sp|P55017|S12A3_HUMAN	452	466	454	464	2	10	81.8	0.02	31.7	APLITAGIFGA	P0DTC1|1143|1157	4	14	APLLSAGIFGA	NETMHCIIPAN_BA	217.31	8.6	DRB1*16:01
FAPLITAGI	sp|P55017|S12A3_HUMAN	452	466	454	464	2	10	81.8	0.02	31.7	APLITAGIFGA	P0DTC1|1144|1158	3	13	APLLSAGIFGA	NETMHCIIPAN_BA	217.31	8.6	DRB1*16:01
FAPLITAGI	sp|P55017|S12A3_HUMAN	452	466	454	464	2	10	81.8	0.019	31.7	APLITAGIFGA	P0DTC1|1145|1159	2	12	APLLSAGIFGA	NETMHCIIPAN_BA	217.31	8.6	DRB1*16:01
FAPLITAGI	sp|P55017|S12A3_HUMAN	452	466	454	464	2	10	81.8	0.013	32.3	APLITAGIFGA	P0DTC1|1146|1160	1	11	APLLSAGIFGA	NETMHCIIPAN_BA	217.31	8.6	DRB1*16:01
FAYVPSPQV	sp|Q06495|NPT2A_HUMAN	22	36	24	34	8	16	72.7	0.042	31.2	MRGTAFAYVPS	P12900|761|778	1	11	LRGTSFVYVPS	NETMHCIIPAN_EL	0.213377	6.9	DRB1*04:05
FAYVPSPQV	sp|Q06495|NPT2A_HUMAN	22	36	24	34	8	16	72.7	0.042	31.2	MRGTAFAYVPS	P12900|761|778	1	11	LRGTSFVYVPS	NETMHCIIPAN_BA	357.68	7	DRB1*13:03
FAYVPSPQV	sp|Q06495|NPT2A_HUMAN	22	36	24	34	8	16	72.7	0.042	31.2	MRGTAFAYVPS	P12900|761|778	1	11	LRGTSFVYVPS	NETMHCIIPAN_EL	0.48048	3.2	DRB1*16:01
FAYVPSPQV	sp|Q06495|NPT2A_HUMAN	22	36	24	34	8	16	72.7	0.042	31.2	MRGTAFAYVPS	P12900|761|778	1	11	LRGTSFVYVPS	NETMHCIIPAN_BA	43.74	7.2	DRB1*10:01
FAYVPSPQV	sp|Q06495|NPT2A_HUMAN	22	36	24	34	8	16	72.7	0.042	31.2	MRGTAFAYVPS	P12900|761|778	1	11	LRGTSFVYVPS	NETMHCIIPAN_BA	20.27	1.1	DRB1*07:01
FAYVPSPQV	sp|Q06495|NPT2A_HUMAN	22	36	24	34	8	16	72.7	0.042	31.2	MRGTAFAYVPS	P12900|761|778	1	11	LRGTSFVYVPS	NETMHCIIPAN_EL	0.178753	9.1	DRB1*04:01
FAYVPSPQV	sp|Q06495|NPT2A_HUMAN	22	36	24	34	8	16	72.7	0.042	31.2	MRGTAFAYVPS	P12900|761|778	1	11	LRGTSFVYVPS	NETMHCIIPAN_BA	327.65	2.6	DRB1*08:03
FAYVPSPQV	sp|Q06495|NPT2A_HUMAN	22	36	24	34	8	16	72.7	0.042	31.2	MRGTAFAYVPS	P12900|761|778	1	11	LRGTSFVYVPS	NETMHCIIPAN_BA	49.71	1.3	DRB1*16:02
FAYVPSPQV	sp|Q06495|NPT2A_HUMAN	22	36	24	34	8	16	72.7	0.042	31.2	MRGTAFAYVPS	P12900|761|778	1	11	LRGTSFVYVPS	NETMHCIIPAN_EL	0.283608	8	DRB1*04:07
FAYVPSPQV	sp|Q06495|NPT2A_HUMAN	22	36	24	34	8	16	72.7	0.042	31.2	MRGTAFAYVPS	P12900|761|778	1	11	LRGTSFVYVPS	NETMHCIIPAN_BA	67.78	1.5	DRB1*04:05
FAYVPSPQV	sp|Q06495|NPT2A_HUMAN	22	36	24	34	8	16	72.7	0.042	31.2	MRGTAFAYVPS	P12900|761|778	1	11	LRGTSFVYVPS	NETMHCIIPAN_EL	0.536263	1.6	DRB1*16:02
FAYVPSPQV	sp|Q06495|NPT2A_HUMAN	22	36	24	34	8	16	72.7	0.042	31.2	MRGTAFAYVPS	P12900|761|778	1	11	LRGTSFVYVPS	NETMHCIIPAN_BA	480.77	7.4	DRB3*02:02
FAYVPSPQV	sp|Q06495|NPT2A_HUMAN	22	36	24	34	8	16	72.7	0.042	31.2	MRGTAFAYVPS	P12900|761|778	1	11	LRGTSFVYVPS	NETMHCIIPAN_BA	30.45	8.8	DRB1*01:01
FAYVPSPQV	sp|Q06495|NPT2A_HUMAN	22	36	24	34	8	16	72.7	0.042	31.2	MRGTAFAYVPS	P12900|761|778	1	11	LRGTSFVYVPS	NETMHCIIPAN_EL	0.53984	2.3	DRB1*09:01
FAYVPSPQV	sp|Q06495|NPT2A_HUMAN	22	36	24	34	8	16	72.7	0.042	31.2	MRGTAFAYVPS	P12900|761|778	1	11	LRGTSFVYVPS	NETMHCIIPAN_BA	48.63	2.2	DRB1*09:01
FAYVPSPQV	sp|Q06495|NPT2A_HUMAN	22	36	24	34	8	16	72.7	0.042	31.2	MRGTAFAYVPS	P12900|761|778	1	11	LRGTSFVYVPS	NETMHCIIPAN_BA	581.51	4	DRB1*04:07
FAYVPSPQV	sp|Q06495|NPT2A_HUMAN	22	36	24	34	8	16	72.7	0.042	31.2	MRGTAFAYVPS	P12900|761|778	1	11	LRGTSFVYVPS	NETMHCIIPAN_BA	115.62	4.4	DRB1*04:01
FAYVPSPQV	sp|Q06495|NPT2A_HUMAN	22	36	24	34	8	16	72.7	0.042	31.2	MRGTAFAYVPS	P12900|761|778	1	11	LRGTSFVYVPS	NETMHCIIPAN_BA	155.36	5.7	DRB1*16:01
FAYVPSPQV	sp|Q06495|NPT2A_HUMAN	22	36	24	34	8	16	72.7	0.042	31.2	MRGTAFAYVPS	P12900|761|778	1	11	LRGTSFVYVPS	NETMHCIIPAN_BA	198.42	4.3	DRB1*15:02
FAYVPSPQV	sp|Q06495|NPT2A_HUMAN	22	36	24	34	8	16	72.7	0.042	31.2	MRGTAFAYVPS	P12900|761|778	1	11	LRGTSFVYVPS	NETMHCIIPAN_EL	0.730278	0.69	DRB1*07:01
FAYVPSPQV	sp|Q06495|NPT2A_HUMAN	22	36	24	34	8	16	72.7	0.042	31.2	MRGTAFAYVPS	P12900|761|778	1	11	LRGTSFVYVPS	NETMHCIIPAN_EL	0.0927	6.4	DRB3*02:02
FAYVPSPQV	sp|Q06495|NPT2A_HUMAN	22	36	24	34	8	16	72.7	0.042	31.2	MRGTAFAYVPS	P12900|761|778	1	11	LRGTSFVYVPS	NETMHCIIPAN_EL	0.204315	3.7	DRB1*15:02
FAYVPSPQV	sp|Q06495|NPT2A_HUMAN	22	36	24	34	8	16	72.7	0.042	31.2	MRGTAFAYVPS	P12900|761|778	1	11	LRGTSFVYVPS	NETMHCIIPAN_EL	0.26926	6.7	DRB1*08:03
FCEAMANAG	sp|P04183|KITH_HUMAN	104	118	106	116	5	13	72.7	0.026	31.3	VEFCEAMANAG	P0DTD1|4580|4594	3	13	VQFCDAMRNAG	CNNPEPRED	0.712	4.9	DRB1*04:04
FCEAMANAG	sp|P04183|KITH_HUMAN	104	118	106	116	5	13	72.7	0.026	31.3	VEFCEAMANAG	P0DTD1|4580|4594	3	13	VQFCDAMRNAG	NETMHCIIPAN_BA	121.09	4.7	DRB1*04:01
FCEAMANAG	sp|P04183|KITH_HUMAN	104	118	106	116	5	13	72.7	0.026	31.3	VEFCEAMANAG	P0DTD1|4580|4594	3	13	VQFCDAMRNAG	NETMHCIIPAN_EL	0.401445	5.6	DRB1*10:01
FCEAMANAG	sp|P04183|KITH_HUMAN	104	118	106	116	5	13	72.7	0.026	31.3	VEFCEAMANAG	P0DTD1|4580|4594	3	13	VQFCDAMRNAG	CNNPEPRED	0.694	4.51	DRB1*04:01
FCEAMANAG	sp|P04183|KITH_HUMAN	104	118	106	116	5	13	72.7	0.026	31.3	VEFCEAMANAG	P0DTD1|4580|4594	3	13	VQFCDAMRNAG	CNNPEPRED	0.661	6.88	DRB5*01:01
FCEAMANAG	sp|P04183|KITH_HUMAN	104	118	106	116	5	13	72.7	0.026	31.3	VEFCEAMANAG	P0DTD1|4580|4594	3	13	VQFCDAMRNAG	NETMHCIIPAN_BA	38.65	6.3	DRB1*10:01
FCEAMANAG	sp|P04183|KITH_HUMAN	104	118	106	116	5	13	72.7	0.026	31.3	VEFCEAMANAG	P0DTD1|4580|4594	3	13	VQFCDAMRNAG	CNNPEPRED	0.649	6.31	DRB1*04:01
FCEAMANAG	sp|P04183|KITH_HUMAN	104	118	106	116	5	13	72.7	0.026	31.3	VEFCEAMANAG	P0DTD1|4580|4594	3	13	VQFCDAMRNAG	NETMHCIIPAN_BA	91.11	3.2	DRB1*04:01
FCEAMANAG	sp|P04183|KITH_HUMAN	104	118	106	116	5	13	72.7	0.026	31.3	VEFCEAMANAG	P0DTD1|4580|4594	3	13	VQFCDAMRNAG	NETMHCIIPAN_EL	0.359478	6.5	DRB1*10:01
FCEAMANAG	sp|P04183|KITH_HUMAN	104	118	106	116	5	13	72.7	0.026	31.3	VEFCEAMANAG	P0DTD1|4580|4594	3	13	VQFCDAMRNAG	NETMHCIIPAN_BA	20.58	5.8	DRB1*01:01
FCEAMANAG	sp|P04183|KITH_HUMAN	104	118	106	116	5	13	72.7	0.026	31.3	VEFCEAMANAG	P0DTD1|4580|4594	3	13	VQFCDAMRNAG	NETMHCIIPAN_BA	115.38	7.9	DRB1*09:01
FCEAMANAG	sp|P04183|KITH_HUMAN	104	118	106	116	5	13	72.7	0.026	31.3	VEFCEAMANAG	P0DTD1|4580|4594	3	13	VQFCDAMRNAG	NETMHCIIPAN_BA	29.22	4.1	DRB1*10:01
FCEAMANAG	sp|P04183|KITH_HUMAN	104	118	106	116	5	13	72.7	0.026	31.3	VEFCEAMANAG	P0DTD1|4580|4594	3	13	VQFCDAMRNAG	CNNPEPRED	0.614	9.33	DRB1*07:01
FCEAMANAG	sp|P04183|KITH_HUMAN	104	118	106	116	5	13	72.7	0.026	31.3	VEFCEAMANAG	P0DTD1|4580|4594	3	13	VQFCDAMRNAG	NETMHCIIPAN_EL	0.162238	9.6	DRB1*01:01
FCEAMANAG	sp|P04183|KITH_HUMAN	104	118	106	116	5	13	72.7	0.026	31.3	VEFCEAMANAG	P0DTD1|4580|4594	3	13	VQFCDAMRNAG	NETMHCIIPAN_EL	0.179533	8.9	DRB1*01:01
FCEAMANAG	sp|P04183|KITH_HUMAN	104	118	106	116	5	13	72.7	0.026	31.3	VEFCEAMANAG	P0DTD1|4580|4594	3	13	VQFCDAMRNAG	NETMHCIIPAN_BA	31.06	9	DRB1*01:01
FCEAMANAG	sp|P04183|KITH_HUMAN	104	118	106	116	5	13	72.7	0.026	31.3	VEFCEAMANAG	P0DTD1|4580|4594	3	13	VQFCDAMRNAG	CNNPEPRED	0.615	8.88	DRB5*01:01
FCEAMANAG	sp|P04183|KITH_HUMAN	104	118	106	116	5	13	72.7	0.026	31.3	VEFCEAMANAG	P0DTD1|4580|4594	3	13	VQFCDAMRNAG	NETMHCIIPAN_EL	0.188146	8.8	DRB1*04:01
FCEAMANAG	sp|P04183|KITH_HUMAN	104	118	106	116	5	13	72.7	0.026	31.3	VEFCEAMANAG	P0DTD1|4580|4594	3	13	VQFCDAMRNAG	NETMHCIIPAN_EL	0.189503	8.7	DRB1*04:01
FDRDRAMQR	sp|Q14669|TRIPC_HUMAN	1554	1568	1556	1567	3	11	75	0.044	30.5	FDRDRAMQRLLD	P0DTC1|3988|4002	4	15	FDRDAAMQRKLE	NETMHCIIPAN_BA	389.36	6.7	DRB3*01:01
FDRDRAMQR	sp|Q14669|TRIPC_HUMAN	1554	1568	1556	1567	3	11	75	0.044	30.5	FDRDRAMQRLLD	P0DTC1|3988|4002	4	15	FDRDAAMQRKLE	NETMHCIIPAN_BA	4807.93	3.3	DRB1*03:02
FDRDRAMQR	sp|Q14669|TRIPC_HUMAN	1554	1568	1556	1567	3	11	75	0.044	30.5	FDRDRAMQRLLD	P0DTC1|3988|4002	4	15	FDRDAAMQRKLE	NETMHCIIPAN_EL	0.204688	3.3	DRB3*01:01
FDRDRAMQR	sp|Q14669|TRIPC_HUMAN	1554	1568	1556	1567	3	11	75	0.044	30.5	FDRDRAMQRLLD	P0DTC1|3988|4002	4	15	FDRDAAMQRKLE	CNNPEPRED	0.696	4.24	DRB3*01:01
FDRDRAMQR	sp|Q14669|TRIPC_HUMAN	1554	1568	1556	1567	3	11	75	0.044	30.5	FDRDRAMQRLLD	P0DTC1|3988|4002	4	15	FDRDAAMQRKLE	CNNPEPRED	0.642	5.69	DRB3*01:01
FDRDRAMQR	sp|Q14669|TRIPC_HUMAN	1554	1568	1556	1567	3	11	75	0.044	30.5	FDRDRAMQRLLD	P0DTC1|3988|4002	4	15	FDRDAAMQRKLE	CNNPEPRED	0.927	0.52	DRB1*03:01
FDRDRAMQR	sp|Q14669|TRIPC_HUMAN	1554	1568	1556	1567	3	11	75	0.044	30.5	FDRDRAMQRLLD	P0DTC1|3988|4002	4	15	FDRDAAMQRKLE	NETMHCIIPAN_EL	0.023404	6.2	DRB1*03:02
FDRDRAMQR	sp|Q14669|TRIPC_HUMAN	1554	1568	1556	1567	3	11	75	0.044	30.5	FDRDRAMQRLLD	P0DTC1|3988|4002	4	15	FDRDAAMQRKLE	NETMHCIIPAN_BA	193.06	3.7	DRB3*01:01
FDRDRAMQR	sp|Q14669|TRIPC_HUMAN	1554	1568	1556	1567	3	11	75	0.044	30.5	FDRDRAMQRLLD	P0DTC1|3988|4002	4	15	FDRDAAMQRKLE	NETMHCIIPAN_EL	0.454592	3	DRB1*03:01
FDRDRAMQR	sp|Q14669|TRIPC_HUMAN	1554	1568	1556	1567	3	11	75	0.044	30.5	FDRDRAMQRLLD	P0DTC1|3988|4002	4	15	FDRDAAMQRKLE	NETMHCIIPAN_EL	0.122958	10	DRB1*03:01
FDRDRAMQR	sp|Q14669|TRIPC_HUMAN	1554	1568	1556	1567	3	11	75	0.044	30.5	FDRDRAMQRLLD	P0DTC1|3988|4002	4	15	FDRDAAMQRKLE	NETMHCIIPAN_BA	1047.93	1.2	DRB1*03:03
FDRDRAMQR	sp|Q14669|TRIPC_HUMAN	1554	1568	1556	1567	3	11	75	0.044	30.5	FDRDRAMQRLLD	P0DTC1|3988|4002	4	15	FDRDAAMQRKLE	NETMHCIIPAN_EL	0.092812	1.5	DRB1*03:02
FDRDRAMQR	sp|Q14669|TRIPC_HUMAN	1554	1568	1556	1567	3	11	75	0.044	30.5	FDRDRAMQRLLD	P0DTC1|3988|4002	4	15	FDRDAAMQRKLE	NETMHCIIPAN_BA	1765.46	2.9	DRB1*03:03
FDRDRAMQR	sp|Q14669|TRIPC_HUMAN	1554	1568	1556	1567	3	11	75	0.044	30.5	FDRDRAMQRLLD	P0DTC1|3988|4002	4	15	FDRDAAMQRKLE	NETMHCIIPAN_BA	3190.73	1.5	DRB1*03:02
FDRDRAMQR	sp|Q14669|TRIPC_HUMAN	1554	1568	1556	1567	3	11	75	0.044	30.5	FDRDRAMQRLLD	P0DTC1|3988|4002	4	15	FDRDAAMQRKLE	CNNPEPRED	0.597	9.86	DRB5*01:01
FDRDRAMQR	sp|Q14669|TRIPC_HUMAN	1554	1568	1556	1567	3	11	75	0.044	30.5	FDRDRAMQRLLD	P0DTC1|3988|4002	4	15	FDRDAAMQRKLE	CNNPEPRED	0.778	2.68	DRB1*03:01
FDRDRAMQR	sp|Q14669|TRIPC_HUMAN	1554	1568	1556	1567	3	11	75	0.044	30.5	FDRDRAMQRLLD	P0DTC1|3988|4002	4	15	FDRDAAMQRKLE	NETMHCIIPAN_BA	128.49	2.8	DRB1*03:04
FDRDRAMQR	sp|Q14669|TRIPC_HUMAN	1554	1568	1556	1567	3	11	75	0.044	30.5	FDRDRAMQRLLD	P0DTC1|3988|4002	4	15	FDRDAAMQRKLE	NETMHCIIPAN_BA	128.49	2.8	DRB1*03:01
FDRDRAMQR	sp|Q14669|TRIPC_HUMAN	1554	1568	1556	1567	3	11	75	0.044	30.5	FDRDRAMQRLLD	P0DTC1|3988|4002	4	15	FDRDAAMQRKLE	NETMHCIIPAN_EL	0.155619	2.7	DRB1*03:03
FDRDRAMQR	sp|Q14669|TRIPC_HUMAN	1554	1568	1556	1567	3	11	75	0.044	30.5	FDRDRAMQRLLD	P0DTC1|3988|4002	4	15	FDRDAAMQRKLE	NETMHCIIPAN_EL	0.454592	3	DRB1*03:04
FDRDRAMQR	sp|Q14669|TRIPC_HUMAN	1554	1568	1556	1567	3	11	75	0.044	30.5	FDRDRAMQRLLD	P0DTC1|3988|4002	4	15	FDRDAAMQRKLE	NETMHCIIPAN_BA	77.25	1.6	DRB1*03:04
FDRDRAMQR	sp|Q14669|TRIPC_HUMAN	1554	1568	1556	1567	3	11	75	0.044	30.5	FDRDRAMQRLLD	P0DTC1|3988|4002	4	15	FDRDAAMQRKLE	NETMHCIIPAN_EL	0.122958	10	DRB1*03:04
FDRDRAMQR	sp|Q14669|TRIPC_HUMAN	1554	1568	1556	1567	3	11	75	0.044	30.5	FDRDRAMQRLLD	P0DTC1|3988|4002	4	15	FDRDAAMQRKLE	NETMHCIIPAN_BA	77.25	1.6	DRB1*03:01
FGPPGTGKS	sp|Q9UN37|VPS4A_HUMAN	163	177	167	174	4	12	100	0.091	29.7	GPPGTGKS	P0DTD1|5599|5613	8	15	GPPGTGKS	CNNPEPRED	0.735	5.26	DQA1*05:01/DQB1*03:01
FGPPGTGKS	sp|O75351|VPS4B_HUMAN	170	184	174	181	4	12	100	0.091	29.7	GPPGTGKS	P0DTD1|5599|5613	8	15	GPPGTGKS	CNNPEPRED	0.735	5.26	DQA1*05:01/DQB1*03:01
FGPPGTGKS	sp|Q9UN37|VPS4A_HUMAN	163	177	167	174	4	12	100	0.075	30	GPPGTGKS	P0DTD1|5600|5614	7	14	GPPGTGKS	CNNPEPRED	0.735	5.26	DQA1*05:01/DQB1*03:01
FGPPGTGKS	sp|O75351|VPS4B_HUMAN	170	184	174	181	4	12	100	0.075	30	GPPGTGKS	P0DTD1|5600|5614	7	14	GPPGTGKS	CNNPEPRED	0.735	5.26	DQA1*05:01/DQB1*03:01
FGPPGTGKS	sp|Q9UN37|VPS4A_HUMAN	163	177	167	174	4	12	100	0.069	30.1	GPPGTGKS	P0DTD1|5602|5616	5	12	GPPGTGKS	CNNPEPRED	0.735	5.26	DQA1*05:01/DQB1*03:01
FGPPGTGKS	sp|O75351|VPS4B_HUMAN	170	184	174	181	4	12	100	0.069	30.1	GPPGTGKS	P0DTD1|5602|5616	5	12	GPPGTGKS	CNNPEPRED	0.735	5.26	DQA1*05:01/DQB1*03:01
FIAAEEVIW	sp|P12259|FA5_HUMAN	351	365	354	363	3	11	80	0.083	29.6	IAAEEVIWDY	P0DTD1|6526|6540	6	15	IAANTVIWDY	CNNPEPRED	0.753	2.98	DRB3*01:01
FIAAEEVIW	sp|P12259|FA5_HUMAN	351	365	354	363	3	11	80	0.083	29.6	IAAEEVIWDY	P0DTD1|6526|6540	6	15	IAANTVIWDY	CNNPEPRED	0.711	2.84	DQA1*05:01/DQB1*02:01
FIIFWFSLV	sp|Q8NG98|OR7D4_HUMAN	147	161	151	157	4	12	100	0.071	29.8	IIFWFSL	P0DTD8|19|33	8	14	IIFWFSL	CNNPEPRED	0.453	8.08	DPA1*01:03/DPB1*04:02
FIIFWFSLV	sp|Q8NG98|OR7D4_HUMAN	147	161	151	157	4	12	100	0.08	29.7	IIFWFSL	P0DTD8|20|34	7	13	IIFWFSL	CNNPEPRED	0.453	8.08	DPA1*01:03/DPB1*04:02
FIIFWFSLV	sp|Q8NG98|OR7D4_HUMAN	147	161	151	157	4	12	100	0.07	29.8	IIFWFSL	P0DTD8|21|35	6	12	IIFWFSL	CNNPEPRED	0.453	8.08	DPA1*01:03/DPB1*04:02
FIIFWFSLV	sp|Q8NG98|OR7D4_HUMAN	147	161	151	157	4	12	100	0.078	29.7	IIFWFSL	P0DTD8|22|36	5	11	IIFWFSL	CNNPEPRED	0.453	8.08	DPA1*01:03/DPB1*04:02
FIIFWFSLV	sp|Q8NG98|OR7D4_HUMAN	147	161	151	157	4	12	100	0.071	29.8	IIFWFSL	P0DTD8|19|33	8	14	IIFWFSL	CNNPEPRED	0.962	0.9	DQA1*01:01/DQB1*05:01
FIIFWFSLV	sp|Q8NG98|OR7D4_HUMAN	147	161	151	157	4	12	100	0.08	29.7	IIFWFSL	P0DTD8|20|34	7	13	IIFWFSL	CNNPEPRED	0.962	0.9	DQA1*01:01/DQB1*05:01
FIIFWFSLV	sp|Q8NG98|OR7D4_HUMAN	147	161	151	157	4	12	100	0.07	29.8	IIFWFSL	P0DTD8|21|35	6	12	IIFWFSL	CNNPEPRED	0.962	0.9	DQA1*01:01/DQB1*05:01
FIIFWFSLV	sp|Q8NG98|OR7D4_HUMAN	147	161	151	157	4	12	100	0.078	29.7	IIFWFSL	P0DTD8|22|36	5	11	IIFWFSL	CNNPEPRED	0.962	0.9	DQA1*01:01/DQB1*05:01
FIIFWFSLV	sp|Q8NG98|OR7D4_HUMAN	147	161	151	157	4	12	100	0.071	29.8	IIFWFSL	P0DTD8|19|33	8	14	IIFWFSL	CNNPEPRED	0.902	1.46	DQA1*01:01/DQB1*05:01
FIIFWFSLV	sp|Q8NG98|OR7D4_HUMAN	147	161	151	157	4	12	100	0.08	29.7	IIFWFSL	P0DTD8|20|34	7	13	IIFWFSL	CNNPEPRED	0.902	1.46	DQA1*01:01/DQB1*05:01
FIIFWFSLV	sp|Q8NG98|OR7D4_HUMAN	147	161	151	157	4	12	100	0.07	29.8	IIFWFSL	P0DTD8|21|35	6	12	IIFWFSL	CNNPEPRED	0.902	1.46	DQA1*01:01/DQB1*05:01
FIIFWFSLV	sp|Q8NG98|OR7D4_HUMAN	147	161	151	157	4	12	100	0.078	29.7	IIFWFSL	P0DTD8|22|36	5	11	IIFWFSL	CNNPEPRED	0.902	1.46	DQA1*01:01/DQB1*05:01
FIMVVAIVF	sp|Q9BXC0|HCAR1_HUMAN	219	233	221	231	3	11	72.7	0.083	29.6	FIMVVAIVFIT	P0DTC7|100|114	2	12	FLIVAAIVFIT	CNNPEPRED	0.863	2.11	DRB1*07:01
FIMVVAIVF	sp|Q9BXC0|HCAR1_HUMAN	219	233	221	231	3	11	72.7	0.073	29.8	FIMVVAIVFIT	P0DTC7|101|115	1	11	FLIVAAIVFIT	CNNPEPRED	0.863	2.11	DRB1*07:01
FIMVVAIVF	sp|Q9BXC0|HCAR1_HUMAN	219	233	221	231	3	11	72.7	0.083	29.6	FIMVVAIVFIT	P0DTC7|100|114	2	12	FLIVAAIVFIT	CNNPEPRED	0.772	9.07	DRB1*09:01
FIMVVAIVF	sp|Q9BXC0|HCAR1_HUMAN	219	233	221	231	3	11	72.7	0.073	29.8	FIMVVAIVFIT	P0DTC7|101|115	1	11	FLIVAAIVFIT	CNNPEPRED	0.772	9.07	DRB1*09:01
FIMVVAIVF	sp|Q9BXC0|HCAR1_HUMAN	219	233	221	231	3	11	72.7	0.083	29.6	FIMVVAIVFIT	P0DTC7|100|114	2	12	FLIVAAIVFIT	CNNPEPRED	0.731	4.65	DRB1*07:01
FIMVVAIVF	sp|Q9BXC0|HCAR1_HUMAN	219	233	221	231	3	11	72.7	0.073	29.8	FIMVVAIVFIT	P0DTC7|101|115	1	11	FLIVAAIVFIT	CNNPEPRED	0.731	4.65	DRB1*07:01
FIWFLLLAV	sp|Q7L5D6|GET4_HUMAN	236	250	240	247	4	12	87.5	0.069	29.9	IWFLLLAV	P0DTC1|2228|2242	4	11	IWFLLLSV	CNNPEPRED	0.495	8.73	DPA1*01:03/DPB1*02:01
FIWFLLLAV	sp|Q7L5D6|GET4_HUMAN	236	250	240	247	4	12	87.5	0.072	29.8	IWFLLLAV	P0DTC1|2229|2243	3	10	IWFLLLSV	CNNPEPRED	0.495	8.73	DPA1*01:03/DPB1*02:01
FIWFLLLAV	sp|Q7L5D6|GET4_HUMAN	236	250	240	247	4	12	87.5	0.069	29.9	IWFLLLAV	P0DTC1|2228|2242	4	11	IWFLLLSV	CNNPEPRED	0.85	4.67	DRB4*01:01
FIWFLLLAV	sp|Q7L5D6|GET4_HUMAN	236	250	240	247	4	12	87.5	0.072	29.8	IWFLLLAV	P0DTC1|2229|2243	3	10	IWFLLLSV	CNNPEPRED	0.85	4.67	DRB4*01:01
FIWFLLLAV	sp|Q7L5D6|GET4_HUMAN	236	250	240	247	4	12	87.5	0.069	29.9	IWFLLLAV	P0DTC1|2228|2242	4	11	IWFLLLSV	CNNPEPRED	0.774	0.97	DPA1*01:03/DPB1*04:02
FIWFLLLAV	sp|Q7L5D6|GET4_HUMAN	236	250	240	247	4	12	87.5	0.072	29.8	IWFLLLAV	P0DTC1|2229|2243	3	10	IWFLLLSV	CNNPEPRED	0.774	0.97	DPA1*01:03/DPB1*04:02
FIWFLLLAV	sp|Q7L5D6|GET4_HUMAN	236	250	240	247	4	12	87.5	0.069	29.9	IWFLLLAV	P0DTC1|2228|2242	4	11	IWFLLLSV	CNNPEPRED	0.58	4.77	DPA1*01:03/DPB1*02:01
FIWFLLLAV	sp|Q7L5D6|GET4_HUMAN	236	250	240	247	4	12	87.5	0.072	29.8	IWFLLLAV	P0DTC1|2229|2243	3	10	IWFLLLSV	CNNPEPRED	0.58	4.77	DPA1*01:03/DPB1*02:01
FIWFLLLAV	sp|Q7L5D6|GET4_HUMAN	236	250	240	247	4	12	87.5	0.069	29.9	IWFLLLAV	P0DTC1|2228|2242	4	11	IWFLLLSV	CNNPEPRED	0.817	0.65	DPA1*01:03/DPB1*04:02
FIWFLLLAV	sp|Q7L5D6|GET4_HUMAN	236	250	240	247	4	12	87.5	0.072	29.8	IWFLLLAV	P0DTC1|2229|2243	3	10	IWFLLLSV	CNNPEPRED	0.817	0.65	DPA1*01:03/DPB1*04:02
FLEMKNEKE	sp|Q96R06|SPAG5_HUMAN	1123	1137	1126	1134	4	12	77.8	0.07	29.8	FLEMKNEKE	P0DTC1|1188|1202	3	11	FLEMKSEKQ	CNNPEPRED	0.755	1.06	DRB1*13:03
FLEMKNEKE	sp|Q96R06|SPAG5_HUMAN	1123	1137	1126	1134	4	12	77.8	0.081	29.6	FLEMKNEKE	P0DTC1|1189|1203	2	10	FLEMKSEKQ	CNNPEPRED	0.755	1.06	DRB1*13:03
FLEMKNEKE	sp|Q96R06|SPAG5_HUMAN	1123	1137	1126	1134	4	12	77.8	0.083	29.6	FLEMKNEKE	P0DTC1|1190|1204	1	9	FLEMKSEKQ	CNNPEPRED	0.755	1.06	DRB1*13:03
FLEMKNEKE	sp|Q96R06|SPAG5_HUMAN	1123	1137	1126	1134	4	12	77.8	0.07	29.8	FLEMKNEKE	P0DTC1|1188|1202	3	11	FLEMKSEKQ	NETMHCIIPAN_BA	152.55	5.6	DRB1*16:01
FLEMKNEKE	sp|Q96R06|SPAG5_HUMAN	1123	1137	1126	1134	4	12	77.8	0.081	29.6	FLEMKNEKE	P0DTC1|1189|1203	2	10	FLEMKSEKQ	NETMHCIIPAN_BA	152.55	5.6	DRB1*16:01
FLEMKNEKE	sp|Q96R06|SPAG5_HUMAN	1123	1137	1126	1134	4	12	77.8	0.083	29.6	FLEMKNEKE	P0DTC1|1190|1204	1	9	FLEMKSEKQ	NETMHCIIPAN_BA	152.55	5.6	DRB1*16:01
FLEMKNEKE	sp|Q96R06|SPAG5_HUMAN	1123	1137	1126	1134	4	12	77.8	0.07	29.8	FLEMKNEKE	P0DTC1|1188|1202	3	11	FLEMKSEKQ	NETMHCIIPAN_EL	0.687645	1.2	DRB1*04:05
FLEMKNEKE	sp|Q96R06|SPAG5_HUMAN	1123	1137	1126	1134	4	12	77.8	0.081	29.6	FLEMKNEKE	P0DTC1|1189|1203	2	10	FLEMKSEKQ	NETMHCIIPAN_EL	0.687645	1.2	DRB1*04:05
FLEMKNEKE	sp|Q96R06|SPAG5_HUMAN	1123	1137	1126	1134	4	12	77.8	0.083	29.6	FLEMKNEKE	P0DTC1|1190|1204	1	9	FLEMKSEKQ	NETMHCIIPAN_EL	0.687645	1.2	DRB1*04:05
FLEMKNEKE	sp|Q96R06|SPAG5_HUMAN	1123	1137	1126	1134	4	12	77.8	0.07	29.8	FLEMKNEKE	P0DTC1|1188|1202	3	11	FLEMKSEKQ	CNNPEPRED	0.868	1.22	DRB1*04:04
FLEMKNEKE	sp|Q96R06|SPAG5_HUMAN	1123	1137	1126	1134	4	12	77.8	0.081	29.6	FLEMKNEKE	P0DTC1|1189|1203	2	10	FLEMKSEKQ	CNNPEPRED	0.868	1.22	DRB1*04:04
FLEMKNEKE	sp|Q96R06|SPAG5_HUMAN	1123	1137	1126	1134	4	12	77.8	0.083	29.6	FLEMKNEKE	P0DTC1|1190|1204	1	9	FLEMKSEKQ	CNNPEPRED	0.868	1.22	DRB1*04:04
FLEMKNEKE	sp|Q96R06|SPAG5_HUMAN	1123	1137	1126	1134	4	12	77.8	0.07	29.8	FLEMKNEKE	P0DTC1|1188|1202	3	11	FLEMKSEKQ	NETMHCIIPAN_BA	403.43	1.3	DRB1*04:06
FLEMKNEKE	sp|Q96R06|SPAG5_HUMAN	1123	1137	1126	1134	4	12	77.8	0.081	29.6	FLEMKNEKE	P0DTC1|1189|1203	2	10	FLEMKSEKQ	NETMHCIIPAN_BA	403.43	1.3	DRB1*04:06
FLEMKNEKE	sp|Q96R06|SPAG5_HUMAN	1123	1137	1126	1134	4	12	77.8	0.083	29.6	FLEMKNEKE	P0DTC1|1190|1204	1	9	FLEMKSEKQ	NETMHCIIPAN_BA	403.43	1.3	DRB1*04:06
FLEMKNEKE	sp|Q96R06|SPAG5_HUMAN	1123	1137	1126	1134	4	12	77.8	0.07	29.8	FLEMKNEKE	P0DTC1|1188|1202	3	11	FLEMKSEKQ	NETMHCIIPAN_BA	53.69	1.3	DRB1*04:01
FLEMKNEKE	sp|Q96R06|SPAG5_HUMAN	1123	1137	1126	1134	4	12	77.8	0.081	29.6	FLEMKNEKE	P0DTC1|1189|1203	2	10	FLEMKSEKQ	NETMHCIIPAN_BA	53.69	1.3	DRB1*04:01
FLEMKNEKE	sp|Q96R06|SPAG5_HUMAN	1123	1137	1126	1134	4	12	77.8	0.083	29.6	FLEMKNEKE	P0DTC1|1190|1204	1	9	FLEMKSEKQ	NETMHCIIPAN_BA	53.69	1.3	DRB1*04:01
FLEMKNEKE	sp|Q96R06|SPAG5_HUMAN	1123	1137	1126	1134	4	12	77.8	0.07	29.8	FLEMKNEKE	P0DTC1|1188|1202	3	11	FLEMKSEKQ	CNNPEPRED	0.858	1.02	DRB1*04:05
FLEMKNEKE	sp|Q96R06|SPAG5_HUMAN	1123	1137	1126	1134	4	12	77.8	0.081	29.6	FLEMKNEKE	P0DTC1|1189|1203	2	10	FLEMKSEKQ	CNNPEPRED	0.858	1.02	DRB1*04:05
FLEMKNEKE	sp|Q96R06|SPAG5_HUMAN	1123	1137	1126	1134	4	12	77.8	0.083	29.6	FLEMKNEKE	P0DTC1|1190|1204	1	9	FLEMKSEKQ	CNNPEPRED	0.858	1.02	DRB1*04:05
FLEMKNEKE	sp|Q96R06|SPAG5_HUMAN	1123	1137	1126	1134	4	12	77.8	0.07	29.8	FLEMKNEKE	P0DTC1|1188|1202	3	11	FLEMKSEKQ	CNNPEPRED	0.582	9.54	DRB1*11:01
FLEMKNEKE	sp|Q96R06|SPAG5_HUMAN	1123	1137	1126	1134	4	12	77.8	0.081	29.6	FLEMKNEKE	P0DTC1|1189|1203	2	10	FLEMKSEKQ	CNNPEPRED	0.582	9.54	DRB1*11:01
FLEMKNEKE	sp|Q96R06|SPAG5_HUMAN	1123	1137	1126	1134	4	12	77.8	0.083	29.6	FLEMKNEKE	P0DTC1|1190|1204	1	9	FLEMKSEKQ	CNNPEPRED	0.582	9.54	DRB1*11:01
FLEMKNEKE	sp|Q96R06|SPAG5_HUMAN	1123	1137	1126	1134	4	12	77.8	0.07	29.8	FLEMKNEKE	P0DTC1|1188|1202	3	11	FLEMKSEKQ	NETMHCIIPAN_BA	279.01	4.6	DRB1*13:03
FLEMKNEKE	sp|Q96R06|SPAG5_HUMAN	1123	1137	1126	1134	4	12	77.8	0.081	29.6	FLEMKNEKE	P0DTC1|1189|1203	2	10	FLEMKSEKQ	NETMHCIIPAN_BA	279.01	4.6	DRB1*13:03
FLEMKNEKE	sp|Q96R06|SPAG5_HUMAN	1123	1137	1126	1134	4	12	77.8	0.083	29.6	FLEMKNEKE	P0DTC1|1190|1204	1	9	FLEMKSEKQ	NETMHCIIPAN_BA	279.01	4.6	DRB1*13:03
FLEMKNEKE	sp|Q96R06|SPAG5_HUMAN	1123	1137	1126	1134	4	12	77.8	0.07	29.8	FLEMKNEKE	P0DTC1|1188|1202	3	11	FLEMKSEKQ	NETMHCIIPAN_BA	162.64	9.6	DRB1*04:04
FLEMKNEKE	sp|Q96R06|SPAG5_HUMAN	1123	1137	1126	1134	4	12	77.8	0.081	29.6	FLEMKNEKE	P0DTC1|1189|1203	2	10	FLEMKSEKQ	NETMHCIIPAN_BA	162.64	9.6	DRB1*04:04
FLEMKNEKE	sp|Q96R06|SPAG5_HUMAN	1123	1137	1126	1134	4	12	77.8	0.083	29.6	FLEMKNEKE	P0DTC1|1190|1204	1	9	FLEMKSEKQ	NETMHCIIPAN_BA	162.64	9.6	DRB1*04:04
FLEMKNEKE	sp|Q96R06|SPAG5_HUMAN	1123	1137	1126	1134	4	12	77.8	0.07	29.8	FLEMKNEKE	P0DTC1|1188|1202	3	11	FLEMKSEKQ	NETMHCIIPAN_BA	403.43	1.3	DRB1*04:03
FLEMKNEKE	sp|Q96R06|SPAG5_HUMAN	1123	1137	1126	1134	4	12	77.8	0.081	29.6	FLEMKNEKE	P0DTC1|1189|1203	2	10	FLEMKSEKQ	NETMHCIIPAN_BA	403.43	1.3	DRB1*04:03
FLEMKNEKE	sp|Q96R06|SPAG5_HUMAN	1123	1137	1126	1134	4	12	77.8	0.083	29.6	FLEMKNEKE	P0DTC1|1190|1204	1	9	FLEMKSEKQ	NETMHCIIPAN_BA	403.43	1.3	DRB1*04:03
FLEMKNEKE	sp|Q96R06|SPAG5_HUMAN	1123	1137	1126	1134	4	12	77.8	0.07	29.8	FLEMKNEKE	P0DTC1|1188|1202	3	11	FLEMKSEKQ	NETMHCIIPAN_BA	220.15	0.46	DRB1*04:07
FLEMKNEKE	sp|Q96R06|SPAG5_HUMAN	1123	1137	1126	1134	4	12	77.8	0.081	29.6	FLEMKNEKE	P0DTC1|1189|1203	2	10	FLEMKSEKQ	NETMHCIIPAN_BA	220.15	0.46	DRB1*04:07
FLEMKNEKE	sp|Q96R06|SPAG5_HUMAN	1123	1137	1126	1134	4	12	77.8	0.083	29.6	FLEMKNEKE	P0DTC1|1190|1204	1	9	FLEMKSEKQ	NETMHCIIPAN_BA	220.15	0.46	DRB1*04:07
FLEMKNEKE	sp|Q96R06|SPAG5_HUMAN	1123	1137	1126	1134	4	12	77.8	0.07	29.8	FLEMKNEKE	P0DTC1|1188|1202	3	11	FLEMKSEKQ	NETMHCIIPAN_EL	0.39166	5.2	DRB1*04:04
FLEMKNEKE	sp|Q96R06|SPAG5_HUMAN	1123	1137	1126	1134	4	12	77.8	0.081	29.6	FLEMKNEKE	P0DTC1|1189|1203	2	10	FLEMKSEKQ	NETMHCIIPAN_EL	0.39166	5.2	DRB1*04:04
FLEMKNEKE	sp|Q96R06|SPAG5_HUMAN	1123	1137	1126	1134	4	12	77.8	0.083	29.6	FLEMKNEKE	P0DTC1|1190|1204	1	9	FLEMKSEKQ	NETMHCIIPAN_EL	0.39166	5.2	DRB1*04:04
FLEMKNEKE	sp|Q96R06|SPAG5_HUMAN	1123	1137	1126	1134	4	12	77.8	0.07	29.8	FLEMKNEKE	P0DTC1|1188|1202	3	11	FLEMKSEKQ	NETMHCIIPAN_EL	0.809183	0.32	DRB1*04:07
FLEMKNEKE	sp|Q96R06|SPAG5_HUMAN	1123	1137	1126	1134	4	12	77.8	0.081	29.6	FLEMKNEKE	P0DTC1|1189|1203	2	10	FLEMKSEKQ	NETMHCIIPAN_EL	0.809183	0.32	DRB1*04:07
FLEMKNEKE	sp|Q96R06|SPAG5_HUMAN	1123	1137	1126	1134	4	12	77.8	0.083	29.6	FLEMKNEKE	P0DTC1|1190|1204	1	9	FLEMKSEKQ	NETMHCIIPAN_EL	0.809183	0.32	DRB1*04:07
FLEMKNEKE	sp|Q96R06|SPAG5_HUMAN	1123	1137	1126	1134	4	12	77.8	0.07	29.8	FLEMKNEKE	P0DTC1|1188|1202	3	11	FLEMKSEKQ	CNNPEPRED	0.989	0.26	DRB1*04:01
FLEMKNEKE	sp|Q96R06|SPAG5_HUMAN	1123	1137	1126	1134	4	12	77.8	0.081	29.6	FLEMKNEKE	P0DTC1|1189|1203	2	10	FLEMKSEKQ	CNNPEPRED	0.989	0.26	DRB1*04:01
FLEMKNEKE	sp|Q96R06|SPAG5_HUMAN	1123	1137	1126	1134	4	12	77.8	0.083	29.6	FLEMKNEKE	P0DTC1|1190|1204	1	9	FLEMKSEKQ	CNNPEPRED	0.989	0.26	DRB1*04:01
FLEMKNEKE	sp|Q96R06|SPAG5_HUMAN	1123	1137	1126	1134	4	12	77.8	0.07	29.8	FLEMKNEKE	P0DTC1|1188|1202	3	11	FLEMKSEKQ	NETMHCIIPAN_EL	0.903323	0.23	DRB1*04:05
FLEMKNEKE	sp|Q96R06|SPAG5_HUMAN	1123	1137	1126	1134	4	12	77.8	0.081	29.6	FLEMKNEKE	P0DTC1|1189|1203	2	10	FLEMKSEKQ	NETMHCIIPAN_EL	0.903323	0.23	DRB1*04:05
FLEMKNEKE	sp|Q96R06|SPAG5_HUMAN	1123	1137	1126	1134	4	12	77.8	0.083	29.6	FLEMKNEKE	P0DTC1|1190|1204	1	9	FLEMKSEKQ	NETMHCIIPAN_EL	0.903323	0.23	DRB1*04:05
FLEMKNEKE	sp|Q96R06|SPAG5_HUMAN	1123	1137	1126	1134	4	12	77.8	0.07	29.8	FLEMKNEKE	P0DTC1|1188|1202	3	11	FLEMKSEKQ	CNNPEPRED	0.966	0.52	DRB1*08:01
FLEMKNEKE	sp|Q96R06|SPAG5_HUMAN	1123	1137	1126	1134	4	12	77.8	0.081	29.6	FLEMKNEKE	P0DTC1|1189|1203	2	10	FLEMKSEKQ	CNNPEPRED	0.966	0.52	DRB1*08:01
FLEMKNEKE	sp|Q96R06|SPAG5_HUMAN	1123	1137	1126	1134	4	12	77.8	0.083	29.6	FLEMKNEKE	P0DTC1|1190|1204	1	9	FLEMKSEKQ	CNNPEPRED	0.966	0.52	DRB1*08:01
FLEMKNEKE	sp|Q96R06|SPAG5_HUMAN	1123	1137	1126	1134	4	12	77.8	0.07	29.8	FLEMKNEKE	P0DTC1|1188|1202	3	11	FLEMKSEKQ	CNNPEPRED	1.016	0.19	DRB1*04:05
FLEMKNEKE	sp|Q96R06|SPAG5_HUMAN	1123	1137	1126	1134	4	12	77.8	0.081	29.6	FLEMKNEKE	P0DTC1|1189|1203	2	10	FLEMKSEKQ	CNNPEPRED	1.016	0.19	DRB1*04:05
FLEMKNEKE	sp|Q96R06|SPAG5_HUMAN	1123	1137	1126	1134	4	12	77.8	0.083	29.6	FLEMKNEKE	P0DTC1|1190|1204	1	9	FLEMKSEKQ	CNNPEPRED	1.016	0.19	DRB1*04:05
FLEMKNEKE	sp|Q96R06|SPAG5_HUMAN	1123	1137	1126	1134	4	12	77.8	0.07	29.8	FLEMKNEKE	P0DTC1|1188|1202	3	11	FLEMKSEKQ	NETMHCIIPAN_BA	22.54	0.13	DRB1*04:05
FLEMKNEKE	sp|Q96R06|SPAG5_HUMAN	1123	1137	1126	1134	4	12	77.8	0.081	29.6	FLEMKNEKE	P0DTC1|1189|1203	2	10	FLEMKSEKQ	NETMHCIIPAN_BA	22.54	0.13	DRB1*04:05
FLEMKNEKE	sp|Q96R06|SPAG5_HUMAN	1123	1137	1126	1134	4	12	77.8	0.083	29.6	FLEMKNEKE	P0DTC1|1190|1204	1	9	FLEMKSEKQ	NETMHCIIPAN_BA	22.54	0.13	DRB1*04:05
FLEMKNEKE	sp|Q96R06|SPAG5_HUMAN	1123	1137	1126	1134	4	12	77.8	0.07	29.8	FLEMKNEKE	P0DTC1|1188|1202	3	11	FLEMKSEKQ	NETMHCIIPAN_BA	16.66	0.06	DRB1*04:05
FLEMKNEKE	sp|Q96R06|SPAG5_HUMAN	1123	1137	1126	1134	4	12	77.8	0.081	29.6	FLEMKNEKE	P0DTC1|1189|1203	2	10	FLEMKSEKQ	NETMHCIIPAN_BA	16.66	0.06	DRB1*04:05
FLEMKNEKE	sp|Q96R06|SPAG5_HUMAN	1123	1137	1126	1134	4	12	77.8	0.083	29.6	FLEMKNEKE	P0DTC1|1190|1204	1	9	FLEMKSEKQ	NETMHCIIPAN_BA	16.66	0.06	DRB1*04:05
FLEMKNEKE	sp|Q96R06|SPAG5_HUMAN	1123	1137	1126	1134	4	12	77.8	0.07	29.8	FLEMKNEKE	P0DTC1|1188|1202	3	11	FLEMKSEKQ	NETMHCIIPAN_BA	294	0.56	DRB1*04:03
FLEMKNEKE	sp|Q96R06|SPAG5_HUMAN	1123	1137	1126	1134	4	12	77.8	0.081	29.6	FLEMKNEKE	P0DTC1|1189|1203	2	10	FLEMKSEKQ	NETMHCIIPAN_BA	294	0.56	DRB1*04:03
FLEMKNEKE	sp|Q96R06|SPAG5_HUMAN	1123	1137	1126	1134	4	12	77.8	0.083	29.6	FLEMKNEKE	P0DTC1|1190|1204	1	9	FLEMKSEKQ	NETMHCIIPAN_BA	294	0.56	DRB1*04:03
FLEMKNEKE	sp|Q96R06|SPAG5_HUMAN	1123	1137	1126	1134	4	12	77.8	0.07	29.8	FLEMKNEKE	P0DTC1|1188|1202	3	11	FLEMKSEKQ	NETMHCIIPAN_BA	294	0.56	DRB1*04:06
FLEMKNEKE	sp|Q96R06|SPAG5_HUMAN	1123	1137	1126	1134	4	12	77.8	0.081	29.6	FLEMKNEKE	P0DTC1|1189|1203	2	10	FLEMKSEKQ	NETMHCIIPAN_BA	294	0.56	DRB1*04:06
FLEMKNEKE	sp|Q96R06|SPAG5_HUMAN	1123	1137	1126	1134	4	12	77.8	0.083	29.6	FLEMKNEKE	P0DTC1|1190|1204	1	9	FLEMKSEKQ	NETMHCIIPAN_BA	294	0.56	DRB1*04:06
FLEMKNEKE	sp|Q96R06|SPAG5_HUMAN	1123	1137	1126	1134	4	12	77.8	0.07	29.8	FLEMKNEKE	P0DTC1|1188|1202	3	11	FLEMKSEKQ	CNNPEPRED	0.877	0.91	DRB1*08:01
FLEMKNEKE	sp|Q96R06|SPAG5_HUMAN	1123	1137	1126	1134	4	12	77.8	0.081	29.6	FLEMKNEKE	P0DTC1|1189|1203	2	10	FLEMKSEKQ	CNNPEPRED	0.877	0.91	DRB1*08:01
FLEMKNEKE	sp|Q96R06|SPAG5_HUMAN	1123	1137	1126	1134	4	12	77.8	0.083	29.6	FLEMKNEKE	P0DTC1|1190|1204	1	9	FLEMKSEKQ	CNNPEPRED	0.877	0.91	DRB1*08:01
FLEMKNEKE	sp|Q96R06|SPAG5_HUMAN	1123	1137	1126	1134	4	12	77.8	0.07	29.8	FLEMKNEKE	P0DTC1|1188|1202	3	11	FLEMKSEKQ	NETMHCIIPAN_BA	105.17	5.5	DRB1*04:04
FLEMKNEKE	sp|Q96R06|SPAG5_HUMAN	1123	1137	1126	1134	4	12	77.8	0.081	29.6	FLEMKNEKE	P0DTC1|1189|1203	2	10	FLEMKSEKQ	NETMHCIIPAN_BA	105.17	5.5	DRB1*04:04
FLEMKNEKE	sp|Q96R06|SPAG5_HUMAN	1123	1137	1126	1134	4	12	77.8	0.083	29.6	FLEMKNEKE	P0DTC1|1190|1204	1	9	FLEMKSEKQ	NETMHCIIPAN_BA	105.17	5.5	DRB1*04:04
FLEMKNEKE	sp|Q96R06|SPAG5_HUMAN	1123	1137	1126	1134	4	12	77.8	0.07	29.8	FLEMKNEKE	P0DTC1|1188|1202	3	11	FLEMKSEKQ	NETMHCIIPAN_EL	0.2937	5.4	DRB1*16:02
FLEMKNEKE	sp|Q96R06|SPAG5_HUMAN	1123	1137	1126	1134	4	12	77.8	0.081	29.6	FLEMKNEKE	P0DTC1|1189|1203	2	10	FLEMKSEKQ	NETMHCIIPAN_EL	0.2937	5.4	DRB1*16:02
FLEMKNEKE	sp|Q96R06|SPAG5_HUMAN	1123	1137	1126	1134	4	12	77.8	0.083	29.6	FLEMKNEKE	P0DTC1|1190|1204	1	9	FLEMKSEKQ	NETMHCIIPAN_EL	0.2937	5.4	DRB1*16:02
FLEMKNEKE	sp|Q96R06|SPAG5_HUMAN	1123	1137	1126	1134	4	12	77.8	0.07	29.8	FLEMKNEKE	P0DTC1|1188|1202	3	11	FLEMKSEKQ	NETMHCIIPAN_EL	0.822225	0.71	DRB1*04:03
FLEMKNEKE	sp|Q96R06|SPAG5_HUMAN	1123	1137	1126	1134	4	12	77.8	0.081	29.6	FLEMKNEKE	P0DTC1|1189|1203	2	10	FLEMKSEKQ	NETMHCIIPAN_EL	0.822225	0.71	DRB1*04:03
FLEMKNEKE	sp|Q96R06|SPAG5_HUMAN	1123	1137	1126	1134	4	12	77.8	0.083	29.6	FLEMKNEKE	P0DTC1|1190|1204	1	9	FLEMKSEKQ	NETMHCIIPAN_EL	0.822225	0.71	DRB1*04:03
FLEMKNEKE	sp|Q96R06|SPAG5_HUMAN	1123	1137	1126	1134	4	12	77.8	0.07	29.8	FLEMKNEKE	P0DTC1|1188|1202	3	11	FLEMKSEKQ	NETMHCIIPAN_EL	0.822225	0.71	DRB1*04:06
FLEMKNEKE	sp|Q96R06|SPAG5_HUMAN	1123	1137	1126	1134	4	12	77.8	0.081	29.6	FLEMKNEKE	P0DTC1|1189|1203	2	10	FLEMKSEKQ	NETMHCIIPAN_EL	0.822225	0.71	DRB1*04:06
FLEMKNEKE	sp|Q96R06|SPAG5_HUMAN	1123	1137	1126	1134	4	12	77.8	0.083	29.6	FLEMKNEKE	P0DTC1|1190|1204	1	9	FLEMKSEKQ	NETMHCIIPAN_EL	0.822225	0.71	DRB1*04:06
FLEMKNEKE	sp|Q96R06|SPAG5_HUMAN	1123	1137	1126	1134	4	12	77.8	0.07	29.8	FLEMKNEKE	P0DTC1|1188|1202	3	11	FLEMKSEKQ	NETMHCIIPAN_EL	0.289638	9.4	DRB1*08:02
FLEMKNEKE	sp|Q96R06|SPAG5_HUMAN	1123	1137	1126	1134	4	12	77.8	0.081	29.6	FLEMKNEKE	P0DTC1|1189|1203	2	10	FLEMKSEKQ	NETMHCIIPAN_EL	0.289638	9.4	DRB1*08:02
FLEMKNEKE	sp|Q96R06|SPAG5_HUMAN	1123	1137	1126	1134	4	12	77.8	0.083	29.6	FLEMKNEKE	P0DTC1|1190|1204	1	9	FLEMKSEKQ	NETMHCIIPAN_EL	0.289638	9.4	DRB1*08:02
FLEMKNEKE	sp|Q96R06|SPAG5_HUMAN	1123	1137	1126	1134	4	12	77.8	0.07	29.8	FLEMKNEKE	P0DTC1|1188|1202	3	11	FLEMKSEKQ	NETMHCIIPAN_EL	0.575088	2	DRB1*04:01
FLEMKNEKE	sp|Q96R06|SPAG5_HUMAN	1123	1137	1126	1134	4	12	77.8	0.081	29.6	FLEMKNEKE	P0DTC1|1189|1203	2	10	FLEMKSEKQ	NETMHCIIPAN_EL	0.575088	2	DRB1*04:01
FLEMKNEKE	sp|Q96R06|SPAG5_HUMAN	1123	1137	1126	1134	4	12	77.8	0.083	29.6	FLEMKNEKE	P0DTC1|1190|1204	1	9	FLEMKSEKQ	NETMHCIIPAN_EL	0.575088	2	DRB1*04:01
FLEMKNEKE	sp|Q96R06|SPAG5_HUMAN	1123	1137	1126	1134	4	12	77.8	0.07	29.8	FLEMKNEKE	P0DTC1|1188|1202	3	11	FLEMKSEKQ	NETMHCIIPAN_EL	0.339058	6	DRB1*16:01
FLEMKNEKE	sp|Q96R06|SPAG5_HUMAN	1123	1137	1126	1134	4	12	77.8	0.081	29.6	FLEMKNEKE	P0DTC1|1189|1203	2	10	FLEMKSEKQ	NETMHCIIPAN_EL	0.339058	6	DRB1*16:01
FLEMKNEKE	sp|Q96R06|SPAG5_HUMAN	1123	1137	1126	1134	4	12	77.8	0.083	29.6	FLEMKNEKE	P0DTC1|1190|1204	1	9	FLEMKSEKQ	NETMHCIIPAN_EL	0.339058	6	DRB1*16:01
FLEMKNEKE	sp|Q96R06|SPAG5_HUMAN	1123	1137	1126	1134	4	12	77.8	0.07	29.8	FLEMKNEKE	P0DTC1|1188|1202	3	11	FLEMKSEKQ	NETMHCIIPAN_EL	0.394607	4.1	DRB1*13:03
FLEMKNEKE	sp|Q96R06|SPAG5_HUMAN	1123	1137	1126	1134	4	12	77.8	0.081	29.6	FLEMKNEKE	P0DTC1|1189|1203	2	10	FLEMKSEKQ	NETMHCIIPAN_EL	0.394607	4.1	DRB1*13:03
FLEMKNEKE	sp|Q96R06|SPAG5_HUMAN	1123	1137	1126	1134	4	12	77.8	0.083	29.6	FLEMKNEKE	P0DTC1|1190|1204	1	9	FLEMKSEKQ	NETMHCIIPAN_EL	0.394607	4.1	DRB1*13:03
FLEMKNEKE	sp|Q96R06|SPAG5_HUMAN	1123	1137	1126	1134	4	12	77.8	0.07	29.8	FLEMKNEKE	P0DTC1|1188|1202	3	11	FLEMKSEKQ	NETMHCIIPAN_EL	0.221855	7.5	DRB1*04:01
FLEMKNEKE	sp|Q96R06|SPAG5_HUMAN	1123	1137	1126	1134	4	12	77.8	0.081	29.6	FLEMKNEKE	P0DTC1|1189|1203	2	10	FLEMKSEKQ	NETMHCIIPAN_EL	0.221855	7.5	DRB1*04:01
FLEMKNEKE	sp|Q96R06|SPAG5_HUMAN	1123	1137	1126	1134	4	12	77.8	0.083	29.6	FLEMKNEKE	P0DTC1|1190|1204	1	9	FLEMKSEKQ	NETMHCIIPAN_EL	0.221855	7.5	DRB1*04:01
FLEMKNEKE	sp|Q96R06|SPAG5_HUMAN	1123	1137	1126	1134	4	12	77.8	0.07	29.8	FLEMKNEKE	P0DTC1|1188|1202	3	11	FLEMKSEKQ	CNNPEPRED	0.686	7.5	DRB1*01:01
FLEMKNEKE	sp|Q96R06|SPAG5_HUMAN	1123	1137	1126	1134	4	12	77.8	0.081	29.6	FLEMKNEKE	P0DTC1|1189|1203	2	10	FLEMKSEKQ	CNNPEPRED	0.686	7.5	DRB1*01:01
FLEMKNEKE	sp|Q96R06|SPAG5_HUMAN	1123	1137	1126	1134	4	12	77.8	0.083	29.6	FLEMKNEKE	P0DTC1|1190|1204	1	9	FLEMKSEKQ	CNNPEPRED	0.686	7.5	DRB1*01:01
FLEMKNEKE	sp|Q96R06|SPAG5_HUMAN	1123	1137	1126	1134	4	12	77.8	0.07	29.8	FLEMKNEKE	P0DTC1|1188|1202	3	11	FLEMKSEKQ	NETMHCIIPAN_EL	0.245072	7.4	DRB1*04:02
FLEMKNEKE	sp|Q96R06|SPAG5_HUMAN	1123	1137	1126	1134	4	12	77.8	0.081	29.6	FLEMKNEKE	P0DTC1|1189|1203	2	10	FLEMKSEKQ	NETMHCIIPAN_EL	0.245072	7.4	DRB1*04:02
FLEMKNEKE	sp|Q96R06|SPAG5_HUMAN	1123	1137	1126	1134	4	12	77.8	0.083	29.6	FLEMKNEKE	P0DTC1|1190|1204	1	9	FLEMKSEKQ	NETMHCIIPAN_EL	0.245072	7.4	DRB1*04:02
FLEMKNEKE	sp|Q96R06|SPAG5_HUMAN	1123	1137	1126	1134	4	12	77.8	0.07	29.8	FLEMKNEKE	P0DTC1|1188|1202	3	11	FLEMKSEKQ	NETMHCIIPAN_EL	0.236832	8.4	DRB1*11:01
FLEMKNEKE	sp|Q96R06|SPAG5_HUMAN	1123	1137	1126	1134	4	12	77.8	0.081	29.6	FLEMKNEKE	P0DTC1|1189|1203	2	10	FLEMKSEKQ	NETMHCIIPAN_EL	0.236832	8.4	DRB1*11:01
FLEMKNEKE	sp|Q96R06|SPAG5_HUMAN	1123	1137	1126	1134	4	12	77.8	0.083	29.6	FLEMKNEKE	P0DTC1|1190|1204	1	9	FLEMKSEKQ	NETMHCIIPAN_EL	0.236832	8.4	DRB1*11:01
FLEMKNEKE	sp|Q96R06|SPAG5_HUMAN	1123	1137	1126	1134	4	12	77.8	0.07	29.8	FLEMKNEKE	P0DTC1|1188|1202	3	11	FLEMKSEKQ	NETMHCIIPAN_BA	38.07	6.2	DRB1*10:01
FLEMKNEKE	sp|Q96R06|SPAG5_HUMAN	1123	1137	1126	1134	4	12	77.8	0.081	29.6	FLEMKNEKE	P0DTC1|1189|1203	2	10	FLEMKSEKQ	NETMHCIIPAN_BA	38.07	6.2	DRB1*10:01
FLEMKNEKE	sp|Q96R06|SPAG5_HUMAN	1123	1137	1126	1134	4	12	77.8	0.083	29.6	FLEMKNEKE	P0DTC1|1190|1204	1	9	FLEMKSEKQ	NETMHCIIPAN_BA	38.07	6.2	DRB1*10:01
FLEMKNEKE	sp|Q96R06|SPAG5_HUMAN	1123	1137	1126	1134	4	12	77.8	0.07	29.8	FLEMKNEKE	P0DTC1|1188|1202	3	11	FLEMKSEKQ	NETMHCIIPAN_EL	0.3431	4	DRB1*08:03
FLEMKNEKE	sp|Q96R06|SPAG5_HUMAN	1123	1137	1126	1134	4	12	77.8	0.081	29.6	FLEMKNEKE	P0DTC1|1189|1203	2	10	FLEMKSEKQ	NETMHCIIPAN_EL	0.3431	4	DRB1*08:03
FLEMKNEKE	sp|Q96R06|SPAG5_HUMAN	1123	1137	1126	1134	4	12	77.8	0.083	29.6	FLEMKNEKE	P0DTC1|1190|1204	1	9	FLEMKSEKQ	NETMHCIIPAN_EL	0.3431	4	DRB1*08:03
FLEMKNEKE	sp|Q96R06|SPAG5_HUMAN	1123	1137	1126	1134	4	12	77.8	0.07	29.8	FLEMKNEKE	P0DTC1|1188|1202	3	11	FLEMKSEKQ	CNNPEPRED	0.771	2.49	DRB1*04:01
FLEMKNEKE	sp|Q96R06|SPAG5_HUMAN	1123	1137	1126	1134	4	12	77.8	0.081	29.6	FLEMKNEKE	P0DTC1|1189|1203	2	10	FLEMKSEKQ	CNNPEPRED	0.771	2.49	DRB1*04:01
FLEMKNEKE	sp|Q96R06|SPAG5_HUMAN	1123	1137	1126	1134	4	12	77.8	0.083	29.6	FLEMKNEKE	P0DTC1|1190|1204	1	9	FLEMKSEKQ	CNNPEPRED	0.771	2.49	DRB1*04:01
FLEMKNEKE	sp|Q96R06|SPAG5_HUMAN	1123	1137	1126	1134	4	12	77.8	0.07	29.8	FLEMKNEKE	P0DTC1|1188|1202	3	11	FLEMKSEKQ	NETMHCIIPAN_EL	0.236832	8.4	DRB1*13:05
FLEMKNEKE	sp|Q96R06|SPAG5_HUMAN	1123	1137	1126	1134	4	12	77.8	0.081	29.6	FLEMKNEKE	P0DTC1|1189|1203	2	10	FLEMKSEKQ	NETMHCIIPAN_EL	0.236832	8.4	DRB1*13:05
FLEMKNEKE	sp|Q96R06|SPAG5_HUMAN	1123	1137	1126	1134	4	12	77.8	0.083	29.6	FLEMKNEKE	P0DTC1|1190|1204	1	9	FLEMKSEKQ	NETMHCIIPAN_EL	0.236832	8.4	DRB1*13:05
FLEMKNEKE	sp|Q96R06|SPAG5_HUMAN	1123	1137	1126	1134	4	12	77.8	0.07	29.8	FLEMKNEKE	P0DTC1|1188|1202	3	11	FLEMKSEKQ	NETMHCIIPAN_EL	0.545269	2.5	DRB1*04:07
FLEMKNEKE	sp|Q96R06|SPAG5_HUMAN	1123	1137	1126	1134	4	12	77.8	0.081	29.6	FLEMKNEKE	P0DTC1|1189|1203	2	10	FLEMKSEKQ	NETMHCIIPAN_EL	0.545269	2.5	DRB1*04:07
FLEMKNEKE	sp|Q96R06|SPAG5_HUMAN	1123	1137	1126	1134	4	12	77.8	0.083	29.6	FLEMKNEKE	P0DTC1|1190|1204	1	9	FLEMKSEKQ	NETMHCIIPAN_EL	0.545269	2.5	DRB1*04:07
FLEMKNEKE	sp|Q96R06|SPAG5_HUMAN	1123	1137	1126	1134	4	12	77.8	0.07	29.8	FLEMKNEKE	P0DTC1|1188|1202	3	11	FLEMKSEKQ	CNNPEPRED	0.708	6.28	DRB1*01:01
FLEMKNEKE	sp|Q96R06|SPAG5_HUMAN	1123	1137	1126	1134	4	12	77.8	0.081	29.6	FLEMKNEKE	P0DTC1|1189|1203	2	10	FLEMKSEKQ	CNNPEPRED	0.708	6.28	DRB1*01:01
FLEMKNEKE	sp|Q96R06|SPAG5_HUMAN	1123	1137	1126	1134	4	12	77.8	0.083	29.6	FLEMKNEKE	P0DTC1|1190|1204	1	9	FLEMKSEKQ	CNNPEPRED	0.708	6.28	DRB1*01:01
FLEMKNEKE	sp|Q96R06|SPAG5_HUMAN	1123	1137	1126	1134	4	12	77.8	0.07	29.8	FLEMKNEKE	P0DTC1|1188|1202	3	11	FLEMKSEKQ	CNNPEPRED	0.637	2.24	DRB1*13:03
FLEMKNEKE	sp|Q96R06|SPAG5_HUMAN	1123	1137	1126	1134	4	12	77.8	0.081	29.6	FLEMKNEKE	P0DTC1|1189|1203	2	10	FLEMKSEKQ	CNNPEPRED	0.637	2.24	DRB1*13:03
FLEMKNEKE	sp|Q96R06|SPAG5_HUMAN	1123	1137	1126	1134	4	12	77.8	0.083	29.6	FLEMKNEKE	P0DTC1|1190|1204	1	9	FLEMKSEKQ	CNNPEPRED	0.637	2.24	DRB1*13:03
FLEMKNEKE	sp|Q96R06|SPAG5_HUMAN	1123	1137	1126	1134	4	12	77.8	0.07	29.8	FLEMKNEKE	P0DTC1|1188|1202	3	11	FLEMKSEKQ	NETMHCIIPAN_EL	0.571034	3	DRB1*04:03
FLEMKNEKE	sp|Q96R06|SPAG5_HUMAN	1123	1137	1126	1134	4	12	77.8	0.081	29.6	FLEMKNEKE	P0DTC1|1189|1203	2	10	FLEMKSEKQ	NETMHCIIPAN_EL	0.571034	3	DRB1*04:03
FLEMKNEKE	sp|Q96R06|SPAG5_HUMAN	1123	1137	1126	1134	4	12	77.8	0.083	29.6	FLEMKNEKE	P0DTC1|1190|1204	1	9	FLEMKSEKQ	NETMHCIIPAN_EL	0.571034	3	DRB1*04:03
FLEMKNEKE	sp|Q96R06|SPAG5_HUMAN	1123	1137	1126	1134	4	12	77.8	0.07	29.8	FLEMKNEKE	P0DTC1|1188|1202	3	11	FLEMKSEKQ	CNNPEPRED	0.443	9.29	DRB1*10:01
FLEMKNEKE	sp|Q96R06|SPAG5_HUMAN	1123	1137	1126	1134	4	12	77.8	0.081	29.6	FLEMKNEKE	P0DTC1|1189|1203	2	10	FLEMKSEKQ	CNNPEPRED	0.443	9.29	DRB1*10:01
FLEMKNEKE	sp|Q96R06|SPAG5_HUMAN	1123	1137	1126	1134	4	12	77.8	0.083	29.6	FLEMKNEKE	P0DTC1|1190|1204	1	9	FLEMKSEKQ	CNNPEPRED	0.443	9.29	DRB1*10:01
FLEMKNEKE	sp|Q96R06|SPAG5_HUMAN	1123	1137	1126	1134	4	12	77.8	0.07	29.8	FLEMKNEKE	P0DTC1|1188|1202	3	11	FLEMKSEKQ	CNNPEPRED	0.659	7.23	DRB1*04:04
FLEMKNEKE	sp|Q96R06|SPAG5_HUMAN	1123	1137	1126	1134	4	12	77.8	0.081	29.6	FLEMKNEKE	P0DTC1|1189|1203	2	10	FLEMKSEKQ	CNNPEPRED	0.659	7.23	DRB1*04:04
FLEMKNEKE	sp|Q96R06|SPAG5_HUMAN	1123	1137	1126	1134	4	12	77.8	0.083	29.6	FLEMKNEKE	P0DTC1|1190|1204	1	9	FLEMKSEKQ	CNNPEPRED	0.659	7.23	DRB1*04:04
FLEMKNEKE	sp|Q96R06|SPAG5_HUMAN	1123	1137	1126	1134	4	12	77.8	0.07	29.8	FLEMKNEKE	P0DTC1|1188|1202	3	11	FLEMKSEKQ	NETMHCIIPAN_BA	343.12	1.4	DRB1*04:07
FLEMKNEKE	sp|Q96R06|SPAG5_HUMAN	1123	1137	1126	1134	4	12	77.8	0.081	29.6	FLEMKNEKE	P0DTC1|1189|1203	2	10	FLEMKSEKQ	NETMHCIIPAN_BA	343.12	1.4	DRB1*04:07
FLEMKNEKE	sp|Q96R06|SPAG5_HUMAN	1123	1137	1126	1134	4	12	77.8	0.083	29.6	FLEMKNEKE	P0DTC1|1190|1204	1	9	FLEMKSEKQ	NETMHCIIPAN_BA	343.12	1.4	DRB1*04:07
FLEMKNEKE	sp|Q96R06|SPAG5_HUMAN	1123	1137	1126	1134	4	12	77.8	0.07	29.8	FLEMKNEKE	P0DTC1|1188|1202	3	11	FLEMKSEKQ	NETMHCIIPAN_EL	0.545714	3.5	DRB1*08:01
FLEMKNEKE	sp|Q96R06|SPAG5_HUMAN	1123	1137	1126	1134	4	12	77.8	0.081	29.6	FLEMKNEKE	P0DTC1|1189|1203	2	10	FLEMKSEKQ	NETMHCIIPAN_EL	0.545714	3.5	DRB1*08:01
FLEMKNEKE	sp|Q96R06|SPAG5_HUMAN	1123	1137	1126	1134	4	12	77.8	0.083	29.6	FLEMKNEKE	P0DTC1|1190|1204	1	9	FLEMKSEKQ	NETMHCIIPAN_EL	0.545714	3.5	DRB1*08:01
FLEMKNEKE	sp|Q96R06|SPAG5_HUMAN	1123	1137	1126	1134	4	12	77.8	0.07	29.8	FLEMKNEKE	P0DTC1|1188|1202	3	11	FLEMKSEKQ	NETMHCIIPAN_EL	0.457823	4.2	DRB1*10:01
FLEMKNEKE	sp|Q96R06|SPAG5_HUMAN	1123	1137	1126	1134	4	12	77.8	0.081	29.6	FLEMKNEKE	P0DTC1|1189|1203	2	10	FLEMKSEKQ	NETMHCIIPAN_EL	0.457823	4.2	DRB1*10:01
FLEMKNEKE	sp|Q96R06|SPAG5_HUMAN	1123	1137	1126	1134	4	12	77.8	0.083	29.6	FLEMKNEKE	P0DTC1|1190|1204	1	9	FLEMKSEKQ	NETMHCIIPAN_EL	0.457823	4.2	DRB1*10:01
FLEMKNEKE	sp|Q96R06|SPAG5_HUMAN	1123	1137	1126	1134	4	12	77.8	0.07	29.8	FLEMKNEKE	P0DTC1|1188|1202	3	11	FLEMKSEKQ	NETMHCIIPAN_BA	126.62	5.8	DRB1*16:02
FLEMKNEKE	sp|Q96R06|SPAG5_HUMAN	1123	1137	1126	1134	4	12	77.8	0.081	29.6	FLEMKNEKE	P0DTC1|1189|1203	2	10	FLEMKSEKQ	NETMHCIIPAN_BA	126.62	5.8	DRB1*16:02
FLEMKNEKE	sp|Q96R06|SPAG5_HUMAN	1123	1137	1126	1134	4	12	77.8	0.083	29.6	FLEMKNEKE	P0DTC1|1190|1204	1	9	FLEMKSEKQ	NETMHCIIPAN_BA	126.62	5.8	DRB1*16:02
FLEMKNEKE	sp|Q96R06|SPAG5_HUMAN	1123	1137	1126	1134	4	12	77.8	0.07	29.8	FLEMKNEKE	P0DTC1|1188|1202	3	11	FLEMKSEKQ	NETMHCIIPAN_BA	25.37	3.2	DRB1*10:01
FLEMKNEKE	sp|Q96R06|SPAG5_HUMAN	1123	1137	1126	1134	4	12	77.8	0.081	29.6	FLEMKNEKE	P0DTC1|1189|1203	2	10	FLEMKSEKQ	NETMHCIIPAN_BA	25.37	3.2	DRB1*10:01
FLEMKNEKE	sp|Q96R06|SPAG5_HUMAN	1123	1137	1126	1134	4	12	77.8	0.083	29.6	FLEMKNEKE	P0DTC1|1190|1204	1	9	FLEMKSEKQ	NETMHCIIPAN_BA	25.37	3.2	DRB1*10:01
FLEMKNEKE	sp|Q96R06|SPAG5_HUMAN	1123	1137	1126	1134	4	12	77.8	0.07	29.8	FLEMKNEKE	P0DTC1|1188|1202	3	11	FLEMKSEKQ	NETMHCIIPAN_BA	421.29	8.9	DRB1*13:03
FLEMKNEKE	sp|Q96R06|SPAG5_HUMAN	1123	1137	1126	1134	4	12	77.8	0.081	29.6	FLEMKNEKE	P0DTC1|1189|1203	2	10	FLEMKSEKQ	NETMHCIIPAN_BA	421.29	8.9	DRB1*13:03
FLEMKNEKE	sp|Q96R06|SPAG5_HUMAN	1123	1137	1126	1134	4	12	77.8	0.083	29.6	FLEMKNEKE	P0DTC1|1190|1204	1	9	FLEMKSEKQ	NETMHCIIPAN_BA	421.29	8.9	DRB1*13:03
FLEMKNEKE	sp|Q96R06|SPAG5_HUMAN	1123	1137	1126	1134	4	12	77.8	0.07	29.8	FLEMKNEKE	P0DTC1|1188|1202	3	11	FLEMKSEKQ	NETMHCIIPAN_BA	97.45	3.5	DRB1*04:01
FLEMKNEKE	sp|Q96R06|SPAG5_HUMAN	1123	1137	1126	1134	4	12	77.8	0.081	29.6	FLEMKNEKE	P0DTC1|1189|1203	2	10	FLEMKSEKQ	NETMHCIIPAN_BA	97.45	3.5	DRB1*04:01
FLEMKNEKE	sp|Q96R06|SPAG5_HUMAN	1123	1137	1126	1134	4	12	77.8	0.083	29.6	FLEMKNEKE	P0DTC1|1190|1204	1	9	FLEMKSEKQ	NETMHCIIPAN_BA	97.45	3.5	DRB1*04:01
FLEMKNEKE	sp|Q96R06|SPAG5_HUMAN	1123	1137	1126	1134	4	12	77.8	0.07	29.8	FLEMKNEKE	P0DTC1|1188|1202	3	11	FLEMKSEKQ	NETMHCIIPAN_BA	201.32	6.5	DRB1*08:01
FLEMKNEKE	sp|Q96R06|SPAG5_HUMAN	1123	1137	1126	1134	4	12	77.8	0.081	29.6	FLEMKNEKE	P0DTC1|1189|1203	2	10	FLEMKSEKQ	NETMHCIIPAN_BA	201.32	6.5	DRB1*08:01
FLEMKNEKE	sp|Q96R06|SPAG5_HUMAN	1123	1137	1126	1134	4	12	77.8	0.083	29.6	FLEMKNEKE	P0DTC1|1190|1204	1	9	FLEMKSEKQ	NETMHCIIPAN_BA	201.32	6.5	DRB1*08:01
FLEMKNEKE	sp|Q96R06|SPAG5_HUMAN	1123	1137	1126	1134	4	12	77.8	0.07	29.8	FLEMKNEKE	P0DTC1|1188|1202	3	11	FLEMKSEKQ	NETMHCIIPAN_EL	0.571034	3	DRB1*04:06
FLEMKNEKE	sp|Q96R06|SPAG5_HUMAN	1123	1137	1126	1134	4	12	77.8	0.081	29.6	FLEMKNEKE	P0DTC1|1189|1203	2	10	FLEMKSEKQ	NETMHCIIPAN_EL	0.571034	3	DRB1*04:06
FLEMKNEKE	sp|Q96R06|SPAG5_HUMAN	1123	1137	1126	1134	4	12	77.8	0.083	29.6	FLEMKNEKE	P0DTC1|1190|1204	1	9	FLEMKSEKQ	NETMHCIIPAN_EL	0.571034	3	DRB1*04:06
FLHFLNVKK	sp|Q9HCI6|K1586_HUMAN	69	83	73	79	7	15	100	0.099	29.3	GDFLHFL	P0DTC1|2879|2893	1	7	GDFLHFL	NETMHCIIPAN_BA	90.35	7.8	DRB1*11:03
FLHFLNVKK	sp|Q9HCI6|K1586_HUMAN	69	83	73	79	7	15	100	0.099	29.3	GDFLHFL	P0DTC1|2879|2893	1	7	GDFLHFL	CNNPEPRED	0.76	6.35	DRB1*13:02
FLHFLNVKK	sp|Q9HCI6|K1586_HUMAN	69	83	73	79	7	15	100	0.099	29.3	GDFLHFL	P0DTC1|2879|2893	1	7	GDFLHFL	NETMHCIIPAN_BA	39.97	0.59	DRB1*16:01
FLHFLNVKK	sp|Q9HCI6|K1586_HUMAN	69	83	73	79	7	15	100	0.099	29.3	GDFLHFL	P0DTC1|2879|2893	1	7	GDFLHFL	NETMHCIIPAN_BA	265.05	6.4	DRB1*15:02
FLHFLNVKK	sp|Q9HCI6|K1586_HUMAN	69	83	73	79	7	15	100	0.099	29.3	GDFLHFL	P0DTC1|2879|2893	1	7	GDFLHFL	NETMHCIIPAN_BA	80.84	3.1	DRB1*16:02
FLHFLNVKK	sp|Q9HCI6|K1586_HUMAN	69	83	73	79	7	15	100	0.099	29.3	GDFLHFL	P0DTC1|2879|2893	1	7	GDFLHFL	NETMHCIIPAN_EL	0.262116	6.4	DRB1*16:02
FLHFLNVKK	sp|Q9HCI6|K1586_HUMAN	69	83	73	79	7	15	100	0.099	29.3	GDFLHFL	P0DTC1|2879|2893	1	7	GDFLHFL	CNNPEPRED	0.708	3.53	DRB1*04:05
FLHFLNVKK	sp|Q9HCI6|K1586_HUMAN	69	83	73	79	7	15	100	0.099	29.3	GDFLHFL	P0DTC1|2879|2893	1	7	GDFLHFL	NETMHCIIPAN_BA	223.9	7.6	DRB1*08:01
FLHFLNVKK	sp|Q9HCI6|K1586_HUMAN	69	83	73	79	7	15	100	0.099	29.3	GDFLHFL	P0DTC1|2879|2893	1	7	GDFLHFL	CNNPEPRED	0.661	7.19	DRB1*04:04
FLHFLNVKK	sp|Q9HCI6|K1586_HUMAN	69	83	73	79	7	15	100	0.099	29.3	GDFLHFL	P0DTC1|2879|2893	1	7	GDFLHFL	CNNPEPRED	0.759	2.95	DRB1*15:01
FLHFLNVKK	sp|Q9HCI6|K1586_HUMAN	69	83	73	79	7	15	100	0.099	29.3	GDFLHFL	P0DTC1|2879|2893	1	7	GDFLHFL	NETMHCIIPAN_BA	94.16	3	DRB1*16:01
FLHFLNVKK	sp|Q9HCI6|K1586_HUMAN	69	83	73	79	7	15	100	0.099	29.3	GDFLHFL	P0DTC1|2879|2893	1	7	GDFLHFL	CNNPEPRED	1.006	0.36	DRB1*12:01
FLHFLNVKK	sp|Q9HCI6|K1586_HUMAN	69	83	73	79	7	15	100	0.099	29.3	GDFLHFL	P0DTC1|2879|2893	1	7	GDFLHFL	CNNPEPRED	0.596	8.77	DRB1*04:01
FLHFLNVKK	sp|Q9HCI6|K1586_HUMAN	69	83	73	79	7	15	100	0.099	29.3	GDFLHFL	P0DTC1|2879|2893	1	7	GDFLHFL	NETMHCIIPAN_BA	208.42	9.2	DRB1*04:05
FLHFLNVKK	sp|Q9HCI6|K1586_HUMAN	69	83	73	79	7	15	100	0.099	29.3	GDFLHFL	P0DTC1|2879|2893	1	7	GDFLHFL	NETMHCIIPAN_EL	0.412176	4.4	DRB1*16:01
FLHFLNVKK	sp|Q9HCI6|K1586_HUMAN	69	83	73	79	7	15	100	0.099	29.3	GDFLHFL	P0DTC1|2879|2893	1	7	GDFLHFL	CNNPEPRED	1.019	1.83	DRB1*04:02
FLHFLNVKK	sp|Q9HCI6|K1586_HUMAN	69	83	73	79	7	15	100	0.099	29.3	GDFLHFL	P0DTC1|2879|2893	1	7	GDFLHFL	NETMHCIIPAN_BA	93.35	5.8	DRB1*15:01
FLHFLNVKK	sp|Q9HCI6|K1586_HUMAN	69	83	73	79	7	15	100	0.099	29.3	GDFLHFL	P0DTC1|2879|2893	1	7	GDFLHFL	NETMHCIIPAN_EL	0.082529	9.5	DRB1*15:02
FLHFLNVKK	sp|Q9HCI6|K1586_HUMAN	69	83	73	79	7	15	100	0.099	29.3	GDFLHFL	P0DTC1|2879|2893	1	7	GDFLHFL	NETMHCIIPAN_BA	326.31	4.2	DRB1*01:03
FLHFLNVKK	sp|Q9HCI6|K1586_HUMAN	69	83	73	79	7	15	100	0.099	29.3	GDFLHFL	P0DTC1|2879|2893	1	7	GDFLHFL	NETMHCIIPAN_BA	580.64	9.8	DRB1*08:03
FLHFLNVKK	sp|Q9HCI6|K1586_HUMAN	69	83	73	79	7	15	100	0.099	29.3	GDFLHFL	P0DTC1|2879|2893	1	7	GDFLHFL	NETMHCIIPAN_BA	89.6	8.9	DRB1*11:04
FLHFLNVKK	sp|Q9HCI6|K1586_HUMAN	69	83	73	79	7	15	100	0.099	29.3	GDFLHFL	P0DTC1|2879|2893	1	7	GDFLHFL	CNNPEPRED	0.5	8.25	DPA1*02:02/DPB1*05:01
FLHFLNVKK	sp|Q9HCI6|K1586_HUMAN	69	83	73	79	7	15	100	0.099	29.3	GDFLHFL	P0DTC1|2879|2893	1	7	GDFLHFL	CNNPEPRED	0.999	0.73	DRB5*01:01
FLHFLNVKK	sp|Q9HCI6|K1586_HUMAN	69	83	73	79	7	15	100	0.099	29.3	GDFLHFL	P0DTC1|2879|2893	1	7	GDFLHFL	NETMHCIIPAN_BA	185.8	9.4	DRB1*16:02
FLHFLNVKK	sp|Q9HCI6|K1586_HUMAN	69	83	73	79	7	15	100	0.099	29.3	GDFLHFL	P0DTC1|2879|2893	1	7	GDFLHFL	CNNPEPRED	0.686	2.07	DRB1*16:01
FLHFLNVKK	sp|Q9HCI6|K1586_HUMAN	69	83	73	79	7	15	100	0.099	29.3	GDFLHFL	P0DTC1|2879|2893	1	7	GDFLHFL	NETMHCIIPAN_BA	482.32	4.7	DRB1*04:02
FLLFLVDIM	sp|Q8N699|MYCT1_HUMAN	36	50	38	49	6	14	83.3	0.02	31.6	FLLFLLFLVDIM	P0DTD8|11|25	3	14	FLAFLLFLVLIM	CNNPEPRED	0.521	4.23	DRB4*01:03
FLLFLVDIM	sp|Q8N699|MYCT1_HUMAN	36	50	38	49	6	14	83.3	0.019	31.7	FLLFLLFLVDIM	P0DTD8|12|26	2	13	FLAFLLFLVLIM	CNNPEPRED	0.521	4.23	DRB4*01:03
FLLFLVDIM	sp|Q8N699|MYCT1_HUMAN	36	50	38	49	6	14	83.3	0.02	31.6	FLLFLLFLVDIM	P0DTD8|11|25	3	14	FLAFLLFLVLIM	CNNPEPRED	0.427	7.57	DRB4*01:03
FLLFLVDIM	sp|Q8N699|MYCT1_HUMAN	36	50	38	49	6	14	83.3	0.019	31.7	FLLFLLFLVDIM	P0DTD8|12|26	2	13	FLAFLLFLVLIM	CNNPEPRED	0.427	7.57	DRB4*01:03
FLLLAVDGG	sp|Q7L5D6|GET4_HUMAN	236	250	240	247	7	15	87.5	0.069	29.9	IWFLLLAV	P0DTC1|2228|2242	4	11	IWFLLLSV	NETMHCIIPAN_BA	130.53	7.4	DRB1*04:04
FLLLAVDGG	sp|Q7L5D6|GET4_HUMAN	236	250	240	247	7	15	87.5	0.072	29.8	IWFLLLAV	P0DTC1|2229|2243	3	10	IWFLLLSV	NETMHCIIPAN_BA	130.53	7.4	DRB1*04:04
FLLLAVDGG	sp|Q7L5D6|GET4_HUMAN	236	250	240	247	7	15	87.5	0.069	29.9	IWFLLLAV	P0DTC1|2228|2242	4	11	IWFLLLSV	NETMHCIIPAN_BA	826.02	7.4	DRB1*04:07
FLLLAVDGG	sp|Q7L5D6|GET4_HUMAN	236	250	240	247	7	15	87.5	0.072	29.8	IWFLLLAV	P0DTC1|2229|2243	3	10	IWFLLLSV	NETMHCIIPAN_BA	826.02	7.4	DRB1*04:07
FLLLAVDGG	sp|Q7L5D6|GET4_HUMAN	236	250	240	247	7	15	87.5	0.069	29.9	IWFLLLAV	P0DTC1|2228|2242	4	11	IWFLLLSV	NETMHCIIPAN_BA	35.37	5.6	DRB1*10:01
FLLLAVDGG	sp|Q7L5D6|GET4_HUMAN	236	250	240	247	7	15	87.5	0.072	29.8	IWFLLLAV	P0DTC1|2229|2243	3	10	IWFLLLSV	NETMHCIIPAN_BA	35.37	5.6	DRB1*10:01
FLLLAVDGG	sp|Q7L5D6|GET4_HUMAN	236	250	240	247	7	15	87.5	0.069	29.9	IWFLLLAV	P0DTC1|2228|2242	4	11	IWFLLLSV	NETMHCIIPAN_BA	184.64	8	DRB1*04:05
FLLLAVDGG	sp|Q7L5D6|GET4_HUMAN	236	250	240	247	7	15	87.5	0.072	29.8	IWFLLLAV	P0DTC1|2229|2243	3	10	IWFLLLSV	NETMHCIIPAN_BA	184.64	8	DRB1*04:05
FLLLAVDGG	sp|Q7L5D6|GET4_HUMAN	236	250	240	247	7	15	87.5	0.069	29.9	IWFLLLAV	P0DTC1|2228|2242	4	11	IWFLLLSV	NETMHCIIPAN_BA	834.28	6	DRB1*04:03
FLLLAVDGG	sp|Q7L5D6|GET4_HUMAN	236	250	240	247	7	15	87.5	0.072	29.8	IWFLLLAV	P0DTC1|2229|2243	3	10	IWFLLLSV	NETMHCIIPAN_BA	834.28	6	DRB1*04:03
FLLLAVDGG	sp|Q7L5D6|GET4_HUMAN	236	250	240	247	7	15	87.5	0.069	29.9	IWFLLLAV	P0DTC1|2228|2242	4	11	IWFLLLSV	CNNPEPRED	0.558	9.39	DRB1*04:05
FLLLAVDGG	sp|Q7L5D6|GET4_HUMAN	236	250	240	247	7	15	87.5	0.072	29.8	IWFLLLAV	P0DTC1|2229|2243	3	10	IWFLLLSV	CNNPEPRED	0.558	9.39	DRB1*04:05
FLLLAVDGG	sp|Q7L5D6|GET4_HUMAN	236	250	240	247	7	15	87.5	0.069	29.9	IWFLLLAV	P0DTC1|2228|2242	4	11	IWFLLLSV	NETMHCIIPAN_BA	834.28	6	DRB1*04:06
FLLLAVDGG	sp|Q7L5D6|GET4_HUMAN	236	250	240	247	7	15	87.5	0.072	29.8	IWFLLLAV	P0DTC1|2229|2243	3	10	IWFLLLSV	NETMHCIIPAN_BA	834.28	6	DRB1*04:06
FLLLAVDGG	sp|Q7L5D6|GET4_HUMAN	236	250	240	247	7	15	87.5	0.069	29.9	IWFLLLAV	P0DTC1|2228|2242	4	11	IWFLLLSV	CNNPEPRED	0.894	3.42	DRB4*01:01
FLLLAVDGG	sp|Q7L5D6|GET4_HUMAN	236	250	240	247	7	15	87.5	0.072	29.8	IWFLLLAV	P0DTC1|2229|2243	3	10	IWFLLLSV	CNNPEPRED	0.894	3.42	DRB4*01:01
FLNKIKQLV	sp|P0C221|CC175_HUMAN	333	347	335	345	7	15	72.7	0.042	31.4	EKNEFLNKIKQ	Q86887|1131|1150	10	20	EKHEFLNRLKQ	NETMHCIIPAN_EL	0.302234	5.2	DRB1*08:03
FLNKIKQLV	sp|P0C221|CC175_HUMAN	333	347	335	346	7	15	75	0.006	34.4	EKNEFLNKIKQL	Q86887|1139|1158	2	13	EKHEFLNRLKQL	NETMHCIIPAN_EL	0.302234	5.2	DRB1*08:03
FLNKIKQLV	sp|P0C221|CC175_HUMAN	333	347	335	345	7	15	72.7	0.042	31.4	EKNEFLNKIKQ	Q86887|1131|1150	10	20	EKHEFLNRLKQ	NETMHCIIPAN_BA	367.58	7.3	DRB1*13:03
FLNKIKQLV	sp|P0C221|CC175_HUMAN	333	347	335	346	7	15	75	0.006	34.4	EKNEFLNKIKQL	Q86887|1139|1158	2	13	EKHEFLNRLKQL	NETMHCIIPAN_BA	367.58	7.3	DRB1*13:03
FLNKIKQLV	sp|P0C221|CC175_HUMAN	333	347	335	345	7	15	72.7	0.042	31.4	EKNEFLNKIKQ	Q86887|1131|1150	10	20	EKHEFLNRLKQ	NETMHCIIPAN_EL	0.405778	5	DRB1*11:01
FLNKIKQLV	sp|P0C221|CC175_HUMAN	333	347	335	346	7	15	75	0.006	34.4	EKNEFLNKIKQL	Q86887|1139|1158	2	13	EKHEFLNRLKQL	NETMHCIIPAN_EL	0.405778	5	DRB1*11:01
FLNKIKQLV	sp|P0C221|CC175_HUMAN	333	347	335	345	7	15	72.7	0.042	31.4	EKNEFLNKIKQ	Q86887|1131|1150	10	20	EKHEFLNRLKQ	NETMHCIIPAN_EL	0.405778	5	DRB1*13:05
FLNKIKQLV	sp|P0C221|CC175_HUMAN	333	347	335	346	7	15	75	0.006	34.4	EKNEFLNKIKQL	Q86887|1139|1158	2	13	EKHEFLNRLKQL	NETMHCIIPAN_EL	0.405778	5	DRB1*13:05
FLNKIKQLV	sp|P0C221|CC175_HUMAN	333	347	335	345	7	15	72.7	0.042	31.4	EKNEFLNKIKQ	Q86887|1131|1150	10	20	EKHEFLNRLKQ	NETMHCIIPAN_BA	241.12	8.2	DRB1*08:01
FLNKIKQLV	sp|P0C221|CC175_HUMAN	333	347	335	346	7	15	75	0.006	34.4	EKNEFLNKIKQL	Q86887|1139|1158	2	13	EKHEFLNRLKQL	NETMHCIIPAN_BA	241.12	8.2	DRB1*08:01
FLNKIKQLV	sp|P0C221|CC175_HUMAN	333	347	335	345	7	15	72.7	0.042	31.4	EKNEFLNKIKQ	Q86887|1131|1150	10	20	EKHEFLNRLKQ	NETMHCIIPAN_EL	0.357989	8.7	DRB1*11:02
FLNKIKQLV	sp|P0C221|CC175_HUMAN	333	347	335	346	7	15	75	0.006	34.4	EKNEFLNKIKQL	Q86887|1139|1158	2	13	EKHEFLNRLKQL	NETMHCIIPAN_EL	0.357989	8.7	DRB1*11:02
FLNKIKQLV	sp|P0C221|CC175_HUMAN	333	347	335	345	7	15	72.7	0.042	31.4	EKNEFLNKIKQ	Q86887|1131|1150	10	20	EKHEFLNRLKQ	NETMHCIIPAN_EL	0.357989	8.7	DRB1*13:01
FLNKIKQLV	sp|P0C221|CC175_HUMAN	333	347	335	346	7	15	75	0.006	34.4	EKNEFLNKIKQL	Q86887|1139|1158	2	13	EKHEFLNRLKQL	NETMHCIIPAN_EL	0.357989	8.7	DRB1*13:01
FLNKIKQLV	sp|P0C221|CC175_HUMAN	333	347	335	345	7	15	72.7	0.042	31.4	EKNEFLNKIKQ	Q86887|1131|1150	10	20	EKHEFLNRLKQ	NETMHCIIPAN_BA	153.18	8.6	DRB1*11:01
FLNKIKQLV	sp|P0C221|CC175_HUMAN	333	347	335	346	7	15	75	0.006	34.4	EKNEFLNKIKQL	Q86887|1139|1158	2	13	EKHEFLNRLKQL	NETMHCIIPAN_BA	153.18	8.6	DRB1*11:01
FLNKIKQLV	sp|P0C221|CC175_HUMAN	333	347	335	345	7	15	72.7	0.042	31.4	EKNEFLNKIKQ	Q86887|1131|1150	10	20	EKHEFLNRLKQ	NETMHCIIPAN_BA	153.18	8.6	DRB1*13:05
FLNKIKQLV	sp|P0C221|CC175_HUMAN	333	347	335	346	7	15	75	0.006	34.4	EKNEFLNKIKQL	Q86887|1139|1158	2	13	EKHEFLNRLKQL	NETMHCIIPAN_BA	153.18	8.6	DRB1*13:05
FLNKIKQLV	sp|P0C221|CC175_HUMAN	333	347	335	345	7	15	72.7	0.042	31.4	EKNEFLNKIKQ	Q86887|1131|1150	10	20	EKHEFLNRLKQ	NETMHCIIPAN_EL	0.415986	4.7	DRB1*08:02
FLNKIKQLV	sp|P0C221|CC175_HUMAN	333	347	335	346	7	15	75	0.006	34.4	EKNEFLNKIKQL	Q86887|1139|1158	2	13	EKHEFLNRLKQL	NETMHCIIPAN_EL	0.415986	4.7	DRB1*08:02
FLNKIKQLV	sp|P0C221|CC175_HUMAN	333	347	335	345	7	15	72.7	0.042	31.4	EKNEFLNKIKQ	Q86887|1131|1150	10	20	EKHEFLNRLKQ	NETMHCIIPAN_EL	0.445405	2.4	DRB1*13:02
FLNKIKQLV	sp|P0C221|CC175_HUMAN	333	347	335	346	7	15	75	0.006	34.4	EKNEFLNKIKQL	Q86887|1139|1158	2	13	EKHEFLNRLKQL	NETMHCIIPAN_EL	0.445405	2.4	DRB1*13:02
FLNKIKQLV	sp|P0C221|CC175_HUMAN	333	347	335	345	7	15	72.7	0.042	31.4	EKNEFLNKIKQ	Q86887|1131|1150	10	20	EKHEFLNRLKQ	NETMHCIIPAN_EL	0.357592	9.6	DRB1*13:04
FLNKIKQLV	sp|P0C221|CC175_HUMAN	333	347	335	346	7	15	75	0.006	34.4	EKNEFLNKIKQL	Q86887|1139|1158	2	13	EKHEFLNRLKQL	NETMHCIIPAN_EL	0.357592	9.6	DRB1*13:04
FLNKIKQLV	sp|P0C221|CC175_HUMAN	333	347	335	345	7	15	72.7	0.042	31.4	EKNEFLNKIKQ	Q86887|1131|1150	10	20	EKHEFLNRLKQ	NETMHCIIPAN_EL	0.458678	5	DRB1*08:01
FLNKIKQLV	sp|P0C221|CC175_HUMAN	333	347	335	346	7	15	75	0.006	34.4	EKNEFLNKIKQL	Q86887|1139|1158	2	13	EKHEFLNRLKQL	NETMHCIIPAN_EL	0.458678	5	DRB1*08:01
FLNKIKQLV	sp|P0C221|CC175_HUMAN	333	347	335	345	7	15	72.7	0.042	31.4	EKNEFLNKIKQ	Q86887|1131|1150	10	20	EKHEFLNRLKQ	CNNPEPRED	0.429	6.64	DRB1*11:03
FLNKIKQLV	sp|P0C221|CC175_HUMAN	333	347	335	346	7	15	75	0.006	34.4	EKNEFLNKIKQL	Q86887|1139|1158	2	13	EKHEFLNRLKQL	CNNPEPRED	0.429	6.64	DRB1*11:03
FLNKIKQLV	sp|P0C221|CC175_HUMAN	333	347	335	345	7	15	72.7	0.042	31.4	EKNEFLNKIKQ	Q86887|1131|1150	10	20	EKHEFLNRLKQ	CNNPEPRED	0.982	0.48	DRB1*08:01
FLNKIKQLV	sp|P0C221|CC175_HUMAN	333	347	335	346	7	15	75	0.006	34.4	EKNEFLNKIKQL	Q86887|1139|1158	2	13	EKHEFLNRLKQL	CNNPEPRED	0.982	0.48	DRB1*08:01
FLNKIKQLV	sp|P0C221|CC175_HUMAN	333	347	335	345	7	15	72.7	0.042	31.4	EKNEFLNKIKQ	Q86887|1131|1150	10	20	EKHEFLNRLKQ	NETMHCIIPAN_EL	0.291096	6.1	DRB1*13:03
FLNKIKQLV	sp|P0C221|CC175_HUMAN	333	347	335	346	7	15	75	0.006	34.4	EKNEFLNKIKQL	Q86887|1139|1158	2	13	EKHEFLNRLKQL	NETMHCIIPAN_EL	0.291096	6.1	DRB1*13:03
FLNKIKQLV	sp|P0C221|CC175_HUMAN	333	347	335	345	7	15	72.7	0.042	31.4	EKNEFLNKIKQ	Q86887|1131|1150	10	20	EKHEFLNRLKQ	CNNPEPRED	0.469	6.28	DRB1*13:03
FLNKIKQLV	sp|P0C221|CC175_HUMAN	333	347	335	346	7	15	75	0.006	34.4	EKNEFLNKIKQL	Q86887|1139|1158	2	13	EKHEFLNRLKQL	CNNPEPRED	0.469	6.28	DRB1*13:03
FLNKIKQLV	sp|P0C221|CC175_HUMAN	333	347	335	345	7	15	72.7	0.042	31.4	EKNEFLNKIKQ	Q86887|1131|1150	10	20	EKHEFLNRLKQ	NETMHCIIPAN_EL	0.371807	6.3	DRB1*11:03
FLNKIKQLV	sp|P0C221|CC175_HUMAN	333	347	335	346	7	15	75	0.006	34.4	EKNEFLNKIKQL	Q86887|1139|1158	2	13	EKHEFLNRLKQL	NETMHCIIPAN_EL	0.371807	6.3	DRB1*11:03
FLNKIKQLV	sp|P0C221|CC175_HUMAN	333	347	335	345	7	15	72.7	0.042	31.4	EKNEFLNKIKQ	Q86887|1131|1150	10	20	EKHEFLNRLKQ	CNNPEPRED	0.775	5.84	DRB1*13:02
FLNKIKQLV	sp|P0C221|CC175_HUMAN	333	347	335	346	7	15	75	0.006	34.4	EKNEFLNKIKQL	Q86887|1139|1158	2	13	EKHEFLNRLKQL	CNNPEPRED	0.775	5.84	DRB1*13:02
FLNKIKQLV	sp|P0C221|CC175_HUMAN	333	347	335	345	7	15	72.7	0.042	31.4	EKNEFLNKIKQ	Q86887|1131|1150	10	20	EKHEFLNRLKQ	CNNPEPRED	0.658	6.44	DRB1*12:01
FLNKIKQLV	sp|P0C221|CC175_HUMAN	333	347	335	346	7	15	75	0.006	34.4	EKNEFLNKIKQL	Q86887|1139|1158	2	13	EKHEFLNRLKQL	CNNPEPRED	0.658	6.44	DRB1*12:01
FLNKIKQLV	sp|P0C221|CC175_HUMAN	333	347	335	345	7	15	72.7	0.042	31.4	EKNEFLNKIKQ	Q86887|1131|1150	10	20	EKHEFLNRLKQ	CNNPEPRED	0.537	6.63	DPA1*01:03/DPB1*02:01
FLNKIKQLV	sp|P0C221|CC175_HUMAN	333	347	335	346	7	15	75	0.006	34.4	EKNEFLNKIKQL	Q86887|1139|1158	2	13	EKHEFLNRLKQL	CNNPEPRED	0.537	6.63	DPA1*01:03/DPB1*02:01
FLNKIKQLV	sp|P0C221|CC175_HUMAN	333	347	335	345	7	15	72.7	0.042	31.4	EKNEFLNKIKQ	Q86887|1131|1150	10	20	EKHEFLNRLKQ	CNNPEPRED	0.643	7	DRB1*11:01
FLNKIKQLV	sp|P0C221|CC175_HUMAN	333	347	335	346	7	15	75	0.006	34.4	EKNEFLNKIKQL	Q86887|1139|1158	2	13	EKHEFLNRLKQL	CNNPEPRED	0.643	7	DRB1*11:01
FLNKIKQLV	sp|P0C221|CC175_HUMAN	333	347	335	345	7	15	72.7	0.042	31.4	EKNEFLNKIKQ	Q86887|1131|1150	10	20	EKHEFLNRLKQ	CNNPEPRED	0.569	5.69	DRB1*13:01
FLNKIKQLV	sp|P0C221|CC175_HUMAN	333	347	335	346	7	15	75	0.006	34.4	EKNEFLNKIKQL	Q86887|1139|1158	2	13	EKHEFLNRLKQL	CNNPEPRED	0.569	5.69	DRB1*13:01
FLPFFSNPE	sp|Q7L8S5|OTU6A_HUMAN	181	195	185	191	5	13	100	0.092	29.5	FLPFFSN	P0DTC2|49|63	7	13	FLPFFSN	NETMHCIIPAN_BA	67.76	2.3	DRB1*16:02
FLPFFSNPE	sp|Q7L8S5|OTU6A_HUMAN	181	195	185	191	5	13	100	0.08	29.6	FLPFFSN	P0DTC2|55|69	1	7	FLPFFSN	NETMHCIIPAN_BA	67.76	2.3	DRB1*16:02
FLPFFSNPE	sp|Q7L8S5|OTU6A_HUMAN	181	195	185	191	5	13	100	0.092	29.5	FLPFFSN	P0DTC2|49|63	7	13	FLPFFSN	CNNPEPRED	0.787	2.36	DRB1*15:01
FLPFFSNPE	sp|Q7L8S5|OTU6A_HUMAN	181	195	185	191	5	13	100	0.08	29.6	FLPFFSN	P0DTC2|55|69	1	7	FLPFFSN	CNNPEPRED	0.787	2.36	DRB1*15:01
FLPFFSNPE	sp|Q7L8S5|OTU6A_HUMAN	181	195	185	191	5	13	100	0.092	29.5	FLPFFSN	P0DTC2|49|63	7	13	FLPFFSN	NETMHCIIPAN_EL	0.353823	4.7	DRB1*13:03
FLPFFSNPE	sp|Q7L8S5|OTU6A_HUMAN	181	195	185	191	5	13	100	0.08	29.6	FLPFFSN	P0DTC2|55|69	1	7	FLPFFSN	NETMHCIIPAN_EL	0.353823	4.7	DRB1*13:03
FLPFFSNPE	sp|Q7L8S5|OTU6A_HUMAN	181	195	185	191	5	13	100	0.092	29.5	FLPFFSN	P0DTC2|49|63	7	13	FLPFFSN	CNNPEPRED	0.611	7.96	DRB1*04:01
FLPFFSNPE	sp|Q7L8S5|OTU6A_HUMAN	181	195	185	191	5	13	100	0.08	29.6	FLPFFSN	P0DTC2|55|69	1	7	FLPFFSN	CNNPEPRED	0.611	7.96	DRB1*04:01
FLPFFSNPE	sp|Q7L8S5|OTU6A_HUMAN	181	195	185	191	5	13	100	0.092	29.5	FLPFFSN	P0DTC2|49|63	7	13	FLPFFSN	CNNPEPRED	0.931	0.33	DRB1*16:01
FLPFFSNPE	sp|Q7L8S5|OTU6A_HUMAN	181	195	185	191	5	13	100	0.08	29.6	FLPFFSN	P0DTC2|55|69	1	7	FLPFFSN	CNNPEPRED	0.931	0.33	DRB1*16:01
FLPFFSNPE	sp|Q7L8S5|OTU6A_HUMAN	181	195	185	191	5	13	100	0.092	29.5	FLPFFSN	P0DTC2|49|63	7	13	FLPFFSN	NETMHCIIPAN_EL	0.579789	2.1	DRB1*16:01
FLPFFSNPE	sp|Q7L8S5|OTU6A_HUMAN	181	195	185	191	5	13	100	0.08	29.6	FLPFFSN	P0DTC2|55|69	1	7	FLPFFSN	NETMHCIIPAN_EL	0.579789	2.1	DRB1*16:01
FLPFFSNPE	sp|Q7L8S5|OTU6A_HUMAN	181	195	185	191	5	13	100	0.092	29.5	FLPFFSN	P0DTC2|49|63	7	13	FLPFFSN	CNNPEPRED	0.609	8.07	DRB1*04:01
FLPFFSNPE	sp|Q7L8S5|OTU6A_HUMAN	181	195	185	191	5	13	100	0.08	29.6	FLPFFSN	P0DTC2|55|69	1	7	FLPFFSN	CNNPEPRED	0.609	8.07	DRB1*04:01
FLPFFSNPE	sp|Q7L8S5|OTU6A_HUMAN	181	195	185	191	5	13	100	0.092	29.5	FLPFFSN	P0DTC2|49|63	7	13	FLPFFSN	NETMHCIIPAN_EL	0.441435	2.5	DRB1*15:01
FLPFFSNPE	sp|Q7L8S5|OTU6A_HUMAN	181	195	185	191	5	13	100	0.08	29.6	FLPFFSN	P0DTC2|55|69	1	7	FLPFFSN	NETMHCIIPAN_EL	0.441435	2.5	DRB1*15:01
FLPFFSNPE	sp|Q7L8S5|OTU6A_HUMAN	181	195	185	191	5	13	100	0.092	29.5	FLPFFSN	P0DTC2|49|63	7	13	FLPFFSN	NETMHCIIPAN_EL	0.368977	5.7	DRB1*04:04
FLPFFSNPE	sp|Q7L8S5|OTU6A_HUMAN	181	195	185	191	5	13	100	0.08	29.6	FLPFFSN	P0DTC2|55|69	1	7	FLPFFSN	NETMHCIIPAN_EL	0.368977	5.7	DRB1*04:04
FLPFFSNPE	sp|Q7L8S5|OTU6A_HUMAN	181	195	185	191	5	13	100	0.092	29.5	FLPFFSN	P0DTC2|49|63	7	13	FLPFFSN	CNNPEPRED	0.873	1.92	DQA1*01:01/DQB1*05:01
FLPFFSNPE	sp|Q7L8S5|OTU6A_HUMAN	181	195	185	191	5	13	100	0.08	29.6	FLPFFSN	P0DTC2|55|69	1	7	FLPFFSN	CNNPEPRED	0.873	1.92	DQA1*01:01/DQB1*05:01
FLPFFSNPE	sp|Q7L8S5|OTU6A_HUMAN	181	195	185	191	5	13	100	0.092	29.5	FLPFFSN	P0DTC2|49|63	7	13	FLPFFSN	CNNPEPRED	1.009	0.51	DQA1*01:01/DQB1*05:01
FLPFFSNPE	sp|Q7L8S5|OTU6A_HUMAN	181	195	185	191	5	13	100	0.08	29.6	FLPFFSN	P0DTC2|55|69	1	7	FLPFFSN	CNNPEPRED	1.009	0.51	DQA1*01:01/DQB1*05:01
FLPFFSNPE	sp|Q7L8S5|OTU6A_HUMAN	181	195	185	191	5	13	100	0.092	29.5	FLPFFSN	P0DTC2|49|63	7	13	FLPFFSN	NETMHCIIPAN_EL	0.345217	6.7	DRB1*09:01
FLPFFSNPE	sp|Q7L8S5|OTU6A_HUMAN	181	195	185	191	5	13	100	0.08	29.6	FLPFFSN	P0DTC2|55|69	1	7	FLPFFSN	NETMHCIIPAN_EL	0.345217	6.7	DRB1*09:01
FLPFFSNPE	sp|Q7L8S5|OTU6A_HUMAN	181	195	185	191	5	13	100	0.092	29.5	FLPFFSN	P0DTC2|49|63	7	13	FLPFFSN	NETMHCIIPAN_EL	0.693314	0.56	DRB1*16:02
FLPFFSNPE	sp|Q7L8S5|OTU6A_HUMAN	181	195	185	191	5	13	100	0.08	29.6	FLPFFSN	P0DTC2|55|69	1	7	FLPFFSN	NETMHCIIPAN_EL	0.693314	0.56	DRB1*16:02
FLPFFSNPE	sp|Q7L8S5|OTU6A_HUMAN	181	195	185	191	5	13	100	0.092	29.5	FLPFFSN	P0DTC2|49|63	7	13	FLPFFSN	NETMHCIIPAN_EL	0.49486	4.4	DRB1*08:01
FLPFFSNPE	sp|Q7L8S5|OTU6A_HUMAN	181	195	185	191	5	13	100	0.08	29.6	FLPFFSN	P0DTC2|55|69	1	7	FLPFFSN	NETMHCIIPAN_EL	0.49486	4.4	DRB1*08:01
FLPFFSNPE	sp|Q7L8S5|OTU6A_HUMAN	181	195	185	191	5	13	100	0.092	29.5	FLPFFSN	P0DTC2|49|63	7	13	FLPFFSN	NETMHCIIPAN_EL	0.613102	1.7	DRB1*04:07
FLPFFSNPE	sp|Q7L8S5|OTU6A_HUMAN	181	195	185	191	5	13	100	0.08	29.6	FLPFFSN	P0DTC2|55|69	1	7	FLPFFSN	NETMHCIIPAN_EL	0.613102	1.7	DRB1*04:07
FLPFFSNPE	sp|Q7L8S5|OTU6A_HUMAN	181	195	185	191	5	13	100	0.092	29.5	FLPFFSN	P0DTC2|49|63	7	13	FLPFFSN	NETMHCIIPAN_BA	811.81	9.9	DRB1*04:02
FLPFFSNPE	sp|Q7L8S5|OTU6A_HUMAN	181	195	185	191	5	13	100	0.08	29.6	FLPFFSN	P0DTC2|55|69	1	7	FLPFFSN	NETMHCIIPAN_BA	811.81	9.9	DRB1*04:02
FLPFFSNPE	sp|Q7L8S5|OTU6A_HUMAN	181	195	185	191	5	13	100	0.092	29.5	FLPFFSN	P0DTC2|49|63	7	13	FLPFFSN	NETMHCIIPAN_EL	0.067605	8.5	DRB3*02:02
FLPFFSNPE	sp|Q7L8S5|OTU6A_HUMAN	181	195	185	191	5	13	100	0.08	29.6	FLPFFSN	P0DTC2|55|69	1	7	FLPFFSN	NETMHCIIPAN_EL	0.067605	8.5	DRB3*02:02
FLPFFSNPE	sp|Q7L8S5|OTU6A_HUMAN	181	195	185	191	5	13	100	0.092	29.5	FLPFFSN	P0DTC2|49|63	7	13	FLPFFSN	NETMHCIIPAN_EL	0.221335	8.5	DRB1*13:03
FLPFFSNPE	sp|Q7L8S5|OTU6A_HUMAN	181	195	185	191	5	13	100	0.08	29.6	FLPFFSN	P0DTC2|55|69	1	7	FLPFFSN	NETMHCIIPAN_EL	0.221335	8.5	DRB1*13:03
FLPFFSNPE	sp|Q7L8S5|OTU6A_HUMAN	181	195	185	191	5	13	100	0.092	29.5	FLPFFSN	P0DTC2|49|63	7	13	FLPFFSN	NETMHCIIPAN_EL	0.446877	3	DRB1*04:02
FLPFFSNPE	sp|Q7L8S5|OTU6A_HUMAN	181	195	185	191	5	13	100	0.08	29.6	FLPFFSN	P0DTC2|55|69	1	7	FLPFFSN	NETMHCIIPAN_EL	0.446877	3	DRB1*04:02
FLPFFSNPE	sp|Q7L8S5|OTU6A_HUMAN	181	195	185	191	5	13	100	0.092	29.5	FLPFFSN	P0DTC2|49|63	7	13	FLPFFSN	CNNPEPRED	0.76	2.93	DRB1*15:01
FLPFFSNPE	sp|Q7L8S5|OTU6A_HUMAN	181	195	185	191	5	13	100	0.08	29.6	FLPFFSN	P0DTC2|55|69	1	7	FLPFFSN	CNNPEPRED	0.76	2.93	DRB1*15:01
FLPFFSNPE	sp|Q7L8S5|OTU6A_HUMAN	181	195	185	191	5	13	100	0.092	29.5	FLPFFSN	P0DTC2|49|63	7	13	FLPFFSN	NETMHCIIPAN_BA	504.06	3.1	DRB1*04:07
FLPFFSNPE	sp|Q7L8S5|OTU6A_HUMAN	181	195	185	191	5	13	100	0.08	29.6	FLPFFSN	P0DTC2|55|69	1	7	FLPFFSN	NETMHCIIPAN_BA	504.06	3.1	DRB1*04:07
FLPFFSNPE	sp|Q7L8S5|OTU6A_HUMAN	181	195	185	191	5	13	100	0.092	29.5	FLPFFSN	P0DTC2|49|63	7	13	FLPFFSN	NETMHCIIPAN_EL	0.381568	3.5	DRB1*07:01
FLPFFSNPE	sp|Q7L8S5|OTU6A_HUMAN	181	195	185	191	5	13	100	0.08	29.6	FLPFFSN	P0DTC2|55|69	1	7	FLPFFSN	NETMHCIIPAN_EL	0.381568	3.5	DRB1*07:01
FLPFFSNPE	sp|Q7L8S5|OTU6A_HUMAN	181	195	185	191	5	13	100	0.092	29.5	FLPFFSN	P0DTC2|49|63	7	13	FLPFFSN	NETMHCIIPAN_BA	83.64	3.4	DRB1*16:02
FLPFFSNPE	sp|Q7L8S5|OTU6A_HUMAN	181	195	185	191	5	13	100	0.08	29.6	FLPFFSN	P0DTC2|55|69	1	7	FLPFFSN	NETMHCIIPAN_BA	83.64	3.4	DRB1*16:02
FLPFFSNPE	sp|Q7L8S5|OTU6A_HUMAN	181	195	185	191	5	13	100	0.092	29.5	FLPFFSN	P0DTC2|49|63	7	13	FLPFFSN	NETMHCIIPAN_BA	159.15	6	DRB1*16:01
FLPFFSNPE	sp|Q7L8S5|OTU6A_HUMAN	181	195	185	191	5	13	100	0.08	29.6	FLPFFSN	P0DTC2|55|69	1	7	FLPFFSN	NETMHCIIPAN_BA	159.15	6	DRB1*16:01
FLPFFSNPE	sp|Q7L8S5|OTU6A_HUMAN	181	195	185	191	5	13	100	0.092	29.5	FLPFFSN	P0DTC2|49|63	7	13	FLPFFSN	NETMHCIIPAN_EL	0.465391	2.9	DRB1*04:01
FLPFFSNPE	sp|Q7L8S5|OTU6A_HUMAN	181	195	185	191	5	13	100	0.08	29.6	FLPFFSN	P0DTC2|55|69	1	7	FLPFFSN	NETMHCIIPAN_EL	0.465391	2.9	DRB1*04:01
FLPFFSNPE	sp|Q7L8S5|OTU6A_HUMAN	181	195	185	191	5	13	100	0.092	29.5	FLPFFSN	P0DTC2|49|63	7	13	FLPFFSN	NETMHCIIPAN_EL	0.300534	8.1	DRB1*10:01
FLPFFSNPE	sp|Q7L8S5|OTU6A_HUMAN	181	195	185	191	5	13	100	0.08	29.6	FLPFFSN	P0DTC2|55|69	1	7	FLPFFSN	NETMHCIIPAN_EL	0.300534	8.1	DRB1*10:01
FLPFFSNPE	sp|Q7L8S5|OTU6A_HUMAN	181	195	185	191	5	13	100	0.092	29.5	FLPFFSN	P0DTC2|49|63	7	13	FLPFFSN	NETMHCIIPAN_BA	188.44	8.1	DRB1*04:01
FLPFFSNPE	sp|Q7L8S5|OTU6A_HUMAN	181	195	185	191	5	13	100	0.08	29.6	FLPFFSN	P0DTC2|55|69	1	7	FLPFFSN	NETMHCIIPAN_BA	188.44	8.1	DRB1*04:01
FLPFFSNPE	sp|Q7L8S5|OTU6A_HUMAN	181	195	185	191	5	13	100	0.092	29.5	FLPFFSN	P0DTC2|49|63	7	13	FLPFFSN	NETMHCIIPAN_EL	0.307182	4	DRB1*15:01
FLPFFSNPE	sp|Q7L8S5|OTU6A_HUMAN	181	195	185	191	5	13	100	0.08	29.6	FLPFFSN	P0DTC2|55|69	1	7	FLPFFSN	NETMHCIIPAN_EL	0.307182	4	DRB1*15:01
FLPFFSNPE	sp|Q7L8S5|OTU6A_HUMAN	181	195	185	191	5	13	100	0.092	29.5	FLPFFSN	P0DTC2|49|63	7	13	FLPFFSN	NETMHCIIPAN_EL	0.894007	0.27	DRB1*04:05
FLPFFSNPE	sp|Q7L8S5|OTU6A_HUMAN	181	195	185	191	5	13	100	0.08	29.6	FLPFFSN	P0DTC2|55|69	1	7	FLPFFSN	NETMHCIIPAN_EL	0.894007	0.27	DRB1*04:05
FLPFFSNPE	sp|Q7L8S5|OTU6A_HUMAN	181	195	185	191	5	13	100	0.092	29.5	FLPFFSN	P0DTC2|49|63	7	13	FLPFFSN	NETMHCIIPAN_EL	0.599881	2.8	DRB1*08:01
FLPFFSNPE	sp|Q7L8S5|OTU6A_HUMAN	181	195	185	191	5	13	100	0.08	29.6	FLPFFSN	P0DTC2|55|69	1	7	FLPFFSN	NETMHCIIPAN_EL	0.599881	2.8	DRB1*08:01
FLPFFSNPE	sp|Q7L8S5|OTU6A_HUMAN	181	195	185	191	5	13	100	0.092	29.5	FLPFFSN	P0DTC2|49|63	7	13	FLPFFSN	NETMHCIIPAN_EL	0.289797	9.4	DRB1*08:02
FLPFFSNPE	sp|Q7L8S5|OTU6A_HUMAN	181	195	185	191	5	13	100	0.08	29.6	FLPFFSN	P0DTC2|55|69	1	7	FLPFFSN	NETMHCIIPAN_EL	0.289797	9.4	DRB1*08:02
FLPFFSNPE	sp|Q7L8S5|OTU6A_HUMAN	181	195	185	191	5	13	100	0.092	29.5	FLPFFSN	P0DTC2|49|63	7	13	FLPFFSN	NETMHCIIPAN_BA	488.34	2.9	DRB1*04:07
FLPFFSNPE	sp|Q7L8S5|OTU6A_HUMAN	181	195	185	191	5	13	100	0.08	29.6	FLPFFSN	P0DTC2|55|69	1	7	FLPFFSN	NETMHCIIPAN_BA	488.34	2.9	DRB1*04:07
FLPFFSNPE	sp|Q7L8S5|OTU6A_HUMAN	181	195	185	191	5	13	100	0.092	29.5	FLPFFSN	P0DTC2|49|63	7	13	FLPFFSN	NETMHCIIPAN_BA	19.19	0.12	DRB1*04:05
FLPFFSNPE	sp|Q7L8S5|OTU6A_HUMAN	181	195	185	191	5	13	100	0.08	29.6	FLPFFSN	P0DTC2|55|69	1	7	FLPFFSN	NETMHCIIPAN_BA	19.19	0.12	DRB1*04:05
FLPFFSNPE	sp|Q7L8S5|OTU6A_HUMAN	181	195	185	191	5	13	100	0.092	29.5	FLPFFSN	P0DTC2|49|63	7	13	FLPFFSN	CNNPEPRED	1.051	0.13	DRB1*04:05
FLPFFSNPE	sp|Q7L8S5|OTU6A_HUMAN	181	195	185	191	5	13	100	0.08	29.6	FLPFFSN	P0DTC2|55|69	1	7	FLPFFSN	CNNPEPRED	1.051	0.13	DRB1*04:05
FLPFFSNPE	sp|Q7L8S5|OTU6A_HUMAN	181	195	185	191	5	13	100	0.092	29.5	FLPFFSN	P0DTC2|49|63	7	13	FLPFFSN	NETMHCIIPAN_BA	158.87	9.4	DRB1*04:04
FLPFFSNPE	sp|Q7L8S5|OTU6A_HUMAN	181	195	185	191	5	13	100	0.08	29.6	FLPFFSN	P0DTC2|55|69	1	7	FLPFFSN	NETMHCIIPAN_BA	158.87	9.4	DRB1*04:04
FLPFFSNPE	sp|Q7L8S5|OTU6A_HUMAN	181	195	185	191	5	13	100	0.092	29.5	FLPFFSN	P0DTC2|49|63	7	13	FLPFFSN	NETMHCIIPAN_BA	24.97	0.16	DRB1*04:05
FLPFFSNPE	sp|Q7L8S5|OTU6A_HUMAN	181	195	185	191	5	13	100	0.08	29.6	FLPFFSN	P0DTC2|55|69	1	7	FLPFFSN	NETMHCIIPAN_BA	24.97	0.16	DRB1*04:05
FLPFFSNPE	sp|Q7L8S5|OTU6A_HUMAN	181	195	185	191	5	13	100	0.092	29.5	FLPFFSN	P0DTC2|49|63	7	13	FLPFFSN	NETMHCIIPAN_EL	0.50168	3.7	DRB1*04:04
FLPFFSNPE	sp|Q7L8S5|OTU6A_HUMAN	181	195	185	191	5	13	100	0.08	29.6	FLPFFSN	P0DTC2|55|69	1	7	FLPFFSN	NETMHCIIPAN_EL	0.50168	3.7	DRB1*04:04
FLPFFSNPE	sp|Q7L8S5|OTU6A_HUMAN	181	195	185	191	5	13	100	0.092	29.5	FLPFFSN	P0DTC2|49|63	7	13	FLPFFSN	CNNPEPRED	0.449	9.32	DRB1*08:01
FLPFFSNPE	sp|Q7L8S5|OTU6A_HUMAN	181	195	185	191	5	13	100	0.08	29.6	FLPFFSN	P0DTC2|55|69	1	7	FLPFFSN	CNNPEPRED	0.449	9.32	DRB1*08:01
FLPFFSNPE	sp|Q7L8S5|OTU6A_HUMAN	181	195	185	191	5	13	100	0.092	29.5	FLPFFSN	P0DTC2|49|63	7	13	FLPFFSN	CNNPEPRED	0.5	9.39	DRB3*02:02
FLPFFSNPE	sp|Q7L8S5|OTU6A_HUMAN	181	195	185	191	5	13	100	0.08	29.6	FLPFFSN	P0DTC2|55|69	1	7	FLPFFSN	CNNPEPRED	0.5	9.39	DRB3*02:02
FLPFFSNPE	sp|Q7L8S5|OTU6A_HUMAN	181	195	185	191	5	13	100	0.092	29.5	FLPFFSN	P0DTC2|49|63	7	13	FLPFFSN	NETMHCIIPAN_EL	0.939233	0.18	DRB1*04:05
FLPFFSNPE	sp|Q7L8S5|OTU6A_HUMAN	181	195	185	191	5	13	100	0.08	29.6	FLPFFSN	P0DTC2|55|69	1	7	FLPFFSN	NETMHCIIPAN_EL	0.939233	0.18	DRB1*04:05
FLPFFSNPE	sp|Q7L8S5|OTU6A_HUMAN	181	195	185	191	5	13	100	0.092	29.5	FLPFFSN	P0DTC2|49|63	7	13	FLPFFSN	CNNPEPRED	1.037	0.16	DRB1*04:05
FLPFFSNPE	sp|Q7L8S5|OTU6A_HUMAN	181	195	185	191	5	13	100	0.08	29.6	FLPFFSN	P0DTC2|55|69	1	7	FLPFFSN	CNNPEPRED	1.037	0.16	DRB1*04:05
FLPFFSNPE	sp|Q7L8S5|OTU6A_HUMAN	181	195	185	191	5	13	100	0.092	29.5	FLPFFSN	P0DTC2|49|63	7	13	FLPFFSN	NETMHCIIPAN_EL	0.348892	1.3	DRB1*15:02
FLPFFSNPE	sp|Q7L8S5|OTU6A_HUMAN	181	195	185	191	5	13	100	0.08	29.6	FLPFFSN	P0DTC2|55|69	1	7	FLPFFSN	NETMHCIIPAN_EL	0.348892	1.3	DRB1*15:02
FLPFFSNPE	sp|Q7L8S5|OTU6A_HUMAN	181	195	185	191	5	13	100	0.092	29.5	FLPFFSN	P0DTC2|49|63	7	13	FLPFFSN	NETMHCIIPAN_EL	0.831344	0.64	DRB1*04:03
FLPFFSNPE	sp|Q7L8S5|OTU6A_HUMAN	181	195	185	191	5	13	100	0.08	29.6	FLPFFSN	P0DTC2|55|69	1	7	FLPFFSN	NETMHCIIPAN_EL	0.831344	0.64	DRB1*04:03
FLPFFSNPE	sp|Q7L8S5|OTU6A_HUMAN	181	195	185	191	5	13	100	0.092	29.5	FLPFFSN	P0DTC2|49|63	7	13	FLPFFSN	NETMHCIIPAN_EL	0.329911	4.9	DRB1*04:01
FLPFFSNPE	sp|Q7L8S5|OTU6A_HUMAN	181	195	185	191	5	13	100	0.08	29.6	FLPFFSN	P0DTC2|55|69	1	7	FLPFFSN	NETMHCIIPAN_EL	0.329911	4.9	DRB1*04:01
FLPFFSNPE	sp|Q7L8S5|OTU6A_HUMAN	181	195	185	191	5	13	100	0.092	29.5	FLPFFSN	P0DTC2|49|63	7	13	FLPFFSN	NETMHCIIPAN_EL	0.469619	0.73	DRB1*15:02
FLPFFSNPE	sp|Q7L8S5|OTU6A_HUMAN	181	195	185	191	5	13	100	0.08	29.6	FLPFFSN	P0DTC2|55|69	1	7	FLPFFSN	NETMHCIIPAN_EL	0.469619	0.73	DRB1*15:02
FLPFFSNPE	sp|Q7L8S5|OTU6A_HUMAN	181	195	185	191	5	13	100	0.092	29.5	FLPFFSN	P0DTC2|49|63	7	13	FLPFFSN	NETMHCIIPAN_EL	0.831344	0.64	DRB1*04:06
FLPFFSNPE	sp|Q7L8S5|OTU6A_HUMAN	181	195	185	191	5	13	100	0.08	29.6	FLPFFSN	P0DTC2|55|69	1	7	FLPFFSN	NETMHCIIPAN_EL	0.831344	0.64	DRB1*04:06
FLPFFSNPE	sp|Q7L8S5|OTU6A_HUMAN	181	195	185	191	5	13	100	0.092	29.5	FLPFFSN	P0DTC2|49|63	7	13	FLPFFSN	NETMHCIIPAN_EL	0.226675	7.3	DRB1*01:03
FLPFFSNPE	sp|Q7L8S5|OTU6A_HUMAN	181	195	185	191	5	13	100	0.08	29.6	FLPFFSN	P0DTC2|55|69	1	7	FLPFFSN	NETMHCIIPAN_EL	0.226675	7.3	DRB1*01:03
FLPFFSNPE	sp|Q7L8S5|OTU6A_HUMAN	181	195	185	191	5	13	100	0.092	29.5	FLPFFSN	P0DTC2|49|63	7	13	FLPFFSN	NETMHCIIPAN_EL	0.582697	1.2	DRB1*16:02
FLPFFSNPE	sp|Q7L8S5|OTU6A_HUMAN	181	195	185	191	5	13	100	0.08	29.6	FLPFFSN	P0DTC2|55|69	1	7	FLPFFSN	NETMHCIIPAN_EL	0.582697	1.2	DRB1*16:02
FLPFFSNPE	sp|Q7L8S5|OTU6A_HUMAN	181	195	185	191	5	13	100	0.092	29.5	FLPFFSN	P0DTC2|49|63	7	13	FLPFFSN	CNNPEPRED	0.853	0.64	DRB1*16:01
FLPFFSNPE	sp|Q7L8S5|OTU6A_HUMAN	181	195	185	191	5	13	100	0.08	29.6	FLPFFSN	P0DTC2|55|69	1	7	FLPFFSN	CNNPEPRED	0.853	0.64	DRB1*16:01
FLPFFSNPE	sp|Q7L8S5|OTU6A_HUMAN	181	195	185	191	5	13	100	0.092	29.5	FLPFFSN	P0DTC2|49|63	7	13	FLPFFSN	NETMHCIIPAN_EL	0.767209	1.1	DRB1*04:03
FLPFFSNPE	sp|Q7L8S5|OTU6A_HUMAN	181	195	185	191	5	13	100	0.08	29.6	FLPFFSN	P0DTC2|55|69	1	7	FLPFFSN	NETMHCIIPAN_EL	0.767209	1.1	DRB1*04:03
FLPFFSNPE	sp|Q7L8S5|OTU6A_HUMAN	181	195	185	191	5	13	100	0.092	29.5	FLPFFSN	P0DTC2|49|63	7	13	FLPFFSN	NETMHCIIPAN_EL	0.767209	1.1	DRB1*04:06
FLPFFSNPE	sp|Q7L8S5|OTU6A_HUMAN	181	195	185	191	5	13	100	0.08	29.6	FLPFFSN	P0DTC2|55|69	1	7	FLPFFSN	NETMHCIIPAN_EL	0.767209	1.1	DRB1*04:06
FLPFFSNPE	sp|Q7L8S5|OTU6A_HUMAN	181	195	185	191	5	13	100	0.092	29.5	FLPFFSN	P0DTC2|49|63	7	13	FLPFFSN	NETMHCIIPAN_EL	0.564552	0.91	DRB1*08:03
FLPFFSNPE	sp|Q7L8S5|OTU6A_HUMAN	181	195	185	191	5	13	100	0.08	29.6	FLPFFSN	P0DTC2|55|69	1	7	FLPFFSN	NETMHCIIPAN_EL	0.564552	0.91	DRB1*08:03
FLPFFSNPE	sp|Q7L8S5|OTU6A_HUMAN	181	195	185	191	5	13	100	0.092	29.5	FLPFFSN	P0DTC2|49|63	7	13	FLPFFSN	NETMHCIIPAN_BA	171.31	7.3	DRB1*04:01
FLPFFSNPE	sp|Q7L8S5|OTU6A_HUMAN	181	195	185	191	5	13	100	0.08	29.6	FLPFFSN	P0DTC2|55|69	1	7	FLPFFSN	NETMHCIIPAN_BA	171.31	7.3	DRB1*04:01
FLPFFSNPE	sp|Q7L8S5|OTU6A_HUMAN	181	195	185	191	5	13	100	0.092	29.5	FLPFFSN	P0DTC2|49|63	7	13	FLPFFSN	NETMHCIIPAN_EL	0.708334	1.2	DRB1*16:01
FLPFFSNPE	sp|Q7L8S5|OTU6A_HUMAN	181	195	185	191	5	13	100	0.08	29.6	FLPFFSN	P0DTC2|55|69	1	7	FLPFFSN	NETMHCIIPAN_EL	0.708334	1.2	DRB1*16:01
FLPFFSNPE	sp|Q7L8S5|OTU6A_HUMAN	181	195	185	191	5	13	100	0.092	29.5	FLPFFSN	P0DTC2|49|63	7	13	FLPFFSN	NETMHCIIPAN_BA	381.12	1.2	DRB1*04:03
FLPFFSNPE	sp|Q7L8S5|OTU6A_HUMAN	181	195	185	191	5	13	100	0.08	29.6	FLPFFSN	P0DTC2|55|69	1	7	FLPFFSN	NETMHCIIPAN_BA	381.12	1.2	DRB1*04:03
FLPFFSNPE	sp|Q7L8S5|OTU6A_HUMAN	181	195	185	191	5	13	100	0.092	29.5	FLPFFSN	P0DTC2|49|63	7	13	FLPFFSN	NETMHCIIPAN_BA	381.12	1.2	DRB1*04:06
FLPFFSNPE	sp|Q7L8S5|OTU6A_HUMAN	181	195	185	191	5	13	100	0.08	29.6	FLPFFSN	P0DTC2|55|69	1	7	FLPFFSN	NETMHCIIPAN_BA	381.12	1.2	DRB1*04:06
FLPFFSNPE	sp|Q7L8S5|OTU6A_HUMAN	181	195	185	191	5	13	100	0.092	29.5	FLPFFSN	P0DTC2|49|63	7	13	FLPFFSN	NETMHCIIPAN_BA	238.17	5.5	DRB1*15:02
FLPFFSNPE	sp|Q7L8S5|OTU6A_HUMAN	181	195	185	191	5	13	100	0.08	29.6	FLPFFSN	P0DTC2|55|69	1	7	FLPFFSN	NETMHCIIPAN_BA	238.17	5.5	DRB1*15:02
FLPFFSNPE	sp|Q7L8S5|OTU6A_HUMAN	181	195	185	191	5	13	100	0.092	29.5	FLPFFSN	P0DTC2|49|63	7	13	FLPFFSN	NETMHCIIPAN_EL	0.276687	5.3	DRB1*07:01
FLPFFSNPE	sp|Q7L8S5|OTU6A_HUMAN	181	195	185	191	5	13	100	0.08	29.6	FLPFFSN	P0DTC2|55|69	1	7	FLPFFSN	NETMHCIIPAN_EL	0.276687	5.3	DRB1*07:01
FLPFFSNPE	sp|Q7L8S5|OTU6A_HUMAN	181	195	185	191	5	13	100	0.092	29.5	FLPFFSN	P0DTC2|49|63	7	13	FLPFFSN	NETMHCIIPAN_BA	434.08	1.5	DRB1*04:03
FLPFFSNPE	sp|Q7L8S5|OTU6A_HUMAN	181	195	185	191	5	13	100	0.08	29.6	FLPFFSN	P0DTC2|55|69	1	7	FLPFFSN	NETMHCIIPAN_BA	434.08	1.5	DRB1*04:03
FLPFFSNPE	sp|Q7L8S5|OTU6A_HUMAN	181	195	185	191	5	13	100	0.092	29.5	FLPFFSN	P0DTC2|49|63	7	13	FLPFFSN	NETMHCIIPAN_BA	434.08	1.5	DRB1*04:06
FLPFFSNPE	sp|Q7L8S5|OTU6A_HUMAN	181	195	185	191	5	13	100	0.08	29.6	FLPFFSN	P0DTC2|55|69	1	7	FLPFFSN	NETMHCIIPAN_BA	434.08	1.5	DRB1*04:06
FLPFFSNPE	sp|Q7L8S5|OTU6A_HUMAN	181	195	185	191	5	13	100	0.092	29.5	FLPFFSN	P0DTC2|49|63	7	13	FLPFFSN	NETMHCIIPAN_BA	303.09	7.7	DRB1*15:02
FLPFFSNPE	sp|Q7L8S5|OTU6A_HUMAN	181	195	185	191	5	13	100	0.08	29.6	FLPFFSN	P0DTC2|55|69	1	7	FLPFFSN	NETMHCIIPAN_BA	303.09	7.7	DRB1*15:02
FLPFFSNPE	sp|Q7L8S5|OTU6A_HUMAN	181	195	185	191	5	13	100	0.092	29.5	FLPFFSN	P0DTC2|49|63	7	13	FLPFFSN	NETMHCIIPAN_EL	0.48349	1.6	DRB1*08:03
FLPFFSNPE	sp|Q7L8S5|OTU6A_HUMAN	181	195	185	191	5	13	100	0.08	29.6	FLPFFSN	P0DTC2|55|69	1	7	FLPFFSN	NETMHCIIPAN_EL	0.48349	1.6	DRB1*08:03
FLPFFSNPE	sp|Q7L8S5|OTU6A_HUMAN	181	195	185	191	5	13	100	0.092	29.5	FLPFFSN	P0DTC2|49|63	7	13	FLPFFSN	NETMHCIIPAN_EL	0.330972	4.9	DRB1*04:02
FLPFFSNPE	sp|Q7L8S5|OTU6A_HUMAN	181	195	185	191	5	13	100	0.08	29.6	FLPFFSN	P0DTC2|55|69	1	7	FLPFFSN	NETMHCIIPAN_EL	0.330972	4.9	DRB1*04:02
FLPFFSNPE	sp|Q7L8S5|OTU6A_HUMAN	181	195	185	191	5	13	100	0.092	29.5	FLPFFSN	P0DTC2|49|63	7	13	FLPFFSN	CNNPEPRED	0.456	6.71	DRB1*13:03
FLPFFSNPE	sp|Q7L8S5|OTU6A_HUMAN	181	195	185	191	5	13	100	0.08	29.6	FLPFFSN	P0DTC2|55|69	1	7	FLPFFSN	CNNPEPRED	0.456	6.71	DRB1*13:03
FLPFFSNPE	sp|Q7L8S5|OTU6A_HUMAN	181	195	185	191	5	13	100	0.092	29.5	FLPFFSN	P0DTC2|49|63	7	13	FLPFFSN	NETMHCIIPAN_BA	133	4.8	DRB1*16:01
FLPFFSNPE	sp|Q7L8S5|OTU6A_HUMAN	181	195	185	191	5	13	100	0.08	29.6	FLPFFSN	P0DTC2|55|69	1	7	FLPFFSN	NETMHCIIPAN_BA	133	4.8	DRB1*16:01
FLPFFSNPE	sp|Q7L8S5|OTU6A_HUMAN	181	195	185	191	5	13	100	0.092	29.5	FLPFFSN	P0DTC2|49|63	7	13	FLPFFSN	NETMHCIIPAN_EL	0.708651	0.87	DRB1*04:07
FLPFFSNPE	sp|Q7L8S5|OTU6A_HUMAN	181	195	185	191	5	13	100	0.08	29.6	FLPFFSN	P0DTC2|55|69	1	7	FLPFFSN	NETMHCIIPAN_EL	0.708651	0.87	DRB1*04:07
FLPFLVLLV	sp|Q495M3|S36A2_HUMAN	205	219	206	218	4	12	69.2	0.072	29.8	LSFLPFLVLLVLI	P0DTD8|12|26	3	15	LAFLLFLVLIMLI	CNNPEPRED	0.584	8.01	DRB1*04:05
FLPFLVLLV	sp|Q495M3|S36A2_HUMAN	205	219	206	218	4	12	69.2	0.072	29.8	LSFLPFLVLLVLI	P0DTD8|12|26	3	15	LAFLLFLVLIMLI	CNNPEPRED	0.472	7.83	DRB1*16:01
FLPFLVLLV	sp|Q495M3|S36A2_HUMAN	205	219	206	218	4	12	69.2	0.072	29.8	LSFLPFLVLLVLI	P0DTD8|12|26	3	15	LAFLLFLVLIMLI	CNNPEPRED	0.433	9.74	DRB1*16:01
FLPFLVLLV	sp|Q495M3|S36A2_HUMAN	205	219	206	218	4	12	69.2	0.072	29.8	LSFLPFLVLLVLI	P0DTD8|12|26	3	15	LAFLLFLVLIMLI	CNNPEPRED	0.609	6.86	DRB1*04:05
FLTNLDNLH	sp|P00451|FA8_HUMAN	1194	1208	1197	1206	1	9	80	0.099	29.3	NLDNLHENNT	P0DTC1|2518|2532	6	15	NLDNLRANNT	CNNPEPRED	0.504	9.19	DRB3*02:02
FLTNLDNLH	sp|P00451|FA8_HUMAN	1194	1208	1197	1206	1	9	80	0.078	29.7	NLDNLHENNT	P0DTC1|2519|2533	5	14	NLDNLRANNT	CNNPEPRED	0.504	9.19	DRB3*02:02
FLTNLDNLH	sp|P00451|FA8_HUMAN	1194	1208	1197	1206	1	9	80	0.07	29.9	NLDNLHENNT	P0DTC1|2520|2534	4	13	NLDNLRANNT	CNNPEPRED	0.504	9.19	DRB3*02:02
FLVLLVLIR	sp|Q495M3|S36A2_HUMAN	205	219	206	218	7	15	69.2	0.072	29.8	LSFLPFLVLLVLI	P0DTD8|12|26	3	15	LAFLLFLVLIMLI	CNNPEPRED	0.597	9.86	DRB5*01:01
FMKLRTDAV	sp|Q13421|MSLN_HUMAN	530	544	531	543	2	10	61.5	0.098	29.4	FMKLRTDAVLPLT	P0DTC1|3189|3203	2	14	YLKLRSDVLLPLT	CNNPEPRED	1.049	0.89	DRB4*01:01
FMKLRTDAV	sp|Q13421|MSLN_HUMAN	530	544	531	543	2	10	61.5	0.09	29.5	FMKLRTDAVLPLT	P0DTC1|3190|3204	1	13	YLKLRSDVLLPLT	CNNPEPRED	1.049	0.89	DRB4*01:01
FMKLRTDAV	sp|Q13421|MSLN_HUMAN	530	544	531	543	2	10	61.5	0.098	29.4	FMKLRTDAVLPLT	P0DTC1|3189|3203	2	14	YLKLRSDVLLPLT	NETMHCIIPAN_BA	16.16	4.1	DRB1*01:01
FMKLRTDAV	sp|Q13421|MSLN_HUMAN	530	544	531	543	2	10	61.5	0.09	29.5	FMKLRTDAVLPLT	P0DTC1|3190|3204	1	13	YLKLRSDVLLPLT	NETMHCIIPAN_BA	16.16	4.1	DRB1*01:01
FMKLRTDAV	sp|Q13421|MSLN_HUMAN	530	544	531	543	2	10	61.5	0.098	29.4	FMKLRTDAVLPLT	P0DTC1|3189|3203	2	14	YLKLRSDVLLPLT	CNNPEPRED	0.65	6.26	DRB1*04:01
FMKLRTDAV	sp|Q13421|MSLN_HUMAN	530	544	531	543	2	10	61.5	0.09	29.5	FMKLRTDAVLPLT	P0DTC1|3190|3204	1	13	YLKLRSDVLLPLT	CNNPEPRED	0.65	6.26	DRB1*04:01
FMKLRTDAV	sp|Q13421|MSLN_HUMAN	530	544	531	543	2	10	61.5	0.098	29.4	FMKLRTDAVLPLT	P0DTC1|3189|3203	2	14	YLKLRSDVLLPLT	CNNPEPRED	0.564	3.42	DRB4*01:03
FMKLRTDAV	sp|Q13421|MSLN_HUMAN	530	544	531	543	2	10	61.5	0.09	29.5	FMKLRTDAVLPLT	P0DTC1|3190|3204	1	13	YLKLRSDVLLPLT	CNNPEPRED	0.564	3.42	DRB4*01:03
FMKLRTDAV	sp|Q13421|MSLN_HUMAN	530	544	531	543	2	10	61.5	0.098	29.4	FMKLRTDAVLPLT	P0DTC1|3189|3203	2	14	YLKLRSDVLLPLT	CNNPEPRED	0.752	8.46	DRB4*01:01
FMKLRTDAV	sp|Q13421|MSLN_HUMAN	530	544	531	543	2	10	61.5	0.09	29.5	FMKLRTDAVLPLT	P0DTC1|3190|3204	1	13	YLKLRSDVLLPLT	CNNPEPRED	0.752	8.46	DRB4*01:01
FMKLRTDAV	sp|Q13421|MSLN_HUMAN	530	544	531	543	2	10	61.5	0.098	29.4	FMKLRTDAVLPLT	P0DTC1|3189|3203	2	14	YLKLRSDVLLPLT	NETMHCIIPAN_BA	24.6	3.1	DRB1*10:01
FMKLRTDAV	sp|Q13421|MSLN_HUMAN	530	544	531	543	2	10	61.5	0.09	29.5	FMKLRTDAVLPLT	P0DTC1|3190|3204	1	13	YLKLRSDVLLPLT	NETMHCIIPAN_BA	24.6	3.1	DRB1*10:01
FMKLRTDAV	sp|Q13421|MSLN_HUMAN	530	544	531	543	2	10	61.5	0.098	29.4	FMKLRTDAVLPLT	P0DTC1|3189|3203	2	14	YLKLRSDVLLPLT	CNNPEPRED	0.793	3	DRB1*01:01
FMKLRTDAV	sp|Q13421|MSLN_HUMAN	530	544	531	543	2	10	61.5	0.09	29.5	FMKLRTDAVLPLT	P0DTC1|3190|3204	1	13	YLKLRSDVLLPLT	CNNPEPRED	0.793	3	DRB1*01:01
FMKLRTDAV	sp|Q13421|MSLN_HUMAN	530	544	531	543	2	10	61.5	0.098	29.4	FMKLRTDAVLPLT	P0DTC1|3189|3203	2	14	YLKLRSDVLLPLT	CNNPEPRED	0.693	1.59	DRB4*01:03
FMKLRTDAV	sp|Q13421|MSLN_HUMAN	530	544	531	543	2	10	61.5	0.09	29.5	FMKLRTDAVLPLT	P0DTC1|3190|3204	1	13	YLKLRSDVLLPLT	CNNPEPRED	0.693	1.59	DRB4*01:03
FMKLRTDAV	sp|Q13421|MSLN_HUMAN	530	544	531	543	2	10	61.5	0.098	29.4	FMKLRTDAVLPLT	P0DTC1|3189|3203	2	14	YLKLRSDVLLPLT	CNNPEPRED	0.808	2.6	DRB1*01:01
FMKLRTDAV	sp|Q13421|MSLN_HUMAN	530	544	531	543	2	10	61.5	0.09	29.5	FMKLRTDAVLPLT	P0DTC1|3190|3204	1	13	YLKLRSDVLLPLT	CNNPEPRED	0.808	2.6	DRB1*01:01
FMKLRTDAV	sp|Q13421|MSLN_HUMAN	530	544	531	543	2	10	61.5	0.098	29.4	FMKLRTDAVLPLT	P0DTC1|3189|3203	2	14	YLKLRSDVLLPLT	CNNPEPRED	0.664	5.74	DRB1*04:01
FMKLRTDAV	sp|Q13421|MSLN_HUMAN	530	544	531	543	2	10	61.5	0.09	29.5	FMKLRTDAVLPLT	P0DTC1|3190|3204	1	13	YLKLRSDVLLPLT	CNNPEPRED	0.664	5.74	DRB1*04:01
FMTDPIRIL	sp|P38919|IF4A3_HUMAN	225	239	228	236	8	16	77.8	0.029	31.1	MTNKFMTDP	O07932|1|15	1	9	MTSRFMTDP	NETMHCIIPAN_BA	24.46	0.36	DRB3*01:01
FMTDPIRIL	sp|P38919|IF4A3_HUMAN	225	239	228	236	8	16	77.8	0.029	31.1	MTNKFMTDP	O07932|1|15	1	9	MTSRFMTDP	NETMHCIIPAN_EL	0.366516	1.6	DRB3*01:01
FMTDPIRIL	sp|P38919|IF4A3_HUMAN	225	239	228	236	8	16	77.8	0.029	31.1	MTNKFMTDP	O07932|1|15	1	9	MTSRFMTDP	NETMHCIIPAN_BA	343.14	9.8	DRB1*14:02
FMTDPIRIL	sp|P38919|IF4A3_HUMAN	225	239	228	236	8	16	77.8	0.029	31.1	MTNKFMTDP	O07932|1|15	1	9	MTSRFMTDP	NETMHCIIPAN_BA	2968.26	6.4	DRB1*03:03
FMTDPIRIL	sp|P38919|IF4A3_HUMAN	225	239	228	236	8	16	77.8	0.029	31.1	MTNKFMTDP	O07932|1|15	1	9	MTSRFMTDP	NETMHCIIPAN_BA	235.91	3.4	DRB1*13:03
FMTDPIRIL	sp|P38919|IF4A3_HUMAN	225	239	228	236	8	16	77.8	0.029	31.1	MTNKFMTDP	O07932|1|15	1	9	MTSRFMTDP	NETMHCIIPAN_BA	264.34	5.2	DRB1*03:04
FMTDPIRIL	sp|P38919|IF4A3_HUMAN	225	239	228	236	8	16	77.8	0.029	31.1	MTNKFMTDP	O07932|1|15	1	9	MTSRFMTDP	NETMHCIIPAN_BA	264.34	5.2	DRB1*03:01
FMTDPIRIL	sp|P38919|IF4A3_HUMAN	225	239	228	236	8	16	77.8	0.029	31.1	MTNKFMTDP	O07932|1|15	1	9	MTSRFMTDP	NETMHCIIPAN_EL	0.02377	6	DRB1*03:02
FMTDPIRIL	sp|P38919|IF4A3_HUMAN	225	239	228	236	8	16	77.8	0.029	31.1	MTNKFMTDP	O07932|1|15	1	9	MTSRFMTDP	NETMHCIIPAN_BA	3390.26	1.8	DRB1*03:02
FNGNLHPDL	sp|P78509|RELN_HUMAN	1804	1818	1807	1815	5	13	88.9	0.032	31	DFNGNLHPD	P0DTC1|1257|1271	2	10	DINGNLHPD	NETMHCIIPAN_EL	0.028501	5.3	DRB1*03:02
FNGNLHPDL	sp|P78509|RELN_HUMAN	1804	1818	1807	1815	5	13	88.9	0.032	31	DFNGNLHPD	P0DTC1|1257|1271	2	10	DINGNLHPD	NETMHCIIPAN_EL	0.019142	7.3	DRB1*03:02
FNGNLHPDL	sp|P78509|RELN_HUMAN	1804	1818	1807	1815	5	13	88.9	0.032	31	DFNGNLHPD	P0DTC1|1257|1271	2	10	DINGNLHPD	NETMHCIIPAN_BA	629.87	9.3	DRB3*02:02
FNGNLHPDL	sp|P78509|RELN_HUMAN	1804	1818	1807	1815	5	13	88.9	0.032	31	DFNGNLHPD	P0DTC1|1257|1271	2	10	DINGNLHPD	NETMHCIIPAN_EL	0.208258	2.7	DRB3*02:02
FNGNLHPDL	sp|P78509|RELN_HUMAN	1804	1818	1807	1815	5	13	88.9	0.032	31	DFNGNLHPD	P0DTC1|1257|1271	2	10	DINGNLHPD	NETMHCIIPAN_EL	0.26826	8.1	DRB1*13:02
FNGNLHPDL	sp|P78509|RELN_HUMAN	1804	1818	1807	1815	5	13	88.9	0.032	31	DFNGNLHPD	P0DTC1|1257|1271	2	10	DINGNLHPD	NETMHCIIPAN_EL	0.059123	8.3	DRB3*01:01
FNGNLHPDL	sp|P78509|RELN_HUMAN	1804	1818	1807	1815	5	13	88.9	0.032	31	DFNGNLHPD	P0DTC1|1257|1271	2	10	DINGNLHPD	NETMHCIIPAN_BA	673.06	9.9	DRB3*02:02
FNGNLHPDL	sp|P78509|RELN_HUMAN	1804	1818	1807	1815	5	13	88.9	0.032	31	DFNGNLHPD	P0DTC1|1257|1271	2	10	DINGNLHPD	NETMHCIIPAN_EL	0.268012	2.1	DRB3*02:02
FNGNLHPDL	sp|P78509|RELN_HUMAN	1804	1818	1807	1815	5	13	88.9	0.032	31	DFNGNLHPD	P0DTC1|1257|1271	2	10	DINGNLHPD	NETMHCIIPAN_EL	0.045595	10	DRB3*01:01
FNVAITRPK	sp|Q9BXT6|M10L1_HUMAN	1128	1142	1131	1140	5	13	90	0.003	34.6	RFNVAITRPK	P0DTD1|5882|5896	3	12	RFNVAITRAK	CNNPEPRED	0.558	6.05	DPA1*02:02/DPB1*05:01
FNVAITRPK	sp|Q9BXT6|M10L1_HUMAN	1128	1142	1131	1140	5	13	90	0.003	34.4	RFNVAITRPK	P0DTD1|5883|5897	2	11	RFNVAITRAK	CNNPEPRED	0.558	6.05	DPA1*02:02/DPB1*05:01
FNVAITRPK	sp|Q9BXT6|M10L1_HUMAN	1128	1142	1131	1140	5	13	90	0.003	34.6	RFNVAITRPK	P0DTD1|5882|5896	3	12	RFNVAITRAK	CNNPEPRED	1.232	0.07	DRB5*01:01
FNVAITRPK	sp|Q9BXT6|M10L1_HUMAN	1128	1142	1131	1140	5	13	90	0.003	34.4	RFNVAITRPK	P0DTD1|5883|5897	2	11	RFNVAITRAK	CNNPEPRED	1.232	0.07	DRB5*01:01
FNVAITRPK	sp|Q9BXT6|M10L1_HUMAN	1127	1141	1128	1140	6	14	76.9	0.001	35.4	NSKRFNVAITRPK	P0DTD1|5879|5893	3	15	NVNRFNVAITRAK	NETMHCIIPAN_BA	307.94	5.5	DRB1*13:03
FNVAITRPK	sp|Q9BXT6|M10L1_HUMAN	1127	1141	1128	1140	6	14	76.9	0.002	35.2	NSKRFNVAITRPK	P0DTD1|5881|5895	1	13	NVNRFNVAITRAK	NETMHCIIPAN_BA	307.94	5.5	DRB1*13:03
FNVAITRPK	sp|Q9BXT6|M10L1_HUMAN	1128	1142	1131	1140	5	13	90	0.003	34.6	RFNVAITRPK	P0DTD1|5882|5896	3	12	RFNVAITRAK	NETMHCIIPAN_BA	55.62	0.4	DRB1*08:01
FNVAITRPK	sp|Q9BXT6|M10L1_HUMAN	1128	1142	1131	1140	5	13	90	0.003	34.4	RFNVAITRPK	P0DTD1|5883|5897	2	11	RFNVAITRAK	NETMHCIIPAN_BA	55.62	0.4	DRB1*08:01
FNVAITRPK	sp|Q9BXT6|M10L1_HUMAN	1127	1141	1128	1140	6	14	76.9	0.001	35.4	NSKRFNVAITRPK	P0DTD1|5879|5893	3	15	NVNRFNVAITRAK	CNNPEPRED	1.207	0.08	DRB5*01:01
FNVAITRPK	sp|Q9BXT6|M10L1_HUMAN	1127	1141	1128	1140	6	14	76.9	0.002	35.2	NSKRFNVAITRPK	P0DTD1|5881|5895	1	13	NVNRFNVAITRAK	CNNPEPRED	1.207	0.08	DRB5*01:01
FNVAITRPK	sp|Q9BXT6|M10L1_HUMAN	1128	1142	1131	1140	5	13	90	0.003	34.6	RFNVAITRPK	P0DTD1|5882|5896	3	12	RFNVAITRAK	NETMHCIIPAN_BA	28.97	0.28	DRB1*16:01
FNVAITRPK	sp|Q9BXT6|M10L1_HUMAN	1128	1142	1131	1140	5	13	90	0.003	34.4	RFNVAITRPK	P0DTD1|5883|5897	2	11	RFNVAITRAK	NETMHCIIPAN_BA	28.97	0.28	DRB1*16:01
FNVAITRPK	sp|Q9BXT6|M10L1_HUMAN	1128	1142	1131	1140	5	13	90	0.003	34.6	RFNVAITRPK	P0DTD1|5882|5896	3	12	RFNVAITRAK	NETMHCIIPAN_BA	720.29	5.9	DRB1*04:07
FNVAITRPK	sp|Q9BXT6|M10L1_HUMAN	1128	1142	1131	1140	5	13	90	0.003	34.4	RFNVAITRPK	P0DTD1|5883|5897	2	11	RFNVAITRAK	NETMHCIIPAN_BA	720.29	5.9	DRB1*04:07
FNVAITRPK	sp|Q9BXT6|M10L1_HUMAN	1128	1142	1131	1140	5	13	90	0.003	34.6	RFNVAITRPK	P0DTD1|5882|5896	3	12	RFNVAITRAK	NETMHCIIPAN_BA	38.54	0.57	DRB1*16:01
FNVAITRPK	sp|Q9BXT6|M10L1_HUMAN	1128	1142	1131	1140	5	13	90	0.003	34.4	RFNVAITRPK	P0DTD1|5883|5897	2	11	RFNVAITRAK	NETMHCIIPAN_BA	38.54	0.57	DRB1*16:01
FNVAITRPK	sp|Q9BXT6|M10L1_HUMAN	1128	1142	1131	1140	5	13	90	0.003	34.6	RFNVAITRPK	P0DTD1|5882|5896	3	12	RFNVAITRAK	NETMHCIIPAN_BA	2675.36	5.5	DRB1*03:03
FNVAITRPK	sp|Q9BXT6|M10L1_HUMAN	1128	1142	1131	1140	5	13	90	0.003	34.4	RFNVAITRPK	P0DTD1|5883|5897	2	11	RFNVAITRAK	NETMHCIIPAN_BA	2675.36	5.5	DRB1*03:03
FNVAITRPK	sp|Q9BXT6|M10L1_HUMAN	1127	1141	1128	1140	6	14	76.9	0.001	35.4	NSKRFNVAITRPK	P0DTD1|5879|5893	3	15	NVNRFNVAITRAK	NETMHCIIPAN_BA	75.42	0.48	DRB1*08:02
FNVAITRPK	sp|Q9BXT6|M10L1_HUMAN	1127	1141	1128	1140	6	14	76.9	0.002	35.2	NSKRFNVAITRPK	P0DTD1|5881|5895	1	13	NVNRFNVAITRAK	NETMHCIIPAN_BA	75.42	0.48	DRB1*08:02
FNVAITRPK	sp|Q9BXT6|M10L1_HUMAN	1128	1142	1131	1140	5	13	90	0.003	34.6	RFNVAITRPK	P0DTD1|5882|5896	3	12	RFNVAITRAK	CNNPEPRED	1.207	0.08	DRB5*01:01
FNVAITRPK	sp|Q9BXT6|M10L1_HUMAN	1128	1142	1131	1140	5	13	90	0.003	34.4	RFNVAITRPK	P0DTD1|5883|5897	2	11	RFNVAITRAK	CNNPEPRED	1.207	0.08	DRB5*01:01
FNVAITRPK	sp|Q9BXT6|M10L1_HUMAN	1128	1142	1131	1140	5	13	90	0.003	34.6	RFNVAITRPK	P0DTD1|5882|5896	3	12	RFNVAITRAK	NETMHCIIPAN_BA	61.11	0.29	DRB1*08:02
FNVAITRPK	sp|Q9BXT6|M10L1_HUMAN	1128	1142	1131	1140	5	13	90	0.003	34.4	RFNVAITRPK	P0DTD1|5883|5897	2	11	RFNVAITRAK	NETMHCIIPAN_BA	61.11	0.29	DRB1*08:02
FNVAITRPK	sp|Q9BXT6|M10L1_HUMAN	1128	1142	1131	1140	5	13	90	0.003	34.6	RFNVAITRPK	P0DTD1|5882|5896	3	12	RFNVAITRAK	NETMHCIIPAN_EL	0.377225	5.5	DRB1*11:01
FNVAITRPK	sp|Q9BXT6|M10L1_HUMAN	1128	1142	1131	1140	5	13	90	0.003	34.4	RFNVAITRPK	P0DTD1|5883|5897	2	11	RFNVAITRAK	NETMHCIIPAN_EL	0.377225	5.5	DRB1*11:01
FNVAITRPK	sp|Q9BXT6|M10L1_HUMAN	1128	1142	1131	1140	5	13	90	0.003	34.6	RFNVAITRPK	P0DTD1|5882|5896	3	12	RFNVAITRAK	NETMHCIIPAN_BA	91.92	6	DRB1*13:02
FNVAITRPK	sp|Q9BXT6|M10L1_HUMAN	1128	1142	1131	1140	5	13	90	0.003	34.4	RFNVAITRPK	P0DTD1|5883|5897	2	11	RFNVAITRAK	NETMHCIIPAN_BA	91.92	6	DRB1*13:02
FNVAITRPK	sp|Q9BXT6|M10L1_HUMAN	1128	1142	1131	1140	5	13	90	0.003	34.6	RFNVAITRPK	P0DTD1|5882|5896	3	12	RFNVAITRAK	NETMHCIIPAN_BA	112.01	6	DRB1*04:04
FNVAITRPK	sp|Q9BXT6|M10L1_HUMAN	1128	1142	1131	1140	5	13	90	0.003	34.4	RFNVAITRPK	P0DTD1|5883|5897	2	11	RFNVAITRAK	NETMHCIIPAN_BA	112.01	6	DRB1*04:04
FNVAITRPK	sp|Q9BXT6|M10L1_HUMAN	1128	1142	1131	1140	5	13	90	0.003	34.6	RFNVAITRPK	P0DTD1|5882|5896	3	12	RFNVAITRAK	NETMHCIIPAN_EL	0.286893	5.6	DRB1*01:03
FNVAITRPK	sp|Q9BXT6|M10L1_HUMAN	1128	1142	1131	1140	5	13	90	0.003	34.4	RFNVAITRPK	P0DTD1|5883|5897	2	11	RFNVAITRAK	NETMHCIIPAN_EL	0.286893	5.6	DRB1*01:03
FNVAITRPK	sp|Q9BXT6|M10L1_HUMAN	1127	1141	1128	1140	6	14	76.9	0.001	35.4	NSKRFNVAITRPK	P0DTD1|5879|5893	3	15	NVNRFNVAITRAK	CNNPEPRED	1.182	0.09	DRB5*01:01
FNVAITRPK	sp|Q9BXT6|M10L1_HUMAN	1127	1141	1128	1140	6	14	76.9	0.002	35.2	NSKRFNVAITRPK	P0DTD1|5881|5895	1	13	NVNRFNVAITRAK	CNNPEPRED	1.182	0.09	DRB5*01:01
FNVAITRPK	sp|Q9BXT6|M10L1_HUMAN	1128	1142	1131	1140	5	13	90	0.003	34.6	RFNVAITRPK	P0DTD1|5882|5896	3	12	RFNVAITRAK	NETMHCIIPAN_BA	19.93	0.6	DRB1*13:05
FNVAITRPK	sp|Q9BXT6|M10L1_HUMAN	1128	1142	1131	1140	5	13	90	0.003	34.4	RFNVAITRPK	P0DTD1|5883|5897	2	11	RFNVAITRAK	NETMHCIIPAN_BA	19.93	0.6	DRB1*13:05
FNVAITRPK	sp|Q9BXT6|M10L1_HUMAN	1127	1141	1128	1140	6	14	76.9	0.001	35.4	NSKRFNVAITRPK	P0DTD1|5879|5893	3	15	NVNRFNVAITRAK	NETMHCIIPAN_EL	0.378061	5.5	DRB1*13:05
FNVAITRPK	sp|Q9BXT6|M10L1_HUMAN	1127	1141	1128	1140	6	14	76.9	0.002	35.2	NSKRFNVAITRPK	P0DTD1|5881|5895	1	13	NVNRFNVAITRAK	NETMHCIIPAN_EL	0.378061	5.5	DRB1*13:05
FNVAITRPK	sp|Q9BXT6|M10L1_HUMAN	1127	1141	1128	1140	6	14	76.9	0.001	35.4	NSKRFNVAITRPK	P0DTD1|5879|5893	3	15	NVNRFNVAITRAK	NETMHCIIPAN_BA	35.4	5.6	DRB1*10:01
FNVAITRPK	sp|Q9BXT6|M10L1_HUMAN	1127	1141	1128	1140	6	14	76.9	0.002	35.2	NSKRFNVAITRPK	P0DTD1|5881|5895	1	13	NVNRFNVAITRAK	NETMHCIIPAN_BA	35.4	5.6	DRB1*10:01
FNVAITRPK	sp|Q9BXT6|M10L1_HUMAN	1127	1141	1128	1140	6	14	76.9	0.001	35.4	NSKRFNVAITRPK	P0DTD1|5879|5893	3	15	NVNRFNVAITRAK	NETMHCIIPAN_BA	38.54	0.57	DRB1*16:01
FNVAITRPK	sp|Q9BXT6|M10L1_HUMAN	1127	1141	1128	1140	6	14	76.9	0.002	35.2	NSKRFNVAITRPK	P0DTD1|5881|5895	1	13	NVNRFNVAITRAK	NETMHCIIPAN_BA	38.54	0.57	DRB1*16:01
FNVAITRPK	sp|Q9BXT6|M10L1_HUMAN	1128	1142	1131	1140	5	13	90	0.003	34.6	RFNVAITRPK	P0DTD1|5882|5896	3	12	RFNVAITRAK	NETMHCIIPAN_BA	19.93	0.6	DRB1*11:01
FNVAITRPK	sp|Q9BXT6|M10L1_HUMAN	1128	1142	1131	1140	5	13	90	0.003	34.4	RFNVAITRPK	P0DTD1|5883|5897	2	11	RFNVAITRAK	NETMHCIIPAN_BA	19.93	0.6	DRB1*11:01
FNVAITRPK	sp|Q9BXT6|M10L1_HUMAN	1128	1142	1131	1140	5	13	90	0.003	34.6	RFNVAITRPK	P0DTD1|5882|5896	3	12	RFNVAITRAK	NETMHCIIPAN_BA	75.42	0.48	DRB1*08:02
FNVAITRPK	sp|Q9BXT6|M10L1_HUMAN	1128	1142	1131	1140	5	13	90	0.003	34.4	RFNVAITRPK	P0DTD1|5883|5897	2	11	RFNVAITRAK	NETMHCIIPAN_BA	75.42	0.48	DRB1*08:02
FNVAITRPK	sp|Q9BXT6|M10L1_HUMAN	1128	1142	1131	1140	5	13	90	0.003	34.6	RFNVAITRPK	P0DTD1|5882|5896	3	12	RFNVAITRAK	NETMHCIIPAN_BA	35.4	5.6	DRB1*10:01
FNVAITRPK	sp|Q9BXT6|M10L1_HUMAN	1128	1142	1131	1140	5	13	90	0.003	34.4	RFNVAITRPK	P0DTD1|5883|5897	2	11	RFNVAITRAK	NETMHCIIPAN_BA	35.4	5.6	DRB1*10:01
FNVAITRPK	sp|Q9BXT6|M10L1_HUMAN	1128	1142	1131	1140	5	13	90	0.003	34.6	RFNVAITRPK	P0DTD1|5882|5896	3	12	RFNVAITRAK	CNNPEPRED	0.542	4.99	DRB1*16:01
FNVAITRPK	sp|Q9BXT6|M10L1_HUMAN	1128	1142	1131	1140	5	13	90	0.003	34.4	RFNVAITRPK	P0DTD1|5883|5897	2	11	RFNVAITRAK	CNNPEPRED	0.542	4.99	DRB1*16:01
FNVAITRPK	sp|Q9BXT6|M10L1_HUMAN	1128	1142	1131	1140	5	13	90	0.003	34.6	RFNVAITRPK	P0DTD1|5882|5896	3	12	RFNVAITRAK	NETMHCIIPAN_EL	0.377225	5.5	DRB1*13:05
FNVAITRPK	sp|Q9BXT6|M10L1_HUMAN	1128	1142	1131	1140	5	13	90	0.003	34.4	RFNVAITRPK	P0DTD1|5883|5897	2	11	RFNVAITRAK	NETMHCIIPAN_EL	0.377225	5.5	DRB1*13:05
FNVAITRPK	sp|Q9BXT6|M10L1_HUMAN	1128	1142	1131	1140	5	13	90	0.003	34.6	RFNVAITRPK	P0DTD1|5882|5896	3	12	RFNVAITRAK	NETMHCIIPAN_BA	84.83	2.8	DRB1*04:01
FNVAITRPK	sp|Q9BXT6|M10L1_HUMAN	1128	1142	1131	1140	5	13	90	0.003	34.4	RFNVAITRPK	P0DTD1|5883|5897	2	11	RFNVAITRAK	NETMHCIIPAN_BA	84.83	2.8	DRB1*04:01
FNVAITRPK	sp|Q9BXT6|M10L1_HUMAN	1127	1141	1128	1140	6	14	76.9	0.001	35.4	NSKRFNVAITRPK	P0DTD1|5879|5893	3	15	NVNRFNVAITRAK	NETMHCIIPAN_BA	277.58	2.8	DRB1*14:05
FNVAITRPK	sp|Q9BXT6|M10L1_HUMAN	1127	1141	1128	1140	6	14	76.9	0.002	35.2	NSKRFNVAITRPK	P0DTD1|5881|5895	1	13	NVNRFNVAITRAK	NETMHCIIPAN_BA	277.58	2.8	DRB1*14:05
FNVAITRPK	sp|Q9BXT6|M10L1_HUMAN	1128	1142	1131	1140	5	13	90	0.003	34.6	RFNVAITRPK	P0DTD1|5882|5896	3	12	RFNVAITRAK	NETMHCIIPAN_BA	50.28	3.9	DRB1*13:04
FNVAITRPK	sp|Q9BXT6|M10L1_HUMAN	1128	1142	1131	1140	5	13	90	0.003	34.4	RFNVAITRPK	P0DTD1|5883|5897	2	11	RFNVAITRAK	NETMHCIIPAN_BA	50.28	3.9	DRB1*13:04
FNVAITRPK	sp|Q9BXT6|M10L1_HUMAN	1127	1141	1128	1140	6	14	76.9	0.001	35.4	NSKRFNVAITRPK	P0DTD1|5879|5893	3	15	NVNRFNVAITRAK	NETMHCIIPAN_BA	104.29	3.9	DRB1*04:01
FNVAITRPK	sp|Q9BXT6|M10L1_HUMAN	1127	1141	1128	1140	6	14	76.9	0.002	35.2	NSKRFNVAITRPK	P0DTD1|5881|5895	1	13	NVNRFNVAITRAK	NETMHCIIPAN_BA	104.29	3.9	DRB1*04:01
FNVAITRPK	sp|Q9BXT6|M10L1_HUMAN	1127	1141	1128	1140	6	14	76.9	0.001	35.4	NSKRFNVAITRPK	P0DTD1|5879|5893	3	15	NVNRFNVAITRAK	NETMHCIIPAN_EL	0.444959	4	DRB1*08:02
FNVAITRPK	sp|Q9BXT6|M10L1_HUMAN	1127	1141	1128	1140	6	14	76.9	0.002	35.2	NSKRFNVAITRPK	P0DTD1|5881|5895	1	13	NVNRFNVAITRAK	NETMHCIIPAN_EL	0.444959	4	DRB1*08:02
FNVAITRPK	sp|Q9BXT6|M10L1_HUMAN	1127	1141	1128	1140	6	14	76.9	0.001	35.4	NSKRFNVAITRPK	P0DTD1|5879|5893	3	15	NVNRFNVAITRAK	CNNPEPRED	0.572	4.08	DRB1*16:01
FNVAITRPK	sp|Q9BXT6|M10L1_HUMAN	1127	1141	1128	1140	6	14	76.9	0.002	35.2	NSKRFNVAITRPK	P0DTD1|5881|5895	1	13	NVNRFNVAITRAK	CNNPEPRED	0.572	4.08	DRB1*16:01
FNVAITRPK	sp|Q9BXT6|M10L1_HUMAN	1128	1142	1131	1140	5	13	90	0.003	34.6	RFNVAITRPK	P0DTD1|5882|5896	3	12	RFNVAITRAK	NETMHCIIPAN_BA	72.26	2.6	DRB1*16:02
FNVAITRPK	sp|Q9BXT6|M10L1_HUMAN	1128	1142	1131	1140	5	13	90	0.003	34.4	RFNVAITRPK	P0DTD1|5883|5897	2	11	RFNVAITRAK	NETMHCIIPAN_BA	72.26	2.6	DRB1*16:02
FNVAITRPK	sp|Q9BXT6|M10L1_HUMAN	1127	1141	1128	1140	6	14	76.9	0.001	35.4	NSKRFNVAITRPK	P0DTD1|5879|5893	3	15	NVNRFNVAITRAK	NETMHCIIPAN_BA	95.78	4.1	DRB1*16:02
FNVAITRPK	sp|Q9BXT6|M10L1_HUMAN	1127	1141	1128	1140	6	14	76.9	0.002	35.2	NSKRFNVAITRPK	P0DTD1|5881|5895	1	13	NVNRFNVAITRAK	NETMHCIIPAN_BA	95.78	4.1	DRB1*16:02
FNVAITRPK	sp|Q9BXT6|M10L1_HUMAN	1128	1142	1131	1140	5	13	90	0.003	34.6	RFNVAITRPK	P0DTD1|5882|5896	3	12	RFNVAITRAK	NETMHCIIPAN_BA	319.64	2.4	DRB1*08:03
FNVAITRPK	sp|Q9BXT6|M10L1_HUMAN	1128	1142	1131	1140	5	13	90	0.003	34.4	RFNVAITRPK	P0DTD1|5883|5897	2	11	RFNVAITRAK	NETMHCIIPAN_BA	319.64	2.4	DRB1*08:03
FNVAITRPK	sp|Q9BXT6|M10L1_HUMAN	1128	1142	1131	1140	5	13	90	0.003	34.6	RFNVAITRPK	P0DTD1|5882|5896	3	12	RFNVAITRAK	NETMHCIIPAN_BA	95.78	4.1	DRB1*16:02
FNVAITRPK	sp|Q9BXT6|M10L1_HUMAN	1128	1142	1131	1140	5	13	90	0.003	34.4	RFNVAITRPK	P0DTD1|5883|5897	2	11	RFNVAITRAK	NETMHCIIPAN_BA	95.78	4.1	DRB1*16:02
FNVAITRPK	sp|Q9BXT6|M10L1_HUMAN	1128	1142	1131	1140	5	13	90	0.003	34.6	RFNVAITRPK	P0DTD1|5882|5896	3	12	RFNVAITRAK	NETMHCIIPAN_BA	16.44	4.2	DRB1*01:01
FNVAITRPK	sp|Q9BXT6|M10L1_HUMAN	1128	1142	1131	1140	5	13	90	0.003	34.4	RFNVAITRPK	P0DTD1|5883|5897	2	11	RFNVAITRAK	NETMHCIIPAN_BA	16.44	4.2	DRB1*01:01
FNVAITRPK	sp|Q9BXT6|M10L1_HUMAN	1128	1142	1131	1140	5	13	90	0.003	34.6	RFNVAITRPK	P0DTD1|5882|5896	3	12	RFNVAITRAK	NETMHCIIPAN_BA	143.41	2.2	DRB1*14:02
FNVAITRPK	sp|Q9BXT6|M10L1_HUMAN	1128	1142	1131	1140	5	13	90	0.003	34.4	RFNVAITRPK	P0DTD1|5883|5897	2	11	RFNVAITRAK	NETMHCIIPAN_BA	143.41	2.2	DRB1*14:02
FNVAITRPK	sp|Q9BXT6|M10L1_HUMAN	1128	1142	1131	1140	5	13	90	0.003	34.6	RFNVAITRPK	P0DTD1|5882|5896	3	12	RFNVAITRAK	NETMHCIIPAN_BA	231.61	4.3	DRB3*02:02
FNVAITRPK	sp|Q9BXT6|M10L1_HUMAN	1128	1142	1131	1140	5	13	90	0.003	34.4	RFNVAITRPK	P0DTD1|5883|5897	2	11	RFNVAITRAK	NETMHCIIPAN_BA	231.61	4.3	DRB3*02:02
FNVAITRPK	sp|Q9BXT6|M10L1_HUMAN	1128	1142	1131	1140	5	13	90	0.003	34.6	RFNVAITRPK	P0DTD1|5882|5896	3	12	RFNVAITRAK	NETMHCIIPAN_BA	712.12	4.3	DRB1*04:06
FNVAITRPK	sp|Q9BXT6|M10L1_HUMAN	1128	1142	1131	1140	5	13	90	0.003	34.4	RFNVAITRPK	P0DTD1|5883|5897	2	11	RFNVAITRAK	NETMHCIIPAN_BA	712.12	4.3	DRB1*04:06
FNVAITRPK	sp|Q9BXT6|M10L1_HUMAN	1128	1142	1131	1140	5	13	90	0.003	34.6	RFNVAITRPK	P0DTD1|5882|5896	3	12	RFNVAITRAK	NETMHCIIPAN_BA	712.12	4.3	DRB1*04:03
FNVAITRPK	sp|Q9BXT6|M10L1_HUMAN	1128	1142	1131	1140	5	13	90	0.003	34.4	RFNVAITRPK	P0DTD1|5883|5897	2	11	RFNVAITRAK	NETMHCIIPAN_BA	712.12	4.3	DRB1*04:03
FNVAITRPK	sp|Q9BXT6|M10L1_HUMAN	1127	1141	1128	1140	6	14	76.9	0.001	35.4	NSKRFNVAITRPK	P0DTD1|5879|5893	3	15	NVNRFNVAITRAK	NETMHCIIPAN_BA	194.4	2	DRB1*01:03
FNVAITRPK	sp|Q9BXT6|M10L1_HUMAN	1127	1141	1128	1140	6	14	76.9	0.002	35.2	NSKRFNVAITRPK	P0DTD1|5881|5895	1	13	NVNRFNVAITRAK	NETMHCIIPAN_BA	194.4	2	DRB1*01:03
FNVAITRPK	sp|Q9BXT6|M10L1_HUMAN	1128	1142	1131	1140	5	13	90	0.003	34.6	RFNVAITRPK	P0DTD1|5882|5896	3	12	RFNVAITRAK	NETMHCIIPAN_BA	194.4	2	DRB1*01:03
FNVAITRPK	sp|Q9BXT6|M10L1_HUMAN	1128	1142	1131	1140	5	13	90	0.003	34.4	RFNVAITRPK	P0DTD1|5883|5897	2	11	RFNVAITRAK	NETMHCIIPAN_BA	194.4	2	DRB1*01:03
FNVAITRPK	sp|Q9BXT6|M10L1_HUMAN	1127	1141	1128	1140	6	14	76.9	0.001	35.4	NSKRFNVAITRPK	P0DTD1|5879|5893	3	15	NVNRFNVAITRAK	NETMHCIIPAN_BA	173.55	1.9	DRB1*13:03
FNVAITRPK	sp|Q9BXT6|M10L1_HUMAN	1127	1141	1128	1140	6	14	76.9	0.002	35.2	NSKRFNVAITRPK	P0DTD1|5881|5895	1	13	NVNRFNVAITRAK	NETMHCIIPAN_BA	173.55	1.9	DRB1*13:03
FNVAITRPK	sp|Q9BXT6|M10L1_HUMAN	1128	1142	1131	1140	5	13	90	0.003	34.6	RFNVAITRPK	P0DTD1|5882|5896	3	12	RFNVAITRAK	NETMHCIIPAN_BA	173.55	1.9	DRB1*13:03
FNVAITRPK	sp|Q9BXT6|M10L1_HUMAN	1128	1142	1131	1140	5	13	90	0.003	34.4	RFNVAITRPK	P0DTD1|5883|5897	2	11	RFNVAITRAK	NETMHCIIPAN_BA	173.55	1.9	DRB1*13:03
FNVAITRPK	sp|Q9BXT6|M10L1_HUMAN	1127	1141	1128	1140	6	14	76.9	0.001	35.4	NSKRFNVAITRPK	P0DTD1|5879|5893	3	15	NVNRFNVAITRAK	NETMHCIIPAN_BA	104.51	1.9	DRB1*08:01
FNVAITRPK	sp|Q9BXT6|M10L1_HUMAN	1127	1141	1128	1140	6	14	76.9	0.002	35.2	NSKRFNVAITRPK	P0DTD1|5881|5895	1	13	NVNRFNVAITRAK	NETMHCIIPAN_BA	104.51	1.9	DRB1*08:01
FNVAITRPK	sp|Q9BXT6|M10L1_HUMAN	1128	1142	1131	1140	5	13	90	0.003	34.6	RFNVAITRPK	P0DTD1|5882|5896	3	12	RFNVAITRAK	NETMHCIIPAN_BA	277.58	2.8	DRB1*14:05
FNVAITRPK	sp|Q9BXT6|M10L1_HUMAN	1128	1142	1131	1140	5	13	90	0.003	34.4	RFNVAITRPK	P0DTD1|5883|5897	2	11	RFNVAITRAK	NETMHCIIPAN_BA	277.58	2.8	DRB1*14:05
FNVAITRPK	sp|Q9BXT6|M10L1_HUMAN	1128	1142	1131	1140	5	13	90	0.003	34.6	RFNVAITRPK	P0DTD1|5882|5896	3	12	RFNVAITRAK	NETMHCIIPAN_EL	0.444156	3.9	DRB1*16:01
FNVAITRPK	sp|Q9BXT6|M10L1_HUMAN	1128	1142	1131	1140	5	13	90	0.003	34.4	RFNVAITRPK	P0DTD1|5883|5897	2	11	RFNVAITRAK	NETMHCIIPAN_EL	0.444156	3.9	DRB1*16:01
FNVAITRPK	sp|Q9BXT6|M10L1_HUMAN	1127	1141	1128	1140	6	14	76.9	0.001	35.4	NSKRFNVAITRPK	P0DTD1|5879|5893	3	15	NVNRFNVAITRAK	NETMHCIIPAN_BA	50.28	3.9	DRB1*13:04
FNVAITRPK	sp|Q9BXT6|M10L1_HUMAN	1127	1141	1128	1140	6	14	76.9	0.002	35.2	NSKRFNVAITRPK	P0DTD1|5881|5895	1	13	NVNRFNVAITRAK	NETMHCIIPAN_BA	50.28	3.9	DRB1*13:04
FNVAITRPK	sp|Q9BXT6|M10L1_HUMAN	1128	1142	1131	1140	5	13	90	0.003	34.6	RFNVAITRPK	P0DTD1|5882|5896	3	12	RFNVAITRAK	NETMHCIIPAN_EL	0.510439	2.9	DRB1*16:01
FNVAITRPK	sp|Q9BXT6|M10L1_HUMAN	1128	1142	1131	1140	5	13	90	0.003	34.4	RFNVAITRPK	P0DTD1|5883|5897	2	11	RFNVAITRAK	NETMHCIIPAN_EL	0.510439	2.9	DRB1*16:01
FNVAITRPK	sp|Q9BXT6|M10L1_HUMAN	1127	1141	1128	1140	6	14	76.9	0.001	35.4	NSKRFNVAITRPK	P0DTD1|5879|5893	3	15	NVNRFNVAITRAK	NETMHCIIPAN_EL	0.470287	3.5	DRB1*08:02
FNVAITRPK	sp|Q9BXT6|M10L1_HUMAN	1127	1141	1128	1140	6	14	76.9	0.002	35.2	NSKRFNVAITRPK	P0DTD1|5881|5895	1	13	NVNRFNVAITRAK	NETMHCIIPAN_EL	0.470287	3.5	DRB1*08:02
FNVAITRPK	sp|Q9BXT6|M10L1_HUMAN	1127	1141	1128	1140	6	14	76.9	0.001	35.4	NSKRFNVAITRPK	P0DTD1|5879|5893	3	15	NVNRFNVAITRAK	NETMHCIIPAN_BA	183.01	3.4	DRB1*14:02
FNVAITRPK	sp|Q9BXT6|M10L1_HUMAN	1127	1141	1128	1140	6	14	76.9	0.002	35.2	NSKRFNVAITRPK	P0DTD1|5881|5895	1	13	NVNRFNVAITRAK	NETMHCIIPAN_BA	183.01	3.4	DRB1*14:02
FNVAITRPK	sp|Q9BXT6|M10L1_HUMAN	1128	1142	1131	1140	5	13	90	0.003	34.6	RFNVAITRPK	P0DTD1|5882|5896	3	12	RFNVAITRAK	NETMHCIIPAN_BA	183.01	3.4	DRB1*14:02
FNVAITRPK	sp|Q9BXT6|M10L1_HUMAN	1128	1142	1131	1140	5	13	90	0.003	34.4	RFNVAITRPK	P0DTD1|5883|5897	2	11	RFNVAITRAK	NETMHCIIPAN_BA	183.01	3.4	DRB1*14:02
FNVAITRPK	sp|Q9BXT6|M10L1_HUMAN	1128	1142	1131	1140	5	13	90	0.003	34.6	RFNVAITRPK	P0DTD1|5882|5896	3	12	RFNVAITRAK	CNNPEPRED	0.925	3.57	DRB1*08:02
FNVAITRPK	sp|Q9BXT6|M10L1_HUMAN	1128	1142	1131	1140	5	13	90	0.003	34.4	RFNVAITRPK	P0DTD1|5883|5897	2	11	RFNVAITRAK	CNNPEPRED	0.925	3.57	DRB1*08:02
FNVAITRPK	sp|Q9BXT6|M10L1_HUMAN	1127	1141	1128	1140	6	14	76.9	0.001	35.4	NSKRFNVAITRPK	P0DTD1|5879|5893	3	15	NVNRFNVAITRAK	NETMHCIIPAN_EL	0.467939	3.4	DRB1*16:01
FNVAITRPK	sp|Q9BXT6|M10L1_HUMAN	1127	1141	1128	1140	6	14	76.9	0.002	35.2	NSKRFNVAITRPK	P0DTD1|5881|5895	1	13	NVNRFNVAITRAK	NETMHCIIPAN_EL	0.467939	3.4	DRB1*16:01
FNVAITRPK	sp|Q9BXT6|M10L1_HUMAN	1127	1141	1128	1140	6	14	76.9	0.001	35.4	NSKRFNVAITRPK	P0DTD1|5879|5893	3	15	NVNRFNVAITRAK	CNNPEPRED	0.925	3.57	DRB1*08:02
FNVAITRPK	sp|Q9BXT6|M10L1_HUMAN	1127	1141	1128	1140	6	14	76.9	0.002	35.2	NSKRFNVAITRPK	P0DTD1|5881|5895	1	13	NVNRFNVAITRAK	CNNPEPRED	0.925	3.57	DRB1*08:02
FNVAITRPK	sp|Q9BXT6|M10L1_HUMAN	1127	1141	1128	1140	6	14	76.9	0.001	35.4	NSKRFNVAITRPK	P0DTD1|5879|5893	3	15	NVNRFNVAITRAK	NETMHCIIPAN_BA	44.62	3.2	DRB1*11:03
FNVAITRPK	sp|Q9BXT6|M10L1_HUMAN	1127	1141	1128	1140	6	14	76.9	0.002	35.2	NSKRFNVAITRPK	P0DTD1|5881|5895	1	13	NVNRFNVAITRAK	NETMHCIIPAN_BA	44.62	3.2	DRB1*11:03
FNVAITRPK	sp|Q9BXT6|M10L1_HUMAN	1127	1141	1128	1140	6	14	76.9	0.001	35.4	NSKRFNVAITRPK	P0DTD1|5879|5893	3	15	NVNRFNVAITRAK	NETMHCIIPAN_BA	60.44	3.1	DRB1*09:01
FNVAITRPK	sp|Q9BXT6|M10L1_HUMAN	1127	1141	1128	1140	6	14	76.9	0.002	35.2	NSKRFNVAITRPK	P0DTD1|5881|5895	1	13	NVNRFNVAITRAK	NETMHCIIPAN_BA	60.44	3.1	DRB1*09:01
FNVAITRPK	sp|Q9BXT6|M10L1_HUMAN	1128	1142	1131	1140	5	13	90	0.003	34.6	RFNVAITRPK	P0DTD1|5882|5896	3	12	RFNVAITRAK	NETMHCIIPAN_BA	26.92	3.6	DRB1*10:01
FNVAITRPK	sp|Q9BXT6|M10L1_HUMAN	1128	1142	1131	1140	5	13	90	0.003	34.4	RFNVAITRPK	P0DTD1|5883|5897	2	11	RFNVAITRAK	NETMHCIIPAN_BA	26.92	3.6	DRB1*10:01
FNVAITRPK	sp|Q9BXT6|M10L1_HUMAN	1128	1142	1131	1140	5	13	90	0.003	34.6	RFNVAITRPK	P0DTD1|5882|5896	3	12	RFNVAITRAK	NETMHCIIPAN_BA	60.44	3.1	DRB1*09:01
FNVAITRPK	sp|Q9BXT6|M10L1_HUMAN	1128	1142	1131	1140	5	13	90	0.003	34.4	RFNVAITRPK	P0DTD1|5883|5897	2	11	RFNVAITRAK	NETMHCIIPAN_BA	60.44	3.1	DRB1*09:01
FNVAITRPK	sp|Q9BXT6|M10L1_HUMAN	1127	1141	1128	1140	6	14	76.9	0.001	35.4	NSKRFNVAITRPK	P0DTD1|5879|5893	3	15	NVNRFNVAITRAK	CNNPEPRED	0.921	3.67	DRB1*08:02
FNVAITRPK	sp|Q9BXT6|M10L1_HUMAN	1127	1141	1128	1140	6	14	76.9	0.002	35.2	NSKRFNVAITRPK	P0DTD1|5881|5895	1	13	NVNRFNVAITRAK	CNNPEPRED	0.921	3.67	DRB1*08:02
FNVAITRPK	sp|Q9BXT6|M10L1_HUMAN	1128	1142	1131	1140	5	13	90	0.003	34.6	RFNVAITRPK	P0DTD1|5882|5896	3	12	RFNVAITRAK	NETMHCIIPAN_BA	380.57	3	DRB1*04:02
FNVAITRPK	sp|Q9BXT6|M10L1_HUMAN	1128	1142	1131	1140	5	13	90	0.003	34.4	RFNVAITRPK	P0DTD1|5883|5897	2	11	RFNVAITRAK	NETMHCIIPAN_BA	380.57	3	DRB1*04:02
FNVAITRPK	sp|Q9BXT6|M10L1_HUMAN	1127	1141	1128	1140	6	14	76.9	0.001	35.4	NSKRFNVAITRPK	P0DTD1|5879|5893	3	15	NVNRFNVAITRAK	NETMHCIIPAN_BA	380.57	3	DRB1*04:02
FNVAITRPK	sp|Q9BXT6|M10L1_HUMAN	1127	1141	1128	1140	6	14	76.9	0.002	35.2	NSKRFNVAITRPK	P0DTD1|5881|5895	1	13	NVNRFNVAITRAK	NETMHCIIPAN_BA	380.57	3	DRB1*04:02
FNVAITRPK	sp|Q9BXT6|M10L1_HUMAN	1127	1141	1128	1140	6	14	76.9	0.001	35.4	NSKRFNVAITRPK	P0DTD1|5879|5893	3	15	NVNRFNVAITRAK	NETMHCIIPAN_EL	0.510439	2.9	DRB1*16:01
FNVAITRPK	sp|Q9BXT6|M10L1_HUMAN	1127	1141	1128	1140	6	14	76.9	0.002	35.2	NSKRFNVAITRPK	P0DTD1|5881|5895	1	13	NVNRFNVAITRAK	NETMHCIIPAN_EL	0.510439	2.9	DRB1*16:01
FNVAITRPK	sp|Q9BXT6|M10L1_HUMAN	1127	1141	1128	1140	6	14	76.9	0.001	35.4	NSKRFNVAITRPK	P0DTD1|5879|5893	3	15	NVNRFNVAITRAK	NETMHCIIPAN_BA	37.68	2.9	DRB1*11:02
FNVAITRPK	sp|Q9BXT6|M10L1_HUMAN	1127	1141	1128	1140	6	14	76.9	0.002	35.2	NSKRFNVAITRPK	P0DTD1|5881|5895	1	13	NVNRFNVAITRAK	NETMHCIIPAN_BA	37.68	2.9	DRB1*11:02
FNVAITRPK	sp|Q9BXT6|M10L1_HUMAN	1127	1141	1128	1140	6	14	76.9	0.001	35.4	NSKRFNVAITRPK	P0DTD1|5879|5893	3	15	NVNRFNVAITRAK	NETMHCIIPAN_BA	37.68	2.9	DRB1*13:01
FNVAITRPK	sp|Q9BXT6|M10L1_HUMAN	1127	1141	1128	1140	6	14	76.9	0.002	35.2	NSKRFNVAITRPK	P0DTD1|5881|5895	1	13	NVNRFNVAITRAK	NETMHCIIPAN_BA	37.68	2.9	DRB1*13:01
FNVAITRPK	sp|Q9BXT6|M10L1_HUMAN	1128	1142	1131	1140	5	13	90	0.003	34.6	RFNVAITRPK	P0DTD1|5882|5896	3	12	RFNVAITRAK	NETMHCIIPAN_BA	62.07	3.7	DRB1*01:02
FNVAITRPK	sp|Q9BXT6|M10L1_HUMAN	1128	1142	1131	1140	5	13	90	0.003	34.4	RFNVAITRPK	P0DTD1|5883|5897	2	11	RFNVAITRAK	NETMHCIIPAN_BA	62.07	3.7	DRB1*01:02
FNVAITRPK	sp|Q9BXT6|M10L1_HUMAN	1128	1142	1131	1140	5	13	90	0.003	34.6	RFNVAITRPK	P0DTD1|5882|5896	3	12	RFNVAITRAK	NETMHCIIPAN_BA	37.68	2.9	DRB1*13:01
FNVAITRPK	sp|Q9BXT6|M10L1_HUMAN	1128	1142	1131	1140	5	13	90	0.003	34.4	RFNVAITRPK	P0DTD1|5883|5897	2	11	RFNVAITRAK	NETMHCIIPAN_BA	37.68	2.9	DRB1*13:01
FNVAITRPK	sp|Q9BXT6|M10L1_HUMAN	1128	1142	1131	1140	5	13	90	0.003	34.6	RFNVAITRPK	P0DTD1|5882|5896	3	12	RFNVAITRAK	NETMHCIIPAN_BA	245.47	3.7	DRB1*12:02
FNVAITRPK	sp|Q9BXT6|M10L1_HUMAN	1128	1142	1131	1140	5	13	90	0.003	34.4	RFNVAITRPK	P0DTD1|5883|5897	2	11	RFNVAITRAK	NETMHCIIPAN_BA	245.47	3.7	DRB1*12:02
FNVAITRPK	sp|Q9BXT6|M10L1_HUMAN	1128	1142	1131	1140	5	13	90	0.003	34.6	RFNVAITRPK	P0DTD1|5882|5896	3	12	RFNVAITRAK	NETMHCIIPAN_BA	37.68	2.9	DRB1*11:02
FNVAITRPK	sp|Q9BXT6|M10L1_HUMAN	1128	1142	1131	1140	5	13	90	0.003	34.4	RFNVAITRPK	P0DTD1|5883|5897	2	11	RFNVAITRAK	NETMHCIIPAN_BA	37.68	2.9	DRB1*11:02
FNVAITRPK	sp|Q9BXT6|M10L1_HUMAN	1128	1142	1131	1140	5	13	90	0.003	34.6	RFNVAITRPK	P0DTD1|5882|5896	3	12	RFNVAITRAK	NETMHCIIPAN_BA	104.29	3.9	DRB1*04:01
FNVAITRPK	sp|Q9BXT6|M10L1_HUMAN	1128	1142	1131	1140	5	13	90	0.003	34.4	RFNVAITRPK	P0DTD1|5883|5897	2	11	RFNVAITRAK	NETMHCIIPAN_BA	104.29	3.9	DRB1*04:01
FNVAITRPK	sp|Q9BXT6|M10L1_HUMAN	1127	1141	1128	1140	6	14	76.9	0.001	35.4	NSKRFNVAITRPK	P0DTD1|5879|5893	3	15	NVNRFNVAITRAK	NETMHCIIPAN_BA	34.56	3	DRB1*11:04
FNVAITRPK	sp|Q9BXT6|M10L1_HUMAN	1127	1141	1128	1140	6	14	76.9	0.002	35.2	NSKRFNVAITRPK	P0DTD1|5881|5895	1	13	NVNRFNVAITRAK	NETMHCIIPAN_BA	34.56	3	DRB1*11:04
FNVAITRPK	sp|Q9BXT6|M10L1_HUMAN	1127	1141	1128	1140	6	14	76.9	0.001	35.4	NSKRFNVAITRPK	P0DTD1|5879|5893	3	15	NVNRFNVAITRAK	NETMHCIIPAN_EL	0.378061	5.5	DRB1*11:01
FNVAITRPK	sp|Q9BXT6|M10L1_HUMAN	1127	1141	1128	1140	6	14	76.9	0.002	35.2	NSKRFNVAITRPK	P0DTD1|5881|5895	1	13	NVNRFNVAITRAK	NETMHCIIPAN_EL	0.378061	5.5	DRB1*11:01
FNVAITRPK	sp|Q9BXT6|M10L1_HUMAN	1127	1141	1128	1140	6	14	76.9	0.001	35.4	NSKRFNVAITRPK	P0DTD1|5879|5893	3	15	NVNRFNVAITRAK	NETMHCIIPAN_EL	0.304854	5.2	DRB1*01:03
FNVAITRPK	sp|Q9BXT6|M10L1_HUMAN	1127	1141	1128	1140	6	14	76.9	0.002	35.2	NSKRFNVAITRPK	P0DTD1|5881|5895	1	13	NVNRFNVAITRAK	NETMHCIIPAN_EL	0.304854	5.2	DRB1*01:03
FNVAITRPK	sp|Q9BXT6|M10L1_HUMAN	1128	1142	1131	1140	5	13	90	0.003	34.6	RFNVAITRPK	P0DTD1|5882|5896	3	12	RFNVAITRAK	NETMHCIIPAN_EL	0.304854	5.2	DRB1*01:03
FNVAITRPK	sp|Q9BXT6|M10L1_HUMAN	1128	1142	1131	1140	5	13	90	0.003	34.4	RFNVAITRPK	P0DTD1|5883|5897	2	11	RFNVAITRAK	NETMHCIIPAN_EL	0.304854	5.2	DRB1*01:03
FNVAITRPK	sp|Q9BXT6|M10L1_HUMAN	1128	1142	1131	1140	5	13	90	0.003	34.6	RFNVAITRPK	P0DTD1|5882|5896	3	12	RFNVAITRAK	NETMHCIIPAN_BA	128.6	0.92	DRB1*13:03
FNVAITRPK	sp|Q9BXT6|M10L1_HUMAN	1128	1142	1131	1140	5	13	90	0.003	34.4	RFNVAITRPK	P0DTD1|5883|5897	2	11	RFNVAITRAK	NETMHCIIPAN_BA	128.6	0.92	DRB1*13:03
FNVAITRPK	sp|Q9BXT6|M10L1_HUMAN	1127	1141	1128	1140	6	14	76.9	0.001	35.4	NSKRFNVAITRPK	P0DTD1|5879|5893	3	15	NVNRFNVAITRAK	NETMHCIIPAN_BA	388.57	5.2	DRB1*01:03
FNVAITRPK	sp|Q9BXT6|M10L1_HUMAN	1127	1141	1128	1140	6	14	76.9	0.002	35.2	NSKRFNVAITRPK	P0DTD1|5881|5895	1	13	NVNRFNVAITRAK	NETMHCIIPAN_BA	388.57	5.2	DRB1*01:03
FNVAITRPK	sp|Q9BXT6|M10L1_HUMAN	1127	1141	1128	1140	6	14	76.9	0.001	35.4	NSKRFNVAITRPK	P0DTD1|5879|5893	3	15	NVNRFNVAITRAK	NETMHCIIPAN_EL	0.395085	5.2	DRB1*09:01
FNVAITRPK	sp|Q9BXT6|M10L1_HUMAN	1127	1141	1128	1140	6	14	76.9	0.002	35.2	NSKRFNVAITRPK	P0DTD1|5881|5895	1	13	NVNRFNVAITRAK	NETMHCIIPAN_EL	0.395085	5.2	DRB1*09:01
FNVAITRPK	sp|Q9BXT6|M10L1_HUMAN	1128	1142	1131	1140	5	13	90	0.003	34.6	RFNVAITRPK	P0DTD1|5882|5896	3	12	RFNVAITRAK	NETMHCIIPAN_EL	0.395085	5.2	DRB1*09:01
FNVAITRPK	sp|Q9BXT6|M10L1_HUMAN	1128	1142	1131	1140	5	13	90	0.003	34.4	RFNVAITRPK	P0DTD1|5883|5897	2	11	RFNVAITRAK	NETMHCIIPAN_EL	0.395085	5.2	DRB1*09:01
FNVAITRPK	sp|Q9BXT6|M10L1_HUMAN	1128	1142	1131	1140	5	13	90	0.003	34.6	RFNVAITRPK	P0DTD1|5882|5896	3	12	RFNVAITRAK	NETMHCIIPAN_BA	119.26	0.84	DRB1*01:03
FNVAITRPK	sp|Q9BXT6|M10L1_HUMAN	1128	1142	1131	1140	5	13	90	0.003	34.4	RFNVAITRPK	P0DTD1|5883|5897	2	11	RFNVAITRAK	NETMHCIIPAN_BA	119.26	0.84	DRB1*01:03
FNVAITRPK	sp|Q9BXT6|M10L1_HUMAN	1128	1142	1131	1140	5	13	90	0.003	34.6	RFNVAITRPK	P0DTD1|5882|5896	3	12	RFNVAITRAK	NETMHCIIPAN_BA	21.37	0.82	DRB1*11:03
FNVAITRPK	sp|Q9BXT6|M10L1_HUMAN	1128	1142	1131	1140	5	13	90	0.003	34.4	RFNVAITRPK	P0DTD1|5883|5897	2	11	RFNVAITRAK	NETMHCIIPAN_BA	21.37	0.82	DRB1*11:03
FNVAITRPK	sp|Q9BXT6|M10L1_HUMAN	1127	1141	1128	1140	6	14	76.9	0.001	35.4	NSKRFNVAITRPK	P0DTD1|5879|5893	3	15	NVNRFNVAITRAK	NETMHCIIPAN_BA	23.52	0.76	DRB1*13:05
FNVAITRPK	sp|Q9BXT6|M10L1_HUMAN	1127	1141	1128	1140	6	14	76.9	0.002	35.2	NSKRFNVAITRPK	P0DTD1|5881|5895	1	13	NVNRFNVAITRAK	NETMHCIIPAN_BA	23.52	0.76	DRB1*13:05
FNVAITRPK	sp|Q9BXT6|M10L1_HUMAN	1128	1142	1131	1140	5	13	90	0.003	34.6	RFNVAITRPK	P0DTD1|5882|5896	3	12	RFNVAITRAK	NETMHCIIPAN_BA	23.52	0.76	DRB1*11:01
FNVAITRPK	sp|Q9BXT6|M10L1_HUMAN	1128	1142	1131	1140	5	13	90	0.003	34.4	RFNVAITRPK	P0DTD1|5883|5897	2	11	RFNVAITRAK	NETMHCIIPAN_BA	23.52	0.76	DRB1*11:01
FNVAITRPK	sp|Q9BXT6|M10L1_HUMAN	1128	1142	1131	1140	5	13	90	0.003	34.6	RFNVAITRPK	P0DTD1|5882|5896	3	12	RFNVAITRAK	NETMHCIIPAN_BA	305.42	5.3	DRB3*02:02
FNVAITRPK	sp|Q9BXT6|M10L1_HUMAN	1128	1142	1131	1140	5	13	90	0.003	34.4	RFNVAITRPK	P0DTD1|5883|5897	2	11	RFNVAITRAK	NETMHCIIPAN_BA	305.42	5.3	DRB3*02:02
FNVAITRPK	sp|Q9BXT6|M10L1_HUMAN	1127	1141	1128	1140	6	14	76.9	0.001	35.4	NSKRFNVAITRPK	P0DTD1|5879|5893	3	15	NVNRFNVAITRAK	NETMHCIIPAN_BA	23.52	0.76	DRB1*11:01
FNVAITRPK	sp|Q9BXT6|M10L1_HUMAN	1127	1141	1128	1140	6	14	76.9	0.002	35.2	NSKRFNVAITRPK	P0DTD1|5881|5895	1	13	NVNRFNVAITRAK	NETMHCIIPAN_BA	23.52	0.76	DRB1*11:01
FNVAITRPK	sp|Q9BXT6|M10L1_HUMAN	1127	1141	1128	1140	6	14	76.9	0.001	35.4	NSKRFNVAITRPK	P0DTD1|5879|5893	3	15	NVNRFNVAITRAK	NETMHCIIPAN_BA	305.42	5.3	DRB3*02:02
FNVAITRPK	sp|Q9BXT6|M10L1_HUMAN	1127	1141	1128	1140	6	14	76.9	0.002	35.2	NSKRFNVAITRPK	P0DTD1|5881|5895	1	13	NVNRFNVAITRAK	NETMHCIIPAN_BA	305.42	5.3	DRB3*02:02
FNVAITRPK	sp|Q9BXT6|M10L1_HUMAN	1128	1142	1131	1140	5	13	90	0.003	34.6	RFNVAITRPK	P0DTD1|5882|5896	3	12	RFNVAITRAK	NETMHCIIPAN_BA	430.97	5.3	DRB1*08:03
FNVAITRPK	sp|Q9BXT6|M10L1_HUMAN	1128	1142	1131	1140	5	13	90	0.003	34.4	RFNVAITRPK	P0DTD1|5883|5897	2	11	RFNVAITRAK	NETMHCIIPAN_BA	430.97	5.3	DRB1*08:03
FNVAITRPK	sp|Q9BXT6|M10L1_HUMAN	1128	1142	1131	1140	5	13	90	0.003	34.6	RFNVAITRPK	P0DTD1|5882|5896	3	12	RFNVAITRAK	NETMHCIIPAN_BA	23.52	0.76	DRB1*13:05
FNVAITRPK	sp|Q9BXT6|M10L1_HUMAN	1128	1142	1131	1140	5	13	90	0.003	34.4	RFNVAITRPK	P0DTD1|5883|5897	2	11	RFNVAITRAK	NETMHCIIPAN_BA	23.52	0.76	DRB1*13:05
FNVAITRPK	sp|Q9BXT6|M10L1_HUMAN	1127	1141	1128	1140	6	14	76.9	0.001	35.4	NSKRFNVAITRPK	P0DTD1|5879|5893	3	15	NVNRFNVAITRAK	NETMHCIIPAN_BA	430.97	5.3	DRB1*08:03
FNVAITRPK	sp|Q9BXT6|M10L1_HUMAN	1127	1141	1128	1140	6	14	76.9	0.002	35.2	NSKRFNVAITRPK	P0DTD1|5881|5895	1	13	NVNRFNVAITRAK	NETMHCIIPAN_BA	430.97	5.3	DRB1*08:03
FNVAITRPK	sp|Q9BXT6|M10L1_HUMAN	1127	1141	1128	1140	6	14	76.9	0.001	35.4	NSKRFNVAITRPK	P0DTD1|5879|5893	3	15	NVNRFNVAITRAK	NETMHCIIPAN_BA	69.56	0.65	DRB1*08:01
FNVAITRPK	sp|Q9BXT6|M10L1_HUMAN	1127	1141	1128	1140	6	14	76.9	0.002	35.2	NSKRFNVAITRPK	P0DTD1|5881|5895	1	13	NVNRFNVAITRAK	NETMHCIIPAN_BA	69.56	0.65	DRB1*08:01
FNVAITRPK	sp|Q9BXT6|M10L1_HUMAN	1128	1142	1131	1140	5	13	90	0.003	34.6	RFNVAITRPK	P0DTD1|5882|5896	3	12	RFNVAITRAK	NETMHCIIPAN_BA	69.56	0.65	DRB1*08:01
FNVAITRPK	sp|Q9BXT6|M10L1_HUMAN	1128	1142	1131	1140	5	13	90	0.003	34.4	RFNVAITRPK	P0DTD1|5883|5897	2	11	RFNVAITRAK	NETMHCIIPAN_BA	69.56	0.65	DRB1*08:01
FNVAITRPK	sp|Q9BXT6|M10L1_HUMAN	1128	1142	1131	1140	5	13	90	0.003	34.6	RFNVAITRPK	P0DTD1|5882|5896	3	12	RFNVAITRAK	NETMHCIIPAN_BA	186.35	1.3	DRB1*14:05
FNVAITRPK	sp|Q9BXT6|M10L1_HUMAN	1128	1142	1131	1140	5	13	90	0.003	34.4	RFNVAITRPK	P0DTD1|5883|5897	2	11	RFNVAITRAK	NETMHCIIPAN_BA	186.35	1.3	DRB1*14:05
FNVAITRPK	sp|Q9BXT6|M10L1_HUMAN	1127	1141	1128	1140	6	14	76.9	0.001	35.4	NSKRFNVAITRPK	P0DTD1|5879|5893	3	15	NVNRFNVAITRAK	CNNPEPRED	0.542	4.99	DRB1*16:01
FNVAITRPK	sp|Q9BXT6|M10L1_HUMAN	1127	1141	1128	1140	6	14	76.9	0.002	35.2	NSKRFNVAITRPK	P0DTD1|5881|5895	1	13	NVNRFNVAITRAK	CNNPEPRED	0.542	4.99	DRB1*16:01
FNVAITRPK	sp|Q9BXT6|M10L1_HUMAN	1128	1142	1131	1140	5	13	90	0.003	34.6	RFNVAITRPK	P0DTD1|5882|5896	3	12	RFNVAITRAK	NETMHCIIPAN_BA	25.75	1.3	DRB1*13:01
FNVAITRPK	sp|Q9BXT6|M10L1_HUMAN	1128	1142	1131	1140	5	13	90	0.003	34.4	RFNVAITRPK	P0DTD1|5883|5897	2	11	RFNVAITRAK	NETMHCIIPAN_BA	25.75	1.3	DRB1*13:01
FNVAITRPK	sp|Q9BXT6|M10L1_HUMAN	1128	1142	1131	1140	5	13	90	0.003	34.6	RFNVAITRPK	P0DTD1|5882|5896	3	12	RFNVAITRAK	NETMHCIIPAN_BA	25.75	1.3	DRB1*11:02
FNVAITRPK	sp|Q9BXT6|M10L1_HUMAN	1128	1142	1131	1140	5	13	90	0.003	34.4	RFNVAITRPK	P0DTD1|5883|5897	2	11	RFNVAITRAK	NETMHCIIPAN_BA	25.75	1.3	DRB1*11:02
FNVAITRPK	sp|Q9BXT6|M10L1_HUMAN	1128	1142	1131	1140	5	13	90	0.003	34.6	RFNVAITRPK	P0DTD1|5882|5896	3	12	RFNVAITRAK	NETMHCIIPAN_EL	0.427671	4.7	DRB1*11:01
FNVAITRPK	sp|Q9BXT6|M10L1_HUMAN	1128	1142	1131	1140	5	13	90	0.003	34.4	RFNVAITRPK	P0DTD1|5883|5897	2	11	RFNVAITRAK	NETMHCIIPAN_EL	0.427671	4.7	DRB1*11:01
FNVAITRPK	sp|Q9BXT6|M10L1_HUMAN	1127	1141	1128	1140	6	14	76.9	0.001	35.4	NSKRFNVAITRPK	P0DTD1|5879|5893	3	15	NVNRFNVAITRAK	NETMHCIIPAN_EL	0.427671	4.7	DRB1*11:01
FNVAITRPK	sp|Q9BXT6|M10L1_HUMAN	1127	1141	1128	1140	6	14	76.9	0.002	35.2	NSKRFNVAITRPK	P0DTD1|5881|5895	1	13	NVNRFNVAITRAK	NETMHCIIPAN_EL	0.427671	4.7	DRB1*11:01
FNVAITRPK	sp|Q9BXT6|M10L1_HUMAN	1127	1141	1128	1140	6	14	76.9	0.001	35.4	NSKRFNVAITRPK	P0DTD1|5879|5893	3	15	NVNRFNVAITRAK	NETMHCIIPAN_BA	35.98	1.7	DRB1*13:05
FNVAITRPK	sp|Q9BXT6|M10L1_HUMAN	1127	1141	1128	1140	6	14	76.9	0.002	35.2	NSKRFNVAITRPK	P0DTD1|5881|5895	1	13	NVNRFNVAITRAK	NETMHCIIPAN_BA	35.98	1.7	DRB1*13:05
FNVAITRPK	sp|Q9BXT6|M10L1_HUMAN	1128	1142	1131	1140	5	13	90	0.003	34.6	RFNVAITRPK	P0DTD1|5882|5896	3	12	RFNVAITRAK	NETMHCIIPAN_EL	0.427671	4.7	DRB1*13:05
FNVAITRPK	sp|Q9BXT6|M10L1_HUMAN	1128	1142	1131	1140	5	13	90	0.003	34.4	RFNVAITRPK	P0DTD1|5883|5897	2	11	RFNVAITRAK	NETMHCIIPAN_EL	0.427671	4.7	DRB1*13:05
FNVAITRPK	sp|Q9BXT6|M10L1_HUMAN	1127	1141	1128	1140	6	14	76.9	0.001	35.4	NSKRFNVAITRPK	P0DTD1|5879|5893	3	15	NVNRFNVAITRAK	NETMHCIIPAN_EL	0.427671	4.7	DRB1*13:05
FNVAITRPK	sp|Q9BXT6|M10L1_HUMAN	1127	1141	1128	1140	6	14	76.9	0.002	35.2	NSKRFNVAITRPK	P0DTD1|5881|5895	1	13	NVNRFNVAITRAK	NETMHCIIPAN_EL	0.427671	4.7	DRB1*13:05
FNVAITRPK	sp|Q9BXT6|M10L1_HUMAN	1127	1141	1128	1140	6	14	76.9	0.001	35.4	NSKRFNVAITRPK	P0DTD1|5879|5893	3	15	NVNRFNVAITRAK	NETMHCIIPAN_BA	35.98	1.7	DRB1*11:01
FNVAITRPK	sp|Q9BXT6|M10L1_HUMAN	1127	1141	1128	1140	6	14	76.9	0.002	35.2	NSKRFNVAITRPK	P0DTD1|5881|5895	1	13	NVNRFNVAITRAK	NETMHCIIPAN_BA	35.98	1.7	DRB1*11:01
FNVAITRPK	sp|Q9BXT6|M10L1_HUMAN	1128	1142	1131	1140	5	13	90	0.003	34.6	RFNVAITRPK	P0DTD1|5882|5896	3	12	RFNVAITRAK	CNNPEPRED	1.001	1.89	DRB1*08:02
FNVAITRPK	sp|Q9BXT6|M10L1_HUMAN	1128	1142	1131	1140	5	13	90	0.003	34.4	RFNVAITRPK	P0DTD1|5883|5897	2	11	RFNVAITRAK	CNNPEPRED	1.001	1.89	DRB1*08:02
FNVAITRPK	sp|Q9BXT6|M10L1_HUMAN	1128	1142	1131	1140	5	13	90	0.003	34.6	RFNVAITRPK	P0DTD1|5882|5896	3	12	RFNVAITRAK	NETMHCIIPAN_EL	0.414592	4.7	DRB1*08:02
FNVAITRPK	sp|Q9BXT6|M10L1_HUMAN	1128	1142	1131	1140	5	13	90	0.003	34.4	RFNVAITRPK	P0DTD1|5883|5897	2	11	RFNVAITRAK	NETMHCIIPAN_EL	0.414592	4.7	DRB1*08:02
FNVAITRPK	sp|Q9BXT6|M10L1_HUMAN	1128	1142	1131	1140	5	13	90	0.003	34.6	RFNVAITRPK	P0DTD1|5882|5896	3	12	RFNVAITRAK	NETMHCIIPAN_EL	0.412477	4.7	DRB1*09:01
FNVAITRPK	sp|Q9BXT6|M10L1_HUMAN	1128	1142	1131	1140	5	13	90	0.003	34.4	RFNVAITRPK	P0DTD1|5883|5897	2	11	RFNVAITRAK	NETMHCIIPAN_EL	0.412477	4.7	DRB1*09:01
FNVAITRPK	sp|Q9BXT6|M10L1_HUMAN	1128	1142	1131	1140	5	13	90	0.003	34.6	RFNVAITRPK	P0DTD1|5882|5896	3	12	RFNVAITRAK	NETMHCIIPAN_BA	273.11	1.6	DRB1*04:02
FNVAITRPK	sp|Q9BXT6|M10L1_HUMAN	1128	1142	1131	1140	5	13	90	0.003	34.4	RFNVAITRPK	P0DTD1|5883|5897	2	11	RFNVAITRAK	NETMHCIIPAN_BA	273.11	1.6	DRB1*04:02
FNVAITRPK	sp|Q9BXT6|M10L1_HUMAN	1127	1141	1128	1140	6	14	76.9	0.001	35.4	NSKRFNVAITRPK	P0DTD1|5879|5893	3	15	NVNRFNVAITRAK	NETMHCIIPAN_BA	62.89	1.6	DRB1*16:01
FNVAITRPK	sp|Q9BXT6|M10L1_HUMAN	1127	1141	1128	1140	6	14	76.9	0.002	35.2	NSKRFNVAITRPK	P0DTD1|5881|5895	1	13	NVNRFNVAITRAK	NETMHCIIPAN_BA	62.89	1.6	DRB1*16:01
FNVAITRPK	sp|Q9BXT6|M10L1_HUMAN	1127	1141	1128	1140	6	14	76.9	0.001	35.4	NSKRFNVAITRPK	P0DTD1|5879|5893	3	15	NVNRFNVAITRAK	NETMHCIIPAN_BA	111.5	1.4	DRB1*08:02
FNVAITRPK	sp|Q9BXT6|M10L1_HUMAN	1127	1141	1128	1140	6	14	76.9	0.002	35.2	NSKRFNVAITRPK	P0DTD1|5881|5895	1	13	NVNRFNVAITRAK	NETMHCIIPAN_BA	111.5	1.4	DRB1*08:02
FNVAITRPK	sp|Q9BXT6|M10L1_HUMAN	1127	1141	1128	1140	6	14	76.9	0.001	35.4	NSKRFNVAITRPK	P0DTD1|5879|5893	3	15	NVNRFNVAITRAK	NETMHCIIPAN_BA	27.78	1.4	DRB1*11:03
FNVAITRPK	sp|Q9BXT6|M10L1_HUMAN	1127	1141	1128	1140	6	14	76.9	0.002	35.2	NSKRFNVAITRPK	P0DTD1|5881|5895	1	13	NVNRFNVAITRAK	NETMHCIIPAN_BA	27.78	1.4	DRB1*11:03
FNVAITRPK	sp|Q9BXT6|M10L1_HUMAN	1128	1142	1131	1140	5	13	90	0.003	34.6	RFNVAITRPK	P0DTD1|5882|5896	3	12	RFNVAITRAK	NETMHCIIPAN_BA	20.54	1.4	DRB1*11:04
FNVAITRPK	sp|Q9BXT6|M10L1_HUMAN	1128	1142	1131	1140	5	13	90	0.003	34.4	RFNVAITRPK	P0DTD1|5883|5897	2	11	RFNVAITRAK	NETMHCIIPAN_BA	20.54	1.4	DRB1*11:04
FNVAITRPK	sp|Q9BXT6|M10L1_HUMAN	1127	1141	1128	1140	6	14	76.9	0.001	35.4	NSKRFNVAITRPK	P0DTD1|5879|5893	3	15	NVNRFNVAITRAK	NETMHCIIPAN_BA	20.54	1.4	DRB1*11:04
FNVAITRPK	sp|Q9BXT6|M10L1_HUMAN	1127	1141	1128	1140	6	14	76.9	0.002	35.2	NSKRFNVAITRPK	P0DTD1|5881|5895	1	13	NVNRFNVAITRAK	NETMHCIIPAN_BA	20.54	1.4	DRB1*11:04
FNVAITRPK	sp|Q9BXT6|M10L1_HUMAN	1128	1142	1131	1140	5	13	90	0.003	34.6	RFNVAITRPK	P0DTD1|5882|5896	3	12	RFNVAITRAK	NETMHCIIPAN_BA	27.78	1.4	DRB1*11:03
FNVAITRPK	sp|Q9BXT6|M10L1_HUMAN	1128	1142	1131	1140	5	13	90	0.003	34.4	RFNVAITRPK	P0DTD1|5883|5897	2	11	RFNVAITRAK	NETMHCIIPAN_BA	27.78	1.4	DRB1*11:03
FNVAITRPK	sp|Q9BXT6|M10L1_HUMAN	1128	1142	1131	1140	5	13	90	0.003	34.6	RFNVAITRPK	P0DTD1|5882|5896	3	12	RFNVAITRAK	NETMHCIIPAN_EL	0.470287	3.5	DRB1*08:02
FNVAITRPK	sp|Q9BXT6|M10L1_HUMAN	1128	1142	1131	1140	5	13	90	0.003	34.4	RFNVAITRPK	P0DTD1|5883|5897	2	11	RFNVAITRAK	NETMHCIIPAN_EL	0.470287	3.5	DRB1*08:02
FNVAITRPK	sp|Q9BXT6|M10L1_HUMAN	1128	1142	1131	1140	5	13	90	0.003	34.6	RFNVAITRPK	P0DTD1|5882|5896	3	12	RFNVAITRAK	NETMHCIIPAN_BA	42.36	1.7	DRB1*09:01
FNVAITRPK	sp|Q9BXT6|M10L1_HUMAN	1128	1142	1131	1140	5	13	90	0.003	34.4	RFNVAITRPK	P0DTD1|5883|5897	2	11	RFNVAITRAK	NETMHCIIPAN_BA	42.36	1.7	DRB1*09:01
FNVAITRPK	sp|Q9BXT6|M10L1_HUMAN	1127	1141	1128	1140	6	14	76.9	0.001	35.4	NSKRFNVAITRPK	P0DTD1|5879|5893	3	15	NVNRFNVAITRAK	CNNPEPRED	0.558	6.05	DPA1*02:02/DPB1*05:01
FNVAITRPK	sp|Q9BXT6|M10L1_HUMAN	1127	1141	1128	1140	6	14	76.9	0.002	35.2	NSKRFNVAITRPK	P0DTD1|5881|5895	1	13	NVNRFNVAITRAK	CNNPEPRED	0.558	6.05	DPA1*02:02/DPB1*05:01
FNVAITRPK	sp|Q9BXT6|M10L1_HUMAN	1128	1142	1131	1140	5	13	90	0.003	34.6	RFNVAITRPK	P0DTD1|5882|5896	3	12	RFNVAITRAK	NETMHCIIPAN_EL	0.270396	6.1	DRB1*16:02
FNVAITRPK	sp|Q9BXT6|M10L1_HUMAN	1128	1142	1131	1140	5	13	90	0.003	34.4	RFNVAITRPK	P0DTD1|5883|5897	2	11	RFNVAITRAK	NETMHCIIPAN_EL	0.270396	6.1	DRB1*16:02
FNVAITRPK	sp|Q9BXT6|M10L1_HUMAN	1128	1142	1131	1140	5	13	90	0.003	34.6	RFNVAITRPK	P0DTD1|5882|5896	3	12	RFNVAITRAK	NETMHCIIPAN_BA	6692.69	6.1	DRB1*03:02
FNVAITRPK	sp|Q9BXT6|M10L1_HUMAN	1128	1142	1131	1140	5	13	90	0.003	34.4	RFNVAITRPK	P0DTD1|5883|5897	2	11	RFNVAITRAK	NETMHCIIPAN_BA	6692.69	6.1	DRB1*03:02
FNVAITRPK	sp|Q9BXT6|M10L1_HUMAN	1128	1142	1131	1140	5	13	90	0.003	34.6	RFNVAITRPK	P0DTD1|5882|5896	3	12	RFNVAITRAK	NETMHCIIPAN_BA	119.91	7.7	DRB1*15:01
FNVAITRPK	sp|Q9BXT6|M10L1_HUMAN	1128	1142	1131	1140	5	13	90	0.003	34.4	RFNVAITRPK	P0DTD1|5883|5897	2	11	RFNVAITRAK	NETMHCIIPAN_BA	119.91	7.7	DRB1*15:01
FNVAITRPK	sp|Q9BXT6|M10L1_HUMAN	1127	1141	1128	1140	6	14	76.9	0.001	35.4	NSKRFNVAITRPK	P0DTD1|5879|5893	3	15	NVNRFNVAITRAK	NETMHCIIPAN_EL	0.343792	7.7	DRB1*11:04
FNVAITRPK	sp|Q9BXT6|M10L1_HUMAN	1127	1141	1128	1140	6	14	76.9	0.002	35.2	NSKRFNVAITRPK	P0DTD1|5881|5895	1	13	NVNRFNVAITRAK	NETMHCIIPAN_EL	0.343792	7.7	DRB1*11:04
FNVAITRPK	sp|Q9BXT6|M10L1_HUMAN	1127	1141	1128	1140	6	14	76.9	0.001	35.4	NSKRFNVAITRPK	P0DTD1|5879|5893	3	15	NVNRFNVAITRAK	NETMHCIIPAN_EL	0.359901	7.7	DRB1*08:01
FNVAITRPK	sp|Q9BXT6|M10L1_HUMAN	1127	1141	1128	1140	6	14	76.9	0.002	35.2	NSKRFNVAITRPK	P0DTD1|5881|5895	1	13	NVNRFNVAITRAK	NETMHCIIPAN_EL	0.359901	7.7	DRB1*08:01
FNVAITRPK	sp|Q9BXT6|M10L1_HUMAN	1127	1141	1128	1140	6	14	76.9	0.001	35.4	NSKRFNVAITRPK	P0DTD1|5879|5893	3	15	NVNRFNVAITRAK	NETMHCIIPAN_EL	0.249683	7.7	DRB1*08:03
FNVAITRPK	sp|Q9BXT6|M10L1_HUMAN	1127	1141	1128	1140	6	14	76.9	0.002	35.2	NSKRFNVAITRPK	P0DTD1|5881|5895	1	13	NVNRFNVAITRAK	NETMHCIIPAN_EL	0.249683	7.7	DRB1*08:03
FNVAITRPK	sp|Q9BXT6|M10L1_HUMAN	1128	1142	1131	1140	5	13	90	0.003	34.6	RFNVAITRPK	P0DTD1|5882|5896	3	12	RFNVAITRAK	NETMHCIIPAN_EL	0.249683	7.7	DRB1*08:03
FNVAITRPK	sp|Q9BXT6|M10L1_HUMAN	1128	1142	1131	1140	5	13	90	0.003	34.4	RFNVAITRPK	P0DTD1|5883|5897	2	11	RFNVAITRAK	NETMHCIIPAN_EL	0.249683	7.7	DRB1*08:03
FNVAITRPK	sp|Q9BXT6|M10L1_HUMAN	1128	1142	1131	1140	5	13	90	0.003	34.6	RFNVAITRPK	P0DTD1|5882|5896	3	12	RFNVAITRAK	NETMHCIIPAN_EL	0.343792	7.7	DRB1*11:04
FNVAITRPK	sp|Q9BXT6|M10L1_HUMAN	1128	1142	1131	1140	5	13	90	0.003	34.4	RFNVAITRPK	P0DTD1|5883|5897	2	11	RFNVAITRAK	NETMHCIIPAN_EL	0.343792	7.7	DRB1*11:04
FNVAITRPK	sp|Q9BXT6|M10L1_HUMAN	1128	1142	1131	1140	5	13	90	0.003	34.6	RFNVAITRPK	P0DTD1|5882|5896	3	12	RFNVAITRAK	NETMHCIIPAN_BA	138.28	7.9	DRB1*04:04
FNVAITRPK	sp|Q9BXT6|M10L1_HUMAN	1128	1142	1131	1140	5	13	90	0.003	34.4	RFNVAITRPK	P0DTD1|5883|5897	2	11	RFNVAITRAK	NETMHCIIPAN_BA	138.28	7.9	DRB1*04:04
FNVAITRPK	sp|Q9BXT6|M10L1_HUMAN	1127	1141	1128	1140	6	14	76.9	0.001	35.4	NSKRFNVAITRPK	P0DTD1|5879|5893	3	15	NVNRFNVAITRAK	NETMHCIIPAN_BA	138.28	7.9	DRB1*04:04
FNVAITRPK	sp|Q9BXT6|M10L1_HUMAN	1127	1141	1128	1140	6	14	76.9	0.002	35.2	NSKRFNVAITRPK	P0DTD1|5881|5895	1	13	NVNRFNVAITRAK	NETMHCIIPAN_BA	138.28	7.9	DRB1*04:04
FNVAITRPK	sp|Q9BXT6|M10L1_HUMAN	1128	1142	1131	1140	5	13	90	0.003	34.6	RFNVAITRPK	P0DTD1|5882|5896	3	12	RFNVAITRAK	NETMHCIIPAN_BA	317.21	7.9	DRB1*14:01
FNVAITRPK	sp|Q9BXT6|M10L1_HUMAN	1128	1142	1131	1140	5	13	90	0.003	34.4	RFNVAITRPK	P0DTD1|5883|5897	2	11	RFNVAITRAK	NETMHCIIPAN_BA	317.21	7.9	DRB1*14:01
FNVAITRPK	sp|Q9BXT6|M10L1_HUMAN	1127	1141	1128	1140	6	14	76.9	0.001	35.4	NSKRFNVAITRPK	P0DTD1|5879|5893	3	15	NVNRFNVAITRAK	NETMHCIIPAN_BA	317.21	7.9	DRB1*14:01
FNVAITRPK	sp|Q9BXT6|M10L1_HUMAN	1127	1141	1128	1140	6	14	76.9	0.002	35.2	NSKRFNVAITRPK	P0DTD1|5881|5895	1	13	NVNRFNVAITRAK	NETMHCIIPAN_BA	317.21	7.9	DRB1*14:01
FNVAITRPK	sp|Q9BXT6|M10L1_HUMAN	1128	1142	1131	1140	5	13	90	0.003	34.6	RFNVAITRPK	P0DTD1|5882|5896	3	12	RFNVAITRAK	NETMHCIIPAN_BA	105.64	7.3	DRB1*01:02
FNVAITRPK	sp|Q9BXT6|M10L1_HUMAN	1128	1142	1131	1140	5	13	90	0.003	34.4	RFNVAITRPK	P0DTD1|5883|5897	2	11	RFNVAITRAK	NETMHCIIPAN_BA	105.64	7.3	DRB1*01:02
FNVAITRPK	sp|Q9BXT6|M10L1_HUMAN	1127	1141	1128	1140	6	14	76.9	0.001	35.4	NSKRFNVAITRPK	P0DTD1|5879|5893	3	15	NVNRFNVAITRAK	NETMHCIIPAN_BA	105.64	7.3	DRB1*01:02
FNVAITRPK	sp|Q9BXT6|M10L1_HUMAN	1127	1141	1128	1140	6	14	76.9	0.002	35.2	NSKRFNVAITRPK	P0DTD1|5881|5895	1	13	NVNRFNVAITRAK	NETMHCIIPAN_BA	105.64	7.3	DRB1*01:02
FNVAITRPK	sp|Q9BXT6|M10L1_HUMAN	1127	1141	1128	1140	6	14	76.9	0.001	35.4	NSKRFNVAITRPK	P0DTD1|5879|5893	3	15	NVNRFNVAITRAK	NETMHCIIPAN_EL	0.139997	7.5	DRB1*14:02
FNVAITRPK	sp|Q9BXT6|M10L1_HUMAN	1127	1141	1128	1140	6	14	76.9	0.002	35.2	NSKRFNVAITRPK	P0DTD1|5881|5895	1	13	NVNRFNVAITRAK	NETMHCIIPAN_EL	0.139997	7.5	DRB1*14:02
FNVAITRPK	sp|Q9BXT6|M10L1_HUMAN	1127	1141	1128	1140	6	14	76.9	0.001	35.4	NSKRFNVAITRPK	P0DTD1|5879|5893	3	15	NVNRFNVAITRAK	NETMHCIIPAN_EL	0.325182	7.6	DRB1*11:03
FNVAITRPK	sp|Q9BXT6|M10L1_HUMAN	1127	1141	1128	1140	6	14	76.9	0.002	35.2	NSKRFNVAITRPK	P0DTD1|5881|5895	1	13	NVNRFNVAITRAK	NETMHCIIPAN_EL	0.325182	7.6	DRB1*11:03
FNVAITRPK	sp|Q9BXT6|M10L1_HUMAN	1128	1142	1131	1140	5	13	90	0.003	34.6	RFNVAITRPK	P0DTD1|5882|5896	3	12	RFNVAITRAK	NETMHCIIPAN_EL	0.325182	7.6	DRB1*11:03
FNVAITRPK	sp|Q9BXT6|M10L1_HUMAN	1128	1142	1131	1140	5	13	90	0.003	34.4	RFNVAITRPK	P0DTD1|5883|5897	2	11	RFNVAITRAK	NETMHCIIPAN_EL	0.325182	7.6	DRB1*11:03
FNVAITRPK	sp|Q9BXT6|M10L1_HUMAN	1128	1142	1131	1140	5	13	90	0.003	34.6	RFNVAITRPK	P0DTD1|5882|5896	3	12	RFNVAITRAK	NETMHCIIPAN_EL	0.230143	7.6	DRB1*16:02
FNVAITRPK	sp|Q9BXT6|M10L1_HUMAN	1128	1142	1131	1140	5	13	90	0.003	34.4	RFNVAITRPK	P0DTD1|5883|5897	2	11	RFNVAITRAK	NETMHCIIPAN_EL	0.230143	7.6	DRB1*16:02
FNVAITRPK	sp|Q9BXT6|M10L1_HUMAN	1128	1142	1131	1140	5	13	90	0.003	34.6	RFNVAITRPK	P0DTD1|5882|5896	3	12	RFNVAITRAK	NETMHCIIPAN_BA	191.25	8.3	DRB1*04:05
FNVAITRPK	sp|Q9BXT6|M10L1_HUMAN	1128	1142	1131	1140	5	13	90	0.003	34.4	RFNVAITRPK	P0DTD1|5883|5897	2	11	RFNVAITRAK	NETMHCIIPAN_BA	191.25	8.3	DRB1*04:05
FNVAITRPK	sp|Q9BXT6|M10L1_HUMAN	1127	1141	1128	1140	6	14	76.9	0.001	35.4	NSKRFNVAITRPK	P0DTD1|5879|5893	3	15	NVNRFNVAITRAK	NETMHCIIPAN_EL	0.185632	8.9	DRB1*04:01
FNVAITRPK	sp|Q9BXT6|M10L1_HUMAN	1127	1141	1128	1140	6	14	76.9	0.002	35.2	NSKRFNVAITRPK	P0DTD1|5881|5895	1	13	NVNRFNVAITRAK	NETMHCIIPAN_EL	0.185632	8.9	DRB1*04:01
FNVAITRPK	sp|Q9BXT6|M10L1_HUMAN	1128	1142	1131	1140	5	13	90	0.003	34.6	RFNVAITRPK	P0DTD1|5882|5896	3	12	RFNVAITRAK	CNNPEPRED	0.671	8.31	DRB1*01:01
FNVAITRPK	sp|Q9BXT6|M10L1_HUMAN	1128	1142	1131	1140	5	13	90	0.003	34.4	RFNVAITRPK	P0DTD1|5883|5897	2	11	RFNVAITRAK	CNNPEPRED	0.671	8.31	DRB1*01:01
FNVAITRPK	sp|Q9BXT6|M10L1_HUMAN	1127	1141	1128	1140	6	14	76.9	0.001	35.4	NSKRFNVAITRPK	P0DTD1|5879|5893	3	15	NVNRFNVAITRAK	NETMHCIIPAN_EL	0.263505	8.4	DRB1*13:02
FNVAITRPK	sp|Q9BXT6|M10L1_HUMAN	1127	1141	1128	1140	6	14	76.9	0.002	35.2	NSKRFNVAITRPK	P0DTD1|5881|5895	1	13	NVNRFNVAITRAK	NETMHCIIPAN_EL	0.263505	8.4	DRB1*13:02
FNVAITRPK	sp|Q9BXT6|M10L1_HUMAN	1127	1141	1128	1140	6	14	76.9	0.001	35.4	NSKRFNVAITRPK	P0DTD1|5879|5893	3	15	NVNRFNVAITRAK	NETMHCIIPAN_BA	133.37	8.9	DRB1*13:02
FNVAITRPK	sp|Q9BXT6|M10L1_HUMAN	1127	1141	1128	1140	6	14	76.9	0.002	35.2	NSKRFNVAITRPK	P0DTD1|5881|5895	1	13	NVNRFNVAITRAK	NETMHCIIPAN_BA	133.37	8.9	DRB1*13:02
FNVAITRPK	sp|Q9BXT6|M10L1_HUMAN	1128	1142	1131	1140	5	13	90	0.003	34.6	RFNVAITRPK	P0DTD1|5882|5896	3	12	RFNVAITRAK	NETMHCIIPAN_EL	0.339771	8.4	DRB1*08:01
FNVAITRPK	sp|Q9BXT6|M10L1_HUMAN	1128	1142	1131	1140	5	13	90	0.003	34.4	RFNVAITRPK	P0DTD1|5883|5897	2	11	RFNVAITRAK	NETMHCIIPAN_EL	0.339771	8.4	DRB1*08:01
FNVAITRPK	sp|Q9BXT6|M10L1_HUMAN	1128	1142	1131	1140	5	13	90	0.003	34.6	RFNVAITRPK	P0DTD1|5882|5896	3	12	RFNVAITRAK	NETMHCIIPAN_BA	133.37	8.9	DRB1*13:02
FNVAITRPK	sp|Q9BXT6|M10L1_HUMAN	1128	1142	1131	1140	5	13	90	0.003	34.4	RFNVAITRPK	P0DTD1|5883|5897	2	11	RFNVAITRAK	NETMHCIIPAN_BA	133.37	8.9	DRB1*13:02
FNVAITRPK	sp|Q9BXT6|M10L1_HUMAN	1128	1142	1131	1140	5	13	90	0.003	34.6	RFNVAITRPK	P0DTD1|5882|5896	3	12	RFNVAITRAK	CNNPEPRED	0.459	8.41	DRB1*16:01
FNVAITRPK	sp|Q9BXT6|M10L1_HUMAN	1128	1142	1131	1140	5	13	90	0.003	34.4	RFNVAITRPK	P0DTD1|5883|5897	2	11	RFNVAITRAK	CNNPEPRED	0.459	8.41	DRB1*16:01
FNVAITRPK	sp|Q9BXT6|M10L1_HUMAN	1128	1142	1131	1140	5	13	90	0.003	34.6	RFNVAITRPK	P0DTD1|5882|5896	3	12	RFNVAITRAK	NETMHCIIPAN_EL	0.066633	8.6	DRB3*02:02
FNVAITRPK	sp|Q9BXT6|M10L1_HUMAN	1128	1142	1131	1140	5	13	90	0.003	34.4	RFNVAITRPK	P0DTD1|5883|5897	2	11	RFNVAITRAK	NETMHCIIPAN_EL	0.066633	8.6	DRB3*02:02
FNVAITRPK	sp|Q9BXT6|M10L1_HUMAN	1128	1142	1131	1140	5	13	90	0.003	34.6	RFNVAITRPK	P0DTD1|5882|5896	3	12	RFNVAITRAK	NETMHCIIPAN_EL	0.259443	8.7	DRB1*13:02
FNVAITRPK	sp|Q9BXT6|M10L1_HUMAN	1128	1142	1131	1140	5	13	90	0.003	34.4	RFNVAITRPK	P0DTD1|5883|5897	2	11	RFNVAITRAK	NETMHCIIPAN_EL	0.259443	8.7	DRB1*13:02
FNVAITRPK	sp|Q9BXT6|M10L1_HUMAN	1127	1141	1128	1140	6	14	76.9	0.001	35.4	NSKRFNVAITRPK	P0DTD1|5879|5893	3	15	NVNRFNVAITRAK	NETMHCIIPAN_EL	0.259443	8.7	DRB1*13:02
FNVAITRPK	sp|Q9BXT6|M10L1_HUMAN	1127	1141	1128	1140	6	14	76.9	0.002	35.2	NSKRFNVAITRPK	P0DTD1|5881|5895	1	13	NVNRFNVAITRAK	NETMHCIIPAN_EL	0.259443	8.7	DRB1*13:02
FNVAITRPK	sp|Q9BXT6|M10L1_HUMAN	1127	1141	1128	1140	6	14	76.9	0.001	35.4	NSKRFNVAITRPK	P0DTD1|5879|5893	3	15	NVNRFNVAITRAK	NETMHCIIPAN_BA	1025.48	8.7	DRB1*04:06
FNVAITRPK	sp|Q9BXT6|M10L1_HUMAN	1127	1141	1128	1140	6	14	76.9	0.002	35.2	NSKRFNVAITRPK	P0DTD1|5881|5895	1	13	NVNRFNVAITRAK	NETMHCIIPAN_BA	1025.48	8.7	DRB1*04:06
FNVAITRPK	sp|Q9BXT6|M10L1_HUMAN	1127	1141	1128	1140	6	14	76.9	0.001	35.4	NSKRFNVAITRPK	P0DTD1|5879|5893	3	15	NVNRFNVAITRAK	NETMHCIIPAN_BA	1025.48	8.7	DRB1*04:03
FNVAITRPK	sp|Q9BXT6|M10L1_HUMAN	1127	1141	1128	1140	6	14	76.9	0.002	35.2	NSKRFNVAITRPK	P0DTD1|5881|5895	1	13	NVNRFNVAITRAK	NETMHCIIPAN_BA	1025.48	8.7	DRB1*04:03
FNVAITRPK	sp|Q9BXT6|M10L1_HUMAN	1128	1142	1131	1140	5	13	90	0.003	34.6	RFNVAITRPK	P0DTD1|5882|5896	3	12	RFNVAITRAK	NETMHCIIPAN_BA	1025.48	8.7	DRB1*04:03
FNVAITRPK	sp|Q9BXT6|M10L1_HUMAN	1128	1142	1131	1140	5	13	90	0.003	34.4	RFNVAITRPK	P0DTD1|5883|5897	2	11	RFNVAITRAK	NETMHCIIPAN_BA	1025.48	8.7	DRB1*04:03
FNVAITRPK	sp|Q9BXT6|M10L1_HUMAN	1128	1142	1131	1140	5	13	90	0.003	34.6	RFNVAITRPK	P0DTD1|5882|5896	3	12	RFNVAITRAK	NETMHCIIPAN_EL	0.304968	8.3	DRB1*11:03
FNVAITRPK	sp|Q9BXT6|M10L1_HUMAN	1128	1142	1131	1140	5	13	90	0.003	34.4	RFNVAITRPK	P0DTD1|5883|5897	2	11	RFNVAITRAK	NETMHCIIPAN_EL	0.304968	8.3	DRB1*11:03
FNVAITRPK	sp|Q9BXT6|M10L1_HUMAN	1127	1141	1128	1140	6	14	76.9	0.001	35.4	NSKRFNVAITRPK	P0DTD1|5879|5893	3	15	NVNRFNVAITRAK	NETMHCIIPAN_EL	0.174441	8.6	DRB1*07:01
FNVAITRPK	sp|Q9BXT6|M10L1_HUMAN	1127	1141	1128	1140	6	14	76.9	0.002	35.2	NSKRFNVAITRPK	P0DTD1|5881|5895	1	13	NVNRFNVAITRAK	NETMHCIIPAN_EL	0.174441	8.6	DRB1*07:01
FNVAITRPK	sp|Q9BXT6|M10L1_HUMAN	1127	1141	1128	1140	6	14	76.9	0.001	35.4	NSKRFNVAITRPK	P0DTD1|5879|5893	3	15	NVNRFNVAITRAK	NETMHCIIPAN_EL	0.192592	8.6	DRB1*04:01
FNVAITRPK	sp|Q9BXT6|M10L1_HUMAN	1127	1141	1128	1140	6	14	76.9	0.002	35.2	NSKRFNVAITRPK	P0DTD1|5881|5895	1	13	NVNRFNVAITRAK	NETMHCIIPAN_EL	0.192592	8.6	DRB1*04:01
FNVAITRPK	sp|Q9BXT6|M10L1_HUMAN	1128	1142	1131	1140	5	13	90	0.003	34.6	RFNVAITRPK	P0DTD1|5882|5896	3	12	RFNVAITRAK	NETMHCIIPAN_EL	0.192592	8.6	DRB1*04:01
FNVAITRPK	sp|Q9BXT6|M10L1_HUMAN	1128	1142	1131	1140	5	13	90	0.003	34.4	RFNVAITRPK	P0DTD1|5883|5897	2	11	RFNVAITRAK	NETMHCIIPAN_EL	0.192592	8.6	DRB1*04:01
FNVAITRPK	sp|Q9BXT6|M10L1_HUMAN	1127	1141	1128	1140	6	14	76.9	0.001	35.4	NSKRFNVAITRPK	P0DTD1|5879|5893	3	15	NVNRFNVAITRAK	NETMHCIIPAN_EL	0.238991	8.3	DRB1*08:03
FNVAITRPK	sp|Q9BXT6|M10L1_HUMAN	1127	1141	1128	1140	6	14	76.9	0.002	35.2	NSKRFNVAITRPK	P0DTD1|5881|5895	1	13	NVNRFNVAITRAK	NETMHCIIPAN_EL	0.238991	8.3	DRB1*08:03
FNVAITRPK	sp|Q9BXT6|M10L1_HUMAN	1127	1141	1128	1140	6	14	76.9	0.001	35.4	NSKRFNVAITRPK	P0DTD1|5879|5893	3	15	NVNRFNVAITRAK	NETMHCIIPAN_EL	0.287975	9.1	DRB1*11:03
FNVAITRPK	sp|Q9BXT6|M10L1_HUMAN	1127	1141	1128	1140	6	14	76.9	0.002	35.2	NSKRFNVAITRPK	P0DTD1|5881|5895	1	13	NVNRFNVAITRAK	NETMHCIIPAN_EL	0.287975	9.1	DRB1*11:03
FNVAITRPK	sp|Q9BXT6|M10L1_HUMAN	1127	1141	1128	1140	6	14	76.9	0.001	35.4	NSKRFNVAITRPK	P0DTD1|5879|5893	3	15	NVNRFNVAITRAK	NETMHCIIPAN_BA	54.44	9.6	DRB1*10:01
FNVAITRPK	sp|Q9BXT6|M10L1_HUMAN	1127	1141	1128	1140	6	14	76.9	0.002	35.2	NSKRFNVAITRPK	P0DTD1|5881|5895	1	13	NVNRFNVAITRAK	NETMHCIIPAN_BA	54.44	9.6	DRB1*10:01
FNVAITRPK	sp|Q9BXT6|M10L1_HUMAN	1128	1142	1131	1140	5	13	90	0.003	34.6	RFNVAITRPK	P0DTD1|5882|5896	3	12	RFNVAITRAK	NETMHCIIPAN_EL	0.239881	9.8	DRB1*13:02
FNVAITRPK	sp|Q9BXT6|M10L1_HUMAN	1128	1142	1131	1140	5	13	90	0.003	34.4	RFNVAITRPK	P0DTD1|5883|5897	2	11	RFNVAITRAK	NETMHCIIPAN_EL	0.239881	9.8	DRB1*13:02
FNVAITRPK	sp|Q9BXT6|M10L1_HUMAN	1127	1141	1128	1140	6	14	76.9	0.001	35.4	NSKRFNVAITRPK	P0DTD1|5879|5893	3	15	NVNRFNVAITRAK	NETMHCIIPAN_BA	552.3	9.6	DRB1*14:05
FNVAITRPK	sp|Q9BXT6|M10L1_HUMAN	1127	1141	1128	1140	6	14	76.9	0.002	35.2	NSKRFNVAITRPK	P0DTD1|5881|5895	1	13	NVNRFNVAITRAK	NETMHCIIPAN_BA	552.3	9.6	DRB1*14:05
FNVAITRPK	sp|Q9BXT6|M10L1_HUMAN	1127	1141	1128	1140	6	14	76.9	0.001	35.4	NSKRFNVAITRPK	P0DTD1|5879|5893	3	15	NVNRFNVAITRAK	NETMHCIIPAN_EL	0.269221	9.9	DRB1*11:04
FNVAITRPK	sp|Q9BXT6|M10L1_HUMAN	1127	1141	1128	1140	6	14	76.9	0.002	35.2	NSKRFNVAITRPK	P0DTD1|5881|5895	1	13	NVNRFNVAITRAK	NETMHCIIPAN_EL	0.269221	9.9	DRB1*11:04
FNVAITRPK	sp|Q9BXT6|M10L1_HUMAN	1128	1142	1131	1140	5	13	90	0.003	34.6	RFNVAITRPK	P0DTD1|5882|5896	3	12	RFNVAITRAK	NETMHCIIPAN_EL	0.133751	8	DRB1*14:02
FNVAITRPK	sp|Q9BXT6|M10L1_HUMAN	1128	1142	1131	1140	5	13	90	0.003	34.4	RFNVAITRPK	P0DTD1|5883|5897	2	11	RFNVAITRAK	NETMHCIIPAN_EL	0.133751	8	DRB1*14:02
FNVAITRPK	sp|Q9BXT6|M10L1_HUMAN	1128	1142	1131	1140	5	13	90	0.003	34.6	RFNVAITRPK	P0DTD1|5882|5896	3	12	RFNVAITRAK	NETMHCIIPAN_EL	0.221132	9.3	DRB1*08:03
FNVAITRPK	sp|Q9BXT6|M10L1_HUMAN	1128	1142	1131	1140	5	13	90	0.003	34.4	RFNVAITRPK	P0DTD1|5883|5897	2	11	RFNVAITRAK	NETMHCIIPAN_EL	0.221132	9.3	DRB1*08:03
FNVAITRPK	sp|Q9BXT6|M10L1_HUMAN	1128	1142	1131	1140	5	13	90	0.003	34.6	RFNVAITRPK	P0DTD1|5882|5896	3	12	RFNVAITRAK	NETMHCIIPAN_BA	3411.71	8.1	DRB1*03:03
FNVAITRPK	sp|Q9BXT6|M10L1_HUMAN	1128	1142	1131	1140	5	13	90	0.003	34.4	RFNVAITRPK	P0DTD1|5883|5897	2	11	RFNVAITRAK	NETMHCIIPAN_BA	3411.71	8.1	DRB1*03:03
FNVAITRPK	sp|Q9BXT6|M10L1_HUMAN	1127	1141	1128	1140	6	14	76.9	0.001	35.4	NSKRFNVAITRPK	P0DTD1|5879|5893	3	15	NVNRFNVAITRAK	NETMHCIIPAN_BA	3411.71	8.1	DRB1*03:03
FNVAITRPK	sp|Q9BXT6|M10L1_HUMAN	1127	1141	1128	1140	6	14	76.9	0.002	35.2	NSKRFNVAITRPK	P0DTD1|5881|5895	1	13	NVNRFNVAITRAK	NETMHCIIPAN_BA	3411.71	8.1	DRB1*03:03
FNVAITRPK	sp|Q9BXT6|M10L1_HUMAN	1128	1142	1131	1140	5	13	90	0.003	34.6	RFNVAITRPK	P0DTD1|5882|5896	3	12	RFNVAITRAK	NETMHCIIPAN_BA	977.4	9.5	DRB1*04:07
FNVAITRPK	sp|Q9BXT6|M10L1_HUMAN	1128	1142	1131	1140	5	13	90	0.003	34.4	RFNVAITRPK	P0DTD1|5883|5897	2	11	RFNVAITRAK	NETMHCIIPAN_BA	977.4	9.5	DRB1*04:07
FNVAITRPK	sp|Q9BXT6|M10L1_HUMAN	1128	1142	1131	1140	5	13	90	0.003	34.6	RFNVAITRPK	P0DTD1|5882|5896	3	12	RFNVAITRAK	CNNPEPRED	0.584	9.53	DRB1*04:01
FNVAITRPK	sp|Q9BXT6|M10L1_HUMAN	1128	1142	1131	1140	5	13	90	0.003	34.4	RFNVAITRPK	P0DTD1|5883|5897	2	11	RFNVAITRAK	CNNPEPRED	0.584	9.53	DRB1*04:01
FNVAITRPK	sp|Q9BXT6|M10L1_HUMAN	1127	1141	1128	1140	6	14	76.9	0.001	35.4	NSKRFNVAITRPK	P0DTD1|5879|5893	3	15	NVNRFNVAITRAK	NETMHCIIPAN_BA	977.4	9.5	DRB1*04:07
FNVAITRPK	sp|Q9BXT6|M10L1_HUMAN	1127	1141	1128	1140	6	14	76.9	0.002	35.2	NSKRFNVAITRPK	P0DTD1|5881|5895	1	13	NVNRFNVAITRAK	NETMHCIIPAN_BA	977.4	9.5	DRB1*04:07
FNVAITRPK	sp|Q9BXT6|M10L1_HUMAN	1128	1142	1131	1140	5	13	90	0.003	34.6	RFNVAITRPK	P0DTD1|5882|5896	3	12	RFNVAITRAK	NETMHCIIPAN_BA	1025.48	8.7	DRB1*04:06
FNVAITRPK	sp|Q9BXT6|M10L1_HUMAN	1128	1142	1131	1140	5	13	90	0.003	34.4	RFNVAITRPK	P0DTD1|5883|5897	2	11	RFNVAITRAK	NETMHCIIPAN_BA	1025.48	8.7	DRB1*04:06
FNVAITRPK	sp|Q9BXT6|M10L1_HUMAN	1127	1141	1128	1140	6	14	76.9	0.001	35.4	NSKRFNVAITRPK	P0DTD1|5879|5893	3	15	NVNRFNVAITRAK	NETMHCIIPAN_EL	0.15138	6.6	DRB1*14:02
FNVAITRPK	sp|Q9BXT6|M10L1_HUMAN	1127	1141	1128	1140	6	14	76.9	0.002	35.2	NSKRFNVAITRPK	P0DTD1|5881|5895	1	13	NVNRFNVAITRAK	NETMHCIIPAN_EL	0.15138	6.6	DRB1*14:02
FNVAITRPK	sp|Q9BXT6|M10L1_HUMAN	1128	1142	1131	1140	5	13	90	0.003	34.6	RFNVAITRPK	P0DTD1|5882|5896	3	12	RFNVAITRAK	NETMHCIIPAN_EL	0.15138	6.6	DRB1*14:02
FNVAITRPK	sp|Q9BXT6|M10L1_HUMAN	1128	1142	1131	1140	5	13	90	0.003	34.4	RFNVAITRPK	P0DTD1|5883|5897	2	11	RFNVAITRAK	NETMHCIIPAN_EL	0.15138	6.6	DRB1*14:02
FNVAITRPK	sp|Q9BXT6|M10L1_HUMAN	1128	1142	1131	1140	5	13	90	0.003	34.6	RFNVAITRPK	P0DTD1|5882|5896	3	12	RFNVAITRAK	NETMHCIIPAN_EL	0.380894	7	DRB1*08:01
FNVAITRPK	sp|Q9BXT6|M10L1_HUMAN	1128	1142	1131	1140	5	13	90	0.003	34.4	RFNVAITRPK	P0DTD1|5883|5897	2	11	RFNVAITRAK	NETMHCIIPAN_EL	0.380894	7	DRB1*08:01
FNVAITRPK	sp|Q9BXT6|M10L1_HUMAN	1127	1141	1128	1140	6	14	76.9	0.001	35.4	NSKRFNVAITRPK	P0DTD1|5879|5893	3	15	NVNRFNVAITRAK	NETMHCIIPAN_EL	0.380894	7	DRB1*08:01
FNVAITRPK	sp|Q9BXT6|M10L1_HUMAN	1127	1141	1128	1140	6	14	76.9	0.002	35.2	NSKRFNVAITRPK	P0DTD1|5881|5895	1	13	NVNRFNVAITRAK	NETMHCIIPAN_EL	0.380894	7	DRB1*08:01
FNVAITRPK	sp|Q9BXT6|M10L1_HUMAN	1127	1141	1128	1140	6	14	76.9	0.001	35.4	NSKRFNVAITRPK	P0DTD1|5879|5893	3	15	NVNRFNVAITRAK	NETMHCIIPAN_BA	65.56	6.3	DRB1*11:02
FNVAITRPK	sp|Q9BXT6|M10L1_HUMAN	1127	1141	1128	1140	6	14	76.9	0.002	35.2	NSKRFNVAITRPK	P0DTD1|5881|5895	1	13	NVNRFNVAITRAK	NETMHCIIPAN_BA	65.56	6.3	DRB1*11:02
FNVAITRPK	sp|Q9BXT6|M10L1_HUMAN	1127	1141	1128	1140	6	14	76.9	0.001	35.4	NSKRFNVAITRPK	P0DTD1|5879|5893	3	15	NVNRFNVAITRAK	NETMHCIIPAN_BA	65.56	6.3	DRB1*13:01
FNVAITRPK	sp|Q9BXT6|M10L1_HUMAN	1127	1141	1128	1140	6	14	76.9	0.002	35.2	NSKRFNVAITRPK	P0DTD1|5881|5895	1	13	NVNRFNVAITRAK	NETMHCIIPAN_BA	65.56	6.3	DRB1*13:01
FNVAITRPK	sp|Q9BXT6|M10L1_HUMAN	1127	1141	1128	1140	6	14	76.9	0.001	35.4	NSKRFNVAITRPK	P0DTD1|5879|5893	3	15	NVNRFNVAITRAK	NETMHCIIPAN_EL	0.245935	7	DRB1*16:02
FNVAITRPK	sp|Q9BXT6|M10L1_HUMAN	1127	1141	1128	1140	6	14	76.9	0.002	35.2	NSKRFNVAITRPK	P0DTD1|5881|5895	1	13	NVNRFNVAITRAK	NETMHCIIPAN_EL	0.245935	7	DRB1*16:02
FNVAITRPK	sp|Q9BXT6|M10L1_HUMAN	1128	1142	1131	1140	5	13	90	0.003	34.6	RFNVAITRPK	P0DTD1|5882|5896	3	12	RFNVAITRAK	NETMHCIIPAN_BA	366.07	6.7	DRB1*12:02
FNVAITRPK	sp|Q9BXT6|M10L1_HUMAN	1128	1142	1131	1140	5	13	90	0.003	34.4	RFNVAITRPK	P0DTD1|5883|5897	2	11	RFNVAITRAK	NETMHCIIPAN_BA	366.07	6.7	DRB1*12:02
FNVAITRPK	sp|Q9BXT6|M10L1_HUMAN	1127	1141	1128	1140	6	14	76.9	0.001	35.4	NSKRFNVAITRPK	P0DTD1|5879|5893	3	15	NVNRFNVAITRAK	NETMHCIIPAN_BA	422.69	6.7	DRB3*02:02
FNVAITRPK	sp|Q9BXT6|M10L1_HUMAN	1127	1141	1128	1140	6	14	76.9	0.002	35.2	NSKRFNVAITRPK	P0DTD1|5881|5895	1	13	NVNRFNVAITRAK	NETMHCIIPAN_BA	422.69	6.7	DRB3*02:02
FNVAITRPK	sp|Q9BXT6|M10L1_HUMAN	1128	1142	1131	1140	5	13	90	0.003	34.6	RFNVAITRPK	P0DTD1|5882|5896	3	12	RFNVAITRAK	NETMHCIIPAN_EL	0.086422	6.8	DRB3*02:02
FNVAITRPK	sp|Q9BXT6|M10L1_HUMAN	1128	1142	1131	1140	5	13	90	0.003	34.4	RFNVAITRPK	P0DTD1|5883|5897	2	11	RFNVAITRAK	NETMHCIIPAN_EL	0.086422	6.8	DRB3*02:02
FNVAITRPK	sp|Q9BXT6|M10L1_HUMAN	1127	1141	1128	1140	6	14	76.9	0.001	35.4	NSKRFNVAITRPK	P0DTD1|5879|5893	3	15	NVNRFNVAITRAK	NETMHCIIPAN_EL	0.086422	6.8	DRB3*02:02
FNVAITRPK	sp|Q9BXT6|M10L1_HUMAN	1127	1141	1128	1140	6	14	76.9	0.002	35.2	NSKRFNVAITRPK	P0DTD1|5881|5895	1	13	NVNRFNVAITRAK	NETMHCIIPAN_EL	0.086422	6.8	DRB3*02:02
FNVAITRPK	sp|Q9BXT6|M10L1_HUMAN	1127	1141	1128	1140	6	14	76.9	0.001	35.4	NSKRFNVAITRPK	P0DTD1|5879|5893	3	15	NVNRFNVAITRAK	NETMHCIIPAN_BA	613.94	6.8	DRB1*04:02
FNVAITRPK	sp|Q9BXT6|M10L1_HUMAN	1127	1141	1128	1140	6	14	76.9	0.002	35.2	NSKRFNVAITRPK	P0DTD1|5881|5895	1	13	NVNRFNVAITRAK	NETMHCIIPAN_BA	613.94	6.8	DRB1*04:02
FNVAITRPK	sp|Q9BXT6|M10L1_HUMAN	1127	1141	1128	1140	6	14	76.9	0.001	35.4	NSKRFNVAITRPK	P0DTD1|5879|5893	3	15	NVNRFNVAITRAK	NETMHCIIPAN_EL	0.331512	7.1	DRB1*09:01
FNVAITRPK	sp|Q9BXT6|M10L1_HUMAN	1127	1141	1128	1140	6	14	76.9	0.002	35.2	NSKRFNVAITRPK	P0DTD1|5881|5895	1	13	NVNRFNVAITRAK	NETMHCIIPAN_EL	0.331512	7.1	DRB1*09:01
FNVAITRPK	sp|Q9BXT6|M10L1_HUMAN	1127	1141	1128	1140	6	14	76.9	0.001	35.4	NSKRFNVAITRPK	P0DTD1|5879|5893	3	15	NVNRFNVAITRAK	NETMHCIIPAN_BA	366.07	6.7	DRB1*12:02
FNVAITRPK	sp|Q9BXT6|M10L1_HUMAN	1127	1141	1128	1140	6	14	76.9	0.002	35.2	NSKRFNVAITRPK	P0DTD1|5881|5895	1	13	NVNRFNVAITRAK	NETMHCIIPAN_BA	366.07	6.7	DRB1*12:02
FNVAITRPK	sp|Q9BXT6|M10L1_HUMAN	1127	1141	1128	1140	6	14	76.9	0.001	35.4	NSKRFNVAITRPK	P0DTD1|5879|5893	3	15	NVNRFNVAITRAK	NETMHCIIPAN_EL	0.097048	6.1	DRB3*02:02
FNVAITRPK	sp|Q9BXT6|M10L1_HUMAN	1127	1141	1128	1140	6	14	76.9	0.002	35.2	NSKRFNVAITRPK	P0DTD1|5881|5895	1	13	NVNRFNVAITRAK	NETMHCIIPAN_EL	0.097048	6.1	DRB3*02:02
FNVAITRPK	sp|Q9BXT6|M10L1_HUMAN	1127	1141	1128	1140	6	14	76.9	0.001	35.4	NSKRFNVAITRPK	P0DTD1|5879|5893	3	15	NVNRFNVAITRAK	CNNPEPRED	0.527	7.12	DPA1*02:02/DPB1*05:01
FNVAITRPK	sp|Q9BXT6|M10L1_HUMAN	1127	1141	1128	1140	6	14	76.9	0.002	35.2	NSKRFNVAITRPK	P0DTD1|5881|5895	1	13	NVNRFNVAITRAK	CNNPEPRED	0.527	7.12	DPA1*02:02/DPB1*05:01
FNVAITRPK	sp|Q9BXT6|M10L1_HUMAN	1127	1141	1128	1140	6	14	76.9	0.001	35.4	NSKRFNVAITRPK	P0DTD1|5879|5893	3	15	NVNRFNVAITRAK	NETMHCIIPAN_EL	0.270396	6.1	DRB1*16:02
FNVAITRPK	sp|Q9BXT6|M10L1_HUMAN	1127	1141	1128	1140	6	14	76.9	0.002	35.2	NSKRFNVAITRPK	P0DTD1|5881|5895	1	13	NVNRFNVAITRAK	NETMHCIIPAN_EL	0.270396	6.1	DRB1*16:02
FNVAITRPK	sp|Q9BXT6|M10L1_HUMAN	1128	1142	1131	1140	5	13	90	0.003	34.6	RFNVAITRPK	P0DTD1|5882|5896	3	12	RFNVAITRAK	NETMHCIIPAN_BA	7263.78	7.1	DRB1*03:02
FNVAITRPK	sp|Q9BXT6|M10L1_HUMAN	1128	1142	1131	1140	5	13	90	0.003	34.4	RFNVAITRPK	P0DTD1|5883|5897	2	11	RFNVAITRAK	NETMHCIIPAN_BA	7263.78	7.1	DRB1*03:02
FNVAITRPK	sp|Q9BXT6|M10L1_HUMAN	1128	1142	1131	1140	5	13	90	0.003	34.6	RFNVAITRPK	P0DTD1|5882|5896	3	12	RFNVAITRAK	NETMHCIIPAN_BA	22.29	6.2	DRB1*01:01
FNVAITRPK	sp|Q9BXT6|M10L1_HUMAN	1128	1142	1131	1140	5	13	90	0.003	34.4	RFNVAITRPK	P0DTD1|5883|5897	2	11	RFNVAITRAK	NETMHCIIPAN_BA	22.29	6.2	DRB1*01:01
FNVAITRPK	sp|Q9BXT6|M10L1_HUMAN	1127	1141	1128	1140	6	14	76.9	0.001	35.4	NSKRFNVAITRPK	P0DTD1|5879|5893	3	15	NVNRFNVAITRAK	NETMHCIIPAN_BA	151.33	7.2	DRB1*16:02
FNVAITRPK	sp|Q9BXT6|M10L1_HUMAN	1127	1141	1128	1140	6	14	76.9	0.002	35.2	NSKRFNVAITRPK	P0DTD1|5881|5895	1	13	NVNRFNVAITRAK	NETMHCIIPAN_BA	151.33	7.2	DRB1*16:02
FNVAITRPK	sp|Q9BXT6|M10L1_HUMAN	1127	1141	1128	1140	6	14	76.9	0.001	35.4	NSKRFNVAITRPK	P0DTD1|5879|5893	3	15	NVNRFNVAITRAK	NETMHCIIPAN_EL	0.258	6.3	DRB1*01:03
FNVAITRPK	sp|Q9BXT6|M10L1_HUMAN	1127	1141	1128	1140	6	14	76.9	0.002	35.2	NSKRFNVAITRPK	P0DTD1|5881|5895	1	13	NVNRFNVAITRAK	NETMHCIIPAN_EL	0.258	6.3	DRB1*01:03
FNVAITRPK	sp|Q9BXT6|M10L1_HUMAN	1127	1141	1128	1140	6	14	76.9	0.001	35.4	NSKRFNVAITRPK	P0DTD1|5879|5893	3	15	NVNRFNVAITRAK	NETMHCIIPAN_BA	149.3	6.1	DRB1*04:01
FNVAITRPK	sp|Q9BXT6|M10L1_HUMAN	1127	1141	1128	1140	6	14	76.9	0.002	35.2	NSKRFNVAITRPK	P0DTD1|5881|5895	1	13	NVNRFNVAITRAK	NETMHCIIPAN_BA	149.3	6.1	DRB1*04:01
FNVAITRPK	sp|Q9BXT6|M10L1_HUMAN	1127	1141	1128	1140	6	14	76.9	0.001	35.4	NSKRFNVAITRPK	P0DTD1|5879|5893	3	15	NVNRFNVAITRAK	NETMHCIIPAN_BA	22.29	6.2	DRB1*01:01
FNVAITRPK	sp|Q9BXT6|M10L1_HUMAN	1127	1141	1128	1140	6	14	76.9	0.002	35.2	NSKRFNVAITRPK	P0DTD1|5881|5895	1	13	NVNRFNVAITRAK	NETMHCIIPAN_BA	22.29	6.2	DRB1*01:01
FNVAITRPK	sp|Q9BXT6|M10L1_HUMAN	1127	1141	1128	1140	6	14	76.9	0.001	35.4	NSKRFNVAITRPK	P0DTD1|5879|5893	3	15	NVNRFNVAITRAK	NETMHCIIPAN_BA	280.79	7.1	DRB1*14:02
FNVAITRPK	sp|Q9BXT6|M10L1_HUMAN	1127	1141	1128	1140	6	14	76.9	0.002	35.2	NSKRFNVAITRPK	P0DTD1|5881|5895	1	13	NVNRFNVAITRAK	NETMHCIIPAN_BA	280.79	7.1	DRB1*14:02
FNVAITRPK	sp|Q9BXT6|M10L1_HUMAN	1127	1141	1128	1140	6	14	76.9	0.001	35.4	NSKRFNVAITRPK	P0DTD1|5879|5893	3	15	NVNRFNVAITRAK	NETMHCIIPAN_BA	7263.78	7.1	DRB1*03:02
FNVAITRPK	sp|Q9BXT6|M10L1_HUMAN	1127	1141	1128	1140	6	14	76.9	0.002	35.2	NSKRFNVAITRPK	P0DTD1|5881|5895	1	13	NVNRFNVAITRAK	NETMHCIIPAN_BA	7263.78	7.1	DRB1*03:02
FNVAVTRAK	sp|Q9HCE1|MOV10_HUMAN	901	915	904	913	5	13	90	0.001	35.6	RFNVAVTRAK	P0DTD1|5882|5896	3	12	RFNVAITRAK	NETMHCIIPAN_BA	66.26	0.34	DRB1*08:02
FNVAVTRAK	sp|Q9HCE1|MOV10_HUMAN	901	915	904	913	5	13	90	0.001	35.4	RFNVAVTRAK	P0DTD1|5883|5897	2	11	RFNVAITRAK	NETMHCIIPAN_BA	66.26	0.34	DRB1*08:02
FNVAVTRAK	sp|Q9HCE1|MOV10_HUMAN	900	914	901	913	6	14	76.9	0.000738	36.4	NPKRFNVAVTRAK	P0DTD1|5879|5893	3	15	NVNRFNVAITRAK	NETMHCIIPAN_BA	66.26	0.34	DRB1*08:02
FNVAVTRAK	sp|Q9HCE1|MOV10_HUMAN	900	914	901	913	6	14	76.9	0.000871	36.2	NPKRFNVAVTRAK	P0DTD1|5881|5895	1	13	NVNRFNVAITRAK	NETMHCIIPAN_BA	66.26	0.34	DRB1*08:02
FNVAVTRAK	sp|Q9HCE1|MOV10_HUMAN	901	915	904	913	5	13	90	0.001	35.6	RFNVAVTRAK	P0DTD1|5882|5896	3	12	RFNVAITRAK	NETMHCIIPAN_BA	81.08	2.7	DRB1*04:01
FNVAVTRAK	sp|Q9HCE1|MOV10_HUMAN	901	915	904	913	5	13	90	0.001	35.4	RFNVAVTRAK	P0DTD1|5883|5897	2	11	RFNVAITRAK	NETMHCIIPAN_BA	81.08	2.7	DRB1*04:01
FNVAVTRAK	sp|Q9HCE1|MOV10_HUMAN	900	914	901	913	6	14	76.9	0.000738	36.4	NPKRFNVAVTRAK	P0DTD1|5879|5893	3	15	NVNRFNVAITRAK	NETMHCIIPAN_BA	86.63	2.7	DRB1*16:01
FNVAVTRAK	sp|Q9HCE1|MOV10_HUMAN	900	914	901	913	6	14	76.9	0.000871	36.2	NPKRFNVAVTRAK	P0DTD1|5881|5895	1	13	NVNRFNVAITRAK	NETMHCIIPAN_BA	86.63	2.7	DRB1*16:01
FNVAVTRAK	sp|Q9HCE1|MOV10_HUMAN	900	914	901	913	6	14	76.9	0.000738	36.4	NPKRFNVAVTRAK	P0DTD1|5879|5893	3	15	NVNRFNVAITRAK	NETMHCIIPAN_BA	160.88	2.7	DRB1*14:02
FNVAVTRAK	sp|Q9HCE1|MOV10_HUMAN	900	914	901	913	6	14	76.9	0.000871	36.2	NPKRFNVAVTRAK	P0DTD1|5881|5895	1	13	NVNRFNVAITRAK	NETMHCIIPAN_BA	160.88	2.7	DRB1*14:02
FNVAVTRAK	sp|Q9HCE1|MOV10_HUMAN	900	914	901	913	6	14	76.9	0.000738	36.4	NPKRFNVAVTRAK	P0DTD1|5879|5893	3	15	NVNRFNVAITRAK	NETMHCIIPAN_EL	0.32715	9.9	DRB1*13:01
FNVAVTRAK	sp|Q9HCE1|MOV10_HUMAN	900	914	901	913	6	14	76.9	0.000871	36.2	NPKRFNVAVTRAK	P0DTD1|5881|5895	1	13	NVNRFNVAITRAK	NETMHCIIPAN_EL	0.32715	9.9	DRB1*13:01
FNVAVTRAK	sp|Q9HCE1|MOV10_HUMAN	901	915	904	913	5	13	90	0.001	35.6	RFNVAVTRAK	P0DTD1|5882|5896	3	12	RFNVAITRAK	NETMHCIIPAN_BA	37.89	2.2	DRB1*13:04
FNVAVTRAK	sp|Q9HCE1|MOV10_HUMAN	901	915	904	913	5	13	90	0.001	35.4	RFNVAVTRAK	P0DTD1|5883|5897	2	11	RFNVAITRAK	NETMHCIIPAN_BA	37.89	2.2	DRB1*13:04
FNVAVTRAK	sp|Q9HCE1|MOV10_HUMAN	901	915	904	913	5	13	90	0.001	35.6	RFNVAVTRAK	P0DTD1|5882|5896	3	12	RFNVAITRAK	NETMHCIIPAN_EL	0.32715	9.9	DRB1*11:02
FNVAVTRAK	sp|Q9HCE1|MOV10_HUMAN	901	915	904	913	5	13	90	0.001	35.4	RFNVAVTRAK	P0DTD1|5883|5897	2	11	RFNVAITRAK	NETMHCIIPAN_EL	0.32715	9.9	DRB1*11:02
FNVAVTRAK	sp|Q9HCE1|MOV10_HUMAN	900	914	901	913	6	14	76.9	0.000738	36.4	NPKRFNVAVTRAK	P0DTD1|5879|5893	3	15	NVNRFNVAITRAK	NETMHCIIPAN_EL	0.32715	9.9	DRB1*11:02
FNVAVTRAK	sp|Q9HCE1|MOV10_HUMAN	900	914	901	913	6	14	76.9	0.000871	36.2	NPKRFNVAVTRAK	P0DTD1|5881|5895	1	13	NVNRFNVAITRAK	NETMHCIIPAN_EL	0.32715	9.9	DRB1*11:02
FNVAVTRAK	sp|Q9HCE1|MOV10_HUMAN	900	914	901	913	6	14	76.9	0.000738	36.4	NPKRFNVAVTRAK	P0DTD1|5879|5893	3	15	NVNRFNVAITRAK	NETMHCIIPAN_BA	562.19	9.9	DRB1*14:05
FNVAVTRAK	sp|Q9HCE1|MOV10_HUMAN	900	914	901	913	6	14	76.9	0.000871	36.2	NPKRFNVAVTRAK	P0DTD1|5881|5895	1	13	NVNRFNVAITRAK	NETMHCIIPAN_BA	562.19	9.9	DRB1*14:05
[truncated: 8,582 more rows]

## Sheet: psiblast
core	target_id	target_window_start	target_window_end	target_alg_start	target_alg_end	target_core_start	target_core_end	ident	evalue	bitscore	target_aligned_seq	query_id	query_alg_start	query_alg_end	query_aligned_seq	method	score	rank	allele
AIIQGPPGT	sp|Q9P2E3|ZNFX1_HUMAN	614	628	615	627	2	10	61.5	0.055	27	AIIQGPPGTGKTY	P0DTD1|5600|5614	3	15	STLQGPPGTGKSH	CNNPEPRED	0.662	8.42	DQA1*05:01/DQB1*03:01
AIIQGPPGT	sp|Q9P2E3|ZNFX1_HUMAN	614	628	615	627	2	10	61.5	0.077	26.6	AIIQGPPGTGKTY	P0DTD1|5602|5616	1	13	STLQGPPGTGKSH	CNNPEPRED	0.662	8.42	DQA1*05:01/DQB1*03:01
AIIQGPPGT	sp|Q9P2E3|ZNFX1_HUMAN	611	626	612	626	4	12	53.3	0.064	27	RELAIIQGPPGTGKT	P0DTD1|5599|5613	1	15	QKYSTLQGPPGTGKS	CNNPEPRED	0.704	6.41	DQA1*05:01/DQB1*03:01
ARIYALPDD	sp|Q14651|PLSI_HUMAN	590	604	591	604	7	15	42.9	4.19e-06	38.9	ARKIGARIYALPDD	Q86887|1243|1262	3	16	AEKLNSSVYSLPPD	CNNPEPRED	0.647	5.87	DQA1*03:01/DQB1*03:02
DYYYNTDSK	sp|Q13576|IQGA2_HUMAN	608	623	609	623	2	10	60	0.065	27	YDYYYNTDSKESSWV	Q9J3M8|51|65	1	15	YEPYYHSDHAESSWV	CNNPEPRED	0.91	0.87	DRB3*02:02
EKPYVCTVP	sp|P52747|ZN143_HUMAN	383	397	386	395	2	10	80	0.075	26.5	PYVCTVPGCD	P0DTD1|5366|5380	6	15	PYVCNAPGCD	CNNPEPRED	0.748	2.39	DQA1*02:01/DQB1*02:02
EKPYVCTVP	sp|P52747|ZN143_HUMAN	383	397	386	395	2	10	80	0.075	26.5	PYVCTVPGCD	P0DTD1|5367|5381	5	14	PYVCNAPGCD	CNNPEPRED	0.748	2.39	DQA1*02:01/DQB1*02:02
FGPPGTGKS	sp|O75351|VPS4B_HUMAN	171	185	172	184	3	11	76.9	0.071	26.6	LFGPPGTGKSYLA	P0DTD1|5602|5616	3	15	LQGPPGTGKSHFA	CNNPEPRED	0.735	5.26	DQA1*05:01/DQB1*03:01
FGPPGTGKS	sp|Q9UN37|VPS4A_HUMAN	164	178	165	177	3	11	76.9	0.071	26.6	LFGPPGTGKSYLA	P0DTD1|5602|5616	3	15	LQGPPGTGKSHFA	CNNPEPRED	0.735	5.26	DQA1*05:01/DQB1*03:01
FPLSSTGFY	sp|Q9NR48|ASH1L_HUMAN	1370	1384	1371	1383	2	10	61.5	0.066	26.6	FPLSSTGFYPSYG	P0DTC2|488|502	3	15	FPLQSYGFQPTNG	CNNPEPRED	0.767	9.31	DRB1*09:01
FPLSSTGFY	sp|Q9NR48|ASH1L_HUMAN	1370	1384	1371	1383	2	10	61.5	0.037	27.3	FPLSSTGFYPSYG	P0DTC2|490|504	1	13	FPLQSYGFQPTNG	CNNPEPRED	0.767	9.31	DRB1*09:01
FPLSSTGFY	sp|Q9NR48|ASH1L_HUMAN	1370	1386	1371	1386	1	9	56.2	0.022	28.5	FPLSSTGFYPSYGMPY	P0DTC2|486|505	5	20	FPLQSYGFQPTNGVGY	CNNPEPRED	0.767	9.31	DRB1*09:01
FTVIQGPPG	sp|Q9BYK8|HELZ2_HUMAN	2166	2180	2167	2180	4	12	57.1	0.046	27.4	KPFTVIQGPPGTGK	P0DTD1|5598|5612	2	15	QKYSTLQGPPGTGK	NETMHCIIPAN_BA	339.22	9.5	DRB1*08:02
FTVIQGPPG	sp|Q9BYK8|HELZ2_HUMAN	2166	2181	2167	2181	3	11	53.3	0.018	28.6	KPFTVIQGPPGTGKT	P0DTD1|5599|5613	1	15	QKYSTLQGPPGTGKS	NETMHCIIPAN_BA	339.22	9.5	DRB1*08:02
FTVIQGPPG	sp|Q9BYK8|HELZ2_HUMAN	2166	2180	2167	2180	4	12	57.1	0.046	27.4	KPFTVIQGPPGTGK	P0DTD1|5598|5612	2	15	QKYSTLQGPPGTGK	NETMHCIIPAN_BA	53.7	9.5	DRB1*10:01
FTVIQGPPG	sp|Q9BYK8|HELZ2_HUMAN	2168	2182	2169	2181	2	10	61.5	0.025	28.2	FTVIQGPPGTGKT	P0DTD1|5600|5614	2	14	YSTLQGPPGTGKS	NETMHCIIPAN_EL	0.159489	10	DRB1*04:01
FTVIQGPPG	sp|Q9BYK8|HELZ2_HUMAN	2166	2181	2167	2181	3	11	53.3	0.018	28.6	KPFTVIQGPPGTGKT	P0DTD1|5599|5613	1	15	QKYSTLQGPPGTGKS	NETMHCIIPAN_EL	0.317396	8.4	DRB1*11:04
FTVIQGPPG	sp|Q9BYK8|HELZ2_HUMAN	2166	2180	2167	2180	4	12	57.1	0.046	27.4	KPFTVIQGPPGTGK	P0DTD1|5598|5612	2	15	QKYSTLQGPPGTGK	NETMHCIIPAN_EL	0.317396	8.4	DRB1*11:04
FTVIQGPPG	sp|Q9BYK8|HELZ2_HUMAN	2166	2181	2167	2181	3	11	53.3	0.018	28.6	KPFTVIQGPPGTGKT	P0DTD1|5599|5613	1	15	QKYSTLQGPPGTGKS	CNNPEPRED	0.775	1.1	DRB1*16:01
FTVIQGPPG	sp|Q9BYK8|HELZ2_HUMAN	2166	2180	2167	2180	4	12	57.1	0.046	27.4	KPFTVIQGPPGTGK	P0DTD1|5598|5612	2	15	QKYSTLQGPPGTGK	CNNPEPRED	0.775	1.1	DRB1*16:01
FTVIQGPPG	sp|Q9BYK8|HELZ2_HUMAN	2166	2180	2167	2180	4	12	57.1	0.046	27.4	KPFTVIQGPPGTGK	P0DTD1|5598|5612	2	15	QKYSTLQGPPGTGK	NETMHCIIPAN_BA	312.82	8.4	DRB1*08:02
FTVIQGPPG	sp|Q9BYK8|HELZ2_HUMAN	2166	2180	2167	2180	4	12	57.1	0.046	27.4	KPFTVIQGPPGTGK	P0DTD1|5598|5612	2	15	QKYSTLQGPPGTGK	NETMHCIIPAN_EL	0.6812	1.1	DRB1*04:07
FTVIQGPPG	sp|Q9BYK8|HELZ2_HUMAN	2168	2182	2169	2181	2	10	61.5	0.025	28.2	FTVIQGPPGTGKT	P0DTD1|5600|5614	2	14	YSTLQGPPGTGKS	NETMHCIIPAN_EL	0.296257	8	DRB1*01:02
FTVIQGPPG	sp|Q9BYK8|HELZ2_HUMAN	2166	2180	2167	2180	4	12	57.1	0.046	27.4	KPFTVIQGPPGTGK	P0DTD1|5598|5612	2	15	QKYSTLQGPPGTGK	NETMHCIIPAN_EL	0.372497	1.3	DRB3*02:02
FTVIQGPPG	sp|Q9BYK8|HELZ2_HUMAN	2168	2182	2169	2181	2	10	61.5	0.025	28.2	FTVIQGPPGTGKT	P0DTD1|5600|5614	2	14	YSTLQGPPGTGKS	NETMHCIIPAN_EL	0.212242	7.9	DRB1*01:03
FTVIQGPPG	sp|Q9BYK8|HELZ2_HUMAN	2166	2181	2167	2181	3	11	53.3	0.018	28.6	KPFTVIQGPPGTGKT	P0DTD1|5599|5613	1	15	QKYSTLQGPPGTGKS	NETMHCIIPAN_EL	0.624817	1.3	DRB1*08:02
FTVIQGPPG	sp|Q9BYK8|HELZ2_HUMAN	2166	2180	2167	2180	4	12	57.1	0.046	27.4	KPFTVIQGPPGTGK	P0DTD1|5598|5612	2	15	QKYSTLQGPPGTGK	NETMHCIIPAN_EL	0.954106	0.07	DRB1*16:01
FTVIQGPPG	sp|Q9BYK8|HELZ2_HUMAN	2168	2182	2169	2181	2	10	61.5	0.025	28.2	FTVIQGPPGTGKT	P0DTD1|5600|5614	2	14	YSTLQGPPGTGKS	NETMHCIIPAN_EL	0.223655	7.8	DRB1*16:02
FTVIQGPPG	sp|Q9BYK8|HELZ2_HUMAN	2168	2182	2169	2181	2	10	61.5	0.025	28.2	FTVIQGPPGTGKT	P0DTD1|5600|5614	2	14	YSTLQGPPGTGKS	NETMHCIIPAN_BA	27.18	7.8	DRB1*01:01
FTVIQGPPG	sp|Q9BYK8|HELZ2_HUMAN	2166	2180	2167	2180	4	12	57.1	0.046	27.4	KPFTVIQGPPGTGK	P0DTD1|5598|5612	2	15	QKYSTLQGPPGTGK	CNNPEPRED	0.78	1.26	DRB1*10:01
FTVIQGPPG	sp|Q9BYK8|HELZ2_HUMAN	2166	2180	2167	2180	4	12	57.1	0.046	27.4	KPFTVIQGPPGTGK	P0DTD1|5598|5612	2	15	QKYSTLQGPPGTGK	NETMHCIIPAN_EL	0.657154	1.1	DRB1*01:03
FTVIQGPPG	sp|Q9BYK8|HELZ2_HUMAN	2166	2181	2167	2181	3	11	53.3	0.018	28.6	KPFTVIQGPPGTGKT	P0DTD1|5599|5613	1	15	QKYSTLQGPPGTGKS	NETMHCIIPAN_BA	119.55	8.5	DRB1*01:02
FTVIQGPPG	sp|Q9BYK8|HELZ2_HUMAN	2166	2180	2167	2180	4	12	57.1	0.046	27.4	KPFTVIQGPPGTGK	P0DTD1|5598|5612	2	15	QKYSTLQGPPGTGK	CNNPEPRED	0.574	8.5	DRB1*04:05
FTVIQGPPG	sp|Q9BYK8|HELZ2_HUMAN	2166	2180	2167	2180	4	12	57.1	0.046	27.4	KPFTVIQGPPGTGK	P0DTD1|5598|5612	2	15	QKYSTLQGPPGTGK	NETMHCIIPAN_EL	0.17583	8.6	DRB1*07:01
FTVIQGPPG	sp|Q9BYK8|HELZ2_HUMAN	2166	2181	2167	2181	3	11	53.3	0.018	28.6	KPFTVIQGPPGTGKT	P0DTD1|5599|5613	1	15	QKYSTLQGPPGTGKS	NETMHCIIPAN_EL	0.17583	8.6	DRB1*07:01
FTVIQGPPG	sp|Q9BYK8|HELZ2_HUMAN	2168	2182	2169	2181	2	10	61.5	0.025	28.2	FTVIQGPPGTGKT	P0DTD1|5600|5614	2	14	YSTLQGPPGTGKS	CNNPEPRED	0.667	8.56	DRB1*01:01
FTVIQGPPG	sp|Q9BYK8|HELZ2_HUMAN	2166	2180	2167	2180	4	12	57.1	0.046	27.4	KPFTVIQGPPGTGK	P0DTD1|5598|5612	2	15	QKYSTLQGPPGTGK	NETMHCIIPAN_BA	119.55	8.5	DRB1*01:02
FTVIQGPPG	sp|Q9BYK8|HELZ2_HUMAN	2166	2181	2167	2181	3	11	53.3	0.018	28.6	KPFTVIQGPPGTGKT	P0DTD1|5599|5613	1	15	QKYSTLQGPPGTGKS	NETMHCIIPAN_EL	0.657154	1.1	DRB1*01:03
FTVIQGPPG	sp|Q9BYK8|HELZ2_HUMAN	2166	2181	2167	2181	3	11	53.3	0.018	28.6	KPFTVIQGPPGTGKT	P0DTD1|5599|5613	1	15	QKYSTLQGPPGTGKS	CNNPEPRED	0.574	8.5	DRB1*04:05
FTVIQGPPG	sp|Q9BYK8|HELZ2_HUMAN	2166	2180	2167	2180	4	12	57.1	0.046	27.4	KPFTVIQGPPGTGK	P0DTD1|5598|5612	2	15	QKYSTLQGPPGTGK	NETMHCIIPAN_EL	0.556787	0.94	DRB1*08:03
FTVIQGPPG	sp|Q9BYK8|HELZ2_HUMAN	2166	2180	2167	2180	4	12	57.1	0.046	27.4	KPFTVIQGPPGTGK	P0DTD1|5598|5612	2	15	QKYSTLQGPPGTGK	NETMHCIIPAN_EL	0.903669	0.14	DRB1*10:01
FTVIQGPPG	sp|Q9BYK8|HELZ2_HUMAN	2166	2180	2167	2180	4	12	57.1	0.046	27.4	KPFTVIQGPPGTGK	P0DTD1|5598|5612	2	15	QKYSTLQGPPGTGK	CNNPEPRED	0.997	0.19	DRB1*16:01
FTVIQGPPG	sp|Q9BYK8|HELZ2_HUMAN	2166	2180	2167	2180	4	12	57.1	0.046	27.4	KPFTVIQGPPGTGK	P0DTD1|5598|5612	2	15	QKYSTLQGPPGTGK	NETMHCIIPAN_EL	0.446621	0.29	DRB1*14:02
FTVIQGPPG	sp|Q9BYK8|HELZ2_HUMAN	2166	2181	2167	2181	3	11	53.3	0.018	28.6	KPFTVIQGPPGTGKT	P0DTD1|5599|5613	1	15	QKYSTLQGPPGTGKS	NETMHCIIPAN_EL	0.868327	0.32	DRB1*16:01
FTVIQGPPG	sp|Q9BYK8|HELZ2_HUMAN	2166	2180	2167	2180	4	12	57.1	0.046	27.4	KPFTVIQGPPGTGK	P0DTD1|5598|5612	2	15	QKYSTLQGPPGTGK	NETMHCIIPAN_EL	0.868327	0.32	DRB1*16:01
FTVIQGPPG	sp|Q9BYK8|HELZ2_HUMAN	2166	2180	2167	2180	4	12	57.1	0.046	27.4	KPFTVIQGPPGTGK	P0DTD1|5598|5612	2	15	QKYSTLQGPPGTGK	NETMHCIIPAN_EL	0.843364	0.35	DRB1*04:01
FTVIQGPPG	sp|Q9BYK8|HELZ2_HUMAN	2166	2180	2167	2180	4	12	57.1	0.046	27.4	KPFTVIQGPPGTGK	P0DTD1|5598|5612	2	15	QKYSTLQGPPGTGK	NETMHCIIPAN_EL	0.825453	0.35	DRB1*01:03
FTVIQGPPG	sp|Q9BYK8|HELZ2_HUMAN	2166	2180	2167	2180	4	12	57.1	0.046	27.4	KPFTVIQGPPGTGK	P0DTD1|5598|5612	2	15	QKYSTLQGPPGTGK	NETMHCIIPAN_EL	0.876832	0.09	DRB1*16:02
FTVIQGPPG	sp|Q9BYK8|HELZ2_HUMAN	2166	2180	2167	2180	4	12	57.1	0.046	27.4	KPFTVIQGPPGTGK	P0DTD1|5598|5612	2	15	QKYSTLQGPPGTGK	NETMHCIIPAN_EL	0.815081	0.12	DRB1*08:02
FTVIQGPPG	sp|Q9BYK8|HELZ2_HUMAN	2166	2180	2167	2180	4	12	57.1	0.046	27.4	KPFTVIQGPPGTGK	P0DTD1|5598|5612	2	15	QKYSTLQGPPGTGK	NETMHCIIPAN_EL	0.969418	0.13	DRB1*01:01
FTVIQGPPG	sp|Q9BYK8|HELZ2_HUMAN	2166	2180	2167	2180	4	12	57.1	0.046	27.4	KPFTVIQGPPGTGK	P0DTD1|5598|5612	2	15	QKYSTLQGPPGTGK	NETMHCIIPAN_EL	0.782833	0.57	DRB1*10:01
FTVIQGPPG	sp|Q9BYK8|HELZ2_HUMAN	2166	2180	2167	2180	4	12	57.1	0.046	27.4	KPFTVIQGPPGTGK	P0DTD1|5598|5612	2	15	QKYSTLQGPPGTGK	NETMHCIIPAN_EL	0.847756	0.75	DRB1*13:05
FTVIQGPPG	sp|Q9BYK8|HELZ2_HUMAN	2166	2180	2167	2180	4	12	57.1	0.046	27.4	KPFTVIQGPPGTGK	P0DTD1|5598|5612	2	15	QKYSTLQGPPGTGK	NETMHCIIPAN_EL	0.847756	0.75	DRB1*11:01
FTVIQGPPG	sp|Q9BYK8|HELZ2_HUMAN	2166	2180	2167	2180	4	12	57.1	0.046	27.4	KPFTVIQGPPGTGK	P0DTD1|5598|5612	2	15	QKYSTLQGPPGTGK	NETMHCIIPAN_EL	0.858882	0.79	DRB1*01:02
FTVIQGPPG	sp|Q9BYK8|HELZ2_HUMAN	2166	2180	2167	2180	4	12	57.1	0.046	27.4	KPFTVIQGPPGTGK	P0DTD1|5598|5612	2	15	QKYSTLQGPPGTGK	NETMHCIIPAN_EL	0.454912	0.8	DRB1*15:02
FTVIQGPPG	sp|Q9BYK8|HELZ2_HUMAN	2166	2181	2167	2181	3	11	53.3	0.018	28.6	KPFTVIQGPPGTGKT	P0DTD1|5599|5613	1	15	QKYSTLQGPPGTGKS	NETMHCIIPAN_EL	0.782833	0.57	DRB1*10:01
FTVIQGPPG	sp|Q9BYK8|HELZ2_HUMAN	2166	2180	2167	2180	4	12	57.1	0.046	27.4	KPFTVIQGPPGTGK	P0DTD1|5598|5612	2	15	QKYSTLQGPPGTGK	NETMHCIIPAN_EL	0.910779	0.45	DRB1*01:01
FTVIQGPPG	sp|Q9BYK8|HELZ2_HUMAN	2166	2181	2167	2181	3	11	53.3	0.018	28.6	KPFTVIQGPPGTGKT	P0DTD1|5599|5613	1	15	QKYSTLQGPPGTGKS	NETMHCIIPAN_EL	0.910779	0.45	DRB1*01:01
FTVIQGPPG	sp|Q9BYK8|HELZ2_HUMAN	2166	2180	2167	2180	4	12	57.1	0.046	27.4	KPFTVIQGPPGTGK	P0DTD1|5598|5612	2	15	QKYSTLQGPPGTGK	NETMHCIIPAN_EL	0.711178	0.46	DRB1*16:02
FTVIQGPPG	sp|Q9BYK8|HELZ2_HUMAN	2166	2181	2167	2181	3	11	53.3	0.018	28.6	KPFTVIQGPPGTGKT	P0DTD1|5599|5613	1	15	QKYSTLQGPPGTGKS	NETMHCIIPAN_EL	0.711178	0.46	DRB1*16:02
FTVIQGPPG	sp|Q9BYK8|HELZ2_HUMAN	2166	2180	2167	2180	4	12	57.1	0.046	27.4	KPFTVIQGPPGTGK	P0DTD1|5598|5612	2	15	QKYSTLQGPPGTGK	NETMHCIIPAN_EL	0.724431	1.4	DRB1*08:01
FTVIQGPPG	sp|Q9BYK8|HELZ2_HUMAN	2166	2180	2167	2180	4	12	57.1	0.046	27.4	KPFTVIQGPPGTGK	P0DTD1|5598|5612	2	15	QKYSTLQGPPGTGK	NETMHCIIPAN_EL	0.610712	2.4	DRB1*04:03
FTVIQGPPG	sp|Q9BYK8|HELZ2_HUMAN	2166	2180	2167	2180	4	12	57.1	0.046	27.4	KPFTVIQGPPGTGK	P0DTD1|5598|5612	2	15	QKYSTLQGPPGTGK	CNNPEPRED	0.702	5.47	DRB5*01:01
FTVIQGPPG	sp|Q9BYK8|HELZ2_HUMAN	2166	2180	2167	2180	4	12	57.1	0.046	27.4	KPFTVIQGPPGTGK	P0DTD1|5598|5612	2	15	QKYSTLQGPPGTGK	NETMHCIIPAN_EL	0.254577	2.5	DRB1*15:02
FTVIQGPPG	sp|Q9BYK8|HELZ2_HUMAN	2166	2180	2167	2180	4	12	57.1	0.046	27.4	KPFTVIQGPPGTGK	P0DTD1|5598|5612	2	15	QKYSTLQGPPGTGK	NETMHCIIPAN_EL	0.630001	2.5	DRB1*11:01
FTVIQGPPG	sp|Q9BYK8|HELZ2_HUMAN	2166	2180	2167	2180	4	12	57.1	0.046	27.4	KPFTVIQGPPGTGK	P0DTD1|5598|5612	2	15	QKYSTLQGPPGTGK	NETMHCIIPAN_BA	119.28	5.3	DRB1*16:02
FTVIQGPPG	sp|Q9BYK8|HELZ2_HUMAN	2166	2181	2167	2181	3	11	53.3	0.018	28.6	KPFTVIQGPPGTGKT	P0DTD1|5599|5613	1	15	QKYSTLQGPPGTGKS	NETMHCIIPAN_EL	0.630001	2.5	DRB1*11:01
FTVIQGPPG	sp|Q9BYK8|HELZ2_HUMAN	2166	2180	2167	2180	4	12	57.1	0.046	27.4	KPFTVIQGPPGTGK	P0DTD1|5598|5612	2	15	QKYSTLQGPPGTGK	NETMHCIIPAN_EL	0.630001	2.5	DRB1*13:05
FTVIQGPPG	sp|Q9BYK8|HELZ2_HUMAN	2168	2182	2169	2181	2	10	61.5	0.025	28.2	FTVIQGPPGTGKT	P0DTD1|5600|5614	2	14	YSTLQGPPGTGKS	NETMHCIIPAN_EL	0.369147	5.3	DRB1*16:01
FTVIQGPPG	sp|Q9BYK8|HELZ2_HUMAN	2166	2181	2167	2181	3	11	53.3	0.018	28.6	KPFTVIQGPPGTGKT	P0DTD1|5599|5613	1	15	QKYSTLQGPPGTGKS	NETMHCIIPAN_EL	0.254577	2.5	DRB1*15:02
FTVIQGPPG	sp|Q9BYK8|HELZ2_HUMAN	2166	2180	2167	2180	4	12	57.1	0.046	27.4	KPFTVIQGPPGTGK	P0DTD1|5598|5612	2	15	QKYSTLQGPPGTGK	NETMHCIIPAN_EL	0.029645	5.2	DRB1*03:02
FTVIQGPPG	sp|Q9BYK8|HELZ2_HUMAN	2166	2181	2167	2181	3	11	53.3	0.018	28.6	KPFTVIQGPPGTGKT	P0DTD1|5599|5613	1	15	QKYSTLQGPPGTGKS	NETMHCIIPAN_EL	0.630001	2.5	DRB1*13:05
FTVIQGPPG	sp|Q9BYK8|HELZ2_HUMAN	2166	2181	2167	2181	3	11	53.3	0.018	28.6	KPFTVIQGPPGTGKT	P0DTD1|5599|5613	1	15	QKYSTLQGPPGTGKS	NETMHCIIPAN_EL	0.214289	2.6	DRB3*02:02
FTVIQGPPG	sp|Q9BYK8|HELZ2_HUMAN	2166	2180	2167	2180	4	12	57.1	0.046	27.4	KPFTVIQGPPGTGK	P0DTD1|5598|5612	2	15	QKYSTLQGPPGTGK	NETMHCIIPAN_EL	0.214289	2.6	DRB3*02:02
FTVIQGPPG	sp|Q9BYK8|HELZ2_HUMAN	2166	2181	2167	2181	3	11	53.3	0.018	28.6	KPFTVIQGPPGTGKT	P0DTD1|5599|5613	1	15	QKYSTLQGPPGTGKS	NETMHCIIPAN_BA	142.8	5.7	DRB1*04:01
FTVIQGPPG	sp|Q9BYK8|HELZ2_HUMAN	2166	2180	2167	2180	4	12	57.1	0.046	27.4	KPFTVIQGPPGTGK	P0DTD1|5598|5612	2	15	QKYSTLQGPPGTGK	NETMHCIIPAN_EL	0.624817	1.3	DRB1*08:02
FTVIQGPPG	sp|Q9BYK8|HELZ2_HUMAN	2166	2180	2167	2180	4	12	57.1	0.046	27.4	KPFTVIQGPPGTGK	P0DTD1|5598|5612	2	15	QKYSTLQGPPGTGK	NETMHCIIPAN_BA	142.8	5.7	DRB1*04:01
FTVIQGPPG	sp|Q9BYK8|HELZ2_HUMAN	2166	2180	2167	2180	4	12	57.1	0.046	27.4	KPFTVIQGPPGTGK	P0DTD1|5598|5612	2	15	QKYSTLQGPPGTGK	NETMHCIIPAN_EL	0.659315	1.9	DRB1*04:04
FTVIQGPPG	sp|Q9BYK8|HELZ2_HUMAN	2166	2180	2167	2180	4	12	57.1	0.046	27.4	KPFTVIQGPPGTGK	P0DTD1|5598|5612	2	15	QKYSTLQGPPGTGK	CNNPEPRED	0.849	1.92	DRB1*01:01
FTVIQGPPG	sp|Q9BYK8|HELZ2_HUMAN	2166	2180	2167	2180	4	12	57.1	0.046	27.4	KPFTVIQGPPGTGK	P0DTD1|5598|5612	2	15	QKYSTLQGPPGTGK	NETMHCIIPAN_EL	0.262853	2	DRB1*14:02
FTVIQGPPG	sp|Q9BYK8|HELZ2_HUMAN	2166	2181	2167	2181	3	11	53.3	0.018	28.6	KPFTVIQGPPGTGKT	P0DTD1|5599|5613	1	15	QKYSTLQGPPGTGKS	NETMHCIIPAN_EL	0.383246	6.1	DRB1*04:06
FTVIQGPPG	sp|Q9BYK8|HELZ2_HUMAN	2166	2180	2167	2180	4	12	57.1	0.046	27.4	KPFTVIQGPPGTGK	P0DTD1|5598|5612	2	15	QKYSTLQGPPGTGK	NETMHCIIPAN_BA	371.48	5	DRB1*01:03
FTVIQGPPG	sp|Q9BYK8|HELZ2_HUMAN	2166	2180	2167	2180	4	12	57.1	0.046	27.4	KPFTVIQGPPGTGK	P0DTD1|5598|5612	2	15	QKYSTLQGPPGTGK	NETMHCIIPAN_EL	0.383246	6.1	DRB1*04:03
FTVIQGPPG	sp|Q9BYK8|HELZ2_HUMAN	2166	2180	2167	2180	4	12	57.1	0.046	27.4	KPFTVIQGPPGTGK	P0DTD1|5598|5612	2	15	QKYSTLQGPPGTGK	NETMHCIIPAN_EL	0.383246	6.1	DRB1*04:06
FTVIQGPPG	sp|Q9BYK8|HELZ2_HUMAN	2166	2181	2167	2181	3	11	53.3	0.018	28.6	KPFTVIQGPPGTGKT	P0DTD1|5599|5613	1	15	QKYSTLQGPPGTGKS	NETMHCIIPAN_EL	0.262853	2	DRB1*14:02
FTVIQGPPG	sp|Q9BYK8|HELZ2_HUMAN	2168	2182	2169	2181	2	10	61.5	0.025	28.2	FTVIQGPPGTGKT	P0DTD1|5600|5614	2	14	YSTLQGPPGTGKS	NETMHCIIPAN_EL	0.387059	5.9	DRB1*10:01
FTVIQGPPG	sp|Q9BYK8|HELZ2_HUMAN	2166	2180	2167	2180	4	12	57.1	0.046	27.4	KPFTVIQGPPGTGK	P0DTD1|5598|5612	2	15	QKYSTLQGPPGTGK	NETMHCIIPAN_EL	0.324944	5.8	DRB1*14:05
FTVIQGPPG	sp|Q9BYK8|HELZ2_HUMAN	2166	2180	2167	2180	4	12	57.1	0.046	27.4	KPFTVIQGPPGTGK	P0DTD1|5598|5612	2	15	QKYSTLQGPPGTGK	NETMHCIIPAN_EL	0.610712	2.4	DRB1*04:06
FTVIQGPPG	sp|Q9BYK8|HELZ2_HUMAN	2166	2181	2167	2181	3	11	53.3	0.018	28.6	KPFTVIQGPPGTGKT	P0DTD1|5599|5613	1	15	QKYSTLQGPPGTGKS	NETMHCIIPAN_EL	0.383246	6.1	DRB1*04:03
FTVIQGPPG	sp|Q9BYK8|HELZ2_HUMAN	2166	2181	2167	2181	3	11	53.3	0.018	28.6	KPFTVIQGPPGTGKT	P0DTD1|5599|5613	1	15	QKYSTLQGPPGTGKS	NETMHCIIPAN_EL	0.189027	6.6	DRB1*15:01
FTVIQGPPG	sp|Q9BYK8|HELZ2_HUMAN	2166	2180	2167	2180	4	12	57.1	0.046	27.4	KPFTVIQGPPGTGK	P0DTD1|5598|5612	2	15	QKYSTLQGPPGTGK	NETMHCIIPAN_BA	135.07	4.9	DRB1*16:01
FTVIQGPPG	sp|Q9BYK8|HELZ2_HUMAN	2166	2181	2167	2181	3	11	53.3	0.018	28.6	KPFTVIQGPPGTGKT	P0DTD1|5599|5613	1	15	QKYSTLQGPPGTGKS	NETMHCIIPAN_EL	0.337697	4.1	DRB1*08:03
FTVIQGPPG	sp|Q9BYK8|HELZ2_HUMAN	2166	2180	2167	2180	4	12	57.1	0.046	27.4	KPFTVIQGPPGTGK	P0DTD1|5598|5612	2	15	QKYSTLQGPPGTGK	NETMHCIIPAN_EL	0.337697	4.1	DRB1*08:03
FTVIQGPPG	sp|Q9BYK8|HELZ2_HUMAN	2166	2181	2167	2181	3	11	53.3	0.018	28.6	KPFTVIQGPPGTGKT	P0DTD1|5599|5613	1	15	QKYSTLQGPPGTGKS	CNNPEPRED	0.763	3.89	DRB1*01:01
FTVIQGPPG	sp|Q9BYK8|HELZ2_HUMAN	2166	2180	2167	2180	4	12	57.1	0.046	27.4	KPFTVIQGPPGTGK	P0DTD1|5598|5612	2	15	QKYSTLQGPPGTGK	CNNPEPRED	0.763	3.89	DRB1*01:01
FTVIQGPPG	sp|Q9BYK8|HELZ2_HUMAN	2168	2182	2169	2181	2	10	61.5	0.025	28.2	FTVIQGPPGTGKT	P0DTD1|5600|5614	2	14	YSTLQGPPGTGKS	NETMHCIIPAN_EL	0.437014	3.8	DRB1*01:01
FTVIQGPPG	sp|Q9BYK8|HELZ2_HUMAN	2166	2180	2167	2180	4	12	57.1	0.046	27.4	KPFTVIQGPPGTGK	P0DTD1|5598|5612	2	15	QKYSTLQGPPGTGK	NETMHCIIPAN_BA	108.84	3.7	DRB1*16:01
FTVIQGPPG	sp|Q9BYK8|HELZ2_HUMAN	2166	2180	2167	2180	4	12	57.1	0.046	27.4	KPFTVIQGPPGTGK	P0DTD1|5598|5612	2	15	QKYSTLQGPPGTGK	NETMHCIIPAN_BA	13.94	3.1	DRB1*01:01
FTVIQGPPG	sp|Q9BYK8|HELZ2_HUMAN	2166	2180	2167	2180	4	12	57.1	0.046	27.4	KPFTVIQGPPGTGK	P0DTD1|5598|5612	2	15	QKYSTLQGPPGTGK	NETMHCIIPAN_EL	0.3688	3.7	DRB1*04:05
FTVIQGPPG	sp|Q9BYK8|HELZ2_HUMAN	2166	2180	2167	2180	4	12	57.1	0.046	27.4	KPFTVIQGPPGTGK	P0DTD1|5598|5612	2	15	QKYSTLQGPPGTGK	NETMHCIIPAN_BA	14	3.1	DRB1*01:01
FTVIQGPPG	sp|Q9BYK8|HELZ2_HUMAN	2166	2181	2167	2181	3	11	53.3	0.018	28.6	KPFTVIQGPPGTGKT	P0DTD1|5599|5613	1	15	QKYSTLQGPPGTGKS	NETMHCIIPAN_BA	13.94	3.1	DRB1*01:01
FTVIQGPPG	sp|Q9BYK8|HELZ2_HUMAN	2166	2181	2167	2181	3	11	53.3	0.018	28.6	KPFTVIQGPPGTGKT	P0DTD1|5599|5613	1	15	QKYSTLQGPPGTGKS	NETMHCIIPAN_EL	0.3688	3.7	DRB1*04:05
FTVIQGPPG	sp|Q9BYK8|HELZ2_HUMAN	2166	2180	2167	2180	4	12	57.1	0.046	27.4	KPFTVIQGPPGTGK	P0DTD1|5598|5612	2	15	QKYSTLQGPPGTGK	CNNPEPRED	0.781	3.67	DQA1*03:02/DQB1*04:01
FTVIQGPPG	sp|Q9BYK8|HELZ2_HUMAN	2166	2181	2167	2181	3	11	53.3	0.018	28.6	KPFTVIQGPPGTGKT	P0DTD1|5599|5613	1	15	QKYSTLQGPPGTGKS	CNNPEPRED	0.781	3.67	DQA1*03:02/DQB1*04:01
FTVIQGPPG	sp|Q9BYK8|HELZ2_HUMAN	2166	2180	2167	2180	4	12	57.1	0.046	27.4	KPFTVIQGPPGTGK	P0DTD1|5598|5612	2	15	QKYSTLQGPPGTGK	NETMHCIIPAN_EL	0.377677	3.5	DRB1*07:01
FTVIQGPPG	sp|Q9BYK8|HELZ2_HUMAN	2166	2180	2167	2180	4	12	57.1	0.046	27.4	KPFTVIQGPPGTGK	P0DTD1|5598|5612	2	15	QKYSTLQGPPGTGK	NETMHCIIPAN_EL	0.379476	3.1	DRB1*15:01
FTVIQGPPG	sp|Q9BYK8|HELZ2_HUMAN	2166	2180	2167	2180	4	12	57.1	0.046	27.4	KPFTVIQGPPGTGK	P0DTD1|5598|5612	2	15	QKYSTLQGPPGTGK	CNNPEPRED	0.719	3.22	DRB1*04:05
FTVIQGPPG	sp|Q9BYK8|HELZ2_HUMAN	2166	2180	2167	2180	4	12	57.1	0.046	27.4	KPFTVIQGPPGTGK	P0DTD1|5598|5612	2	15	QKYSTLQGPPGTGK	NETMHCIIPAN_EL	0.415012	3	DRB1*13:02
FTVIQGPPG	sp|Q9BYK8|HELZ2_HUMAN	2166	2181	2167	2181	3	11	53.3	0.018	28.6	KPFTVIQGPPGTGKT	P0DTD1|5599|5613	1	15	QKYSTLQGPPGTGKS	NETMHCIIPAN_EL	0.43954	4.1	DRB1*04:07
FTVIQGPPG	sp|Q9BYK8|HELZ2_HUMAN	2166	2181	2167	2181	3	11	53.3	0.018	28.6	KPFTVIQGPPGTGKT	P0DTD1|5599|5613	1	15	QKYSTLQGPPGTGKS	NETMHCIIPAN_BA	135.07	4.9	DRB1*16:01
FTVIQGPPG	sp|Q9BYK8|HELZ2_HUMAN	2166	2180	2167	2180	4	12	57.1	0.046	27.4	KPFTVIQGPPGTGK	P0DTD1|5598|5612	2	15	QKYSTLQGPPGTGK	NETMHCIIPAN_EL	0.466376	4.9	DRB1*08:01
FTVIQGPPG	sp|Q9BYK8|HELZ2_HUMAN	2166	2181	2167	2181	3	11	53.3	0.018	28.6	KPFTVIQGPPGTGKT	P0DTD1|5599|5613	1	15	QKYSTLQGPPGTGKS	NETMHCIIPAN_EL	0.466376	4.9	DRB1*08:01
FTVIQGPPG	sp|Q9BYK8|HELZ2_HUMAN	2166	2180	2167	2180	4	12	57.1	0.046	27.4	KPFTVIQGPPGTGK	P0DTD1|5598|5612	2	15	QKYSTLQGPPGTGK	NETMHCIIPAN_EL	0.408007	4.9	DRB1*09:01
FTVIQGPPG	sp|Q9BYK8|HELZ2_HUMAN	2166	2181	2167	2181	3	11	53.3	0.018	28.6	KPFTVIQGPPGTGKT	P0DTD1|5599|5613	1	15	QKYSTLQGPPGTGKS	NETMHCIIPAN_EL	0.408007	4.9	DRB1*09:01
FTVIQGPPG	sp|Q9BYK8|HELZ2_HUMAN	2166	2180	2167	2180	4	12	57.1	0.046	27.4	KPFTVIQGPPGTGK	P0DTD1|5598|5612	2	15	QKYSTLQGPPGTGK	NETMHCIIPAN_BA	124.61	4.9	DRB1*04:01
FTVIQGPPG	sp|Q9BYK8|HELZ2_HUMAN	2166	2180	2167	2180	4	12	57.1	0.046	27.4	KPFTVIQGPPGTGK	P0DTD1|5598|5612	2	15	QKYSTLQGPPGTGK	NETMHCIIPAN_EL	0.335414	2.7	DRB1*12:02
FTVIQGPPG	sp|Q9BYK8|HELZ2_HUMAN	2166	2180	2167	2180	4	12	57.1	0.046	27.4	KPFTVIQGPPGTGK	P0DTD1|5598|5612	2	15	QKYSTLQGPPGTGK	NETMHCIIPAN_EL	0.451252	4.3	DRB1*04:04
FTVIQGPPG	sp|Q9BYK8|HELZ2_HUMAN	2166	2181	2167	2181	3	11	53.3	0.018	28.6	KPFTVIQGPPGTGKT	P0DTD1|5599|5613	1	15	QKYSTLQGPPGTGKS	NETMHCIIPAN_EL	0.451252	4.3	DRB1*04:04
FTVIQGPPG	sp|Q9BYK8|HELZ2_HUMAN	2166	2181	2167	2181	3	11	53.3	0.018	28.6	KPFTVIQGPPGTGKT	P0DTD1|5599|5613	1	15	QKYSTLQGPPGTGKS	CNNPEPRED	0.658	2.75	DRB1*10:01
FTVIQGPPG	sp|Q9BYK8|HELZ2_HUMAN	2166	2180	2167	2180	4	12	57.1	0.046	27.4	KPFTVIQGPPGTGK	P0DTD1|5598|5612	2	15	QKYSTLQGPPGTGK	NETMHCIIPAN_EL	0.5148	4.3	DRB1*11:04
FTVIQGPPG	sp|Q9BYK8|HELZ2_HUMAN	2166	2180	2167	2180	4	12	57.1	0.046	27.4	KPFTVIQGPPGTGK	P0DTD1|5598|5612	2	15	QKYSTLQGPPGTGK	NETMHCIIPAN_EL	0.388728	4.2	DRB1*13:03
FTVIQGPPG	sp|Q9BYK8|HELZ2_HUMAN	2166	2180	2167	2180	4	12	57.1	0.046	27.4	KPFTVIQGPPGTGK	P0DTD1|5598|5612	2	15	QKYSTLQGPPGTGK	NETMHCIIPAN_EL	0.445673	3	DRB1*04:02
FTVIQGPPG	sp|Q9BYK8|HELZ2_HUMAN	2166	2180	2167	2180	4	12	57.1	0.046	27.4	KPFTVIQGPPGTGK	P0DTD1|5598|5612	2	15	QKYSTLQGPPGTGK	NETMHCIIPAN_EL	0.43954	4.1	DRB1*04:07
FTVIQGPPG	sp|Q9BYK8|HELZ2_HUMAN	2166	2180	2167	2180	4	12	57.1	0.046	27.4	KPFTVIQGPPGTGK	P0DTD1|5598|5612	2	15	QKYSTLQGPPGTGK	CNNPEPRED	0.658	2.75	DRB1*10:01
FTVIQGPPG	sp|Q9BYK8|HELZ2_HUMAN	2166	2180	2167	2180	4	12	57.1	0.046	27.4	KPFTVIQGPPGTGK	P0DTD1|5598|5612	2	15	QKYSTLQGPPGTGK	NETMHCIIPAN_BA	96.78	6.6	DRB1*01:02
FTVIQGPPG	sp|Q9BYK8|HELZ2_HUMAN	2166	2181	2167	2181	3	11	53.3	0.018	28.6	KPFTVIQGPPGTGKT	P0DTD1|5599|5613	1	15	QKYSTLQGPPGTGKS	CNNPEPRED	0.646	7.42	DRB5*01:01
FTVIQGPPG	sp|Q9BYK8|HELZ2_HUMAN	2166	2180	2167	2180	4	12	57.1	0.046	27.4	KPFTVIQGPPGTGK	P0DTD1|5598|5612	2	15	QKYSTLQGPPGTGK	NETMHCIIPAN_EL	0.213964	7.4	DRB1*12:02
FTVIQGPPG	sp|Q9BYK8|HELZ2_HUMAN	2166	2181	2167	2181	3	11	53.3	0.018	28.6	KPFTVIQGPPGTGKT	P0DTD1|5599|5613	1	15	QKYSTLQGPPGTGKS	NETMHCIIPAN_EL	0.213964	7.4	DRB1*12:02
FTVIQGPPG	sp|Q9BYK8|HELZ2_HUMAN	2166	2180	2167	2180	4	12	57.1	0.046	27.4	KPFTVIQGPPGTGK	P0DTD1|5598|5612	2	15	QKYSTLQGPPGTGK	CNNPEPRED	0.646	7.42	DRB5*01:01
FTVIQGPPG	sp|Q9BYK8|HELZ2_HUMAN	2166	2181	2167	2181	3	11	53.3	0.018	28.6	KPFTVIQGPPGTGKT	P0DTD1|5599|5613	1	15	QKYSTLQGPPGTGKS	NETMHCIIPAN_EL	0.629087	1.6	DRB1*04:01
FTVIQGPPG	sp|Q9BYK8|HELZ2_HUMAN	2166	2180	2167	2180	4	12	57.1	0.046	27.4	KPFTVIQGPPGTGK	P0DTD1|5598|5612	2	15	QKYSTLQGPPGTGK	NETMHCIIPAN_EL	0.74373	1.8	DRB1*01:02
FTVIQGPPG	sp|Q9BYK8|HELZ2_HUMAN	2166	2180	2167	2180	4	12	57.1	0.046	27.4	KPFTVIQGPPGTGK	P0DTD1|5598|5612	2	15	QKYSTLQGPPGTGK	NETMHCIIPAN_EL	0.629087	1.6	DRB1*04:01
FTVIQGPPG	sp|Q9BYK8|HELZ2_HUMAN	2166	2180	2167	2180	4	12	57.1	0.046	27.4	KPFTVIQGPPGTGK	P0DTD1|5598|5612	2	15	QKYSTLQGPPGTGK	NETMHCIIPAN_EL	0.602533	1.6	DRB1*04:05
FTVIQGPPG	sp|Q9BYK8|HELZ2_HUMAN	2166	2181	2167	2181	3	11	53.3	0.018	28.6	KPFTVIQGPPGTGKT	P0DTD1|5599|5613	1	15	QKYSTLQGPPGTGKS	NETMHCIIPAN_BA	144.68	6.8	DRB1*16:02
FTVIQGPPG	sp|Q9BYK8|HELZ2_HUMAN	2166	2180	2167	2180	4	12	57.1	0.046	27.4	KPFTVIQGPPGTGK	P0DTD1|5598|5612	2	15	QKYSTLQGPPGTGK	NETMHCIIPAN_EL	0.333529	7.3	DRB1*11:03
FTVIQGPPG	sp|Q9BYK8|HELZ2_HUMAN	2166	2181	2167	2181	3	11	53.3	0.018	28.6	KPFTVIQGPPGTGKT	P0DTD1|5599|5613	1	15	QKYSTLQGPPGTGKS	NETMHCIIPAN_EL	0.249118	7.3	DRB1*04:02
FTVIQGPPG	sp|Q9BYK8|HELZ2_HUMAN	2168	2182	2169	2181	2	10	61.5	0.025	28.2	FTVIQGPPGTGKT	P0DTD1|5600|5614	2	14	YSTLQGPPGTGKS	CNNPEPRED	0.49	6.96	DRB1*16:01
FTVIQGPPG	sp|Q9BYK8|HELZ2_HUMAN	2168	2182	2169	2181	2	10	61.5	0.025	28.2	FTVIQGPPGTGKT	P0DTD1|5600|5614	2	14	YSTLQGPPGTGKS	CNNPEPRED	0.695	6.89	DRB1*01:01
FTVIQGPPG	sp|Q9BYK8|HELZ2_HUMAN	2166	2180	2167	2180	4	12	57.1	0.046	27.4	KPFTVIQGPPGTGK	P0DTD1|5598|5612	2	15	QKYSTLQGPPGTGK	NETMHCIIPAN_EL	0.189027	6.6	DRB1*15:01
FTVIQGPPG	sp|Q9BYK8|HELZ2_HUMAN	2166	2181	2167	2181	3	11	53.3	0.018	28.6	KPFTVIQGPPGTGKT	P0DTD1|5599|5613	1	15	QKYSTLQGPPGTGKS	NETMHCIIPAN_EL	0.74373	1.8	DRB1*01:02
FTVIQGPPG	sp|Q9BYK8|HELZ2_HUMAN	2166	2180	2167	2180	4	12	57.1	0.046	27.4	KPFTVIQGPPGTGK	P0DTD1|5598|5612	2	15	QKYSTLQGPPGTGK	CNNPEPRED	0.63	7.16	DRB1*15:01
FTVIQGPPG	sp|Q9BYK8|HELZ2_HUMAN	2166	2180	2167	2180	4	12	57.1	0.046	27.4	KPFTVIQGPPGTGK	P0DTD1|5598|5612	2	15	QKYSTLQGPPGTGK	NETMHCIIPAN_BA	144.68	6.8	DRB1*16:02
FTVIQGPPG	sp|Q9BYK8|HELZ2_HUMAN	2166	2180	2167	2180	4	12	57.1	0.046	27.4	KPFTVIQGPPGTGK	P0DTD1|5598|5612	2	15	QKYSTLQGPPGTGK	NETMHCIIPAN_EL	0.249118	7.3	DRB1*04:02
FTVIQGPPG	sp|Q9BYK8|HELZ2_HUMAN	2166	2180	2167	2180	4	12	57.1	0.046	27.4	KPFTVIQGPPGTGK	P0DTD1|5598|5612	2	15	QKYSTLQGPPGTGK	NETMHCIIPAN_EL	0.604777	1.5	DRB1*09:01
FTVIQGPPG	sp|Q9BYK8|HELZ2_HUMAN	2166	2180	2167	2180	4	12	57.1	0.046	27.4	KPFTVIQGPPGTGK	P0DTD1|5598|5612	2	15	QKYSTLQGPPGTGK	NETMHCIIPAN_BA	515.22	7.5	DRB1*01:03
FTVIQGPPG	sp|Q9BYK8|HELZ2_HUMAN	2166	2181	2167	2181	3	11	53.3	0.018	28.6	KPFTVIQGPPGTGKT	P0DTD1|5599|5613	1	15	QKYSTLQGPPGTGKS	NETMHCIIPAN_BA	515.22	7.5	DRB1*01:03
FVCNAPGCG	sp|P17544|ATF7_HUMAN	3	17	6	14	5	13	88.9	0.092	26.5	PFVCNAPGC	P0DTD1|5365|5379	7	15	PYVCNAPGC	NETMHCIIPAN_BA	274.95	4.8	DRB3*02:02
FVCNAPGCG	sp|P17544|ATF7_HUMAN	3	17	6	14	5	13	88.9	0.066	26.9	PFVCNAPGC	P0DTD1|5366|5380	6	14	PYVCNAPGC	NETMHCIIPAN_BA	274.95	4.8	DRB3*02:02
FVCNAPGCG	sp|P17544|ATF7_HUMAN	3	17	6	14	5	13	88.9	0.066	26.9	PFVCNAPGC	P0DTD1|5367|5381	5	13	PYVCNAPGC	NETMHCIIPAN_BA	274.95	4.8	DRB3*02:02
FVCNAPGCG	sp|P17544|ATF7_HUMAN	3	17	6	14	5	13	88.9	0.092	26.5	PFVCNAPGC	P0DTD1|5365|5379	7	15	PYVCNAPGC	NETMHCIIPAN_BA	163.45	3.1	DRB3*02:02
FVCNAPGCG	sp|P17544|ATF7_HUMAN	3	17	6	14	5	13	88.9	0.066	26.9	PFVCNAPGC	P0DTD1|5366|5380	6	14	PYVCNAPGC	NETMHCIIPAN_BA	163.45	3.1	DRB3*02:02
FVCNAPGCG	sp|P17544|ATF7_HUMAN	3	17	6	14	5	13	88.9	0.066	26.9	PFVCNAPGC	P0DTD1|5367|5381	5	13	PYVCNAPGC	NETMHCIIPAN_BA	163.45	3.1	DRB3*02:02
FVCNAPGCG	sp|P17544|ATF7_HUMAN	3	17	6	14	5	13	88.9	0.092	26.5	PFVCNAPGC	P0DTD1|5365|5379	7	15	PYVCNAPGC	CNNPEPRED	0.675	3.65	DRB3*02:02
FVCNAPGCG	sp|P17544|ATF7_HUMAN	3	17	6	14	5	13	88.9	0.066	26.9	PFVCNAPGC	P0DTD1|5366|5380	6	14	PYVCNAPGC	CNNPEPRED	0.675	3.65	DRB3*02:02
FVCNAPGCG	sp|P17544|ATF7_HUMAN	3	17	6	14	5	13	88.9	0.066	26.9	PFVCNAPGC	P0DTD1|5367|5381	5	13	PYVCNAPGC	CNNPEPRED	0.675	3.65	DRB3*02:02
FVCNAPGCG	sp|P17544|ATF7_HUMAN	3	17	6	14	5	13	88.9	0.092	26.5	PFVCNAPGC	P0DTD1|5365|5379	7	15	PYVCNAPGC	NETMHCIIPAN_EL	0.447679	0.98	DRB3*02:02
FVCNAPGCG	sp|P17544|ATF7_HUMAN	3	17	6	14	5	13	88.9	0.066	26.9	PFVCNAPGC	P0DTD1|5366|5380	6	14	PYVCNAPGC	NETMHCIIPAN_EL	0.447679	0.98	DRB3*02:02
FVCNAPGCG	sp|P17544|ATF7_HUMAN	3	17	6	14	5	13	88.9	0.066	26.9	PFVCNAPGC	P0DTD1|5367|5381	5	13	PYVCNAPGC	NETMHCIIPAN_EL	0.447679	0.98	DRB3*02:02
FVCNAPGCG	sp|P17544|ATF7_HUMAN	3	17	6	14	5	13	88.9	0.092	26.5	PFVCNAPGC	P0DTD1|5365|5379	7	15	PYVCNAPGC	NETMHCIIPAN_EL	0.012907	9.8	DRB1*03:02
FVCNAPGCG	sp|P17544|ATF7_HUMAN	3	17	6	14	5	13	88.9	0.066	26.9	PFVCNAPGC	P0DTD1|5366|5380	6	14	PYVCNAPGC	NETMHCIIPAN_EL	0.012907	9.8	DRB1*03:02
FVCNAPGCG	sp|P17544|ATF7_HUMAN	3	17	6	14	5	13	88.9	0.066	26.9	PFVCNAPGC	P0DTD1|5367|5381	5	13	PYVCNAPGC	NETMHCIIPAN_EL	0.012907	9.8	DRB1*03:02
FVCNAPGCG	sp|P17544|ATF7_HUMAN	3	17	6	14	5	13	88.9	0.092	26.5	PFVCNAPGC	P0DTD1|5365|5379	7	15	PYVCNAPGC	CNNPEPRED	0.85	1.89	DQA1*03:02/DQB1*04:01
FVCNAPGCG	sp|P17544|ATF7_HUMAN	3	17	6	14	5	13	88.9	0.066	26.9	PFVCNAPGC	P0DTD1|5366|5380	6	14	PYVCNAPGC	CNNPEPRED	0.85	1.89	DQA1*03:02/DQB1*04:01
FVCNAPGCG	sp|P17544|ATF7_HUMAN	3	17	6	14	5	13	88.9	0.066	26.9	PFVCNAPGC	P0DTD1|5367|5381	5	13	PYVCNAPGC	CNNPEPRED	0.85	1.89	DQA1*03:02/DQB1*04:01
FVCNAPGCG	sp|P17544|ATF7_HUMAN	3	17	6	14	5	13	88.9	0.092	26.5	PFVCNAPGC	P0DTD1|5365|5379	7	15	PYVCNAPGC	NETMHCIIPAN_EL	0.449978	0.98	DRB3*02:02
FVCNAPGCG	sp|P17544|ATF7_HUMAN	3	17	6	14	5	13	88.9	0.066	26.9	PFVCNAPGC	P0DTD1|5366|5380	6	14	PYVCNAPGC	NETMHCIIPAN_EL	0.449978	0.98	DRB3*02:02
FVCNAPGCG	sp|P17544|ATF7_HUMAN	3	17	6	14	5	13	88.9	0.066	26.9	PFVCNAPGC	P0DTD1|5367|5381	5	13	PYVCNAPGC	NETMHCIIPAN_EL	0.449978	0.98	DRB3*02:02
FVCNAPGCG	sp|P17544|ATF7_HUMAN	3	17	6	14	5	13	88.9	0.092	26.5	PFVCNAPGC	P0DTD1|5365|5379	7	15	PYVCNAPGC	CNNPEPRED	0.603	5.45	DRB3*02:02
FVCNAPGCG	sp|P17544|ATF7_HUMAN	3	17	6	14	5	13	88.9	0.066	26.9	PFVCNAPGC	P0DTD1|5366|5380	6	14	PYVCNAPGC	CNNPEPRED	0.603	5.45	DRB3*02:02
FVCNAPGCG	sp|P17544|ATF7_HUMAN	3	17	6	14	5	13	88.9	0.066	26.9	PFVCNAPGC	P0DTD1|5367|5381	5	13	PYVCNAPGC	CNNPEPRED	0.603	5.45	DRB3*02:02
FVCNAPGCG	sp|P17544|ATF7_HUMAN	3	17	6	14	5	13	88.9	0.092	26.5	PFVCNAPGC	P0DTD1|5365|5379	7	15	PYVCNAPGC	NETMHCIIPAN_EL	0.013545	9.5	DRB1*03:02
FVCNAPGCG	sp|P17544|ATF7_HUMAN	3	17	6	14	5	13	88.9	0.066	26.9	PFVCNAPGC	P0DTD1|5366|5380	6	14	PYVCNAPGC	NETMHCIIPAN_EL	0.013545	9.5	DRB1*03:02
FVCNAPGCG	sp|P17544|ATF7_HUMAN	3	17	6	14	5	13	88.9	0.066	26.9	PFVCNAPGC	P0DTD1|5367|5381	5	13	PYVCNAPGC	NETMHCIIPAN_EL	0.013545	9.5	DRB1*03:02
FYPSYGMPY	sp|Q9NR48|ASH1L_HUMAN	1370	1386	1371	1386	8	16	56.2	0.022	28.5	FPLSSTGFYPSYGMPY	P0DTC2|486|505	5	20	FPLQSYGFQPTNGVGY	NETMHCIIPAN_EL	0.159009	9.4	DRB1*07:01
FYPSYGMPY	sp|Q9NR48|ASH1L_HUMAN	1370	1386	1371	1386	8	16	56.2	0.022	28.5	FPLSSTGFYPSYGMPY	P0DTC2|486|505	5	20	FPLQSYGFQPTNGVGY	NETMHCIIPAN_EL	0.269619	9.6	DRB1*09:01
FYPSYGMPY	sp|Q9NR48|ASH1L_HUMAN	1370	1386	1371	1386	8	16	56.2	0.022	28.5	FPLSSTGFYPSYGMPY	P0DTC2|486|505	5	20	FPLQSYGFQPTNGVGY	NETMHCIIPAN_BA	64.85	5.2	DRB1*07:01
FYPSYGMPY	sp|Q9NR48|ASH1L_HUMAN	1370	1386	1371	1386	8	16	56.2	0.022	28.5	FPLSSTGFYPSYGMPY	P0DTC2|486|505	5	20	FPLQSYGFQPTNGVGY	NETMHCIIPAN_BA	92.21	5.9	DRB1*09:01
GARIYALPD	sp|Q14651|PLSI_HUMAN	590	604	591	604	6	14	42.9	4.19e-06	38.9	ARKIGARIYALPDD	Q86887|1243|1262	3	16	AEKLNSSVYSLPPD	CNNPEPRED	0.631	6.54	DQA1*03:01/DQB1*03:02
GARIYALPD	sp|Q14651|PLSI_HUMAN	590	604	591	604	6	14	42.9	4.19e-06	38.9	ARKIGARIYALPDD	Q86887|1243|1262	3	16	AEKLNSSVYSLPPD	CNNPEPRED	0.718	6.65	DQA1*01:01/DQB1*05:01
GARVYALPE	sp|P13797|PLST_HUMAN	590	606	591	606	7	15	43.8	2.49e-10	50.9	SMARRIGARVYALPED	Q86887|1243|1262	1	16	SLAEKLNSSVYSLPPD	CNNPEPRED	0.695	3.93	DQA1*03:01/DQB1*03:02
GARVYALPE	sp|P13796|PLSL_HUMAN	587	603	588	603	7	15	50	4.43e-12	55.9	SMARKIGARVYALPED	Q86887|1243|1262	1	16	SLAEKLNSSVYSLPPD	CNNPEPRED	0.722	3.04	DQA1*03:01/DQB1*03:02
GCIPKTLEI	sp|O60603|TLR2_HUMAN	453	467	456	464	1	9	77.8	0.077	26.6	PKTLEILDV	P0DTC2|576|590	4	12	PQTLEILDI	CNNPEPRED	0.84	0.79	DRB1*10:01
GFYPSYGMP	sp|Q9NR48|ASH1L_HUMAN	1370	1386	1371	1386	7	15	56.2	0.022	28.5	FPLSSTGFYPSYGMPY	P0DTC2|486|505	5	20	FPLQSYGFQPTNGVGY	CNNPEPRED	0.824	2.91	DQA1*05:01/DQB1*03:01
GFYPSYGMP	sp|Q9NR48|ASH1L_HUMAN	1370	1386	1371	1386	7	15	56.2	0.022	28.5	FPLSSTGFYPSYGMPY	P0DTC2|486|505	5	20	FPLQSYGFQPTNGVGY	CNNPEPRED	0.753	6.61	DRB1*13:02
GFYPSYGMP	sp|Q9NR48|ASH1L_HUMAN	1370	1386	1371	1386	7	15	56.2	0.022	28.5	FPLSSTGFYPSYGMPY	P0DTC2|486|505	5	20	FPLQSYGFQPTNGVGY	CNNPEPRED	1.109	1.09	DRB1*09:01
GFYPSYGMP	sp|Q9NR48|ASH1L_HUMAN	1370	1386	1371	1386	7	15	56.2	0.022	28.5	FPLSSTGFYPSYGMPY	P0DTC2|486|505	5	20	FPLQSYGFQPTNGVGY	CNNPEPRED	0.815	2.81	DRB1*07:01
GFYPSYGMP	sp|Q9NR48|ASH1L_HUMAN	1370	1386	1371	1386	7	15	56.2	0.022	28.5	FPLSSTGFYPSYGMPY	P0DTC2|486|505	5	20	FPLQSYGFQPTNGVGY	CNNPEPRED	0.703	1.87	DRB1*16:01
GPQLLTAMI	sp|Q8NDA8|MROH1_HUMAN	1400	1425	1401	1425	2	10	48	0.071	28	HGPQLLTAMIGGLDDGDNPHSPVAL	Q777A4|356|386	3	27	HLPTLLLGSSGSGGDDDDPHGPVQL	CNNPEPRED	0.57	8.33	DQA1*05:05/DQB1*03:01
GTGKSYLAK	sp|O75351|VPS4B_HUMAN	171	185	172	184	7	15	76.9	0.071	26.6	LFGPPGTGKSYLA	P0DTD1|5602|5616	3	15	LQGPPGTGKSHFA	CNNPEPRED	0.767	4.24	DQA1*05:01/DQB1*03:01
GTGKSYLAK	sp|Q9UN37|VPS4A_HUMAN	164	178	165	177	7	15	76.9	0.071	26.6	LFGPPGTGKSYLA	P0DTD1|5602|5616	3	15	LQGPPGTGKSHFA	CNNPEPRED	0.767	4.24	DQA1*05:01/DQB1*03:01
GTGKTLFAK	sp|Q5T9A4|ATD3B_HUMAN	349	363	350	362	7	15	76.9	0.061	27	LYGPPGTGKTLFA	P0DTD1|5602|5616	3	15	LQGPPGTGKSHFA	CNNPEPRED	0.686	7.24	DQA1*05:01/DQB1*03:01
GTGKTLFAK	sp|Q5T2N8|ATD3C_HUMAN	174	188	175	187	7	15	76.9	0.062	27	LYGPPGTGKTLFA	P0DTD1|5602|5616	3	15	LQGPPGTGKSHFA	CNNPEPRED	0.686	7.24	DQA1*05:01/DQB1*03:01
IAEDVDGEA	sp|P10809|CH60_HUMAN	268	282	269	281	7	15	84.6	0.003	30.6	KPLVIIAEDVDGE	P0A521|243|255	1	13	KPLLIIAEDVEGE	CNNPEPRED	0.583	8.03	DRB3*01:01
IIAEDVDGE	sp|P10809|CH60_HUMAN	268	282	269	281	6	14	84.6	0.003	30.6	KPLVIIAEDVDGE	P0A521|243|255	1	13	KPLLIIAEDVEGE	NETMHCIIPAN_EL	0.126248	9.7	DRB1*03:01
IIAEDVDGE	sp|P10809|CH60_HUMAN	268	282	269	281	6	14	84.6	0.003	30.6	KPLVIIAEDVDGE	P0A521|243|255	1	13	KPLLIIAEDVEGE	CNNPEPRED	0.613	6.76	DRB1*04:05
IIAEDVDGE	sp|P10809|CH60_HUMAN	268	282	269	281	6	14	84.6	0.003	30.6	KPLVIIAEDVDGE	P0A521|243|255	1	13	KPLLIIAEDVEGE	CNNPEPRED	0.668	6.6	DRB1*03:01
IIAEDVDGE	sp|P10809|CH60_HUMAN	268	282	269	281	6	14	84.6	0.003	30.6	KPLVIIAEDVDGE	P0A521|243|255	1	13	KPLLIIAEDVEGE	CNNPEPRED	0.731	1.13	DRB4*01:03
IIAEDVDGE	sp|P10809|CH60_HUMAN	268	282	269	281	6	14	84.6	0.003	30.6	KPLVIIAEDVDGE	P0A521|243|255	1	13	KPLLIIAEDVEGE	CNNPEPRED	0.627	5.96	DQA1*05:01/DQB1*02:01
IIAEDVDGE	sp|P10809|CH60_HUMAN	268	282	269	281	6	14	84.6	0.003	30.6	KPLVIIAEDVDGE	P0A521|243|255	1	13	KPLLIIAEDVEGE	CNNPEPRED	0.819	0.83	DQA1*05:01/DQB1*02:01
IIAEDVDGE	sp|P10809|CH60_HUMAN	268	282	269	281	6	14	84.6	0.003	30.6	KPLVIIAEDVDGE	P0A521|243|255	1	13	KPLLIIAEDVEGE	NETMHCIIPAN_EL	0.634773	1.5	DRB1*04:07
IIAEDVDGE	sp|P10809|CH60_HUMAN	268	282	269	281	6	14	84.6	0.003	30.6	KPLVIIAEDVDGE	P0A521|243|255	1	13	KPLLIIAEDVEGE	CNNPEPRED	0.722	1.18	DRB4*01:03
IIAEDVDGE	sp|P10809|CH60_HUMAN	268	282	269	281	6	14	84.6	0.003	30.6	KPLVIIAEDVDGE	P0A521|243|255	1	13	KPLLIIAEDVEGE	CNNPEPRED	0.594	7.48	DRB1*04:05
IIAEDVDGE	sp|P10809|CH60_HUMAN	268	282	269	281	6	14	84.6	0.003	30.6	KPLVIIAEDVDGE	P0A521|243|255	1	13	KPLLIIAEDVEGE	NETMHCIIPAN_BA	603.77	3	DRB1*04:03
IIAEDVDGE	sp|P10809|CH60_HUMAN	268	282	269	281	6	14	84.6	0.003	30.6	KPLVIIAEDVDGE	P0A521|243|255	1	13	KPLLIIAEDVEGE	NETMHCIIPAN_BA	603.77	3	DRB1*04:06
IIAEDVDGE	sp|P10809|CH60_HUMAN	268	282	269	281	6	14	84.6	0.003	30.6	KPLVIIAEDVDGE	P0A521|243|255	1	13	KPLLIIAEDVEGE	NETMHCIIPAN_BA	856.95	7.8	DRB1*04:07
IIAEDVDGE	sp|P10809|CH60_HUMAN	268	282	269	281	6	14	84.6	0.003	30.6	KPLVIIAEDVDGE	P0A521|243|255	1	13	KPLLIIAEDVEGE	NETMHCIIPAN_EL	0.017563	7.8	DRB1*03:02
IIAEDVDGE	sp|P10809|CH60_HUMAN	268	282	269	281	6	14	84.6	0.003	30.6	KPLVIIAEDVDGE	P0A521|243|255	1	13	KPLLIIAEDVEGE	NETMHCIIPAN_EL	0.061409	7.2	DRB1*03:03
IIAEDVDGE	sp|P10809|CH60_HUMAN	268	282	269	281	6	14	84.6	0.003	30.6	KPLVIIAEDVDGE	P0A521|243|255	1	13	KPLLIIAEDVEGE	NETMHCIIPAN_EL	0.065576	6.9	DRB1*03:03
IIAEDVDGE	sp|P10809|CH60_HUMAN	268	282	269	281	6	14	84.6	0.003	30.6	KPLVIIAEDVDGE	P0A521|243|255	1	13	KPLLIIAEDVEGE	CNNPEPRED	0.63	8.85	DRB1*03:01
IIAEDVDGE	sp|P10809|CH60_HUMAN	268	282	269	281	6	14	84.6	0.003	30.6	KPLVIIAEDVDGE	P0A521|243|255	1	13	KPLLIIAEDVEGE	NETMHCIIPAN_EL	0.126248	9.7	DRB1*03:04
IIAEDVDGE	sp|P10809|CH60_HUMAN	268	282	269	281	6	14	84.6	0.003	30.6	KPLVIIAEDVDGE	P0A521|243|255	1	13	KPLLIIAEDVEGE	NETMHCIIPAN_EL	0.835118	0.62	DRB1*04:03
IIAEDVDGE	sp|P10809|CH60_HUMAN	268	282	269	281	6	14	84.6	0.003	30.6	KPLVIIAEDVDGE	P0A521|243|255	1	13	KPLLIIAEDVEGE	NETMHCIIPAN_EL	0.835118	0.62	DRB1*04:06
IQGPPGTGK	sp|Q9BYK8|HELZ2_HUMAN	2166	2180	2167	2180	7	15	57.1	0.046	27.4	KPFTVIQGPPGTGK	P0DTD1|5598|5612	2	15	QKYSTLQGPPGTGK	CNNPEPRED	0.761	1.69	DQA1*05:05/DQB1*03:01
IQGPPGTGK	sp|Q9BYK8|HELZ2_HUMAN	2166	2181	2167	2181	6	14	53.3	0.018	28.6	KPFTVIQGPPGTGKT	P0DTD1|5599|5613	1	15	QKYSTLQGPPGTGKS	CNNPEPRED	0.761	1.69	DQA1*05:05/DQB1*03:01
IRKQPYDNT	sp|Q96BR1|SGK3_HUMAN	328	349	329	349	5	13	47.6	0.07	27.7	APEVIRKQPYDNTVDWWCLGA	Q69091|102|129	8	28	ASEDVRKQPYNLTIAWFRMGG	CNNPEPRED	0.958	0.14	DRB4*01:03
IRKQPYDNT	sp|Q96BR1|SGK3_HUMAN	328	349	329	349	5	13	47.6	0.07	27.7	APEVIRKQPYDNTVDWWCLGA	Q69091|102|129	8	28	ASEDVRKQPYNLTIAWFRMGG	CNNPEPRED	0.461	7.6	DPA1*01:03/DPB1*04:02
IRKQPYDNT	sp|Q96BR1|SGK3_HUMAN	328	349	329	349	5	13	47.6	0.07	27.7	APEVIRKQPYDNTVDWWCLGA	Q69091|102|129	8	28	ASEDVRKQPYNLTIAWFRMGG	CNNPEPRED	0.515	7.85	DPA1*01:03/DPB1*04:01
IRKQPYDNT	sp|Q96BR1|SGK3_HUMAN	328	349	329	349	5	13	47.6	0.07	27.7	APEVIRKQPYDNTVDWWCLGA	Q69091|102|129	8	28	ASEDVRKQPYNLTIAWFRMGG	CNNPEPRED	0.895	0.29	DRB4*01:03
IRKQPYDNT	sp|Q96BR1|SGK3_HUMAN	328	349	329	349	5	13	47.6	0.07	27.7	APEVIRKQPYDNTVDWWCLGA	Q69091|102|129	8	28	ASEDVRKQPYNLTIAWFRMGG	CNNPEPRED	0.869	0.33	DRB4*01:03
IRKQPYDNT	sp|Q96BR1|SGK3_HUMAN	328	349	329	349	5	13	47.6	0.07	27.7	APEVIRKQPYDNTVDWWCLGA	Q69091|102|129	8	28	ASEDVRKQPYNLTIAWFRMGG	CNNPEPRED	0.966	2	DRB4*01:01
IRKQPYDNT	sp|Q96BR1|SGK3_HUMAN	328	349	329	349	5	13	47.6	0.07	27.7	APEVIRKQPYDNTVDWWCLGA	Q69091|102|129	8	28	ASEDVRKQPYNLTIAWFRMGG	CNNPEPRED	0.953	2.19	DRB4*01:01
IRKQPYDNT	sp|Q96BR1|SGK3_HUMAN	328	349	329	349	5	13	47.6	0.07	27.7	APEVIRKQPYDNTVDWWCLGA	Q69091|102|129	8	28	ASEDVRKQPYNLTIAWFRMGG	CNNPEPRED	0.854	4.5	DRB4*01:01
IRKQPYDNT	sp|Q96BR1|SGK3_HUMAN	328	349	329	349	5	13	47.6	0.07	27.7	APEVIRKQPYDNTVDWWCLGA	Q69091|102|129	8	28	ASEDVRKQPYNLTIAWFRMGG	CNNPEPRED	0.595	2.82	DRB4*01:03
IRKQPYDNT	sp|Q96BR1|SGK3_HUMAN	328	349	329	349	5	13	47.6	0.07	27.7	APEVIRKQPYDNTVDWWCLGA	Q69091|102|129	8	28	ASEDVRKQPYNLTIAWFRMGG	CNNPEPRED	0.912	3.06	DRB4*01:01
IRKQPYDNT	sp|Q96BR1|SGK3_HUMAN	328	349	329	349	5	13	47.6	0.07	27.7	APEVIRKQPYDNTVDWWCLGA	Q69091|102|129	8	28	ASEDVRKQPYNLTIAWFRMGG	CNNPEPRED	0.741	1.28	DPA1*01:03/DPB1*04:02
IRKQPYDNT	sp|Q96BR1|SGK3_HUMAN	328	349	329	349	5	13	47.6	0.07	27.7	APEVIRKQPYDNTVDWWCLGA	Q69091|102|129	8	28	ASEDVRKQPYNLTIAWFRMGG	CNNPEPRED	0.74	1.02	DRB4*01:03
IRKQPYDNT	sp|Q96BR1|SGK3_HUMAN	328	349	329	349	5	13	47.6	0.07	27.7	APEVIRKQPYDNTVDWWCLGA	Q69091|102|129	8	28	ASEDVRKQPYNLTIAWFRMGG	CNNPEPRED	0.584	4.65	DPA1*01:03/DPB1*02:01
KIGARIYAL	sp|Q14651|PLSI_HUMAN	590	604	591	604	4	12	42.9	4.19e-06	38.9	ARKIGARIYALPDD	Q86887|1243|1262	3	16	AEKLNSSVYSLPPD	CNNPEPRED	0.583	5.13	DPA1*02:02/DPB1*05:01
KPFTVIQGP	sp|Q9BYK8|HELZ2_HUMAN	2166	2180	2167	2180	2	10	57.1	0.046	27.4	KPFTVIQGPPGTGK	P0DTD1|5598|5612	2	15	QKYSTLQGPPGTGK	CNNPEPRED	0.646	5.77	DQA1*02:01/DQB1*02:02
KPFTVIQGP	sp|Q9BYK8|HELZ2_HUMAN	2166	2181	2167	2181	1	9	53.3	0.018	28.6	KPFTVIQGPPGTGKT	P0DTD1|5599|5613	1	15	QKYSTLQGPPGTGKS	CNNPEPRED	0.646	5.77	DQA1*02:01/DQB1*02:02
KPLVIIAED	sp|P10809|CH60_HUMAN	268	282	269	281	2	10	84.6	0.003	30.6	KPLVIIAEDVDGE	P0A521|243|255	1	13	KPLLIIAEDVEGE	CNNPEPRED	0.609	3.19	DPA1*02:01/DPB1*01:01
KPLVIIAED	sp|P10809|CH60_HUMAN	268	282	269	281	2	10	84.6	0.003	30.6	KPLVIIAEDVDGE	P0A521|243|255	1	13	KPLLIIAEDVEGE	CNNPEPRED	0.498	6.47	DPA1*02:01/DPB1*01:01
KQPYDNTVD	sp|Q96BR1|SGK3_HUMAN	328	349	329	349	7	15	47.6	0.07	27.7	APEVIRKQPYDNTVDWWCLGA	Q69091|102|129	8	28	ASEDVRKQPYNLTIAWFRMGG	CNNPEPRED	0.663	9.83	DQA1*01:01/DQB1*05:01
KRFLTTLQQ	sp|Q06455|MTG8_HUMAN	126	141	127	141	1	9	60	0.072	26.6	KRFLTTLQQFGNDIS	P0DTC2|557|571	1	14	KKFLP-FQQFGRDIA	CNNPEPRED	0.619	7.67	DRB1*04:01
KRFLTTLQQ	sp|O43439|MTG8R_HUMAN	119	134	120	134	1	9	60	0.072	26.6	KRFLTTLQQFGNDIS	P0DTC2|557|571	1	14	KKFLP-FQQFGRDIA	CNNPEPRED	0.619	7.67	DRB1*04:01
KRFLTTLQQ	sp|O75081|MTG16_HUMAN	177	192	178	192	1	9	60	0.081	26.6	KRFLTTLQQFGSDIS	P0DTC2|557|571	1	14	KKFLP-FQQFGRDIA	CNNPEPRED	0.633	7	DRB1*04:01
KRFLTTLQQ	sp|Q06455|MTG8_HUMAN	126	141	127	141	1	9	60	0.072	26.6	KRFLTTLQQFGNDIS	P0DTC2|557|571	1	14	KKFLP-FQQFGRDIA	CNNPEPRED	0.491	6.71	DPA1*02:01/DPB1*01:01
KRFLTTLQQ	sp|O43439|MTG8R_HUMAN	119	134	120	134	1	9	60	0.072	26.6	KRFLTTLQQFGNDIS	P0DTC2|557|571	1	14	KKFLP-FQQFGRDIA	CNNPEPRED	0.491	6.71	DPA1*02:01/DPB1*01:01
KRFLTTLQQ	sp|O75081|MTG16_HUMAN	177	192	178	192	1	9	60	0.081	26.6	KRFLTTLQQFGSDIS	P0DTC2|557|571	1	14	KKFLP-FQQFGRDIA	CNNPEPRED	0.495	6.56	DPA1*02:01/DPB1*01:01
KTLEILDVS	sp|O60603|TLR2_HUMAN	453	467	456	464	5	13	77.8	0.077	26.6	PKTLEILDV	P0DTC2|576|590	4	12	PQTLEILDI	CNNPEPRED	0.423	7.79	DRB4*01:03
KTLEILDVS	sp|O60603|TLR2_HUMAN	453	467	456	464	5	13	77.8	0.077	26.6	PKTLEILDV	P0DTC2|576|590	4	12	PQTLEILDI	CNNPEPRED	0.412	8.36	DRB4*01:03
KTLEILDVS	sp|O60603|TLR2_HUMAN	453	467	456	464	5	13	77.8	0.077	26.6	PKTLEILDV	P0DTC2|576|590	4	12	PQTLEILDI	CNNPEPRED	0.463	7.97	DPA1*02:01/DPB1*01:01
KTLEILDVS	sp|O60603|TLR2_HUMAN	453	467	456	464	5	13	77.8	0.077	26.6	PKTLEILDV	P0DTC2|576|590	4	12	PQTLEILDI	CNNPEPRED	0.5	6.37	DPA1*02:01/DPB1*01:01
KVSYVQLKE	sp|P15924|DESP_HUMAN	2177	2194	2178	2194	3	11	58.8	0.059	27.3	KKKVSYVQLKERCRIEP	Q86887|1203|1222	2	18	KKMSNYIQFKSKCRIEP	CNNPEPRED	0.86	0.5	DPA1*02:01/DPB1*01:01
KVSYVQLKE	sp|P15924|DESP_HUMAN	2177	2194	2178	2194	3	11	58.8	0.059	27.3	KKKVSYVQLKERCRIEP	Q86887|1203|1222	2	18	KKMSNYIQFKSKCRIEP	CNNPEPRED	0.522	5.54	DPA1*02:01/DPB1*01:01
KVSYVQLKE	sp|P15924|DESP_HUMAN	2177	2194	2178	2194	3	11	58.8	0.059	27.3	KKKVSYVQLKERCRIEP	Q86887|1203|1222	2	18	KKMSNYIQFKSKCRIEP	CNNPEPRED	0.671	1.99	DPA1*02:01/DPB1*01:01
KVSYVQLKE	sp|P15924|DESP_HUMAN	2177	2194	2178	2194	3	11	58.8	0.059	27.3	KKKVSYVQLKERCRIEP	Q86887|1203|1222	2	18	KKMSNYIQFKSKCRIEP	CNNPEPRED	0.483	9.02	DPA1*02:02/DPB1*05:01
LAIIQGPPG	sp|Q9P2E3|ZNFX1_HUMAN	611	626	612	626	3	11	53.3	0.064	27	RELAIIQGPPGTGKT	P0DTD1|5599|5613	1	15	QKYSTLQGPPGTGKS	NETMHCIIPAN_EL	0.078237	7.5	DRB3*02:02
LAIIQGPPG	sp|Q9P2E3|ZNFX1_HUMAN	611	626	612	626	3	11	53.3	0.064	27	RELAIIQGPPGTGKT	P0DTD1|5599|5613	1	15	QKYSTLQGPPGTGKS	NETMHCIIPAN_EL	0.347579	6.8	DRB1*08:02
LAIIQGPPG	sp|Q9P2E3|ZNFX1_HUMAN	611	626	612	626	3	11	53.3	0.064	27	RELAIIQGPPGTGKT	P0DTD1|5599|5613	1	15	QKYSTLQGPPGTGKS	NETMHCIIPAN_EL	0.273159	9.3	DRB1*04:03
LAIIQGPPG	sp|Q9P2E3|ZNFX1_HUMAN	611	626	612	626	3	11	53.3	0.064	27	RELAIIQGPPGTGKT	P0DTD1|5599|5613	1	15	QKYSTLQGPPGTGKS	NETMHCIIPAN_EL	0.273159	9.3	DRB1*04:06
LAIIQGPPG	sp|Q9P2E3|ZNFX1_HUMAN	611	626	612	626	3	11	53.3	0.064	27	RELAIIQGPPGTGKT	P0DTD1|5599|5613	1	15	QKYSTLQGPPGTGKS	NETMHCIIPAN_BA	158	9.3	DRB1*04:04
LAIIQGPPG	sp|Q9P2E3|ZNFX1_HUMAN	611	626	612	626	3	11	53.3	0.064	27	RELAIIQGPPGTGKT	P0DTD1|5599|5613	1	15	QKYSTLQGPPGTGKS	NETMHCIIPAN_BA	126.11	9	DRB1*01:02
LAIIQGPPG	sp|Q9P2E3|ZNFX1_HUMAN	611	626	612	626	3	11	53.3	0.064	27	RELAIIQGPPGTGKT	P0DTD1|5599|5613	1	15	QKYSTLQGPPGTGKS	CNNPEPRED	0.586	9.66	DRB1*15:01
LAIIQGPPG	sp|Q9P2E3|ZNFX1_HUMAN	611	626	612	626	3	11	53.3	0.064	27	RELAIIQGPPGTGKT	P0DTD1|5599|5613	1	15	QKYSTLQGPPGTGKS	NETMHCIIPAN_EL	0.319878	8.3	DRB1*11:04
LAIIQGPPG	sp|Q9P2E3|ZNFX1_HUMAN	611	626	612	626	3	11	53.3	0.064	27	RELAIIQGPPGTGKT	P0DTD1|5599|5613	1	15	QKYSTLQGPPGTGKS	NETMHCIIPAN_EL	0.450921	4.4	DRB1*10:01
LAIIQGPPG	sp|Q9P2E3|ZNFX1_HUMAN	611	626	612	626	3	11	53.3	0.064	27	RELAIIQGPPGTGKT	P0DTD1|5599|5613	1	15	QKYSTLQGPPGTGKS	NETMHCIIPAN_EL	0.30908	5	DRB1*16:02
LAIIQGPPG	sp|Q9P2E3|ZNFX1_HUMAN	611	626	612	626	3	11	53.3	0.064	27	RELAIIQGPPGTGKT	P0DTD1|5599|5613	1	15	QKYSTLQGPPGTGKS	NETMHCIIPAN_EL	0.280041	4.5	DRB1*15:01
LAIIQGPPG	sp|Q9P2E3|ZNFX1_HUMAN	611	626	612	626	3	11	53.3	0.064	27	RELAIIQGPPGTGKT	P0DTD1|5599|5613	1	15	QKYSTLQGPPGTGKS	NETMHCIIPAN_EL	0.3674	4.2	DRB1*04:02
LAIIQGPPG	sp|Q9P2E3|ZNFX1_HUMAN	611	626	612	626	3	11	53.3	0.064	27	RELAIIQGPPGTGKT	P0DTD1|5599|5613	1	15	QKYSTLQGPPGTGKS	NETMHCIIPAN_EL	0.740336	1.8	DRB1*01:02
LAIIQGPPG	sp|Q9P2E3|ZNFX1_HUMAN	611	626	612	626	3	11	53.3	0.064	27	RELAIIQGPPGTGKT	P0DTD1|5599|5613	1	15	QKYSTLQGPPGTGKS	NETMHCIIPAN_EL	0.537617	3	DRB1*01:01
LAIIQGPPG	sp|Q9P2E3|ZNFX1_HUMAN	611	626	612	626	3	11	53.3	0.064	27	RELAIIQGPPGTGKT	P0DTD1|5599|5613	1	15	QKYSTLQGPPGTGKS	NETMHCIIPAN_EL	0.512726	2.8	DRB1*16:01
LAIIQGPPG	sp|Q9P2E3|ZNFX1_HUMAN	611	626	612	626	3	11	53.3	0.064	27	RELAIIQGPPGTGKT	P0DTD1|5599|5613	1	15	QKYSTLQGPPGTGKS	NETMHCIIPAN_EL	0.581579	2.8	DRB1*04:04
LAIIQGPPG	sp|Q9P2E3|ZNFX1_HUMAN	611	626	612	626	3	11	53.3	0.064	27	RELAIIQGPPGTGKT	P0DTD1|5599|5613	1	15	QKYSTLQGPPGTGKS	NETMHCIIPAN_EL	0.261671	6.4	DRB1*04:01
LAIIQGPPG	sp|Q9P2E3|ZNFX1_HUMAN	611	626	612	626	3	11	53.3	0.064	27	RELAIIQGPPGTGKT	P0DTD1|5599|5613	1	15	QKYSTLQGPPGTGKS	NETMHCIIPAN_EL	0.244737	5.6	DRB1*12:02
LAIIQGPPG	sp|Q9P2E3|ZNFX1_HUMAN	611	626	612	626	3	11	53.3	0.064	27	RELAIIQGPPGTGKT	P0DTD1|5599|5613	1	15	QKYSTLQGPPGTGKS	NETMHCIIPAN_EL	0.268204	6	DRB1*01:03
LAIIQGPPG	sp|Q9P2E3|ZNFX1_HUMAN	611	626	612	626	3	11	53.3	0.064	27	RELAIIQGPPGTGKT	P0DTD1|5599|5613	1	15	QKYSTLQGPPGTGKS	NETMHCIIPAN_EL	0.13106	6.2	DRB1*15:02
LEILDVSNN	sp|O60603|TLR2_HUMAN	453	467	456	464	7	15	77.8	0.077	26.6	PKTLEILDV	P0DTC2|576|590	4	12	PQTLEILDI	NETMHCIIPAN_EL	0.277381	7.6	DRB1*04:04
LEILDVSNN	sp|O60603|TLR2_HUMAN	453	467	456	464	7	15	77.8	0.077	26.6	PKTLEILDV	P0DTC2|576|590	4	12	PQTLEILDI	NETMHCIIPAN_EL	0.65556	1.8	DRB1*10:01
LEILDVSNN	sp|O60603|TLR2_HUMAN	453	467	456	464	7	15	77.8	0.077	26.6	PKTLEILDV	P0DTC2|576|590	4	12	PQTLEILDI	CNNPEPRED	1	0.12	DRB1*10:01
LEILDVSNN	sp|O60603|TLR2_HUMAN	453	467	456	464	7	15	77.8	0.077	26.6	PKTLEILDV	P0DTC2|576|590	4	12	PQTLEILDI	NETMHCIIPAN_EL	0.30256	8.3	DRB1*04:06
LEILDVSNN	sp|O60603|TLR2_HUMAN	453	467	456	464	7	15	77.8	0.077	26.6	PKTLEILDV	P0DTC2|576|590	4	12	PQTLEILDI	NETMHCIIPAN_EL	0.30256	8.3	DRB1*04:03
LEILDVSNN	sp|O60603|TLR2_HUMAN	453	467	456	464	7	15	77.8	0.077	26.6	PKTLEILDV	P0DTC2|576|590	4	12	PQTLEILDI	NETMHCIIPAN_EL	0.23947	9.6	DRB1*04:07
LEILDVSNN	sp|O60603|TLR2_HUMAN	453	467	456	464	7	15	77.8	0.077	26.6	PKTLEILDV	P0DTC2|576|590	4	12	PQTLEILDI	CNNPEPRED	0.553	9.53	DRB1*04:05
LEILDVSNN	sp|O60603|TLR2_HUMAN	453	467	456	464	7	15	77.8	0.077	26.6	PKTLEILDV	P0DTC2|576|590	4	12	PQTLEILDI	NETMHCIIPAN_EL	0.139162	9.5	DRB1*04:05
LLTAMIGGL	sp|Q8NDA8|MROH1_HUMAN	1400	1425	1401	1425	5	13	48	0.071	28	HGPQLLTAMIGGLDDGDNPHSPVAL	Q777A4|356|386	3	27	HLPTLLLGSSGSGGDDDDPHGPVQL	CNNPEPRED	0.594	8.7	DQA1*02:01/DQB1*02:02
LSSTGFYPS	sp|Q9NR48|ASH1L_HUMAN	1370	1384	1371	1383	4	12	61.5	0.066	26.6	FPLSSTGFYPSYG	P0DTC2|488|502	3	15	FPLQSYGFQPTNG	CNNPEPRED	0.425	9.46	DPA1*01:03/DPB1*04:02
LSSTGFYPS	sp|Q9NR48|ASH1L_HUMAN	1370	1384	1371	1383	4	12	61.5	0.037	27.3	FPLSSTGFYPSYG	P0DTC2|490|504	1	13	FPLQSYGFQPTNG	CNNPEPRED	0.425	9.46	DPA1*01:03/DPB1*04:02
LSSTGFYPS	sp|Q9NR48|ASH1L_HUMAN	1370	1386	1371	1386	3	11	56.2	0.022	28.5	FPLSSTGFYPSYGMPY	P0DTC2|486|505	5	20	FPLQSYGFQPTNGVGY	CNNPEPRED	0.425	9.46	DPA1*01:03/DPB1*04:02
LSSTGFYPS	sp|Q9NR48|ASH1L_HUMAN	1370	1384	1371	1383	4	12	61.5	0.066	26.6	FPLSSTGFYPSYG	P0DTC2|488|502	3	15	FPLQSYGFQPTNG	CNNPEPRED	0.423	9.61	DPA1*01:03/DPB1*04:02
LSSTGFYPS	sp|Q9NR48|ASH1L_HUMAN	1370	1384	1371	1383	4	12	61.5	0.037	27.3	FPLSSTGFYPSYG	P0DTC2|490|504	1	13	FPLQSYGFQPTNG	CNNPEPRED	0.423	9.61	DPA1*01:03/DPB1*04:02
LSSTGFYPS	sp|Q9NR48|ASH1L_HUMAN	1370	1386	1371	1386	3	11	56.2	0.022	28.5	FPLSSTGFYPSYGMPY	P0DTC2|486|505	5	20	FPLQSYGFQPTNGVGY	CNNPEPRED	0.624	3.47	DPA1*01:03/DPB1*02:01
LSSTGFYPS	sp|Q9NR48|ASH1L_HUMAN	1370	1386	1371	1386	3	11	56.2	0.022	28.5	FPLSSTGFYPSYGMPY	P0DTC2|486|505	5	20	FPLQSYGFQPTNGVGY	CNNPEPRED	0.815	0.81	DPA1*01:03/DPB1*02:01
LSSTGFYPS	sp|Q9NR48|ASH1L_HUMAN	1370	1384	1371	1383	4	12	61.5	0.066	26.6	FPLSSTGFYPSYG	P0DTC2|488|502	3	15	FPLQSYGFQPTNG	CNNPEPRED	0.815	0.81	DPA1*01:03/DPB1*02:01
LSSTGFYPS	sp|Q9NR48|ASH1L_HUMAN	1370	1384	1371	1383	4	12	61.5	0.037	27.3	FPLSSTGFYPSYG	P0DTC2|490|504	1	13	FPLQSYGFQPTNG	CNNPEPRED	0.815	0.81	DPA1*01:03/DPB1*02:01
LSSTGFYPS	sp|Q9NR48|ASH1L_HUMAN	1370	1384	1371	1383	4	12	61.5	0.066	26.6	FPLSSTGFYPSYG	P0DTC2|488|502	3	15	FPLQSYGFQPTNG	CNNPEPRED	0.74	1.45	DPA1*01:03/DPB1*02:01
LSSTGFYPS	sp|Q9NR48|ASH1L_HUMAN	1370	1384	1371	1383	4	12	61.5	0.037	27.3	FPLSSTGFYPSYG	P0DTC2|490|504	1	13	FPLQSYGFQPTNG	CNNPEPRED	0.74	1.45	DPA1*01:03/DPB1*02:01
LTAMIGGLD	sp|Q8NDA8|MROH1_HUMAN	1400	1425	1401	1425	6	14	48	0.071	28	HGPQLLTAMIGGLDDGDNPHSPVAL	Q777A4|356|386	3	27	HLPTLLLGSSGSGGDDDDPHGPVQL	NETMHCIIPAN_EL	0.370678	6.2	DRB1*10:01
LTAMIGGLD	sp|Q8NDA8|MROH1_HUMAN	1400	1425	1401	1425	6	14	48	0.071	28	HGPQLLTAMIGGLDDGDNPHSPVAL	Q777A4|356|386	3	27	HLPTLLLGSSGSGGDDDDPHGPVQL	NETMHCIIPAN_EL	0.393025	3.5	DRB1*04:05
LTAMIGGLD	sp|Q8NDA8|MROH1_HUMAN	1400	1425	1401	1425	6	14	48	0.071	28	HGPQLLTAMIGGLDDGDNPHSPVAL	Q777A4|356|386	3	27	HLPTLLLGSSGSGGDDDDPHGPVQL	NETMHCIIPAN_EL	0.491849	3.7	DRB1*10:01
LTAMIGGLD	sp|Q8NDA8|MROH1_HUMAN	1400	1425	1401	1425	6	14	48	0.071	28	HGPQLLTAMIGGLDDGDNPHSPVAL	Q777A4|356|386	3	27	HLPTLLLGSSGSGGDDDDPHGPVQL	NETMHCIIPAN_EL	0.302227	4.7	DRB1*04:05
LTAMIGGLD	sp|Q8NDA8|MROH1_HUMAN	1400	1425	1401	1425	6	14	48	0.071	28	HGPQLLTAMIGGLDDGDNPHSPVAL	Q777A4|356|386	3	27	HLPTLLLGSSGSGGDDDDPHGPVQL	NETMHCIIPAN_EL	0.228281	9	DRB1*04:04
LTAMIGGLD	sp|Q8NDA8|MROH1_HUMAN	1400	1425	1401	1425	6	14	48	0.071	28	HGPQLLTAMIGGLDDGDNPHSPVAL	Q777A4|356|386	3	27	HLPTLLLGSSGSGGDDDDPHGPVQL	CNNPEPRED	0.778	8.82	DRB1*09:01
LTAMIGGLD	sp|Q8NDA8|MROH1_HUMAN	1400	1425	1401	1425	6	14	48	0.071	28	HGPQLLTAMIGGLDDGDNPHSPVAL	Q777A4|356|386	3	27	HLPTLLLGSSGSGGDDDDPHGPVQL	NETMHCIIPAN_EL	0.147237	9.1	DRB1*04:05
LTAMIGGLD	sp|Q8NDA8|MROH1_HUMAN	1400	1425	1401	1425	6	14	48	0.071	28	HGPQLLTAMIGGLDDGDNPHSPVAL	Q777A4|356|386	3	27	HLPTLLLGSSGSGGDDDDPHGPVQL	NETMHCIIPAN_EL	0.275774	9.2	DRB1*04:06
LTAMIGGLD	sp|Q8NDA8|MROH1_HUMAN	1400	1425	1401	1425	6	14	48	0.071	28	HGPQLLTAMIGGLDDGDNPHSPVAL	Q777A4|356|386	3	27	HLPTLLLGSSGSGGDDDDPHGPVQL	NETMHCIIPAN_EL	0.249858	9.2	DRB1*01:02
LTAMIGGLD	sp|Q8NDA8|MROH1_HUMAN	1400	1425	1401	1425	6	14	48	0.071	28	HGPQLLTAMIGGLDDGDNPHSPVAL	Q777A4|356|386	3	27	HLPTLLLGSSGSGGDDDDPHGPVQL	NETMHCIIPAN_EL	0.275774	9.2	DRB1*04:03
LTAMIGGLD	sp|Q8NDA8|MROH1_HUMAN	1400	1425	1401	1425	6	14	48	0.071	28	HGPQLLTAMIGGLDDGDNPHSPVAL	Q777A4|356|386	3	27	HLPTLLLGSSGSGGDDDDPHGPVQL	NETMHCIIPAN_EL	0.162181	9.6	DRB1*01:01
LTAMIGGLD	sp|Q8NDA8|MROH1_HUMAN	1400	1425	1401	1425	6	14	48	0.071	28	HGPQLLTAMIGGLDDGDNPHSPVAL	Q777A4|356|386	3	27	HLPTLLLGSSGSGGDDDDPHGPVQL	CNNPEPRED	0.758	9.8	DRB1*09:01
LTAMIGGLD	sp|Q8NDA8|MROH1_HUMAN	1400	1425	1401	1425	6	14	48	0.071	28	HGPQLLTAMIGGLDDGDNPHSPVAL	Q777A4|356|386	3	27	HLPTLLLGSSGSGGDDDDPHGPVQL	NETMHCIIPAN_EL	0.355545	6.8	DRB1*04:06
LTAMIGGLD	sp|Q8NDA8|MROH1_HUMAN	1400	1425	1401	1425	6	14	48	0.071	28	HGPQLLTAMIGGLDDGDNPHSPVAL	Q777A4|356|386	3	27	HLPTLLLGSSGSGGDDDDPHGPVQL	NETMHCIIPAN_EL	0.355545	6.8	DRB1*04:03
LTAMIGGLD	sp|Q8NDA8|MROH1_HUMAN	1400	1425	1401	1425	6	14	48	0.071	28	HGPQLLTAMIGGLDDGDNPHSPVAL	Q777A4|356|386	3	27	HLPTLLLGSSGSGGDDDDPHGPVQL	NETMHCIIPAN_EL	0.388028	6.9	DRB1*08:01
LTAMIGGLD	sp|Q8NDA8|MROH1_HUMAN	1400	1425	1401	1425	6	14	48	0.071	28	HGPQLLTAMIGGLDDGDNPHSPVAL	Q777A4|356|386	3	27	HLPTLLLGSSGSGGDDDDPHGPVQL	NETMHCIIPAN_EL	0.185243	7.8	DRB1*04:05
LTAMIGGLD	sp|Q8NDA8|MROH1_HUMAN	1400	1425	1401	1425	6	14	48	0.071	28	HGPQLLTAMIGGLDDGDNPHSPVAL	Q777A4|356|386	3	27	HLPTLLLGSSGSGGDDDDPHGPVQL	NETMHCIIPAN_EL	0.288761	7.9	DRB1*04:07
LTAMIGGLD	sp|Q8NDA8|MROH1_HUMAN	1400	1425	1401	1425	6	14	48	0.071	28	HGPQLLTAMIGGLDDGDNPHSPVAL	Q777A4|356|386	3	27	HLPTLLLGSSGSGGDDDDPHGPVQL	NETMHCIIPAN_EL	0.211204	9.9	DRB1*08:03
LTTLQQFGN	sp|Q06455|MTG8_HUMAN	126	141	127	141	4	12	60	0.072	26.6	KRFLTTLQQFGNDIS	P0DTC2|557|571	1	14	KKFLP-FQQFGRDIA	CNNPEPRED	0.866	7.27	DRB1*04:02
LTTLQQFGN	sp|O43439|MTG8R_HUMAN	119	134	120	134	4	12	60	0.072	26.6	KRFLTTLQQFGNDIS	P0DTC2|557|571	1	14	KKFLP-FQQFGRDIA	CNNPEPRED	0.866	7.27	DRB1*04:02
LTTLQQFGN	sp|Q06455|MTG8_HUMAN	126	141	127	141	4	12	60	0.072	26.6	KRFLTTLQQFGNDIS	P0DTC2|557|571	1	14	KKFLP-FQQFGRDIA	NETMHCIIPAN_EL	0.219615	9.6	DRB1*12:01
LTTLQQFGN	sp|O43439|MTG8R_HUMAN	119	134	120	134	4	12	60	0.072	26.6	KRFLTTLQQFGNDIS	P0DTC2|557|571	1	14	KKFLP-FQQFGRDIA	NETMHCIIPAN_EL	0.219615	9.6	DRB1*12:01
LTTLQQFGN	sp|Q06455|MTG8_HUMAN	126	141	127	141	4	12	60	0.072	26.6	KRFLTTLQQFGNDIS	P0DTC2|557|571	1	14	KKFLP-FQQFGRDIA	NETMHCIIPAN_EL	0.182719	9.8	DRB1*12:02
LTTLQQFGN	sp|O43439|MTG8R_HUMAN	119	134	120	134	4	12	60	0.072	26.6	KRFLTTLQQFGNDIS	P0DTC2|557|571	1	14	KKFLP-FQQFGRDIA	NETMHCIIPAN_EL	0.182719	9.8	DRB1*12:02
LTTLQQFGS	sp|O75081|MTG16_HUMAN	177	192	178	192	4	12	60	0.081	26.6	KRFLTTLQQFGSDIS	P0DTC2|557|571	1	14	KKFLP-FQQFGRDIA	CNNPEPRED	0.632	7.49	DRB1*12:01
LTTLQQFGS	sp|O75081|MTG16_HUMAN	177	192	178	192	4	12	60	0.081	26.6	KRFLTTLQQFGSDIS	P0DTC2|557|571	1	14	KKFLP-FQQFGRDIA	CNNPEPRED	0.905	5.31	DRB1*04:02
LTTLQQFGS	sp|O75081|MTG16_HUMAN	177	192	178	192	4	12	60	0.081	26.6	KRFLTTLQQFGSDIS	P0DTC2|557|571	1	14	KKFLP-FQQFGRDIA	NETMHCIIPAN_EL	0.322602	5.3	DRB1*12:01
LTTLQQFGS	sp|O75081|MTG16_HUMAN	177	192	178	192	4	12	60	0.081	26.6	KRFLTTLQQFGSDIS	P0DTC2|557|571	1	14	KKFLP-FQQFGRDIA	NETMHCIIPAN_BA	336	7.4	DRB1*12:01
LTTLQQFGS	sp|O75081|MTG16_HUMAN	177	192	178	192	4	12	60	0.081	26.6	KRFLTTLQQFGSDIS	P0DTC2|557|571	1	14	KKFLP-FQQFGRDIA	NETMHCIIPAN_BA	362.24	6.6	DRB1*12:02
LTTLQQFGS	sp|O75081|MTG16_HUMAN	177	192	178	192	4	12	60	0.081	26.6	KRFLTTLQQFGSDIS	P0DTC2|557|571	1	14	KKFLP-FQQFGRDIA	NETMHCIIPAN_EL	0.256429	5.1	DRB1*12:02
LVIIAEDVD	sp|P10809|CH60_HUMAN	268	282	269	281	4	12	84.6	0.003	30.6	KPLVIIAEDVDGE	P0A521|243|255	1	13	KPLLIIAEDVEGE	NETMHCIIPAN_EL	0.563626	1.8	DRB1*04:05
LVIIAEDVD	sp|P10809|CH60_HUMAN	268	282	269	281	4	12	84.6	0.003	30.6	KPLVIIAEDVDGE	P0A521|243|255	1	13	KPLLIIAEDVEGE	NETMHCIIPAN_EL	0.903073	0.22	DRB1*04:06
LVIIAEDVD	sp|P10809|CH60_HUMAN	268	282	269	281	4	12	84.6	0.003	30.6	KPLVIIAEDVDGE	P0A521|243|255	1	13	KPLLIIAEDVEGE	NETMHCIIPAN_EL	0.903073	0.22	DRB1*04:03
LVIIAEDVD	sp|P10809|CH60_HUMAN	268	282	269	281	4	12	84.6	0.003	30.6	KPLVIIAEDVDGE	P0A521|243|255	1	13	KPLLIIAEDVEGE	NETMHCIIPAN_EL	0.317024	7.7	DRB1*10:01
LVIIAEDVD	sp|P10809|CH60_HUMAN	268	282	269	281	4	12	84.6	0.003	30.6	KPLVIIAEDVDGE	P0A521|243|255	1	13	KPLLIIAEDVEGE	NETMHCIIPAN_EL	0.406152	3.4	DRB1*14:05
LVIIAEDVD	sp|P10809|CH60_HUMAN	268	282	269	281	4	12	84.6	0.003	30.6	KPLVIIAEDVDGE	P0A521|243|255	1	13	KPLLIIAEDVEGE	NETMHCIIPAN_EL	0.451091	6	DRB1*13:04
LVIIAEDVD	sp|P10809|CH60_HUMAN	268	282	269	281	4	12	84.6	0.003	30.6	KPLVIIAEDVDGE	P0A521|243|255	1	13	KPLLIIAEDVEGE	NETMHCIIPAN_BA	689.2	4	DRB1*04:03
LVIIAEDVD	sp|P10809|CH60_HUMAN	268	282	269	281	4	12	84.6	0.003	30.6	KPLVIIAEDVDGE	P0A521|243|255	1	13	KPLLIIAEDVEGE	NETMHCIIPAN_EL	0.020871	6.7	DRB1*03:02
LVIIAEDVD	sp|P10809|CH60_HUMAN	268	282	269	281	4	12	84.6	0.003	30.6	KPLVIIAEDVDGE	P0A521|243|255	1	13	KPLLIIAEDVEGE	NETMHCIIPAN_BA	689.2	4	DRB1*04:06
LVIIAEDVD	sp|P10809|CH60_HUMAN	268	282	269	281	4	12	84.6	0.003	30.6	KPLVIIAEDVDGE	P0A521|243|255	1	13	KPLLIIAEDVEGE	NETMHCIIPAN_EL	0.375469	7.1	DRB1*08:01
LVIIAEDVD	sp|P10809|CH60_HUMAN	268	282	269	281	4	12	84.6	0.003	30.6	KPLVIIAEDVDGE	P0A521|243|255	1	13	KPLLIIAEDVEGE	NETMHCIIPAN_EL	0.263947	6.9	DRB1*13:03
LVIIAEDVD	sp|P10809|CH60_HUMAN	268	282	269	281	4	12	84.6	0.003	30.6	KPLVIIAEDVDGE	P0A521|243|255	1	13	KPLLIIAEDVEGE	NETMHCIIPAN_EL	0.286676	6.2	DRB1*12:01
LVIIAEDVD	sp|P10809|CH60_HUMAN	268	282	269	281	4	12	84.6	0.003	30.6	KPLVIIAEDVDGE	P0A521|243|255	1	13	KPLLIIAEDVEGE	NETMHCIIPAN_EL	0.786197	0.7	DRB1*04:05
LVIIAEDVD	sp|P10809|CH60_HUMAN	268	282	269	281	4	12	84.6	0.003	30.6	KPLVIIAEDVDGE	P0A521|243|255	1	13	KPLLIIAEDVEGE	CNNPEPRED	0.444	9.51	DRB1*08:01
LVIIAEDVD	sp|P10809|CH60_HUMAN	268	282	269	281	4	12	84.6	0.003	30.6	KPLVIIAEDVDGE	P0A521|243|255	1	13	KPLLIIAEDVEGE	NETMHCIIPAN_EL	0.273223	4.6	DRB1*12:02
LVIIAEDVD	sp|P10809|CH60_HUMAN	268	282	269	281	4	12	84.6	0.003	30.6	KPLVIIAEDVDGE	P0A521|243|255	1	13	KPLLIIAEDVEGE	NETMHCIIPAN_EL	0.637291	2.3	DRB1*08:01
LVIIAEDVD	sp|P10809|CH60_HUMAN	268	282	269	281	4	12	84.6	0.003	30.6	KPLVIIAEDVDGE	P0A521|243|255	1	13	KPLLIIAEDVEGE	NETMHCIIPAN_EL	0.733864	0.69	DRB1*04:07
LVIIAEDVD	sp|P10809|CH60_HUMAN	268	282	269	281	4	12	84.6	0.003	30.6	KPLVIIAEDVDGE	P0A521|243|255	1	13	KPLLIIAEDVEGE	NETMHCIIPAN_EL	0.11842	9.4	DRB1*14:02
LVIIAEDVD	sp|P10809|CH60_HUMAN	268	282	269	281	4	12	84.6	0.003	30.6	KPLVIIAEDVDGE	P0A521|243|255	1	13	KPLLIIAEDVEGE	NETMHCIIPAN_EL	0.372224	4.2	DRB1*14:01
LVIIAEDVD	sp|P10809|CH60_HUMAN	268	282	269	281	4	12	84.6	0.003	30.6	KPLVIIAEDVDGE	P0A521|243|255	1	13	KPLLIIAEDVEGE	NETMHCIIPAN_EL	0.231123	9.4	DRB1*14:01
LVIIAEDVD	sp|P10809|CH60_HUMAN	268	282	269	281	4	12	84.6	0.003	30.6	KPLVIIAEDVDGE	P0A521|243|255	1	13	KPLLIIAEDVEGE	NETMHCIIPAN_EL	0.54315	0.99	DRB1*08:03
LVIIAEDVD	sp|P10809|CH60_HUMAN	268	282	269	281	4	12	84.6	0.003	30.6	KPLVIIAEDVDGE	P0A521|243|255	1	13	KPLLIIAEDVEGE	NETMHCIIPAN_EL	0.313087	4.8	DRB1*08:03
LVIIAEDVD	sp|P10809|CH60_HUMAN	268	282	269	281	4	12	84.6	0.003	30.6	KPLVIIAEDVDGE	P0A521|243|255	1	13	KPLLIIAEDVEGE	CNNPEPRED	0.45	9.3	DRB1*08:01
LVIIAEDVD	sp|P10809|CH60_HUMAN	268	282	269	281	4	12	84.6	0.003	30.6	KPLVIIAEDVDGE	P0A521|243|255	1	13	KPLLIIAEDVEGE	NETMHCIIPAN_EL	0.384075	5.5	DRB1*08:02
LVIIAEDVD	sp|P10809|CH60_HUMAN	268	282	269	281	4	12	84.6	0.003	30.6	KPLVIIAEDVDGE	P0A521|243|255	1	13	KPLLIIAEDVEGE	NETMHCIIPAN_BA	954.02	9.3	DRB1*04:07
LVIIAEDVD	sp|P10809|CH60_HUMAN	268	282	269	281	4	12	84.6	0.003	30.6	KPLVIIAEDVDGE	P0A521|243|255	1	13	KPLLIIAEDVEGE	NETMHCIIPAN_EL	0.29336	9	DRB1*11:04
LVIIAEDVD	sp|P10809|CH60_HUMAN	268	282	269	281	4	12	84.6	0.003	30.6	KPLVIIAEDVDGE	P0A521|243|255	1	13	KPLLIIAEDVEGE	NETMHCIIPAN_EL	0.519037	2.5	DRB1*13:03
LVIIAEDVD	sp|P10809|CH60_HUMAN	268	282	269	281	4	12	84.6	0.003	30.6	KPLVIIAEDVDGE	P0A521|243|255	1	13	KPLLIIAEDVEGE	NETMHCIIPAN_EL	0.260387	8.7	DRB1*14:05
MARKIGARV	sp|P13796|PLSL_HUMAN	587	603	588	603	2	10	50	4.43e-12	55.9	SMARKIGARVYALPED	Q86887|1243|1262	1	16	SLAEKLNSSVYSLPPD	NETMHCIIPAN_BA	477.3	6.7	DRB1*01:03
MARKIGARV	sp|P13796|PLSL_HUMAN	587	603	588	603	2	10	50	4.43e-12	55.9	SMARKIGARVYALPED	Q86887|1243|1262	1	16	SLAEKLNSSVYSLPPD	CNNPEPRED	0.578	9.89	DQA1*03:01/DQB1*03:02
MARKIGARV	sp|P13796|PLSL_HUMAN	587	603	588	603	2	10	50	4.43e-12	55.9	SMARKIGARVYALPED	Q86887|1243|1262	1	16	SLAEKLNSSVYSLPPD	NETMHCIIPAN_BA	82.94	8.4	DRB1*11:02
MARKIGARV	sp|P13796|PLSL_HUMAN	587	603	588	603	2	10	50	4.43e-12	55.9	SMARKIGARVYALPED	Q86887|1243|1262	1	16	SLAEKLNSSVYSLPPD	NETMHCIIPAN_BA	82.94	8.4	DRB1*13:01
MARRIGARV	sp|P13797|PLST_HUMAN	590	606	591	606	2	10	43.8	2.49e-10	50.9	SMARRIGARVYALPED	Q86887|1243|1262	1	16	SLAEKLNSSVYSLPPD	NETMHCIIPAN_BA	596.2	8.8	DRB1*01:03
NTVDWWCLG	sp|Q96BR1|SGK3_HUMAN	328	349	329	349	12	20	47.6	0.07	27.7	APEVIRKQPYDNTVDWWCLGA	Q69091|102|129	8	28	ASEDVRKQPYNLTIAWFRMGG	CNNPEPRED	0.978	0.52	DQA1*03:02/DQB1*04:01
PFTVIQGPP	sp|Q9BYK8|HELZ2_HUMAN	2166	2180	2167	2180	3	11	57.1	0.046	27.4	KPFTVIQGPPGTGK	P0DTD1|5598|5612	2	15	QKYSTLQGPPGTGK	CNNPEPRED	0.743	5	DQA1*03:02/DQB1*04:01
PGTGKSYLA	sp|O75351|VPS4B_HUMAN	171	185	172	184	6	14	76.9	0.071	26.6	LFGPPGTGKSYLA	P0DTD1|5602|5616	3	15	LQGPPGTGKSHFA	CNNPEPRED	0.607	6.29	DQA1*05:05/DQB1*03:01
PGTGKSYLA	sp|Q9UN37|VPS4A_HUMAN	164	178	165	177	6	14	76.9	0.071	26.6	LFGPPGTGKSYLA	P0DTD1|5602|5616	3	15	LQGPPGTGKSHFA	CNNPEPRED	0.607	6.29	DQA1*05:05/DQB1*03:01
PGTGKSYLA	sp|O75351|VPS4B_HUMAN	171	185	172	184	6	14	76.9	0.071	26.6	LFGPPGTGKSYLA	P0DTD1|5602|5616	3	15	LQGPPGTGKSHFA	CNNPEPRED	0.628	5.42	DQA1*05:05/DQB1*03:01
PGTGKSYLA	sp|Q9UN37|VPS4A_HUMAN	164	178	165	177	6	14	76.9	0.071	26.6	LFGPPGTGKSYLA	P0DTD1|5602|5616	3	15	LQGPPGTGKSHFA	CNNPEPRED	0.628	5.42	DQA1*05:05/DQB1*03:01
PGTGKTLFA	sp|Q5T9A4|ATD3B_HUMAN	349	363	350	362	6	14	76.9	0.061	27	LYGPPGTGKTLFA	P0DTD1|5602|5616	3	15	LQGPPGTGKSHFA	CNNPEPRED	0.729	5.6	DQA1*03:02/DQB1*04:01
PGTGKTLFA	sp|Q5T2N8|ATD3C_HUMAN	174	188	175	187	6	14	76.9	0.062	27	LYGPPGTGKTLFA	P0DTD1|5602|5616	3	15	LQGPPGTGKSHFA	CNNPEPRED	0.729	5.6	DQA1*03:02/DQB1*04:01
PGTGKTLFA	sp|Q5T9A4|ATD3B_HUMAN	349	363	350	362	6	14	76.9	0.061	27	LYGPPGTGKTLFA	P0DTD1|5602|5616	3	15	LQGPPGTGKSHFA	CNNPEPRED	0.737	5.26	DQA1*03:02/DQB1*04:01
PGTGKTLFA	sp|Q5T2N8|ATD3C_HUMAN	174	188	175	187	6	14	76.9	0.062	27	LYGPPGTGKTLFA	P0DTD1|5602|5616	3	15	LQGPPGTGKSHFA	CNNPEPRED	0.737	5.26	DQA1*03:02/DQB1*04:01
PGTGKTLFA	sp|Q5T9A4|ATD3B_HUMAN	349	363	350	362	6	14	76.9	0.061	27	LYGPPGTGKTLFA	P0DTD1|5602|5616	3	15	LQGPPGTGKSHFA	CNNPEPRED	0.548	9.57	DQA1*05:05/DQB1*03:01
PGTGKTLFA	sp|Q5T2N8|ATD3C_HUMAN	174	188	175	187	6	14	76.9	0.062	27	LYGPPGTGKTLFA	P0DTD1|5602|5616	3	15	LQGPPGTGKSHFA	CNNPEPRED	0.548	9.57	DQA1*05:05/DQB1*03:01
PGTGKTLFA	sp|Q5T9A4|ATD3B_HUMAN	349	363	350	362	6	14	76.9	0.061	27	LYGPPGTGKTLFA	P0DTD1|5602|5616	3	15	LQGPPGTGKSHFA	CNNPEPRED	0.633	5.18	DQA1*05:05/DQB1*03:01
PGTGKTLFA	sp|Q5T2N8|ATD3C_HUMAN	174	188	175	187	6	14	76.9	0.062	27	LYGPPGTGKTLFA	P0DTD1|5602|5616	3	15	LQGPPGTGKSHFA	CNNPEPRED	0.633	5.18	DQA1*05:05/DQB1*03:01
PLVIIAEDV	sp|P10809|CH60_HUMAN	268	282	269	281	3	11	84.6	0.003	30.6	KPLVIIAEDVDGE	P0A521|243|255	1	13	KPLLIIAEDVEGE	CNNPEPRED	0.59	7.69	DRB3*01:01
PYDNTVDWW	sp|Q96BR1|SGK3_HUMAN	328	349	329	349	9	17	47.6	0.07	27.7	APEVIRKQPYDNTVDWWCLGA	Q69091|102|129	8	28	ASEDVRKQPYNLTIAWFRMGG	CNNPEPRED	0.811	2.81	DQA1*03:02/DQB1*04:01
PYDNTVDWW	sp|Q96BR1|SGK3_HUMAN	328	349	329	349	9	17	47.6	0.07	27.7	APEVIRKQPYDNTVDWWCLGA	Q69091|102|129	8	28	ASEDVRKQPYNLTIAWFRMGG	CNNPEPRED	0.812	2.79	DQA1*03:02/DQB1*04:01
PYDNTVDWW	sp|Q96BR1|SGK3_HUMAN	328	349	329	349	9	17	47.6	0.07	27.7	APEVIRKQPYDNTVDWWCLGA	Q69091|102|129	8	28	ASEDVRKQPYNLTIAWFRMGG	CNNPEPRED	0.812	2.79	DQA1*03:02/DQB1*04:01
QGPPGTGKT	sp|Q9P2E3|ZNFX1_HUMAN	614	628	615	627	5	13	61.5	0.055	27	AIIQGPPGTGKTY	P0DTD1|5600|5614	3	15	STLQGPPGTGKSH	CNNPEPRED	0.545	9.72	DQA1*05:05/DQB1*03:01
QGPPGTGKT	sp|Q9P2E3|ZNFX1_HUMAN	614	628	615	627	5	13	61.5	0.077	26.6	AIIQGPPGTGKTY	P0DTD1|5602|5616	1	13	STLQGPPGTGKSH	CNNPEPRED	0.545	9.72	DQA1*05:05/DQB1*03:01
QLLTAMIGG	sp|Q8NDA8|MROH1_HUMAN	1400	1425	1401	1425	4	12	48	0.071	28	HGPQLLTAMIGGLDDGDNPHSPVAL	Q777A4|356|386	3	27	HLPTLLLGSSGSGGDDDDPHGPVQL	CNNPEPRED	0.647	6.86	DQA1*01:02/DQB1*06:02
QPSEDIVRP	sp|P30531|SC6A1_HUMAN	568	582	571	579	5	13	77.8	0.097	26.1	VQPSEDIVR	P0DTC2|318|332	3	11	VQPTESIVR	CNNPEPRED	0.585	9.36	DQA1*02:01/DQB1*02:02
QVMVQPSED	sp|P30531|SC6A1_HUMAN	568	582	571	579	1	9	77.8	0.097	26.1	VQPSEDIVR	P0DTC2|318|332	3	11	VQPTESIVR	CNNPEPRED	0.599	8.39	DQA1*03:01/DQB1*03:02
RFLTTLQQF	sp|O75081|MTG16_HUMAN	177	192	178	192	2	10	60	0.081	26.6	KRFLTTLQQFGSDIS	P0DTC2|557|571	1	14	KKFLP-FQQFGRDIA	CNNPEPRED	0.612	8	DRB1*15:01
RFLTTLQQF	sp|Q06455|MTG8_HUMAN	126	141	127	141	2	10	60	0.072	26.6	KRFLTTLQQFGNDIS	P0DTC2|557|571	1	14	KKFLP-FQQFGRDIA	CNNPEPRED	0.628	7.26	DRB1*15:01
RFLTTLQQF	sp|O43439|MTG8R_HUMAN	119	134	120	134	2	10	60	0.072	26.6	KRFLTTLQQFGNDIS	P0DTC2|557|571	1	14	KKFLP-FQQFGRDIA	CNNPEPRED	0.628	7.26	DRB1*15:01
RRIGARVYA	sp|P13797|PLST_HUMAN	590	606	591	606	4	12	43.8	2.49e-10	50.9	SMARRIGARVYALPED	Q86887|1243|1262	1	16	SLAEKLNSSVYSLPPD	NETMHCIIPAN_BA	72.66	7.3	DRB1*13:01
RRIGARVYA	sp|P13797|PLST_HUMAN	590	606	591	606	4	12	43.8	2.49e-10	50.9	SMARRIGARVYALPED	Q86887|1243|1262	1	16	SLAEKLNSSVYSLPPD	NETMHCIIPAN_BA	72.66	7.3	DRB1*11:02
STGFYPSYG	sp|Q9NR48|ASH1L_HUMAN	1370	1386	1371	1386	5	13	56.2	0.022	28.5	FPLSSTGFYPSYGMPY	P0DTC2|486|505	5	20	FPLQSYGFQPTNGVGY	CNNPEPRED	1.099	0.06	DQA1*03:02/DQB1*04:01
STGFYPSYG	sp|Q9NR48|ASH1L_HUMAN	1370	1384	1371	1383	6	14	61.5	0.066	26.6	FPLSSTGFYPSYG	P0DTC2|488|502	3	15	FPLQSYGFQPTNG	CNNPEPRED	1.099	0.06	DQA1*03:02/DQB1*04:01
STGFYPSYG	sp|Q9NR48|ASH1L_HUMAN	1370	1384	1371	1383	6	14	61.5	0.037	27.3	FPLSSTGFYPSYG	P0DTC2|490|504	1	13	FPLQSYGFQPTNG	CNNPEPRED	1.099	0.06	DQA1*03:02/DQB1*04:01
STGFYPSYG	sp|Q9NR48|ASH1L_HUMAN	1370	1384	1371	1383	6	14	61.5	0.066	26.6	FPLSSTGFYPSYG	P0DTC2|488|502	3	15	FPLQSYGFQPTNG	CNNPEPRED	0.687	8.45	DQA1*01:01/DQB1*05:01
STGFYPSYG	sp|Q9NR48|ASH1L_HUMAN	1370	1384	1371	1383	6	14	61.5	0.037	27.3	FPLSSTGFYPSYG	P0DTC2|490|504	1	13	FPLQSYGFQPTNG	CNNPEPRED	0.687	8.45	DQA1*01:01/DQB1*05:01
STGFYPSYG	sp|Q9NR48|ASH1L_HUMAN	1370	1386	1371	1386	5	13	56.2	0.022	28.5	FPLSSTGFYPSYGMPY	P0DTC2|486|505	5	20	FPLQSYGFQPTNGVGY	CNNPEPRED	0.687	8.45	DQA1*01:01/DQB1*05:01
STGFYPSYG	sp|Q9NR48|ASH1L_HUMAN	1370	1384	1371	1383	6	14	61.5	0.066	26.6	FPLSSTGFYPSYG	P0DTC2|488|502	3	15	FPLQSYGFQPTNG	CNNPEPRED	0.692	6.89	DQA1*05:01/DQB1*03:01
STGFYPSYG	sp|Q9NR48|ASH1L_HUMAN	1370	1384	1371	1383	6	14	61.5	0.037	27.3	FPLSSTGFYPSYG	P0DTC2|490|504	1	13	FPLQSYGFQPTNG	CNNPEPRED	0.692	6.89	DQA1*05:01/DQB1*03:01
STGFYPSYG	sp|Q9NR48|ASH1L_HUMAN	1370	1386	1371	1386	5	13	56.2	0.022	28.5	FPLSSTGFYPSYGMPY	P0DTC2|486|505	5	20	FPLQSYGFQPTNGVGY	CNNPEPRED	0.692	6.89	DQA1*05:01/DQB1*03:01
STGFYPSYG	sp|Q9NR48|ASH1L_HUMAN	1370	1384	1371	1383	6	14	61.5	0.066	26.6	FPLSSTGFYPSYG	P0DTC2|488|502	3	15	FPLQSYGFQPTNG	CNNPEPRED	0.969	0.59	DQA1*03:02/DQB1*04:01
STGFYPSYG	sp|Q9NR48|ASH1L_HUMAN	1370	1384	1371	1383	6	14	61.5	0.037	27.3	FPLSSTGFYPSYG	P0DTC2|490|504	1	13	FPLQSYGFQPTNG	CNNPEPRED	0.969	0.59	DQA1*03:02/DQB1*04:01
STGFYPSYG	sp|Q9NR48|ASH1L_HUMAN	1370	1386	1371	1386	5	13	56.2	0.022	28.5	FPLSSTGFYPSYGMPY	P0DTC2|486|505	5	20	FPLQSYGFQPTNGVGY	CNNPEPRED	1.061	0.16	DQA1*03:02/DQB1*04:01
TGFYPSYGM	sp|Q9NR48|ASH1L_HUMAN	1370	1386	1371	1386	6	14	56.2	0.022	28.5	FPLSSTGFYPSYGMPY	P0DTC2|486|505	5	20	FPLQSYGFQPTNGVGY	CNNPEPRED	0.552	4.72	DRB1*16:01
TGFYPSYGM	sp|Q9NR48|ASH1L_HUMAN	1370	1386	1371	1386	6	14	56.2	0.022	28.5	FPLSSTGFYPSYGMPY	P0DTC2|486|505	5	20	FPLQSYGFQPTNGVGY	NETMHCIIPAN_EL	0.208207	6.1	DRB1*15:01
TGFYPSYGM	sp|Q9NR48|ASH1L_HUMAN	1370	1386	1371	1386	6	14	56.2	0.022	28.5	FPLSSTGFYPSYGMPY	P0DTC2|486|505	5	20	FPLQSYGFQPTNGVGY	CNNPEPRED	0.599	7.21	DRB3*01:01
TGFYPSYGM	sp|Q9NR48|ASH1L_HUMAN	1370	1384	1371	1383	7	15	61.5	0.066	26.6	FPLSSTGFYPSYG	P0DTC2|488|502	3	15	FPLQSYGFQPTNG	NETMHCIIPAN_EL	0.118992	9.8	DRB1*15:01
TGFYPSYGM	sp|Q9NR48|ASH1L_HUMAN	1370	1384	1371	1383	7	15	61.5	0.037	27.3	FPLSSTGFYPSYG	P0DTC2|490|504	1	13	FPLQSYGFQPTNG	NETMHCIIPAN_EL	0.118992	9.8	DRB1*15:01
TGFYPSYGM	sp|Q9NR48|ASH1L_HUMAN	1370	1384	1371	1383	7	15	61.5	0.066	26.6	FPLSSTGFYPSYG	P0DTC2|488|502	3	15	FPLQSYGFQPTNG	CNNPEPRED	0.552	4.72	DRB1*16:01
TGFYPSYGM	sp|Q9NR48|ASH1L_HUMAN	1370	1384	1371	1383	7	15	61.5	0.037	27.3	FPLSSTGFYPSYG	P0DTC2|490|504	1	13	FPLQSYGFQPTNG	CNNPEPRED	0.552	4.72	DRB1*16:01
TGFYPSYGM	sp|Q9NR48|ASH1L_HUMAN	1370	1386	1371	1386	6	14	56.2	0.022	28.5	FPLSSTGFYPSYGMPY	P0DTC2|486|505	5	20	FPLQSYGFQPTNGVGY	NETMHCIIPAN_EL	0.118992	9.8	DRB1*15:01
TLQQFGNDI	sp|Q06455|MTG8_HUMAN	126	141	127	141	6	14	60	0.072	26.6	KRFLTTLQQFGNDIS	P0DTC2|557|571	1	14	KKFLP-FQQFGRDIA	CNNPEPRED	0.612	2.53	DRB4*01:03
TLQQFGNDI	sp|O43439|MTG8R_HUMAN	119	134	120	134	6	14	60	0.072	26.6	KRFLTTLQQFGNDIS	P0DTC2|557|571	1	14	KKFLP-FQQFGRDIA	CNNPEPRED	0.612	2.53	DRB4*01:03
TLQQFGSDI	sp|O75081|MTG16_HUMAN	177	192	178	192	6	14	60	0.081	26.6	KRFLTTLQQFGSDIS	P0DTC2|557|571	1	14	KKFLP-FQQFGRDIA	CNNPEPRED	0.583	2.99	DRB4*01:03
TVIQGPPGT	sp|Q9BYK8|HELZ2_HUMAN	2166	2181	2167	2181	4	12	53.3	0.018	28.6	KPFTVIQGPPGTGKT	P0DTD1|5599|5613	1	15	QKYSTLQGPPGTGKS	CNNPEPRED	0.726	5.57	DQA1*05:01/DQB1*03:01
TVIQGPPGT	sp|Q9BYK8|HELZ2_HUMAN	2166	2180	2167	2180	5	13	57.1	0.046	27.4	KPFTVIQGPPGTGK	P0DTD1|5598|5612	2	15	QKYSTLQGPPGTGK	CNNPEPRED	0.726	5.57	DQA1*05:01/DQB1*03:01
TVIQGPPGT	sp|Q9BYK8|HELZ2_HUMAN	2168	2182	2169	2181	3	11	61.5	0.025	28.2	FTVIQGPPGTGKT	P0DTD1|5600|5614	2	14	YSTLQGPPGTGKS	CNNPEPRED	0.756	4.47	DQA1*05:01/DQB1*03:01
TVIQGPPGT	sp|Q9BYK8|HELZ2_HUMAN	2166	2180	2167	2180	5	13	57.1	0.046	27.4	KPFTVIQGPPGTGK	P0DTD1|5598|5612	2	15	QKYSTLQGPPGTGK	CNNPEPRED	0.679	7.57	DQA1*05:01/DQB1*03:01
VIIAEDVDG	sp|P10809|CH60_HUMAN	268	282	269	281	5	13	84.6	0.003	30.6	KPLVIIAEDVDGE	P0A521|243|255	1	13	KPLLIIAEDVEGE	NETMHCIIPAN_BA	120.04	6.6	DRB1*04:04
VIIAEDVDG	sp|P10809|CH60_HUMAN	268	282	269	281	5	13	84.6	0.003	30.6	KPLVIIAEDVDGE	P0A521|243|255	1	13	KPLLIIAEDVEGE	NETMHCIIPAN_BA	81.68	4	DRB1*04:04
VIIAEDVDG	sp|P10809|CH60_HUMAN	268	282	269	281	5	13	84.6	0.003	30.6	KPLVIIAEDVDGE	P0A521|243|255	1	13	KPLLIIAEDVEGE	NETMHCIIPAN_EL	0.443508	3.2	DRB1*04:01
VIIAEDVDG	sp|P10809|CH60_HUMAN	268	282	269	281	5	13	84.6	0.003	30.6	KPLVIIAEDVDGE	P0A521|243|255	1	13	KPLLIIAEDVEGE	NETMHCIIPAN_EL	0.527555	2.4	DRB1*04:01
VIIAEDVDG	sp|P10809|CH60_HUMAN	268	282	269	281	5	13	84.6	0.003	30.6	KPLVIIAEDVDGE	P0A521|243|255	1	13	KPLLIIAEDVEGE	NETMHCIIPAN_EL	0.545525	1.9	DRB1*04:02
VIIAEDVDG	sp|P10809|CH60_HUMAN	268	282	269	281	5	13	84.6	0.003	30.6	KPLVIIAEDVDGE	P0A521|243|255	1	13	KPLLIIAEDVEGE	NETMHCIIPAN_EL	0.619593	1.3	DRB1*04:02
VIIAEDVDG	sp|P10809|CH60_HUMAN	268	282	269	281	5	13	84.6	0.003	30.6	KPLVIIAEDVDGE	P0A521|243|255	1	13	KPLLIIAEDVEGE	CNNPEPRED	1.16	0.27	DRB4*01:01
VIIAEDVDG	sp|P10809|CH60_HUMAN	268	282	269	281	5	13	84.6	0.003	30.6	KPLVIIAEDVDGE	P0A521|243|255	1	13	KPLLIIAEDVEGE	NETMHCIIPAN_EL	0.916873	0.25	DRB1*04:04
VIIAEDVDG	sp|P10809|CH60_HUMAN	268	282	269	281	5	13	84.6	0.003	30.6	KPLVIIAEDVDGE	P0A521|243|255	1	13	KPLLIIAEDVEGE	CNNPEPRED	1.195	0.17	DRB4*01:01
VIIAEDVDG	sp|P10809|CH60_HUMAN	268	282	269	281	5	13	84.6	0.003	30.6	KPLVIIAEDVDGE	P0A521|243|255	1	13	KPLLIIAEDVEGE	NETMHCIIPAN_EL	0.940646	0.12	DRB1*04:04
VIIAEDVDG	sp|P10809|CH60_HUMAN	268	282	269	281	5	13	84.6	0.003	30.6	KPLVIIAEDVDGE	P0A521|243|255	1	13	KPLLIIAEDVEGE	NETMHCIIPAN_BA	653.49	7.3	DRB1*04:02
VIIAEDVDG	sp|P10809|CH60_HUMAN	268	282	269	281	5	13	84.6	0.003	30.6	KPLVIIAEDVDGE	P0A521|243|255	1	13	KPLLIIAEDVEGE	NETMHCIIPAN_BA	756.32	9.1	DRB1*04:02
VIIAEDVDG	sp|P10809|CH60_HUMAN	268	282	269	281	5	13	84.6	0.003	30.6	KPLVIIAEDVDGE	P0A521|243|255	1	13	KPLLIIAEDVEGE	NETMHCIIPAN_EL	0.120801	9.7	DRB1*15:01
VMVQPSEDI	sp|P30531|SC6A1_HUMAN	568	582	571	579	2	10	77.8	0.097	26.1	VQPSEDIVR	P0DTC2|318|332	3	11	VQPTESIVR	CNNPEPRED	0.442	9.38	DRB1*16:01
VQLKERCRI	sp|P15924|DESP_HUMAN	2177	2194	2178	2194	7	15	58.8	0.059	27.3	KKKVSYVQLKERCRIEP	Q86887|1203|1222	2	18	KKMSNYIQFKSKCRIEP	NETMHCIIPAN_BA	78.09	7.7	DRB1*13:04
VQLKERCRI	sp|P15924|DESP_HUMAN	2177	2194	2178	2194	7	15	58.8	0.059	27.3	KKKVSYVQLKERCRIEP	Q86887|1203|1222	2	18	KKMSNYIQFKSKCRIEP	NETMHCIIPAN_BA	52.58	4.8	DRB1*11:02
VQLKERCRI	sp|P15924|DESP_HUMAN	2177	2194	2178	2194	7	15	58.8	0.059	27.3	KKKVSYVQLKERCRIEP	Q86887|1203|1222	2	18	KKMSNYIQFKSKCRIEP	NETMHCIIPAN_BA	59.05	4.8	DRB1*11:03
VQLKERCRI	sp|P15924|DESP_HUMAN	2177	2194	2178	2194	7	15	58.8	0.059	27.3	KKKVSYVQLKERCRIEP	Q86887|1203|1222	2	18	KKMSNYIQFKSKCRIEP	NETMHCIIPAN_BA	65.52	6.3	DRB1*11:02
VQLKERCRI	sp|P15924|DESP_HUMAN	2177	2194	2178	2194	7	15	58.8	0.059	27.3	KKKVSYVQLKERCRIEP	Q86887|1203|1222	2	18	KKMSNYIQFKSKCRIEP	NETMHCIIPAN_BA	65.52	6.3	DRB1*13:01
VQLKERCRI	sp|P15924|DESP_HUMAN	2177	2194	2178	2194	7	15	58.8	0.059	27.3	KKKVSYVQLKERCRIEP	Q86887|1203|1222	2	18	KKMSNYIQFKSKCRIEP	NETMHCIIPAN_BA	62.05	5.1	DRB1*11:03
VQLKERCRI	sp|P15924|DESP_HUMAN	2177	2194	2178	2194	7	15	58.8	0.059	27.3	KKKVSYVQLKERCRIEP	Q86887|1203|1222	2	18	KKMSNYIQFKSKCRIEP	NETMHCIIPAN_BA	64.28	5.7	DRB1*13:04
VQLKERCRI	sp|P15924|DESP_HUMAN	2177	2194	2178	2194	7	15	58.8	0.059	27.3	KKKVSYVQLKERCRIEP	Q86887|1203|1222	2	18	KKMSNYIQFKSKCRIEP	NETMHCIIPAN_BA	52.58	4.8	DRB1*13:01
VQLKERCRI	sp|P15924|DESP_HUMAN	2177	2194	2178	2194	7	15	58.8	0.059	27.3	KKKVSYVQLKERCRIEP	Q86887|1203|1222	2	18	KKMSNYIQFKSKCRIEP	NETMHCIIPAN_EL	0.294687	8.8	DRB1*11:03
VQLKERCRI	sp|P15924|DESP_HUMAN	2177	2194	2178	2194	7	15	58.8	0.059	27.3	KKKVSYVQLKERCRIEP	Q86887|1203|1222	2	18	KKMSNYIQFKSKCRIEP	CNNPEPRED	0.975	0.31	DRB1*13:01
VQLKERCRI	sp|P15924|DESP_HUMAN	2177	2194	2178	2194	7	15	58.8	0.059	27.3	KKKVSYVQLKERCRIEP	Q86887|1203|1222	2	18	KKMSNYIQFKSKCRIEP	CNNPEPRED	0.828	1.07	DRB1*13:01
VQPSEDIVR	sp|P30531|SC6A1_HUMAN	568	582	571	579	4	12	77.8	0.097	26.1	VQPSEDIVR	P0DTC2|318|332	3	11	VQPTESIVR	NETMHCIIPAN_EL	0.314337	4.5	DRB1*03:01
VQPSEDIVR	sp|P30531|SC6A1_HUMAN	568	582	571	579	4	12	77.8	0.097	26.1	VQPSEDIVR	P0DTC2|318|332	3	11	VQPTESIVR	NETMHCIIPAN_EL	0.314337	4.5	DRB1*03:04
VQPSEDIVR	sp|P30531|SC6A1_HUMAN	568	582	571	579	4	12	77.8	0.097	26.1	VQPSEDIVR	P0DTC2|318|332	3	11	VQPTESIVR	NETMHCIIPAN_EL	0.1255	9.8	DRB1*03:04
VQPSEDIVR	sp|P30531|SC6A1_HUMAN	568	582	571	579	4	12	77.8	0.097	26.1	VQPSEDIVR	P0DTC2|318|332	3	11	VQPTESIVR	NETMHCIIPAN_EL	0.1255	9.8	DRB1*03:01
VQPSEDIVR	sp|P30531|SC6A1_HUMAN	568	582	571	579	4	12	77.8	0.097	26.1	VQPSEDIVR	P0DTC2|318|332	3	11	VQPTESIVR	NETMHCIIPAN_EL	0.070796	6.3	DRB1*03:03
VQPSEDIVR	sp|P30531|SC6A1_HUMAN	568	582	571	579	4	12	77.8	0.097	26.1	VQPSEDIVR	P0DTC2|318|332	3	11	VQPTESIVR	CNNPEPRED	0.632	6.45	DQA1*03:01/DQB1*03:02
VSYVQLKER	sp|P15924|DESP_HUMAN	2177	2194	2178	2194	4	12	58.8	0.059	27.3	KKKVSYVQLKERCRIEP	Q86887|1203|1222	2	18	KKMSNYIQFKSKCRIEP	NETMHCIIPAN_BA	59.65	5	DRB1*13:04
VSYVQLKER	sp|P15924|DESP_HUMAN	2177	2194	2178	2194	4	12	58.8	0.059	27.3	KKKVSYVQLKERCRIEP	Q86887|1203|1222	2	18	KKMSNYIQFKSKCRIEP	NETMHCIIPAN_BA	55.86	5.2	DRB1*13:01
VSYVQLKER	sp|P15924|DESP_HUMAN	2177	2194	2178	2194	4	12	58.8	0.059	27.3	KKKVSYVQLKERCRIEP	Q86887|1203|1222	2	18	KKMSNYIQFKSKCRIEP	NETMHCIIPAN_BA	400.65	7.6	DRB1*12:02
VSYVQLKER	sp|P15924|DESP_HUMAN	2177	2194	2178	2194	4	12	58.8	0.059	27.3	KKKVSYVQLKERCRIEP	Q86887|1203|1222	2	18	KKMSNYIQFKSKCRIEP	NETMHCIIPAN_BA	75.73	7.6	DRB1*11:04
VSYVQLKER	sp|P15924|DESP_HUMAN	2177	2194	2178	2194	4	12	58.8	0.059	27.3	KKKVSYVQLKERCRIEP	Q86887|1203|1222	2	18	KKMSNYIQFKSKCRIEP	NETMHCIIPAN_BA	55.86	5.2	DRB1*11:02
VSYVQLKER	sp|P15924|DESP_HUMAN	2177	2194	2178	2194	4	12	58.8	0.059	27.3	KKKVSYVQLKERCRIEP	Q86887|1203|1222	2	18	KKMSNYIQFKSKCRIEP	NETMHCIIPAN_BA	66.45	5.5	DRB1*11:03
YGPPGTGKT	sp|Q5T9A4|ATD3B_HUMAN	349	363	350	362	3	11	76.9	0.061	27	LYGPPGTGKTLFA	P0DTD1|5602|5616	3	15	LQGPPGTGKSHFA	CNNPEPRED	0.76	4.38	DQA1*05:01/DQB1*03:01
YGPPGTGKT	sp|Q5T2N8|ATD3C_HUMAN	174	188	175	187	3	11	76.9	0.062	27	LYGPPGTGKTLFA	P0DTD1|5602|5616	3	15	LQGPPGTGKSHFA	CNNPEPRED	0.76	4.38	DQA1*05:01/DQB1*03:01
YNTDSKESS	sp|Q13576|IQGA2_HUMAN	608	623	609	623	5	13	60	0.065	27	YDYYYNTDSKESSWV	Q9J3M8|51|65	1	15	YEPYYHSDHAESSWV	NETMHCIIPAN_BA	470.62	9	DRB1*03:01
YNTDSKESS	sp|Q13576|IQGA2_HUMAN	608	623	609	623	5	13	60	0.065	27	YDYYYNTDSKESSWV	Q9J3M8|51|65	1	15	YEPYYHSDHAESSWV	NETMHCIIPAN_BA	470.62	9	DRB1*03:04
YNTDSKESS	sp|Q13576|IQGA2_HUMAN	608	623	609	623	5	13	60	0.065	27	YDYYYNTDSKESSWV	Q9J3M8|51|65	1	15	YEPYYHSDHAESSWV	NETMHCIIPAN_BA	5835.32	4.7	DRB1*03:02
YNTDSKESS	sp|Q13576|IQGA2_HUMAN	608	623	609	623	5	13	60	0.065	27	YDYYYNTDSKESSWV	Q9J3M8|51|65	1	15	YEPYYHSDHAESSWV	CNNPEPRED	0.688	5.48	DRB1*03:01
YNTDSKESS	sp|Q13576|IQGA2_HUMAN	608	623	609	623	5	13	60	0.065	27	YDYYYNTDSKESSWV	Q9J3M8|51|65	1	15	YEPYYHSDHAESSWV	NETMHCIIPAN_BA	395.62	6.8	DRB3*01:01
YNTDSKESS	sp|Q13576|IQGA2_HUMAN	608	623	609	623	5	13	60	0.065	27	YDYYYNTDSKESSWV	Q9J3M8|51|65	1	15	YEPYYHSDHAESSWV	CNNPEPRED	0.6	7.19	DRB3*01:01
YNTDSKESS	sp|Q13576|IQGA2_HUMAN	608	623	609	623	5	13	60	0.065	27	YDYYYNTDSKESSWV	Q9J3M8|51|65	1	15	YEPYYHSDHAESSWV	NETMHCIIPAN_EL	0.400439	6.5	DRB1*08:01
YNTDSKESS	sp|Q13576|IQGA2_HUMAN	608	623	609	623	5	13	60	0.065	27	YDYYYNTDSKESSWV	Q9J3M8|51|65	1	15	YEPYYHSDHAESSWV	NETMHCIIPAN_EL	0.274996	7.5	DRB1*11:01
YNTDSKESS	sp|Q13576|IQGA2_HUMAN	608	623	609	623	5	13	60	0.065	27	YDYYYNTDSKESSWV	Q9J3M8|51|65	1	15	YEPYYHSDHAESSWV	NETMHCIIPAN_EL	0.274996	7.5	DRB1*13:05
YNTDSKESS	sp|Q13576|IQGA2_HUMAN	608	623	609	623	5	13	60	0.065	27	YDYYYNTDSKESSWV	Q9J3M8|51|65	1	15	YEPYYHSDHAESSWV	NETMHCIIPAN_EL	0.243015	0.36	DRB1*03:02
YNTDSKESS	sp|Q13576|IQGA2_HUMAN	608	623	609	623	5	13	60	0.065	27	YDYYYNTDSKESSWV	Q9J3M8|51|65	1	15	YEPYYHSDHAESSWV	CNNPEPRED	0.881	0.42	DRB1*13:03
YNTDSKESS	sp|Q13576|IQGA2_HUMAN	608	623	609	623	5	13	60	0.065	27	YDYYYNTDSKESSWV	Q9J3M8|51|65	1	15	YEPYYHSDHAESSWV	CNNPEPRED	0.676	5.9	DRB1*11:01
YNTDSKESS	sp|Q13576|IQGA2_HUMAN	608	623	609	623	5	13	60	0.065	27	YDYYYNTDSKESSWV	Q9J3M8|51|65	1	15	YEPYYHSDHAESSWV	NETMHCIIPAN_EL	0.244105	2.4	DRB1*14:02
YNTDSKESS	sp|Q13576|IQGA2_HUMAN	608	623	609	623	5	13	60	0.065	27	YDYYYNTDSKESSWV	Q9J3M8|51|65	1	15	YEPYYHSDHAESSWV	NETMHCIIPAN_EL	0.481934	2.8	DRB1*03:01
YNTDSKESS	sp|Q13576|IQGA2_HUMAN	608	623	609	623	5	13	60	0.065	27	YDYYYNTDSKESSWV	Q9J3M8|51|65	1	15	YEPYYHSDHAESSWV	NETMHCIIPAN_EL	0.163875	2.6	DRB1*03:03
YNTDSKESS	sp|Q13576|IQGA2_HUMAN	608	623	609	623	5	13	60	0.065	27	YDYYYNTDSKESSWV	Q9J3M8|51|65	1	15	YEPYYHSDHAESSWV	NETMHCIIPAN_EL	0.676376	1.2	DRB1*13:03
YNTDSKESS	sp|Q13576|IQGA2_HUMAN	608	623	609	623	5	13	60	0.065	27	YDYYYNTDSKESSWV	Q9J3M8|51|65	1	15	YEPYYHSDHAESSWV	CNNPEPRED	0.714	2.44	DQA1*05:05/DQB1*03:01
YNTDSKESS	sp|Q13576|IQGA2_HUMAN	608	623	609	623	5	13	60	0.065	27	YDYYYNTDSKESSWV	Q9J3M8|51|65	1	15	YEPYYHSDHAESSWV	NETMHCIIPAN_EL	0.481934	2.8	DRB1*03:04
YNTDSKESS	sp|Q13576|IQGA2_HUMAN	608	623	609	623	5	13	60	0.065	27	YDYYYNTDSKESSWV	Q9J3M8|51|65	1	15	YEPYYHSDHAESSWV	CNNPEPRED	0.801	1.43	DQA1*02:01/DQB1*02:02
YNTDSKESS	sp|Q13576|IQGA2_HUMAN	608	623	609	623	5	13	60	0.065	27	YDYYYNTDSKESSWV	Q9J3M8|51|65	1	15	YEPYYHSDHAESSWV	CNNPEPRED	0.702	1.85	DPA1*01:03/DPB1*04:01
YNTDSKESS	sp|Q13576|IQGA2_HUMAN	608	623	609	623	5	13	60	0.065	27	YDYYYNTDSKESSWV	Q9J3M8|51|65	1	15	YEPYYHSDHAESSWV	NETMHCIIPAN_EL	0.246294	2.6	DRB3*01:01
YNTDSKESS	sp|Q13576|IQGA2_HUMAN	608	623	609	623	5	13	60	0.065	27	YDYYYNTDSKESSWV	Q9J3M8|51|65	1	15	YEPYYHSDHAESSWV	CNNPEPRED	0.658	4.35	DQA1*05:01/DQB1*02:01
YVCTVPGCD	sp|P52747|ZN143_HUMAN	383	397	386	395	5	13	80	0.075	26.5	PYVCTVPGCD	P0DTD1|5366|5380	6	15	PYVCNAPGCD	CNNPEPRED	0.502	6.26	DPA1*02:01/DPB1*01:01
YVCTVPGCD	sp|P52747|ZN143_HUMAN	383	397	386	395	5	13	80	0.075	26.5	PYVCTVPGCD	P0DTD1|5367|5381	5	14	PYVCNAPGCD	CNNPEPRED	0.502	6.26	DPA1*02:01/DPB1*01:01
YVCTVPGCD	sp|P52747|ZN143_HUMAN	383	397	386	395	5	13	80	0.075	26.5	PYVCTVPGCD	P0DTD1|5366|5380	6	15	PYVCNAPGCD	NETMHCIIPAN_EL	0.309365	5.8	DRB1*13:03
YVCTVPGCD	sp|P52747|ZN143_HUMAN	383	397	386	395	5	13	80	0.075	26.5	PYVCTVPGCD	P0DTD1|5367|5381	5	14	PYVCNAPGCD	NETMHCIIPAN_EL	0.309365	5.8	DRB1*13:03
YVCTVPGCD	sp|P52747|ZN143_HUMAN	383	397	386	395	5	13	80	0.075	26.5	PYVCTVPGCD	P0DTD1|5366|5380	6	15	PYVCNAPGCD	NETMHCIIPAN_EL	0.272622	6.6	DRB1*08:03
YVCTVPGCD	sp|P52747|ZN143_HUMAN	383	397	386	395	5	13	80	0.075	26.5	PYVCTVPGCD	P0DTD1|5367|5381	5	14	PYVCNAPGCD	NETMHCIIPAN_EL	0.272622	6.6	DRB1*08:03
YVCTVPGCD	sp|P52747|ZN143_HUMAN	383	397	386	395	5	13	80	0.075	26.5	PYVCTVPGCD	P0DTD1|5366|5380	6	15	PYVCNAPGCD	NETMHCIIPAN_EL	0.31724	5.6	DRB1*13:03
YVCTVPGCD	sp|P52747|ZN143_HUMAN	383	397	386	395	5	13	80	0.075	26.5	PYVCTVPGCD	P0DTD1|5367|5381	5	14	PYVCNAPGCD	NETMHCIIPAN_EL	0.31724	5.6	DRB1*13:03
YVCTVPGCD	sp|P52747|ZN143_HUMAN	383	397	386	395	5	13	80	0.075	26.5	PYVCTVPGCD	P0DTD1|5366|5380	6	15	PYVCNAPGCD	NETMHCIIPAN_EL	0.393653	5	DRB1*04:07
YVCTVPGCD	sp|P52747|ZN143_HUMAN	383	397	386	395	5	13	80	0.075	26.5	PYVCTVPGCD	P0DTD1|5367|5381	5	14	PYVCNAPGCD	NETMHCIIPAN_EL	0.393653	5	DRB1*04:07
YVCTVPGCD	sp|P52747|ZN143_HUMAN	383	397	386	395	5	13	80	0.075	26.5	PYVCTVPGCD	P0DTD1|5366|5380	6	15	PYVCNAPGCD	NETMHCIIPAN_EL	0.483166	4.6	DRB1*08:01
YVCTVPGCD	sp|P52747|ZN143_HUMAN	383	397	386	395	5	13	80	0.075	26.5	PYVCTVPGCD	P0DTD1|5367|5381	5	14	PYVCNAPGCD	NETMHCIIPAN_EL	0.483166	4.6	DRB1*08:01
YVCTVPGCD	sp|P52747|ZN143_HUMAN	383	397	386	395	5	13	80	0.075	26.5	PYVCTVPGCD	P0DTD1|5366|5380	6	15	PYVCNAPGCD	NETMHCIIPAN_EL	0.463503	5	DRB1*08:01
YVCTVPGCD	sp|P52747|ZN143_HUMAN	383	397	386	395	5	13	80	0.075	26.5	PYVCTVPGCD	P0DTD1|5367|5381	5	14	PYVCNAPGCD	NETMHCIIPAN_EL	0.463503	5	DRB1*08:01
YVCTVPGCD	sp|P52747|ZN143_HUMAN	383	397	386	395	5	13	80	0.075	26.5	PYVCTVPGCD	P0DTD1|5366|5380	6	15	PYVCNAPGCD	NETMHCIIPAN_EL	0.106186	5.5	DRB3*02:02
YVCTVPGCD	sp|P52747|ZN143_HUMAN	383	397	386	395	5	13	80	0.075	26.5	PYVCTVPGCD	P0DTD1|5367|5381	5	14	PYVCNAPGCD	NETMHCIIPAN_EL	0.106186	5.5	DRB3*02:02
YVCTVPGCD	sp|P52747|ZN143_HUMAN	383	397	386	395	5	13	80	0.075	26.5	PYVCTVPGCD	P0DTD1|5366|5380	6	15	PYVCNAPGCD	NETMHCIIPAN_EL	0.107073	5.5	DRB3*02:02
YVCTVPGCD	sp|P52747|ZN143_HUMAN	383	397	386	395	5	13	80	0.075	26.5	PYVCTVPGCD	P0DTD1|5367|5381	5	14	PYVCNAPGCD	NETMHCIIPAN_EL	0.107073	5.5	DRB3*02:02
YVCTVPGCD	sp|P52747|ZN143_HUMAN	383	397	386	395	5	13	80	0.075	26.5	PYVCTVPGCD	P0DTD1|5366|5380	6	15	PYVCNAPGCD	NETMHCIIPAN_EL	0.272297	5.3	DRB1*04:05
YVCTVPGCD	sp|P52747|ZN143_HUMAN	383	397	386	395	5	13	80	0.075	26.5	PYVCTVPGCD	P0DTD1|5367|5381	5	14	PYVCNAPGCD	NETMHCIIPAN_EL	0.272297	5.3	DRB1*04:05
YVCTVPGCD	sp|P52747|ZN143_HUMAN	383	397	386	395	5	13	80	0.075	26.5	PYVCTVPGCD	P0DTD1|5366|5380	6	15	PYVCNAPGCD	NETMHCIIPAN_EL	0.383056	5.2	DRB1*04:07
YVCTVPGCD	sp|P52747|ZN143_HUMAN	383	397	386	395	5	13	80	0.075	26.5	PYVCTVPGCD	P0DTD1|5367|5381	5	14	PYVCNAPGCD	NETMHCIIPAN_EL	0.383056	5.2	DRB1*04:07
YVCTVPGCD	sp|P52747|ZN143_HUMAN	383	397	386	395	5	13	80	0.075	26.5	PYVCTVPGCD	P0DTD1|5366|5380	6	15	PYVCNAPGCD	NETMHCIIPAN_EL	0.282163	5.2	DRB1*04:05
YVCTVPGCD	sp|P52747|ZN143_HUMAN	383	397	386	395	5	13	80	0.075	26.5	PYVCTVPGCD	P0DTD1|5367|5381	5	14	PYVCNAPGCD	NETMHCIIPAN_EL	0.282163	5.2	DRB1*04:05
YVCTVPGCD	sp|P52747|ZN143_HUMAN	383	397	386	395	5	13	80	0.075	26.5	PYVCTVPGCD	P0DTD1|5366|5380	6	15	PYVCNAPGCD	NETMHCIIPAN_EL	0.287668	8.5	DRB1*10:01
YVCTVPGCD	sp|P52747|ZN143_HUMAN	383	397	386	395	5	13	80	0.075	26.5	PYVCTVPGCD	P0DTD1|5367|5381	5	14	PYVCNAPGCD	NETMHCIIPAN_EL	0.287668	8.5	DRB1*10:01
YVCTVPGCD	sp|P52747|ZN143_HUMAN	383	397	386	395	5	13	80	0.075	26.5	PYVCTVPGCD	P0DTD1|5366|5380	6	15	PYVCNAPGCD	CNNPEPRED	0.551	9.65	DRB1*04:05
YVCTVPGCD	sp|P52747|ZN143_HUMAN	383	397	386	395	5	13	80	0.075	26.5	PYVCTVPGCD	P0DTD1|5367|5381	5	14	PYVCNAPGCD	CNNPEPRED	0.551	9.65	DRB1*04:05
YVCTVPGCD	sp|P52747|ZN143_HUMAN	383	397	386	395	5	13	80	0.075	26.5	PYVCTVPGCD	P0DTD1|5366|5380	6	15	PYVCNAPGCD	NETMHCIIPAN_EL	0.288631	8.5	DRB1*10:01
YVCTVPGCD	sp|P52747|ZN143_HUMAN	383	397	386	395	5	13	80	0.075	26.5	PYVCTVPGCD	P0DTD1|5367|5381	5	14	PYVCNAPGCD	NETMHCIIPAN_EL	0.288631	8.5	DRB1*10:01
YVCTVPGCD	sp|P52747|ZN143_HUMAN	383	397	386	395	5	13	80	0.075	26.5	PYVCTVPGCD	P0DTD1|5366|5380	6	15	PYVCNAPGCD	CNNPEPRED	0.504	7.3	DPA1*01:03/DPB1*03:01
YVCTVPGCD	sp|P52747|ZN143_HUMAN	383	397	386	395	5	13	80	0.075	26.5	PYVCTVPGCD	P0DTD1|5367|5381	5	14	PYVCNAPGCD	CNNPEPRED	0.504	7.3	DPA1*01:03/DPB1*03:01
YVCTVPGCD	sp|P52747|ZN143_HUMAN	383	397	386	395	5	13	80	0.075	26.5	PYVCTVPGCD	P0DTD1|5366|5380	6	15	PYVCNAPGCD	NETMHCIIPAN_EL	0.264394	6.9	DRB1*08:03
YVCTVPGCD	sp|P52747|ZN143_HUMAN	383	397	386	395	5	13	80	0.075	26.5	PYVCTVPGCD	P0DTD1|5367|5381	5	14	PYVCNAPGCD	NETMHCIIPAN_EL	0.264394	6.9	DRB1*08:03
YVQLKERCR	sp|P15924|DESP_HUMAN	2177	2194	2178	2194	6	14	58.8	0.059	27.3	KKKVSYVQLKERCRIEP	Q86887|1203|1222	2	18	KKMSNYIQFKSKCRIEP	CNNPEPRED	1.107	0.18	DRB5*01:01
YVQLKERCR	sp|P15924|DESP_HUMAN	2177	2194	2178	2194	6	14	58.8	0.059	27.3	KKKVSYVQLKERCRIEP	Q86887|1203|1222	2	18	KKMSNYIQFKSKCRIEP	CNNPEPRED	0.996	0.76	DRB5*01:01
YVQLKERCR	sp|P15924|DESP_HUMAN	2177	2194	2178	2194	6	14	58.8	0.059	27.3	KKKVSYVQLKERCRIEP	Q86887|1203|1222	2	18	KKMSNYIQFKSKCRIEP	CNNPEPRED	1.059	0.44	DRB5*01:01
YVQLKERCR	sp|P15924|DESP_HUMAN	2177	2194	2178	2194	6	14	58.8	0.059	27.3	KKKVSYVQLKERCRIEP	Q86887|1203|1222	2	18	KKMSNYIQFKSKCRIEP	CNNPEPRED	0.753	1.82	DRB1*13:01
YVQLKERCR	sp|P15924|DESP_HUMAN	2177	2194	2178	2194	6	14	58.8	0.059	27.3	KKKVSYVQLKERCRIEP	Q86887|1203|1222	2	18	KKMSNYIQFKSKCRIEP	NETMHCIIPAN_BA	152.59	8.5	DRB1*11:01
YVQLKERCR	sp|P15924|DESP_HUMAN	2177	2194	2178	2194	6	14	58.8	0.059	27.3	KKKVSYVQLKERCRIEP	Q86887|1203|1222	2	18	KKMSNYIQFKSKCRIEP	NETMHCIIPAN_BA	152.59	8.5	DRB1*13:05
YVQLKERCR	sp|P15924|DESP_HUMAN	2177	2194	2178	2194	6	14	58.8	0.059	27.3	KKKVSYVQLKERCRIEP	Q86887|1203|1222	2	18	KKMSNYIQFKSKCRIEP	NETMHCIIPAN_BA	451.76	8.9	DRB1*12:02
YVQLKERCR	sp|P15924|DESP_HUMAN	2177	2194	2178	2194	6	14	58.8	0.059	27.3	KKKVSYVQLKERCRIEP	Q86887|1203|1222	2	18	KKMSNYIQFKSKCRIEP	NETMHCIIPAN_BA	147.86	8.3	DRB1*13:05
YVQLKERCR	sp|P15924|DESP_HUMAN	2177	2194	2178	2194	6	14	58.8	0.059	27.3	KKKVSYVQLKERCRIEP	Q86887|1203|1222	2	18	KKMSNYIQFKSKCRIEP	NETMHCIIPAN_BA	68.93	6.9	DRB1*11:04
YVQLKERCR	sp|P15924|DESP_HUMAN	2177	2194	2178	2194	6	14	58.8	0.059	27.3	KKKVSYVQLKERCRIEP	Q86887|1203|1222	2	18	KKMSNYIQFKSKCRIEP	NETMHCIIPAN_BA	83.11	8.3	DRB1*11:04
YVQLKERCR	sp|P15924|DESP_HUMAN	2177	2194	2178	2194	6	14	58.8	0.059	27.3	KKKVSYVQLKERCRIEP	Q86887|1203|1222	2	18	KKMSNYIQFKSKCRIEP	NETMHCIIPAN_BA	147.86	8.3	DRB1*11:01
YYNTDSKES	sp|Q13576|IQGA2_HUMAN	608	623	609	623	4	12	60	0.065	27	YDYYYNTDSKESSWV	Q9J3M8|51|65	1	15	YEPYYHSDHAESSWV	NETMHCIIPAN_EL	0.335068	7	DRB1*09:01
YYNTDSKES	sp|Q13576|IQGA2_HUMAN	608	623	609	623	4	12	60	0.065	27	YDYYYNTDSKESSWV	Q9J3M8|51|65	1	15	YEPYYHSDHAESSWV	NETMHCIIPAN_EL	0.245417	7	DRB1*16:02
YYNTDSKES	sp|Q13576|IQGA2_HUMAN	608	623	609	623	4	12	60	0.065	27	YDYYYNTDSKESSWV	Q9J3M8|51|65	1	15	YEPYYHSDHAESSWV	NETMHCIIPAN_EL	0.436977	2.9	DRB1*07:01
YYNTDSKES	sp|Q13576|IQGA2_HUMAN	608	623	609	623	4	12	60	0.065	27	YDYYYNTDSKESSWV	Q9J3M8|51|65	1	15	YEPYYHSDHAESSWV	NETMHCIIPAN_EL	0.58694	1.9	DRB1*04:01
YYNTDSKES	sp|Q13576|IQGA2_HUMAN	608	623	609	623	4	12	60	0.065	27	YDYYYNTDSKESSWV	Q9J3M8|51|65	1	15	YEPYYHSDHAESSWV	NETMHCIIPAN_EL	0.281193	8.8	DRB1*10:01
YYNTDSKES	sp|Q13576|IQGA2_HUMAN	608	623	609	623	4	12	60	0.065	27	YDYYYNTDSKESSWV	Q9J3M8|51|65	1	15	YEPYYHSDHAESSWV	NETMHCIIPAN_EL	0.310545	8.4	DRB1*08:02
YYNTDSKES	sp|Q13576|IQGA2_HUMAN	608	623	609	623	4	12	60	0.065	27	YDYYYNTDSKESSWV	Q9J3M8|51|65	1	15	YEPYYHSDHAESSWV	NETMHCIIPAN_EL	0.250204	8.4	DRB1*16:01
YYYNTDSKE	sp|Q13576|IQGA2_HUMAN	608	623	609	623	3	11	60	0.065	27	YDYYYNTDSKESSWV	Q9J3M8|51|65	1	15	YEPYYHSDHAESSWV	NETMHCIIPAN_EL	0.552882	3.2	DRB1*04:06
YYYNTDSKE	sp|Q13576|IQGA2_HUMAN	608	623	609	623	3	11	60	0.065	27	YDYYYNTDSKESSWV	Q9J3M8|51|65	1	15	YEPYYHSDHAESSWV	NETMHCIIPAN_BA	732.68	6	DRB1*04:07
YYYNTDSKE	sp|Q13576|IQGA2_HUMAN	608	623	609	623	3	11	60	0.065	27	YDYYYNTDSKESSWV	Q9J3M8|51|65	1	15	YEPYYHSDHAESSWV	CNNPEPRED	0.617	6.61	DRB1*04:05
YYYNTDSKE	sp|Q13576|IQGA2_HUMAN	608	623	609	623	3	11	60	0.065	27	YDYYYNTDSKESSWV	Q9J3M8|51|65	1	15	YEPYYHSDHAESSWV	NETMHCIIPAN_EL	0.552882	3.2	DRB1*04:03
YYYNTDSKE	sp|Q13576|IQGA2_HUMAN	608	623	609	623	3	11	60	0.065	27	YDYYYNTDSKESSWV	Q9J3M8|51|65	1	15	YEPYYHSDHAESSWV	NETMHCIIPAN_EL	0.659224	1.3	DRB1*04:05
YYYNTDSKE	sp|Q13576|IQGA2_HUMAN	608	623	609	623	3	11	60	0.065	27	YDYYYNTDSKESSWV	Q9J3M8|51|65	1	15	YEPYYHSDHAESSWV	NETMHCIIPAN_EL	0.321103	4.6	DRB1*08:03
YYYNTDSKE	sp|Q13576|IQGA2_HUMAN	608	623	609	623	3	11	60	0.065	27	YDYYYNTDSKESSWV	Q9J3M8|51|65	1	15	YEPYYHSDHAESSWV	NETMHCIIPAN_BA	644.16	9.5	DRB3*02:02
YYYNTDSKE	sp|Q13576|IQGA2_HUMAN	608	623	609	623	3	11	60	0.065	27	YDYYYNTDSKESSWV	Q9J3M8|51|65	1	15	YEPYYHSDHAESSWV	NETMHCIIPAN_EL	0.671947	1.2	DRB1*04:07
YYYNTDSKE	sp|Q13576|IQGA2_HUMAN	608	623	609	623	3	11	60	0.065	27	YDYYYNTDSKESSWV	Q9J3M8|51|65	1	15	YEPYYHSDHAESSWV	NETMHCIIPAN_EL	0.348105	1.5	DRB3*02:02
YYYNTDSKE	sp|Q13576|IQGA2_HUMAN	608	623	609	623	3	11	60	0.065	27	YDYYYNTDSKESSWV	Q9J3M8|51|65	1	15	YEPYYHSDHAESSWV	CNNPEPRED	0.548	6.45	DPA1*02:02/DPB1*05:01
