# Supplementary material for: MMPred: a tool to predict peptide mimicry events in MHC class II recognition
Source: Front Genet. 2024 Dec 10;15:1500684. doi: 10.3389/fgene.2024.1500684 (PMC11669352; doi:10.3389/fgene.2024.1500684)
Supplement: Supplementary file 7 [file Table7.xlsx]

## Sheet: blastp
core	target_id	target_window_start	target_window_end	target_alg_start	target_alg_end	target_core_start	target_core_end	ident	evalue	bitscore	target_aligned_seq	query_id	query_alg_start	query_alg_end	query_aligned_seq	method	score	rank	allele
AIIQGPPGT	sp|Q9P2E3|ZNFX1_HUMAN	614	628	618	625	2	10	100	0.061	30.3	QGPPGTGK	NSP13|274|288	8	15	QGPPGTGK	CNNPEPRED	0.662	8.42	DQA1*05:01/DQB1*03:01
AIIQGPPGT	sp|Q9P2E3|ZNFX1_HUMAN	614	628	618	625	2	10	100	0.044	30.7	QGPPGTGK	NSP13|275|289	7	14	QGPPGTGK	CNNPEPRED	0.662	8.42	DQA1*05:01/DQB1*03:01
AIIQGPPGT	sp|Q9P2E3|ZNFX1_HUMAN	614	628	618	625	2	10	100	0.036	31	QGPPGTGK	NSP13|276|290	6	13	QGPPGTGK	CNNPEPRED	0.662	8.42	DQA1*05:01/DQB1*03:01
AIIQGPPGT	sp|Q9P2E3|ZNFX1_HUMAN	614	628	618	625	2	10	100	0.043	30.8	QGPPGTGK	NSP13|277|291	5	12	QGPPGTGK	CNNPEPRED	0.662	8.42	DQA1*05:01/DQB1*03:01
AIIQGPPGT	sp|Q9P2E3|ZNFX1_HUMAN	614	628	618	625	2	10	100	0.033	31.1	QGPPGTGK	NSP13|278|292	4	11	QGPPGTGK	CNNPEPRED	0.662	8.42	DQA1*05:01/DQB1*03:01
AIIQGPPGT	sp|Q9P2E3|ZNFX1_HUMAN	614	628	618	625	2	10	100	0.041	30.8	QGPPGTGK	NSP13|279|293	3	10	QGPPGTGK	CNNPEPRED	0.662	8.42	DQA1*05:01/DQB1*03:01
AIIQGPPGT	sp|Q9P2E3|ZNFX1_HUMAN	614	628	618	625	2	10	100	0.036	31	QGPPGTGK	NSP13|280|294	2	9	QGPPGTGK	CNNPEPRED	0.662	8.42	DQA1*05:01/DQB1*03:01
AIIQGPPGT	sp|Q9P2E3|ZNFX1_HUMAN	614	628	618	625	2	10	100	0.036	31	QGPPGTGK	NSP13|281|295	1	8	QGPPGTGK	CNNPEPRED	0.662	8.42	DQA1*05:01/DQB1*03:01
ALNTLMKCT	sp|P13584|CP4B1_HUMAN	183	197	186	195	6	14	70	0.092	29.7	HMALNTLMKC	NSP2|132|146	3	12	QMCLSTLMKC	CNNPEPRED	0.828	1.92	DRB1*12:01
ALNTLMKCT	sp|P13584|CP4B1_HUMAN	183	197	186	195	6	14	70	0.096	29.6	HMALNTLMKC	NSP2|133|147	2	11	QMCLSTLMKC	CNNPEPRED	0.828	1.92	DRB1*12:01
ALNTLMKCT	sp|P13584|CP4B1_HUMAN	183	197	186	195	6	14	70	0.095	29.4	HMALNTLMKC	NSP2|134|148	1	10	QMCLSTLMKC	CNNPEPRED	0.828	1.92	DRB1*12:01
ARVSHLMGW	sp|Q6RI45|BRWD3_HUMAN	1788	1802	1796	1802	5	13	85.7	0.087	29.5	HLMGWNY	NSP12|605|619	9	15	HLMGWDY	CNNPEPRED	0.787	2.74	DRB1*12:01
ARVSHLMGW	sp|Q6RI45|BRWD3_HUMAN	1788	1802	1796	1802	5	13	85.7	0.086	29.5	HLMGWNY	NSP12|606|620	8	14	HLMGWDY	CNNPEPRED	0.787	2.74	DRB1*12:01
ARVSHLMGW	sp|Q6RI45|BRWD3_HUMAN	1788	1802	1796	1802	5	13	85.7	0.074	29.8	HLMGWNY	NSP12|607|621	7	13	HLMGWDY	CNNPEPRED	0.787	2.74	DRB1*12:01
ARVSHLMGW	sp|Q6RI45|BRWD3_HUMAN	1788	1802	1796	1802	5	13	85.7	0.063	30	HLMGWNY	NSP12|608|622	6	12	HLMGWDY	CNNPEPRED	0.787	2.74	DRB1*12:01
ARVSHLMGW	sp|Q6RI45|BRWD3_HUMAN	1788	1802	1796	1802	5	13	85.7	0.063	30	HLMGWNY	NSP12|609|623	5	11	HLMGWDY	CNNPEPRED	0.787	2.74	DRB1*12:01
ARVSHLMGW	sp|Q6RI45|BRWD3_HUMAN	1788	1802	1796	1802	5	13	85.7	0.062	30	HLMGWNY	NSP12|610|624	4	10	HLMGWDY	CNNPEPRED	0.787	2.74	DRB1*12:01
ARVSHLMGW	sp|Q6RI45|BRWD3_HUMAN	1788	1802	1796	1802	5	13	85.7	0.05	30.3	HLMGWNY	NSP12|611|625	3	9	HLMGWDY	CNNPEPRED	0.787	2.74	DRB1*12:01
ARVSHLMGW	sp|Q6RI45|BRWD3_HUMAN	1788	1802	1796	1802	5	13	85.7	0.055	30.2	HLMGWNY	NSP12|612|626	2	8	HLMGWDY	CNNPEPRED	0.787	2.74	DRB1*12:01
ARVSHLMGW	sp|Q6RI45|BRWD3_HUMAN	1788	1802	1796	1802	5	13	85.7	0.055	30.2	HLMGWNY	NSP12|613|627	1	7	HLMGWDY	CNNPEPRED	0.787	2.74	DRB1*12:01
ASAVAALIL	sp|Q8N0U8|VKORL_HUMAN	102	116	103	115	4	12	76.9	0.02	31.7	MTASAVAALILMT	NSP6|113|127	3	15	MYASAVVLLILMT	NETMHCIIPAN_BA	106.97	7.2	DRB1*09:01
ASAVAALIL	sp|Q8N0U8|VKORL_HUMAN	102	116	103	115	4	12	76.9	0.024	31.4	MTASAVAALILMT	NSP6|114|128	2	14	MYASAVVLLILMT	NETMHCIIPAN_BA	106.97	7.2	DRB1*09:01
ASAVAALIL	sp|Q8N0U8|VKORL_HUMAN	102	116	103	115	4	12	76.9	0.024	31.4	MTASAVAALILMT	NSP6|115|129	1	13	MYASAVVLLILMT	NETMHCIIPAN_BA	106.97	7.2	DRB1*09:01
ASSQECINV	sp|Q96P64|AGAP4_HUMAN	644	658	646	657	1	9	75	0.08	29.6	SQECINVLLQYG	spike|743|757	4	15	STECSNLLLQYG	CNNPEPRED	0.63	6.62	DQA1*03:01/DQB1*03:02
ASSQECINV	sp|Q8TF27|AGA11_HUMAN	531	545	533	544	1	9	75	0.08	29.6	SQECINVLLQYG	spike|743|757	4	15	STECSNLLLQYG	CNNPEPRED	0.63	6.62	DQA1*03:01/DQB1*03:02
ASSQECINV	sp|Q5VW22|AGAP6_HUMAN	644	658	646	657	1	9	75	0.08	29.6	SQECINVLLQYG	spike|743|757	4	15	STECSNLLLQYG	CNNPEPRED	0.63	6.62	DQA1*03:01/DQB1*03:02
ASSQECINV	sp|Q5VUJ5|AGAP7_HUMAN	644	658	646	657	1	9	75	0.08	29.6	SQECINVLLQYG	spike|743|757	4	15	STECSNLLLQYG	CNNPEPRED	0.63	6.62	DQA1*03:01/DQB1*03:02
ASSQECINV	sp|A6NIR3|AGAP5_HUMAN	667	681	669	680	1	9	75	0.08	29.6	SQECINVLLQYG	spike|743|757	4	15	STECSNLLLQYG	CNNPEPRED	0.63	6.62	DQA1*03:01/DQB1*03:02
ASSQECINV	sp|Q96P64|AGAP4_HUMAN	644	658	646	657	1	9	75	0.094	29.4	SQECINVLLQYG	spike|744|758	3	14	STECSNLLLQYG	CNNPEPRED	0.63	6.62	DQA1*03:01/DQB1*03:02
ASSQECINV	sp|Q8TF27|AGA11_HUMAN	531	545	533	544	1	9	75	0.094	29.4	SQECINVLLQYG	spike|744|758	3	14	STECSNLLLQYG	CNNPEPRED	0.63	6.62	DQA1*03:01/DQB1*03:02
ASSQECINV	sp|Q5VW22|AGAP6_HUMAN	644	658	646	657	1	9	75	0.094	29.4	SQECINVLLQYG	spike|744|758	3	14	STECSNLLLQYG	CNNPEPRED	0.63	6.62	DQA1*03:01/DQB1*03:02
ASSQECINV	sp|Q5VUJ5|AGAP7_HUMAN	644	658	646	657	1	9	75	0.094	29.4	SQECINVLLQYG	spike|744|758	3	14	STECSNLLLQYG	CNNPEPRED	0.63	6.62	DQA1*03:01/DQB1*03:02
ASSQECINV	sp|A6NIR3|AGAP5_HUMAN	667	681	669	680	1	9	75	0.094	29.4	SQECINVLLQYG	spike|744|758	3	14	STECSNLLLQYG	CNNPEPRED	0.63	6.62	DQA1*03:01/DQB1*03:02
ASSQECINV	sp|Q96P64|AGAP4_HUMAN	644	658	646	657	1	9	75	0.078	29.7	SQECINVLLQYG	spike|746|760	1	12	STECSNLLLQYG	CNNPEPRED	0.63	6.62	DQA1*03:01/DQB1*03:02
ASSQECINV	sp|Q8TF27|AGA11_HUMAN	531	545	533	544	1	9	75	0.078	29.7	SQECINVLLQYG	spike|746|760	1	12	STECSNLLLQYG	CNNPEPRED	0.63	6.62	DQA1*03:01/DQB1*03:02
ASSQECINV	sp|Q5VW22|AGAP6_HUMAN	644	658	646	657	1	9	75	0.078	29.7	SQECINVLLQYG	spike|746|760	1	12	STECSNLLLQYG	CNNPEPRED	0.63	6.62	DQA1*03:01/DQB1*03:02
ASSQECINV	sp|Q5VUJ5|AGAP7_HUMAN	644	658	646	657	1	9	75	0.078	29.7	SQECINVLLQYG	spike|746|760	1	12	STECSNLLLQYG	CNNPEPRED	0.63	6.62	DQA1*03:01/DQB1*03:02
ASSQECINV	sp|A6NIR3|AGAP5_HUMAN	667	681	669	680	1	9	75	0.078	29.7	SQECINVLLQYG	spike|746|760	1	12	STECSNLLLQYG	CNNPEPRED	0.63	6.62	DQA1*03:01/DQB1*03:02
AYIATQGPL	sp|P23470|PTPRG_HUMAN	918	932	921	929	3	11	88.9	0.078	29.7	YIATQGPLK	NSP3|269|283	4	12	YIATNGPLK	CNNPEPRED	0.661	3.9	DRB3*02:02
AYIATQGPL	sp|P23470|PTPRG_HUMAN	918	932	921	929	3	11	88.9	0.078	29.7	YIATQGPLK	NSP3|270|284	3	11	YIATNGPLK	CNNPEPRED	0.661	3.9	DRB3*02:02
AYIATQGPL	sp|P23470|PTPRG_HUMAN	918	932	921	929	3	11	88.9	0.062	30.2	YIATQGPLK	NSP3|271|285	2	10	YIATNGPLK	CNNPEPRED	0.661	3.9	DRB3*02:02
AYIATQGPL	sp|P23470|PTPRG_HUMAN	918	932	921	929	3	11	88.9	0.053	30.5	YIATQGPLK	NSP3|272|286	1	9	YIATNGPLK	CNNPEPRED	0.661	3.9	DRB3*02:02
DALQLSVEE	sp|Q6NYC1|JMJD6_HUMAN	50	64	52	63	1	9	58.3	0.073	29.8	LQLSVEEFVERY	NSP15|211|225	4	15	LELAMDEFIERY	CNNPEPRED	0.603	8.15	DQA1*03:01/DQB1*03:02
DALQLSVEE	sp|Q6NYC1|JMJD6_HUMAN	50	64	52	63	1	9	58.3	0.061	30	LQLSVEEFVERY	NSP15|212|226	3	14	LELAMDEFIERY	CNNPEPRED	0.603	8.15	DQA1*03:01/DQB1*03:02
DALQLSVEE	sp|Q6NYC1|JMJD6_HUMAN	50	64	52	63	1	9	58.3	0.061	30	LQLSVEEFVERY	NSP15|213|227	2	13	LELAMDEFIERY	CNNPEPRED	0.603	8.15	DQA1*03:01/DQB1*03:02
DALQLSVEE	sp|Q6NYC1|JMJD6_HUMAN	50	64	52	63	1	9	58.3	0.075	29.7	LQLSVEEFVERY	NSP15|214|228	1	12	LELAMDEFIERY	CNNPEPRED	0.603	8.15	DQA1*03:01/DQB1*03:02
DALSNGAHF	sp|P48060|GLIP1_HUMAN	162	176	164	174	2	10	72.7	0.015	32.1	ALSNGAHFICN	ORF3a|68|82	5	15	ALSKGVHFVCN	CNNPEPRED	0.625	4.82	DRB3*02:02
DALSNGAHF	sp|P48060|GLIP1_HUMAN	162	176	164	174	2	10	72.7	0.017	31.9	ALSNGAHFICN	ORF3a|69|83	4	14	ALSKGVHFVCN	CNNPEPRED	0.625	4.82	DRB3*02:02
DALSNGAHF	sp|P48060|GLIP1_HUMAN	162	176	164	174	2	10	72.7	0.017	31.9	ALSNGAHFICN	ORF3a|70|84	3	13	ALSKGVHFVCN	CNNPEPRED	0.625	4.82	DRB3*02:02
DALSNGAHF	sp|P48060|GLIP1_HUMAN	162	176	164	174	2	10	72.7	0.02	31.7	ALSNGAHFICN	ORF3a|71|85	2	12	ALSKGVHFVCN	CNNPEPRED	0.625	4.82	DRB3*02:02
DALSNGAHF	sp|P48060|GLIP1_HUMAN	162	176	164	174	2	10	72.7	0.02	31.7	ALSNGAHFICN	ORF3a|72|86	1	11	ALSKGVHFVCN	CNNPEPRED	0.625	4.82	DRB3*02:02
DDDDEEDDS	sp|P19338|NUCL_HUMAN	196	210	198	209	3	11	66.7	0.055	30.2	DDDDEEDDSEEE	NSP3|107|121	4	15	DEDEEEGDCEEE	CNNPEPRED	0.578	8.7	DQA1*05:01/DQB1*02:01
DDDDEEDDS	sp|P19338|NUCL_HUMAN	196	210	198	209	3	11	66.7	0.064	30	DDDDEEDDSEEE	NSP3|108|122	3	14	DEDEEEGDCEEE	CNNPEPRED	0.578	8.7	DQA1*05:01/DQB1*02:01
DDDDEEDDS	sp|P19338|NUCL_HUMAN	196	210	198	209	3	11	66.7	0.064	30	DDDDEEDDSEEE	NSP3|109|123	2	13	DEDEEEGDCEEE	CNNPEPRED	0.578	8.7	DQA1*05:01/DQB1*02:01
DDDDEEEEG	sp|Q8TDI0|CHD5_HUMAN	398	412	400	410	1	9	72.7	0.017	31.9	DDEEEEGGCEE	NSP3|106|120	5	15	DEDEEEGDCEE	CNNPEPRED	0.776	1.31	DQA1*05:01/DQB1*02:01
DDDDEEEEG	sp|Q8TDI0|CHD5_HUMAN	398	412	400	411	1	9	75	0.002	35.2	DDEEEEGGCEEE	NSP3|107|121	4	15	DEDEEEGDCEEE	CNNPEPRED	0.776	1.31	DQA1*05:01/DQB1*02:01
DDEDGEEEE	sp|Q92688|AN32B_HUMAN	177	191	177	191	5	13	60	0.01	32.4	EEDEDDEDGEEEEFD	NSP3|110|124	1	15	DEDEEEGDCEEEEFE	CNNPEPRED	0.665	4.09	DQA1*05:01/DQB1*02:01
DDEDGEEEE	sp|Q92688|AN32B_HUMAN	177	191	178	191	5	13	64.3	0.019	31.7	EDEDDEDGEEEEFD	NSP3|111|125	1	14	EDEEEGDCEEEEFE	CNNPEPRED	0.665	4.09	DQA1*05:01/DQB1*02:01
DDEEDDSEE	sp|P19338|NUCL_HUMAN	198	212	198	212	3	11	60	0.035	30.6	DDDDEEDDSEEEAME	NSP3|110|124	1	15	DEDEEEGDCEEEEFE	CNNPEPRED	0.819	0.83	DQA1*05:01/DQB1*02:01
DDEEEEGGC	sp|Q8TDI0|CHD5_HUMAN	399	413	400	412	2	10	76.9	0.000161	38.6	DDEEEEGGCEEEE	NSP3|108|122	3	15	DEDEEEGDCEEEE	CNNPEPRED	0.827	0.81	DQA1*05:01/DQB1*02:01
DDEEEEGGC	sp|Q8TDI0|CHD5_HUMAN	399	413	400	412	2	10	76.9	0.000159	38.6	DDEEEEGGCEEEE	NSP3|109|123	2	14	DEDEEEGDCEEEE	CNNPEPRED	0.827	0.81	DQA1*05:01/DQB1*02:01
DDEEEEGGC	sp|Q8TDI0|CHD5_HUMAN	399	413	400	412	2	10	76.9	0.000174	38.2	DDEEEEGGCEEEE	NSP3|110|124	1	13	DEDEEEGDCEEEE	CNNPEPRED	0.827	0.81	DQA1*05:01/DQB1*02:01
DDEEEEGGC	sp|Q8TDI0|CHD5_HUMAN	399	413	401	412	2	10	75	0.002	34.9	DEEEEGGCEEEE	NSP3|111|125	1	12	EDEEEGDCEEEE	CNNPEPRED	0.827	0.81	DQA1*05:01/DQB1*02:01
DDEEEGGIE	sp|Q6ZQQ6|WDR87_HUMAN	2175	2189	2177	2188	3	11	75	0.047	30.4	DDEEEGGIEEEE	NSP3|108|122	4	15	EDEEEGDCEEEE	CNNPEPRED	0.751	1.79	DQA1*05:01/DQB1*02:01
DDEEEGGIE	sp|Q6ZQQ6|WDR87_HUMAN	2175	2189	2177	2188	3	11	75	0.046	30.4	DDEEEGGIEEEE	NSP3|109|123	3	14	EDEEEGDCEEEE	CNNPEPRED	0.751	1.79	DQA1*05:01/DQB1*02:01
DDEEEGGIE	sp|Q6ZQQ6|WDR87_HUMAN	2175	2189	2177	2188	3	11	75	0.048	30.1	DDEEEGGIEEEE	NSP3|110|124	2	13	EDEEEGDCEEEE	CNNPEPRED	0.751	1.79	DQA1*05:01/DQB1*02:01
DDEEEGGIE	sp|Q6ZQQ6|WDR87_HUMAN	2175	2189	2177	2188	3	11	75	0.05	30.3	DDEEEGGIEEEE	NSP3|111|125	1	12	EDEEEGDCEEEE	CNNPEPRED	0.751	1.79	DQA1*05:01/DQB1*02:01
DDFVEITKK	sp|O76024|WFS1_HUMAN	241	255	244	252	5	13	88.9	0.073	29.8	LDDFVEITK	NSP15|293|307	7	15	LDDFVEIIK	CNNPEPRED	0.546	6.56	DRB1*13:01
DDFVEITKK	sp|O76024|WFS1_HUMAN	241	255	244	252	5	13	88.9	0.073	29.8	LDDFVEITK	NSP15|294|308	6	14	LDDFVEIIK	CNNPEPRED	0.546	6.56	DRB1*13:01
DDFVEITKK	sp|O76024|WFS1_HUMAN	241	255	244	252	5	13	88.9	0.071	29.8	LDDFVEITK	NSP15|295|309	5	13	LDDFVEIIK	CNNPEPRED	0.546	6.56	DRB1*13:01
DDFVEITKK	sp|O76024|WFS1_HUMAN	241	255	244	252	5	13	88.9	0.074	29.8	LDDFVEITK	NSP15|296|310	4	12	LDDFVEIIK	CNNPEPRED	0.546	6.56	DRB1*13:01
DDFVEITKK	sp|O76024|WFS1_HUMAN	241	255	244	252	5	13	88.9	0.073	29.8	LDDFVEITK	NSP15|297|311	3	11	LDDFVEIIK	CNNPEPRED	0.546	6.56	DRB1*13:01
DDFVEITKK	sp|O76024|WFS1_HUMAN	241	255	244	252	5	13	88.9	0.061	30	LDDFVEITK	NSP15|298|312	2	10	LDDFVEIIK	CNNPEPRED	0.546	6.56	DRB1*13:01
DDFVEITKK	sp|O76024|WFS1_HUMAN	241	255	244	252	5	13	88.9	0.054	30.2	LDDFVEITK	NSP15|299|313	1	9	LDDFVEIIK	CNNPEPRED	0.546	6.56	DRB1*13:01
DEDDEDGEE	sp|Q92688|AN32B_HUMAN	176	190	177	190	4	12	64.3	0.018	31.8	EEDEDDEDGEEEEF	NSP3|109|123	2	15	DEDEEEGDCEEEEF	CNNPEPRED	0.58	9.7	DQA1*03:01/DQB1*03:02
DEDDEDGEE	sp|Q92688|AN32B_HUMAN	177	191	177	191	3	11	60	0.01	32.4	EEDEDDEDGEEEEFD	NSP3|110|124	1	15	DEDEEEGDCEEEEFE	CNNPEPRED	0.589	8.97	DQA1*03:01/DQB1*03:02
DEDDEDGEE	sp|Q92688|AN32B_HUMAN	177	191	178	191	3	11	64.3	0.019	31.7	EDEDDEDGEEEEFD	NSP3|111|125	1	14	EDEEEGDCEEEEFE	CNNPEPRED	0.589	8.97	DQA1*03:01/DQB1*03:02
DEDEEDEEG	sp|Q9UL68|MYT1L_HUMAN	119	133	121	132	1	9	75	0.015	32	DEEDEEGDREEE	NSP3|107|121	4	15	DEDEEEGDCEEE	CNNPEPRED	0.761	1.58	DQA1*05:01/DQB1*02:01
DEEDEDDED	sp|Q92688|AN32B_HUMAN	176	190	177	190	1	9	64.3	0.018	31.8	EEDEDDEDGEEEEF	NSP3|109|123	2	15	DEDEEEGDCEEEEF	CNNPEPRED	0.63	5.8	DQA1*05:01/DQB1*02:01
DEEEDDEEE	sp|Q6ZN18|AEBP2_HUMAN	95	109	96	108	4	12	76.9	0.025	31.3	DEDEEEDDEEEED	NSP3|108|122	3	15	DEDEEEGDCEEEE	CNNPEPRED	0.782	1.2	DQA1*05:01/DQB1*02:01
DEEEDDEEE	sp|Q6ZN18|AEBP2_HUMAN	95	109	96	108	4	12	76.9	0.025	31.3	DEDEEEDDEEEED	NSP3|109|123	2	14	DEDEEEGDCEEEE	CNNPEPRED	0.782	1.2	DQA1*05:01/DQB1*02:01
DEEEDDEEE	sp|Q6ZN18|AEBP2_HUMAN	95	109	96	108	4	12	76.9	0.026	31	DEDEEEDDEEEED	NSP3|110|124	1	13	DEDEEEGDCEEEE	CNNPEPRED	0.782	1.2	DQA1*05:01/DQB1*02:01
DEEEEEDDE	sp|Q9H165|BC11A_HUMAN	483	497	484	496	2	10	76.9	0.025	31.3	DEEEEEDDEEEEE	NSP3|108|122	3	15	DEDEEEGDCEEEE	CNNPEPRED	0.786	1.18	DQA1*05:01/DQB1*02:01
DEEEEEDDE	sp|Q9H165|BC11A_HUMAN	483	497	484	496	2	10	76.9	0.025	31.3	DEEEEEDDEEEEE	NSP3|109|123	2	14	DEDEEEGDCEEEE	CNNPEPRED	0.786	1.18	DQA1*05:01/DQB1*02:01
DEEEEEDDE	sp|Q9H165|BC11A_HUMAN	483	497	484	496	2	10	76.9	0.026	31	DEEEEEDDEEEEE	NSP3|110|124	1	13	DEDEEEGDCEEEE	CNNPEPRED	0.786	1.18	DQA1*05:01/DQB1*02:01
DEEEEEDDE	sp|Q9UD71|PPR1B_HUMAN	120	134	121	133	2	10	76.9	0.025	31.3	DEEEEEDDEEEEE	NSP3|108|122	3	15	DEDEEEGDCEEEE	CNNPEPRED	0.798	1.07	DQA1*05:01/DQB1*02:01
DEEEEEDDE	sp|Q9UD71|PPR1B_HUMAN	120	134	121	133	2	10	76.9	0.025	31.3	DEEEEEDDEEEEE	NSP3|109|123	2	14	DEDEEEGDCEEEE	CNNPEPRED	0.798	1.07	DQA1*05:01/DQB1*02:01
DEEEEEDDE	sp|Q9UD71|PPR1B_HUMAN	120	134	121	133	2	10	76.9	0.026	31	DEEEEEDDEEEEE	NSP3|110|124	1	13	DEDEEEGDCEEEE	CNNPEPRED	0.798	1.07	DQA1*05:01/DQB1*02:01
DEEEEEEDE	sp|Q5TCY1|TTBK1_HUMAN	740	754	741	753	2	10	76.9	0.034	30.9	DEEEEEEDEEEEE	NSP3|108|122	3	15	DEDEEEGDCEEEE	CNNPEPRED	0.778	1.26	DQA1*05:01/DQB1*02:01
DEEEEEEDE	sp|Q5TCY1|TTBK1_HUMAN	740	754	741	753	2	10	76.9	0.034	30.9	DEEEEEEDEEEEE	NSP3|109|123	2	14	DEDEEEGDCEEEE	CNNPEPRED	0.778	1.26	DQA1*05:01/DQB1*02:01
DEEEEEEDE	sp|Q5TCY1|TTBK1_HUMAN	740	754	741	753	2	10	76.9	0.035	30.6	DEEEEEEDEEEEE	NSP3|110|124	1	13	DEDEEEGDCEEEE	CNNPEPRED	0.778	1.26	DQA1*05:01/DQB1*02:01
DEEEEEEDY	sp|Q99856|ARI3A_HUMAN	138	152	139	151	2	10	69.2	0.01	32.7	DEEEEEEDYEDEE	NSP3|108|122	3	15	DEDEEEGDCEEEE	CNNPEPRED	0.846	0.67	DQA1*05:01/DQB1*02:01
DEEEEEEDY	sp|Q99856|ARI3A_HUMAN	138	152	139	151	2	10	69.2	0.01	32.7	DEEEEEEDYEDEE	NSP3|109|123	2	14	DEDEEEGDCEEEE	CNNPEPRED	0.846	0.67	DQA1*05:01/DQB1*02:01
DEEEEEEDY	sp|Q99856|ARI3A_HUMAN	138	152	139	151	2	10	69.2	0.01	32.4	DEEEEEEDYEDEE	NSP3|110|124	1	13	DEDEEEGDCEEEE	CNNPEPRED	0.846	0.67	DQA1*05:01/DQB1*02:01
DEEEEGGCE	sp|Q8TDI0|CHD5_HUMAN	398	412	400	410	4	12	72.7	0.017	31.9	DDEEEEGGCEE	NSP3|106|120	5	15	DEDEEEGDCEE	CNNPEPRED	0.758	2.2	DQA1*03:01/DQB1*03:02
DEEEEGGCE	sp|Q8TDI0|CHD5_HUMAN	398	412	400	411	4	12	75	0.002	35.2	DDEEEEGGCEEE	NSP3|107|121	4	15	DEDEEEGDCEEE	CNNPEPRED	0.758	2.2	DQA1*03:01/DQB1*03:02
DEEEGGIEE	sp|Q6ZQQ6|WDR87_HUMAN	2175	2189	2177	2188	4	12	75	0.047	30.4	DDEEEGGIEEEE	NSP3|108|122	4	15	EDEEEGDCEEEE	CNNPEPRED	1.157	0.02	DQA1*03:01/DQB1*03:02
DEEEGGIEE	sp|Q6ZQQ6|WDR87_HUMAN	2175	2189	2177	2188	4	12	75	0.046	30.4	DDEEEGGIEEEE	NSP3|109|123	3	14	EDEEEGDCEEEE	CNNPEPRED	1.157	0.02	DQA1*03:01/DQB1*03:02
DEEEGGIEE	sp|Q6ZQQ6|WDR87_HUMAN	2175	2189	2177	2188	4	12	75	0.048	30.1	DDEEEGGIEEEE	NSP3|110|124	2	13	EDEEEGDCEEEE	CNNPEPRED	1.157	0.02	DQA1*03:01/DQB1*03:02
DEEEGGIEE	sp|Q6ZQQ6|WDR87_HUMAN	2175	2189	2177	2188	4	12	75	0.05	30.3	DDEEEGGIEEEE	NSP3|111|125	1	12	EDEEEGDCEEEE	CNNPEPRED	1.157	0.02	DQA1*03:01/DQB1*03:02
DEEEGGIEE	sp|Q6ZQQ6|WDR87_HUMAN	2176	2190	2178	2188	3	11	81.8	0.074	29.8	DEEEGGIEEEE	NSP3|112|126	1	11	DEEEGDCEEEE	CNNPEPRED	1.203	0.01	DQA1*03:01/DQB1*03:02
DEEEGQSEE	sp|Q9NRL2|BAZ1A_HUMAN	1230	1244	1230	1244	3	11	73.3	0.000325	37.3	DGDEEEGQSEEEEYE	NSP3|110|124	1	15	DEDEEEGDCEEEEFE	CNNPEPRED	0.718	3.19	DQA1*03:01/DQB1*03:02
DEEEGQSEE	sp|Q9NRL2|BAZ1A_HUMAN	1228	1242	1230	1241	5	13	75	0.075	29.7	DGDEEEGQSEEE	NSP3|107|121	4	15	DEDEEEGDCEEE	CNNPEPRED	0.646	5.9	DQA1*03:01/DQB1*03:02
DEEEGQSEE	sp|Q9NRL2|BAZ1A_HUMAN	1229	1243	1230	1242	4	12	76.9	0.007	33.1	DGDEEEGQSEEEE	NSP3|108|122	3	15	DEDEEEGDCEEEE	CNNPEPRED	0.813	1.36	DQA1*03:01/DQB1*03:02
DEEEGQSEE	sp|Q9NRL2|BAZ1A_HUMAN	1229	1243	1230	1243	4	12	71.4	0.004	34.1	DGDEEEGQSEEEEY	NSP3|109|123	2	15	DEDEEEGDCEEEEF	CNNPEPRED	0.813	1.36	DQA1*03:01/DQB1*03:02
DEEEGQSEE	sp|Q9NRL2|BAZ1A_HUMAN	1231	1245	1232	1244	2	10	76.9	0.001	35.8	DEEEGQSEEEEYE	NSP3|111|125	2	14	DEEEGDCEEEEFE	CNNPEPRED	0.607	7.83	DQA1*03:01/DQB1*03:02
DEEEGQSEE	sp|Q9NRL2|BAZ1A_HUMAN	1231	1245	1232	1244	2	10	76.9	0.000871	36.2	DEEEGQSEEEEYE	NSP3|112|126	1	13	DEEEGDCEEEEFE	CNNPEPRED	0.607	7.83	DQA1*03:01/DQB1*03:02
DEEEGQSEE	sp|Q9NRL2|BAZ1A_HUMAN	1231	1245	1233	1244	2	10	75	0.009	32.8	EEEGQSEEEEYE	NSP3|113|127	1	12	EEEGDCEEEEFE	CNNPEPRED	0.607	7.83	DQA1*03:01/DQB1*03:02
DEEGDYEED	sp|Q8IZM8|ZN654_HUMAN	701	715	702	715	5	13	50	0.064	30	EEEDEEGDYEEDDY	NSP3|109|123	2	15	DEDEEEGDCEEEEF	CNNPEPRED	0.699	3.72	DQA1*03:01/DQB1*03:02
DEEGDYEED	sp|Q8IZM8|ZN654_HUMAN	702	716	702	716	4	12	46.7	0.035	30.6	EEEDEEGDYEEDDYD	NSP3|110|124	1	15	DEDEEEGDCEEEEFE	CNNPEPRED	0.656	5.52	DQA1*03:01/DQB1*03:02
DEEGDYEED	sp|Q8IZM8|ZN654_HUMAN	702	716	703	716	4	12	50	0.068	29.9	EEDEEGDYEEDDYD	NSP3|111|125	1	14	EDEEEGDCEEEEFE	CNNPEPRED	0.656	5.52	DQA1*03:01/DQB1*03:02
DETVNSVLL	sp|O60518|RNBP6_HUMAN	405	419	409	416	2	10	100	0.078	29.7	VNSVLLFL	E|8|22	7	14	VNSVLLFL	CNNPEPRED	0.905	0.88	DQA1*01:02/DQB1*06:02
DETVNSVLL	sp|O60518|RNBP6_HUMAN	405	419	409	416	2	10	100	0.062	30	VNSVLLFL	E|9|23	6	13	VNSVLLFL	CNNPEPRED	0.905	0.88	DQA1*01:02/DQB1*06:02
DETVNSVLL	sp|O60518|RNBP6_HUMAN	405	419	409	416	2	10	100	0.065	29.9	VNSVLLFL	E|10|24	5	12	VNSVLLFL	CNNPEPRED	0.905	0.88	DQA1*01:02/DQB1*06:02
DETVNSVLL	sp|O60518|RNBP6_HUMAN	405	419	409	416	2	10	100	0.078	29.7	VNSVLLFL	E|11|25	4	11	VNSVLLFL	CNNPEPRED	0.905	0.88	DQA1*01:02/DQB1*06:02
DETVNSVLL	sp|O60518|RNBP6_HUMAN	405	419	409	416	2	10	100	0.081	29.6	VNSVLLFL	E|12|26	3	10	VNSVLLFL	CNNPEPRED	0.905	0.88	DQA1*01:02/DQB1*06:02
DETVNSVLL	sp|O60518|RNBP6_HUMAN	405	419	409	416	2	10	100	0.081	29.6	VNSVLLFL	E|13|27	2	9	VNSVLLFL	CNNPEPRED	0.905	0.88	DQA1*01:02/DQB1*06:02
DETVNSVLL	sp|O60518|RNBP6_HUMAN	405	419	409	416	2	10	100	0.084	29.6	VNSVLLFL	E|14|28	1	8	VNSVLLFL	CNNPEPRED	0.905	0.88	DQA1*01:02/DQB1*06:02
DFLHFLNVK	sp|Q9HCI6|K1586_HUMAN	69	83	73	79	6	14	100	0.099	29.3	GDFLHFL	NSP4|116|130	1	7	GDFLHFL	CNNPEPRED	0.585	9.73	DRB1*15:01
DFLHFLNVK	sp|Q9HCI6|K1586_HUMAN	69	83	73	79	6	14	100	0.099	29.3	GDFLHFL	NSP4|116|130	1	7	GDFLHFL	CNNPEPRED	0.78	2.05	DRB1*04:05
DFLHFLNVK	sp|Q9HCI6|K1586_HUMAN	69	83	73	79	6	14	100	0.099	29.3	GDFLHFL	NSP4|116|130	1	7	GDFLHFL	CNNPEPRED	0.936	1.11	DRB5*01:01
DFVEITKKY	sp|O76024|WFS1_HUMAN	241	255	244	252	6	14	88.9	0.073	29.8	LDDFVEITK	NSP15|293|307	7	15	LDDFVEIIK	CNNPEPRED	0.902	1.4	DRB1*11:01
DFVEITKKY	sp|O76024|WFS1_HUMAN	241	255	244	252	6	14	88.9	0.073	29.8	LDDFVEITK	NSP15|294|308	6	14	LDDFVEIIK	CNNPEPRED	0.902	1.4	DRB1*11:01
DFVEITKKY	sp|O76024|WFS1_HUMAN	241	255	244	252	6	14	88.9	0.071	29.8	LDDFVEITK	NSP15|295|309	5	13	LDDFVEIIK	CNNPEPRED	0.902	1.4	DRB1*11:01
DFVEITKKY	sp|O76024|WFS1_HUMAN	241	255	244	252	6	14	88.9	0.074	29.8	LDDFVEITK	NSP15|296|310	4	12	LDDFVEIIK	CNNPEPRED	0.902	1.4	DRB1*11:01
DFVEITKKY	sp|O76024|WFS1_HUMAN	241	255	244	252	6	14	88.9	0.073	29.8	LDDFVEITK	NSP15|297|311	3	11	LDDFVEIIK	CNNPEPRED	0.902	1.4	DRB1*11:01
DFVEITKKY	sp|O76024|WFS1_HUMAN	241	255	244	252	6	14	88.9	0.061	30	LDDFVEITK	NSP15|298|312	2	10	LDDFVEIIK	CNNPEPRED	0.902	1.4	DRB1*11:01
DFVEITKKY	sp|O76024|WFS1_HUMAN	241	255	244	252	6	14	88.9	0.054	30.2	LDDFVEITK	NSP15|299|313	1	9	LDDFVEIIK	CNNPEPRED	0.902	1.4	DRB1*11:01
DFVEITKKY	sp|O76024|WFS1_HUMAN	241	255	244	252	6	14	88.9	0.073	29.8	LDDFVEITK	NSP15|293|307	7	15	LDDFVEIIK	CNNPEPRED	0.61	8.5	DRB1*12:01
DFVEITKKY	sp|O76024|WFS1_HUMAN	241	255	244	252	6	14	88.9	0.073	29.8	LDDFVEITK	NSP15|294|308	6	14	LDDFVEIIK	CNNPEPRED	0.61	8.5	DRB1*12:01
DFVEITKKY	sp|O76024|WFS1_HUMAN	241	255	244	252	6	14	88.9	0.071	29.8	LDDFVEITK	NSP15|295|309	5	13	LDDFVEIIK	CNNPEPRED	0.61	8.5	DRB1*12:01
DFVEITKKY	sp|O76024|WFS1_HUMAN	241	255	244	252	6	14	88.9	0.074	29.8	LDDFVEITK	NSP15|296|310	4	12	LDDFVEIIK	CNNPEPRED	0.61	8.5	DRB1*12:01
DFVEITKKY	sp|O76024|WFS1_HUMAN	241	255	244	252	6	14	88.9	0.073	29.8	LDDFVEITK	NSP15|297|311	3	11	LDDFVEIIK	CNNPEPRED	0.61	8.5	DRB1*12:01
DFVEITKKY	sp|O76024|WFS1_HUMAN	241	255	244	252	6	14	88.9	0.061	30	LDDFVEITK	NSP15|298|312	2	10	LDDFVEIIK	CNNPEPRED	0.61	8.5	DRB1*12:01
DFVEITKKY	sp|O76024|WFS1_HUMAN	241	255	244	252	6	14	88.9	0.054	30.2	LDDFVEITK	NSP15|299|313	1	9	LDDFVEIIK	CNNPEPRED	0.61	8.5	DRB1*12:01
DFYREDEDE	sp|Q9BYV6|TRI55_HUMAN	323	337	326	335	3	11	80	0.084	29.6	FYREDEDEEE	NSP3|104|118	3	12	FYPPDEDEEE	CNNPEPRED	0.967	0.16	DQA1*05:01/DQB1*02:01
DIFRNAQAG	sp|Q86XK2|FBX11_HUMAN	747	761	749	760	3	11	75	0.028	31.2	DIFRNAQAGVLI	NSP15|129|143	4	15	DLFRNARNGVLI	CNNPEPRED	0.931	0.79	DRB3*02:02
DIFRNAQAG	sp|Q86XK2|FBX11_HUMAN	747	761	749	760	3	11	75	0.032	31	DIFRNAQAGVLI	NSP15|130|144	3	14	DLFRNARNGVLI	CNNPEPRED	0.931	0.79	DRB3*02:02
DIFRNAQAG	sp|Q86XK2|FBX11_HUMAN	747	761	749	760	3	11	75	0.042	30.6	DIFRNAQAGVLI	NSP15|131|145	2	13	DLFRNARNGVLI	CNNPEPRED	0.931	0.79	DRB3*02:02
DIFRNAQAG	sp|Q86XK2|FBX11_HUMAN	747	761	749	760	3	11	75	0.035	30.9	DIFRNAQAGVLI	NSP15|132|146	1	12	DLFRNARNGVLI	CNNPEPRED	0.931	0.79	DRB3*02:02
DIRYRLFRL	sp|Q86XQ3|CTSR3_HUMAN	70	84	73	81	5	13	77.8	0.092	29.4	YDIRYRLFR	spike:Pang_var:B.1.617.3-like|445|459	5	13	YNYRYRLFR	CNNPEPRED	0.641	6.58	DRB1*15:01
DIRYRLFRL	sp|Q86XQ3|CTSR3_HUMAN	70	84	73	81	5	13	77.8	0.092	29.4	YDIRYRLFR	spike:Pang_var:B.1.617.3-like|445|459	5	13	YNYRYRLFR	NETMHCIIPAN_BA	295.91	7.5	DRB1*15:02
DIRYRLFRL	sp|Q86XQ3|CTSR3_HUMAN	70	84	73	81	5	13	77.8	0.092	29.4	YDIRYRLFR	spike:Pang_var:B.1.617.3-like|445|459	5	13	YNYRYRLFR	NETMHCIIPAN_BA	64.97	3.5	DRB1*15:01
DIRYRLFRL	sp|Q86XQ3|CTSR3_HUMAN	70	84	73	81	5	13	77.8	0.092	29.4	YDIRYRLFR	spike:Pang_var:B.1.617.3-like|445|459	5	13	YNYRYRLFR	NETMHCIIPAN_BA	86.19	1.8	DRB1*15:03
DIVEFCEAM	sp|P04183|KITH_HUMAN	104	118	106	116	1	9	72.7	0.031	31	VEFCEAMANAG	NSP12|186|200	5	15	VQFCDAMRNAG	CNNPEPRED	0.586	8.16	DQA1*05:01/DQB1*02:01
DIVEFCEAM	sp|P04183|KITH_HUMAN	104	118	106	116	1	9	72.7	0.03	31.1	VEFCEAMANAG	NSP12|187|201	4	14	VQFCDAMRNAG	CNNPEPRED	0.586	8.16	DQA1*05:01/DQB1*02:01
DIVEFCEAM	sp|P04183|KITH_HUMAN	104	118	106	116	1	9	72.7	0.026	31.3	VEFCEAMANAG	NSP12|188|202	3	13	VQFCDAMRNAG	CNNPEPRED	0.586	8.16	DQA1*05:01/DQB1*02:01
DIVEFCEAM	sp|P04183|KITH_HUMAN	104	118	106	116	1	9	72.7	0.024	31.4	VEFCEAMANAG	NSP12|189|203	2	12	VQFCDAMRNAG	CNNPEPRED	0.586	8.16	DQA1*05:01/DQB1*02:01
DIVEFCEAM	sp|P04183|KITH_HUMAN	104	118	106	116	1	9	72.7	0.026	31.3	VEFCEAMANAG	NSP12|190|204	1	11	VQFCDAMRNAG	CNNPEPRED	0.586	8.16	DQA1*05:01/DQB1*02:01
DNYIAYYRR	sp|Q13217|DNJC3_HUMAN	66	80	68	79	4	12	75	0.02	31.7	PDNYIAYYRRAT	N|77|91	4	15	PDDQIGYYRRAT	CNNPEPRED	0.807	4.69	DRB1*13:02
DNYIAYYRR	sp|Q13217|DNJC3_HUMAN	66	80	68	79	4	12	75	0.018	31.8	PDNYIAYYRRAT	N|78|92	3	14	PDDQIGYYRRAT	CNNPEPRED	0.807	4.69	DRB1*13:02
DNYIAYYRR	sp|Q13217|DNJC3_HUMAN	66	80	68	79	4	12	75	0.019	31.7	PDNYIAYYRRAT	N|79|93	2	13	PDDQIGYYRRAT	CNNPEPRED	0.807	4.69	DRB1*13:02
DNYIAYYRR	sp|Q13217|DNJC3_HUMAN	66	80	68	79	4	12	75	0.023	31.5	PDNYIAYYRRAT	N|80|94	1	12	PDDQIGYYRRAT	CNNPEPRED	0.807	4.69	DRB1*13:02
DNYIAYYRR	sp|Q13217|DNJC3_HUMAN	66	80	68	79	4	12	75	0.02	31.7	PDNYIAYYRRAT	N|77|91	4	15	PDDQIGYYRRAT	CNNPEPRED	0.705	2.52	DRB1*13:01
DNYIAYYRR	sp|Q13217|DNJC3_HUMAN	66	80	68	79	4	12	75	0.018	31.8	PDNYIAYYRRAT	N|78|92	3	14	PDDQIGYYRRAT	CNNPEPRED	0.705	2.52	DRB1*13:01
DNYIAYYRR	sp|Q13217|DNJC3_HUMAN	66	80	68	79	4	12	75	0.019	31.7	PDNYIAYYRRAT	N|79|93	2	13	PDDQIGYYRRAT	CNNPEPRED	0.705	2.52	DRB1*13:01
DNYIAYYRR	sp|Q13217|DNJC3_HUMAN	66	80	68	79	4	12	75	0.023	31.5	PDNYIAYYRRAT	N|80|94	1	12	PDDQIGYYRRAT	CNNPEPRED	0.705	2.52	DRB1*13:01
DQLLEIIQN	sp|Q92990|GLMN_HUMAN	39	53	39	53	5	13	66.7	0.039	30.7	EGHTDQLLEIIQNEK	NSP2|264|278	1	15	EGLNDNLLEILQKEK	CNNPEPRED	0.564	9.02	DRB1*04:05
DSDGTITIE	sp|P49190|PTH2R_HUMAN	24	38	27	36	4	12	80	0.019	31.7	DSDGTITIEE	M|1|15	3	12	DSNGTITVEE	CNNPEPRED	1.02	0.13	DQA1*03:01/DQB1*03:02
DSDGTITIE	sp|P49190|PTH2R_HUMAN	24	38	27	36	4	12	80	0.018	31.8	DSDGTITIEE	M|2|16	2	11	DSNGTITVEE	CNNPEPRED	1.02	0.13	DQA1*03:01/DQB1*03:02
DSDGTITIE	sp|P49190|PTH2R_HUMAN	24	38	27	36	4	12	80	0.022	31.5	DSDGTITIEE	M|3|17	1	10	DSNGTITVEE	CNNPEPRED	1.02	0.13	DQA1*03:01/DQB1*03:02
DSYENFNQH	sp|Q63HR2|TENS2_HUMAN	452	466	456	462	3	11	100	0.037	30.8	YENFNQH	NSP3|309|323	9	15	YENFNQH	CNNPEPRED	0.507	8.29	DPA1*01:03/DPB1*04:01
DSYENFNQH	sp|Q63HR2|TENS2_HUMAN	452	466	456	462	3	11	100	0.041	30.6	YENFNQH	NSP3|310|324	8	14	YENFNQH	CNNPEPRED	0.507	8.29	DPA1*01:03/DPB1*04:01
DSYENFNQH	sp|Q63HR2|TENS2_HUMAN	452	466	456	462	3	11	100	0.037	30.8	YENFNQH	NSP3|311|325	7	13	YENFNQH	CNNPEPRED	0.507	8.29	DPA1*01:03/DPB1*04:01
DSYENFNQH	sp|Q63HR2|TENS2_HUMAN	452	466	456	462	3	11	100	0.043	30.5	YENFNQH	NSP3|312|326	6	12	YENFNQH	CNNPEPRED	0.507	8.29	DPA1*01:03/DPB1*04:01
DSYENFNQH	sp|Q63HR2|TENS2_HUMAN	452	466	456	462	3	11	100	0.043	30.5	YENFNQH	NSP3|313|327	5	11	YENFNQH	CNNPEPRED	0.507	8.29	DPA1*01:03/DPB1*04:01
DSYENFNQH	sp|Q63HR2|TENS2_HUMAN	452	466	456	462	3	11	100	0.036	30.8	YENFNQH	NSP3|314|328	4	10	YENFNQH	CNNPEPRED	0.507	8.29	DPA1*01:03/DPB1*04:01
DSYENFNQH	sp|Q63HR2|TENS2_HUMAN	452	466	456	462	3	11	100	0.04	30.6	YENFNQH	NSP3|315|329	3	9	YENFNQH	CNNPEPRED	0.507	8.29	DPA1*01:03/DPB1*04:01
DSYENFNQH	sp|Q63HR2|TENS2_HUMAN	452	466	456	462	3	11	100	0.048	30.4	YENFNQH	NSP3|316|330	2	8	YENFNQH	CNNPEPRED	0.507	8.29	DPA1*01:03/DPB1*04:01
DSYENFNQH	sp|Q63HR2|TENS2_HUMAN	452	466	456	462	3	11	100	0.056	30.2	YENFNQH	NSP3|317|331	1	7	YENFNQH	CNNPEPRED	0.507	8.29	DPA1*01:03/DPB1*04:01
DTEEEEEEE	sp|Q13111|CAF1A_HUMAN	903	917	906	914	1	9	77.8	0.043	30.5	EEEEEEGDC	NSP3|104|118	7	15	DEDEEEGDC	CNNPEPRED	0.699	3.08	DQA1*05:01/DQB1*02:01
DTEEEEEEE	sp|Q13111|CAF1A_HUMAN	903	917	906	914	1	9	77.8	0.066	29.9	EEEEEEGDC	NSP3|105|119	6	14	DEDEEEGDC	CNNPEPRED	0.699	3.08	DQA1*05:01/DQB1*02:01
DTEEEEEEE	sp|Q13111|CAF1A_HUMAN	903	917	906	914	1	9	77.8	0.084	29.6	EEEEEEGDC	NSP3|106|120	5	13	DEDEEEGDC	CNNPEPRED	0.699	3.08	DQA1*05:01/DQB1*02:01
DTMKNPSIV	sp|O43504|LTOR5_HUMAN	9	23	11	22	3	11	66.7	0.058	30.1	DTMKNPSIVGVL	NSP12|191|205	4	15	DAMRNAGIVGVL	CNNPEPRED	0.617	5.02	DRB3*02:02
DTMKNPSIV	sp|O43504|LTOR5_HUMAN	9	23	11	22	3	11	66.7	0.057	30.1	DTMKNPSIVGVL	NSP12|192|206	3	14	DAMRNAGIVGVL	CNNPEPRED	0.617	5.02	DRB3*02:02
DTMKNPSIV	sp|O43504|LTOR5_HUMAN	9	23	11	22	3	11	66.7	0.064	30	DTMKNPSIVGVL	NSP12|193|207	2	13	DAMRNAGIVGVL	CNNPEPRED	0.617	5.02	DRB3*02:02
DTMKNPSIV	sp|O43504|LTOR5_HUMAN	9	23	11	22	3	11	66.7	0.095	29.4	DTMKNPSIVGVL	NSP12|194|208	1	12	DAMRNAGIVGVL	CNNPEPRED	0.617	5.02	DRB3*02:02
DTPTSSRTL	sp|O60721|NCKX1_HUMAN	140	154	141	154	4	12	64.3	0.098	29.4	KEDTPTSSRTLTYY	M|166|180	1	14	KEITVATSRTLSYY	NETMHCIIPAN_EL	0.164157	9.2	DRB1*07:01
DTSLSGFKD	sp|Q9Y666|S12A7_HUMAN	991	1005	995	1002	5	13	100	0.096	29.4	DTSLSGFK	NSP6|99|113	4	11	DTSLSGFK	CNNPEPRED	0.696	3.88	DQA1*03:01/DQB1*03:02
DTSLSGFKD	sp|Q9Y666|S12A7_HUMAN	991	1005	995	1002	5	13	100	0.084	29.6	DTSLSGFK	NSP6|100|114	3	10	DTSLSGFK	CNNPEPRED	0.696	3.88	DQA1*03:01/DQB1*03:02
DTSLSGFKD	sp|Q9Y666|S12A7_HUMAN	991	1005	995	1002	5	13	100	0.084	29.6	DTSLSGFK	NSP6|101|115	2	9	DTSLSGFK	CNNPEPRED	0.696	3.88	DQA1*03:01/DQB1*03:02
DTSLSGFKD	sp|Q9Y666|S12A7_HUMAN	991	1005	995	1002	5	13	100	0.092	29.4	DTSLSGFK	NSP6|102|116	1	8	DTSLSGFK	CNNPEPRED	0.696	3.88	DQA1*03:01/DQB1*03:02
DVETLYNFL	sp|Q5T5J6|SWT1_HUMAN	819	833	820	832	6	14	69.2	0.092	29.5	SNYQDVETLYNFL	NSP12|76|90	3	15	SNYQHEETIYNLL	CNNPEPRED	0.593	9.17	DRB1*15:01
DVETLYNFL	sp|Q5T5J6|SWT1_HUMAN	819	833	820	832	6	14	69.2	0.087	29.5	SNYQDVETLYNFL	NSP12|77|91	2	14	SNYQHEETIYNLL	CNNPEPRED	0.593	9.17	DRB1*15:01
DVETLYNFL	sp|Q5T5J6|SWT1_HUMAN	819	833	820	832	6	14	69.2	0.099	29.3	SNYQDVETLYNFL	NSP12|78|92	1	13	SNYQHEETIYNLL	CNNPEPRED	0.593	9.17	DRB1*15:01
DVETLYNFL	sp|Q5T5J6|SWT1_HUMAN	819	833	820	832	6	14	69.2	0.092	29.5	SNYQDVETLYNFL	NSP12|76|90	3	15	SNYQHEETIYNLL	CNNPEPRED	0.638	7.26	DRB1*12:01
DVETLYNFL	sp|Q5T5J6|SWT1_HUMAN	819	833	820	832	6	14	69.2	0.087	29.5	SNYQDVETLYNFL	NSP12|77|91	2	14	SNYQHEETIYNLL	CNNPEPRED	0.638	7.26	DRB1*12:01
DVETLYNFL	sp|Q5T5J6|SWT1_HUMAN	819	833	820	832	6	14	69.2	0.099	29.3	SNYQDVETLYNFL	NSP12|78|92	1	13	SNYQHEETIYNLL	CNNPEPRED	0.638	7.26	DRB1*12:01
DYIATQGPL	sp|Q16825|PTN21_HUMAN	963	977	966	974	4	12	88.9	0.097	29.4	DYIATQGPL	NSP3|266|280	6	14	DYIATNGPL	CNNPEPRED	0.593	7.7	DQA1*05:01/DQB1*02:01
DYIATQGPL	sp|Q16825|PTN21_HUMAN	963	977	966	974	4	12	88.9	0.083	29.6	DYIATQGPL	NSP3|268|282	4	12	DYIATNGPL	CNNPEPRED	0.593	7.7	DQA1*05:01/DQB1*02:01
DYIATQGPL	sp|Q16825|PTN21_HUMAN	963	977	966	974	4	12	88.9	0.055	30.2	DYIATQGPL	NSP3|269|283	3	11	DYIATNGPL	CNNPEPRED	0.593	7.7	DQA1*05:01/DQB1*02:01
DYIATQGPL	sp|Q16825|PTN21_HUMAN	963	977	966	974	4	12	88.9	0.055	30.2	DYIATQGPL	NSP3|270|284	2	10	DYIATNGPL	CNNPEPRED	0.593	7.7	DQA1*05:01/DQB1*02:01
DYIATQGPL	sp|Q16825|PTN21_HUMAN	963	977	966	974	4	12	88.9	0.044	30.8	DYIATQGPL	NSP3|271|285	1	9	DYIATNGPL	CNNPEPRED	0.593	7.7	DQA1*05:01/DQB1*02:01
DYIATQGPL	sp|Q16825|PTN21_HUMAN	963	977	966	974	4	12	88.9	0.097	29.4	DYIATQGPL	NSP3|266|280	6	14	DYIATNGPL	CNNPEPRED	0.688	3.42	DRB3*02:02
DYIATQGPL	sp|Q16825|PTN21_HUMAN	963	977	966	974	4	12	88.9	0.083	29.6	DYIATQGPL	NSP3|268|282	4	12	DYIATNGPL	CNNPEPRED	0.688	3.42	DRB3*02:02
DYIATQGPL	sp|Q16825|PTN21_HUMAN	963	977	966	974	4	12	88.9	0.055	30.2	DYIATQGPL	NSP3|269|283	3	11	DYIATNGPL	CNNPEPRED	0.688	3.42	DRB3*02:02
DYIATQGPL	sp|Q16825|PTN21_HUMAN	963	977	966	974	4	12	88.9	0.055	30.2	DYIATQGPL	NSP3|270|284	2	10	DYIATNGPL	CNNPEPRED	0.688	3.42	DRB3*02:02
DYIATQGPL	sp|Q16825|PTN21_HUMAN	963	977	966	974	4	12	88.9	0.044	30.8	DYIATQGPL	NSP3|271|285	1	9	DYIATNGPL	CNNPEPRED	0.688	3.42	DRB3*02:02
EDEDEEEDD	sp|Q6ZN18|AEBP2_HUMAN	94	108	96	107	2	10	83.3	0.04	30.7	DEDEEEDDEEEE	NSP3|107|121	4	15	DEDEEEGDCEEE	CNNPEPRED	0.692	3.17	DQA1*05:01/DQB1*02:01
EDEEGDREE	sp|Q9UL68|MYT1L_HUMAN	119	133	121	132	5	13	75	0.015	32	DEEDEEGDREEE	NSP3|107|121	4	15	DEDEEEGDCEEE	CNNPEPRED	0.609	7.74	DQA1*03:01/DQB1*03:02
EDEEGDREE	sp|Q9UL68|MYT1L_HUMAN	120	134	121	133	4	12	76.9	0.001	35.4	DEEDEEGDREEEE	NSP3|108|122	3	15	DEDEEEGDCEEEE	CNNPEPRED	0.587	9.13	DQA1*03:01/DQB1*03:02
EDEEGDREE	sp|Q9UL68|MYT1L_HUMAN	120	134	121	133	4	12	76.9	0.001	35.4	DEEDEEGDREEEE	NSP3|109|123	2	14	DEDEEEGDCEEEE	CNNPEPRED	0.587	9.13	DQA1*03:01/DQB1*03:02
EDEEGDREE	sp|Q9UL68|MYT1L_HUMAN	120	134	121	133	4	12	76.9	0.002	35.1	DEEDEEGDREEEE	NSP3|110|124	1	13	DEDEEEGDCEEEE	CNNPEPRED	0.587	9.13	DQA1*03:01/DQB1*03:02
EDEEGDREE	sp|Q9UL68|MYT1L_HUMAN	120	134	122	133	4	12	75	0.019	31.7	EEDEEGDREEEE	NSP3|111|125	1	12	EDEEEGDCEEEE	CNNPEPRED	0.587	9.13	DQA1*03:01/DQB1*03:02
EEEDDEDEE	sp|Q9ULV3|CIZ1_HUMAN	743	757	743	757	4	12	66.7	0.026	31	DEEEEEDDEDEEEIE	NSP3|110|124	1	15	DEDEEEGDCEEEEFE	CNNPEPRED	0.832	0.78	DQA1*05:01/DQB1*02:01
EEEDEEEDE	sp|Q86TY3|ARMD4_HUMAN	622	636	623	635	6	14	76.9	0.034	30.9	DEDEEEEDEEEDE	NSP3|108|122	3	15	DEDEEEGDCEEEE	CNNPEPRED	0.772	1.37	DQA1*05:01/DQB1*02:01
EEEDEEEDE	sp|Q86TY3|ARMD4_HUMAN	622	636	623	635	6	14	76.9	0.034	30.9	DEDEEEEDEEEDE	NSP3|109|123	2	14	DEDEEEGDCEEEE	CNNPEPRED	0.772	1.37	DQA1*05:01/DQB1*02:01
EEEDEEEDE	sp|Q86TY3|ARMD4_HUMAN	622	636	623	635	6	14	76.9	0.035	30.6	DEDEEEEDEEEDE	NSP3|110|124	1	13	DEDEEEGDCEEEE	CNNPEPRED	0.772	1.37	DQA1*05:01/DQB1*02:01
EEEDEEEEE	sp|Q9UPN7|PP6R1_HUMAN	669	683	671	682	6	14	83.3	0.064	30	EDEEEEDEEEEE	NSP3|108|122	4	15	EDEEEGDCEEEE	CNNPEPRED	0.779	1.23	DQA1*05:01/DQB1*02:01
EEEDEEEEE	sp|Q9UPN7|PP6R1_HUMAN	669	683	671	682	6	14	83.3	0.064	30	EDEEEEDEEEEE	NSP3|109|123	3	14	EDEEEGDCEEEE	CNNPEPRED	0.779	1.23	DQA1*05:01/DQB1*02:01
EEEDEEEEE	sp|Q9UPN7|PP6R1_HUMAN	669	683	671	682	6	14	83.3	0.065	29.7	EDEEEEDEEEEE	NSP3|110|124	2	13	EDEEEGDCEEEE	CNNPEPRED	0.779	1.23	DQA1*05:01/DQB1*02:01
EEEDEEEEE	sp|Q9UPN7|PP6R1_HUMAN	669	683	671	682	6	14	83.3	0.068	29.9	EDEEEEDEEEEE	NSP3|111|125	1	12	EDEEEGDCEEEE	CNNPEPRED	0.779	1.23	DQA1*05:01/DQB1*02:01
EEEDEEGDY	sp|Q8IZM8|ZN654_HUMAN	702	716	702	716	1	9	46.7	0.035	30.6	EEEDEEGDYEEDDYD	NSP3|110|124	1	15	DEDEEEGDCEEEEFE	CNNPEPRED	0.942	0.2	DQA1*05:01/DQB1*02:01
EEEDEEGDY	sp|Q8IZM8|ZN654_HUMAN	702	716	703	716	1	9	50	0.068	29.9	EEDEEGDYEEDDYD	NSP3|111|125	1	14	EDEEEGDCEEEEFE	CNNPEPRED	0.942	0.2	DQA1*05:01/DQB1*02:01
EEEEDYEDE	sp|Q99856|ARI3A_HUMAN	138	152	139	151	5	13	69.2	0.01	32.7	DEEEEEEDYEDEE	NSP3|108|122	3	15	DEDEEEGDCEEEE	CNNPEPRED	0.523	7.35	DPA1*01:03/DPB1*04:01
EEEEDYEDE	sp|Q99856|ARI3A_HUMAN	138	152	139	151	5	13	69.2	0.01	32.7	DEEEEEEDYEDEE	NSP3|109|123	2	14	DEDEEEGDCEEEE	CNNPEPRED	0.523	7.35	DPA1*01:03/DPB1*04:01
EEEEDYEDE	sp|Q99856|ARI3A_HUMAN	138	152	139	151	5	13	69.2	0.01	32.4	DEEEEEEDYEDEE	NSP3|110|124	1	13	DEDEEEGDCEEEE	CNNPEPRED	0.523	7.35	DPA1*01:03/DPB1*04:01
EEEEEDDAE	sp|Q6ZT52|FA43B_HUMAN	266	280	267	279	3	11	69.2	0.018	31.8	DEEEEEDDAEEQE	NSP3|108|122	3	15	DEDEEEGDCEEEE	CNNPEPRED	0.843	0.7	DQA1*05:01/DQB1*02:01
EEEEEDDAE	sp|Q6ZT52|FA43B_HUMAN	266	280	267	279	3	11	69.2	0.018	31.8	DEEEEEDDAEEQE	NSP3|109|123	2	14	DEDEEEGDCEEEE	CNNPEPRED	0.843	0.7	DQA1*05:01/DQB1*02:01
EEEEEDDAE	sp|Q6ZT52|FA43B_HUMAN	266	280	267	279	3	11	69.2	0.019	31.5	DEEEEEDDAEEQE	NSP3|110|124	1	13	DEDEEEGDCEEEE	CNNPEPRED	0.843	0.7	DQA1*05:01/DQB1*02:01
EEEEEEDSD	sp|Q6P5Q4|LMOD2_HUMAN	125	139	127	138	3	11	66.7	0.088	29.5	EEEEEEDSDEEE	NSP3|108|122	4	15	EDEEEGDCEEEE	CNNPEPRED	0.747	1.9	DQA1*05:01/DQB1*02:01
EEEEEEDSD	sp|Q6P5Q4|LMOD2_HUMAN	125	139	127	138	3	11	66.7	0.087	29.5	EEEEEEDSDEEE	NSP3|109|123	3	14	EDEEEGDCEEEE	CNNPEPRED	0.747	1.9	DQA1*05:01/DQB1*02:01
EEEEEEDSD	sp|Q6P5Q4|LMOD2_HUMAN	125	139	127	138	3	11	66.7	0.089	29.2	EEEEEEDSDEEE	NSP3|110|124	2	13	EDEEEGDCEEEE	CNNPEPRED	0.747	1.9	DQA1*05:01/DQB1*02:01
EEEEEEDSD	sp|Q6P5Q4|LMOD2_HUMAN	125	139	127	138	3	11	66.7	0.094	29.4	EEEEEEDSDEEE	NSP3|111|125	1	12	EDEEEGDCEEEE	CNNPEPRED	0.747	1.9	DQA1*05:01/DQB1*02:01
EEEEEEEEG	sp|P06454|PTMA_HUMAN	62	76	64	75	1	9	75	0.021	31.6	EEEEEEGDGEEE	NSP3|107|121	4	15	DEDEEEGDCEEE	CNNPEPRED	0.748	1.88	DQA1*05:01/DQB1*02:01
EEEEEEEEY	sp|Q7RTP6|MICA3_HUMAN	992	1006	993	1005	2	10	61.5	0.064	30	EEEEEEEEYEEEE	NSP3|108|122	3	15	DEDEEEGDCEEEE	CNNPEPRED	0.795	1.09	DQA1*05:01/DQB1*02:01
EEEEEEEEY	sp|Q7RTP6|MICA3_HUMAN	992	1006	993	1005	2	10	61.5	0.064	30	EEEEEEEEYEEEE	NSP3|109|123	2	14	DEDEEEGDCEEEE	CNNPEPRED	0.795	1.09	DQA1*05:01/DQB1*02:01
EEEEEEEEY	sp|Q7RTP6|MICA3_HUMAN	992	1006	993	1005	2	10	61.5	0.065	29.7	EEEEEEEEYEEEE	NSP3|110|124	1	13	DEDEEEGDCEEEE	CNNPEPRED	0.795	1.09	DQA1*05:01/DQB1*02:01
EEEEEEGEE	sp|Q86YN6|PRGC2_HUMAN	805	819	806	818	3	11	69.2	0.055	30.2	PEEEEEEGEEEEE	NSP3|107|121	3	15	PDEDEEEGDCEEE	CNNPEPRED	0.611	7.63	DQA1*03:01/DQB1*03:02
EEEEEEGEE	sp|Q86YN6|PRGC2_HUMAN	805	819	806	819	3	11	64.3	0.034	30.9	PEEEEEEGEEEEED	NSP3|108|122	2	15	PDEDEEEGDCEEEE	CNNPEPRED	0.611	7.63	DQA1*03:01/DQB1*03:02
EEEEEEGEE	sp|Q86YN6|PRGC2_HUMAN	805	819	806	819	3	11	64.3	0.034	30.9	PEEEEEEGEEEEED	NSP3|109|123	1	14	PDEDEEEGDCEEEE	CNNPEPRED	0.611	7.63	DQA1*03:01/DQB1*03:02
EEEEEYEEE	sp|Q7RTP6|MICA3_HUMAN	992	1006	993	1005	5	13	61.5	0.064	30	EEEEEEEEYEEEE	NSP3|108|122	3	15	DEDEEEGDCEEEE	CNNPEPRED	0.581	4.6	DPA1*01:03/DPB1*04:01
EEEEEYEEE	sp|Q7RTP6|MICA3_HUMAN	992	1006	993	1005	5	13	61.5	0.064	30	EEEEEEEEYEEEE	NSP3|109|123	2	14	DEDEEEGDCEEEE	CNNPEPRED	0.581	4.6	DPA1*01:03/DPB1*04:01
EEEEEYEEE	sp|Q7RTP6|MICA3_HUMAN	992	1006	993	1005	5	13	61.5	0.065	29.7	EEEEEEEEYEEEE	NSP3|110|124	1	13	DEDEEEGDCEEEE	CNNPEPRED	0.581	4.6	DPA1*01:03/DPB1*04:01
EEEEGDGEE	sp|P06454|PTMA_HUMAN	63	77	64	76	4	12	69.2	0.013	32.2	EEEEEEGDGEEED	NSP3|108|122	3	15	DEDEEEGDCEEEE	CNNPEPRED	0.621	6.97	DQA1*03:01/DQB1*03:02
EEEEGDGEE	sp|P06454|PTMA_HUMAN	63	77	64	76	4	12	69.2	0.013	32.3	EEEEEEGDGEEED	NSP3|109|123	2	14	DEDEEEGDCEEEE	CNNPEPRED	0.621	6.97	DQA1*03:01/DQB1*03:02
EEEEGDGEE	sp|P06454|PTMA_HUMAN	63	77	64	76	4	12	69.2	0.014	31.9	EEEEEEGDGEEED	NSP3|110|124	1	13	DEDEEEGDCEEEE	CNNPEPRED	0.621	6.97	DQA1*03:01/DQB1*03:02
EEEEGDGEE	sp|P06454|PTMA_HUMAN	63	77	65	76	4	12	75	0.027	31.2	EEEEEGDGEEED	NSP3|111|125	1	12	EDEEEGDCEEEE	CNNPEPRED	0.621	6.97	DQA1*03:01/DQB1*03:02
EEEEGEGEE	sp|P07199|CENPB_HUMAN	413	427	414	426	4	12	69.2	0.013	32.2	EEEEEEGEGEEEE	NSP3|108|122	3	15	DEDEEEGDCEEEE	CNNPEPRED	0.633	6.41	DQA1*03:01/DQB1*03:02
EEEEGEGEE	sp|P07199|CENPB_HUMAN	413	427	414	426	4	12	69.2	0.013	32.3	EEEEEEGEGEEEE	NSP3|109|123	2	14	DEDEEEGDCEEEE	CNNPEPRED	0.633	6.41	DQA1*03:01/DQB1*03:02
EEEEGEGEE	sp|P07199|CENPB_HUMAN	413	427	414	426	4	12	69.2	0.014	31.9	EEEEEEGEGEEEE	NSP3|110|124	1	13	DEDEEEGDCEEEE	CNNPEPRED	0.633	6.41	DQA1*03:01/DQB1*03:02
EEEEGEGEE	sp|P07199|CENPB_HUMAN	413	427	415	426	4	12	75	0.027	31.2	EEEEEGEGEEEE	NSP3|111|125	1	12	EDEEEGDCEEEE	CNNPEPRED	0.633	6.41	DQA1*03:01/DQB1*03:02
EEEEGGCEE	sp|Q8TDI0|CHD5_HUMAN	400	414	402	412	3	11	81.8	0.003	34.3	EEEEGGCEEEE	NSP3|112|126	1	11	DEEEGDCEEEE	CNNPEPRED	0.977	0.24	DQA1*03:01/DQB1*03:02
EEEEGGCEE	sp|Q8TDI0|CHD5_HUMAN	400	414	403	412	3	11	90	0.005	33.7	EEEGGCEEEE	NSP3|113|127	1	10	EEEGDCEEEE	CNNPEPRED	0.977	0.24	DQA1*03:01/DQB1*03:02
EEEEGGCEE	sp|Q8TDI0|CHD5_HUMAN	399	413	400	412	4	12	76.9	0.000161	38.6	DDEEEEGGCEEEE	NSP3|108|122	3	15	DEDEEEGDCEEEE	CNNPEPRED	0.975	0.24	DQA1*03:01/DQB1*03:02
EEEEGGCEE	sp|Q8TDI0|CHD5_HUMAN	399	413	400	412	4	12	76.9	0.000159	38.6	DDEEEEGGCEEEE	NSP3|109|123	2	14	DEDEEEGDCEEEE	CNNPEPRED	0.975	0.24	DQA1*03:01/DQB1*03:02
EEEEGGCEE	sp|Q8TDI0|CHD5_HUMAN	399	413	400	412	4	12	76.9	0.000174	38.2	DDEEEEGGCEEEE	NSP3|110|124	1	13	DEDEEEGDCEEEE	CNNPEPRED	0.975	0.24	DQA1*03:01/DQB1*03:02
EEEEGGCEE	sp|Q8TDI0|CHD5_HUMAN	399	413	401	412	4	12	75	0.002	34.9	DEEEEGGCEEEE	NSP3|111|125	1	12	EDEEEGDCEEEE	CNNPEPRED	0.975	0.24	DQA1*03:01/DQB1*03:02
EEEEGGCEE	sp|Q8TDI0|CHD5_HUMAN	401	415	404	412	2	10	88.9	0.051	30.3	EEGGCEEEE	NSP3|114|128	1	9	EEGDCEEEE	CNNPEPRED	0.866	0.83	DQA1*03:01/DQB1*03:02
EEGDGEEED	sp|P06454|PTMA_HUMAN	63	77	64	76	6	14	69.2	0.013	32.2	EEEEEEGDGEEED	NSP3|108|122	3	15	DEDEEEGDCEEEE	CNNPEPRED	0.728	2.36	DQA1*05:01/DQB1*02:01
EEGDGEEED	sp|P06454|PTMA_HUMAN	63	77	64	76	6	14	69.2	0.013	32.3	EEEEEEGDGEEED	NSP3|109|123	2	14	DEDEEEGDCEEEE	CNNPEPRED	0.728	2.36	DQA1*05:01/DQB1*02:01
EEGDGEEED	sp|P06454|PTMA_HUMAN	63	77	64	76	6	14	69.2	0.014	31.9	EEEEEEGDGEEED	NSP3|110|124	1	13	DEDEEEGDCEEEE	CNNPEPRED	0.728	2.36	DQA1*05:01/DQB1*02:01
EEGDGEEED	sp|P06454|PTMA_HUMAN	63	77	65	76	6	14	75	0.027	31.2	EEEEEGDGEEED	NSP3|111|125	1	12	EDEEEGDCEEEE	CNNPEPRED	0.728	2.36	DQA1*05:01/DQB1*02:01
EEGDREEEE	sp|Q9UL68|MYT1L_HUMAN	120	134	121	133	6	14	76.9	0.001	35.4	DEEDEEGDREEEE	NSP3|108|122	3	15	DEDEEEGDCEEEE	CNNPEPRED	0.812	0.88	DQA1*05:01/DQB1*02:01
EEGDREEEE	sp|Q9UL68|MYT1L_HUMAN	120	134	121	133	6	14	76.9	0.001	35.4	DEEDEEGDREEEE	NSP3|109|123	2	14	DEDEEEGDCEEEE	CNNPEPRED	0.812	0.88	DQA1*05:01/DQB1*02:01
EEGDREEEE	sp|Q9UL68|MYT1L_HUMAN	120	134	121	133	6	14	76.9	0.002	35.1	DEEDEEGDREEEE	NSP3|110|124	1	13	DEDEEEGDCEEEE	CNNPEPRED	0.812	0.88	DQA1*05:01/DQB1*02:01
EEGDREEEE	sp|Q9UL68|MYT1L_HUMAN	120	134	122	133	6	14	75	0.019	31.7	EEDEEGDREEEE	NSP3|111|125	1	12	EDEEEGDCEEEE	CNNPEPRED	0.812	0.88	DQA1*05:01/DQB1*02:01
EEGDYEEDD	sp|Q8IZM8|ZN654_HUMAN	701	715	702	715	6	14	50	0.064	30	EEEDEEGDYEEDDY	NSP3|109|123	2	15	DEDEEEGDCEEEEF	CNNPEPRED	0.802	1.02	DQA1*05:01/DQB1*02:01
EEGEEEEEE	sp|P46060|RAGP1_HUMAN	362	376	363	375	6	14	69.2	0.064	30	EEEEEEGEEEEEE	NSP3|108|122	3	15	DEDEEEGDCEEEE	CNNPEPRED	0.773	1.35	DQA1*05:01/DQB1*02:01
EEGEEEEEE	sp|P46060|RAGP1_HUMAN	362	376	363	375	6	14	69.2	0.064	30	EEEEEEGEEEEEE	NSP3|109|123	2	14	DEDEEEGDCEEEE	CNNPEPRED	0.773	1.35	DQA1*05:01/DQB1*02:01
EEGEEEEEE	sp|P46060|RAGP1_HUMAN	362	376	363	375	6	14	69.2	0.065	29.7	EEEEEEGEEEEEE	NSP3|110|124	1	13	DEDEEEGDCEEEE	CNNPEPRED	0.773	1.35	DQA1*05:01/DQB1*02:01
EEGEEEEEE	sp|P07199|CENPB_HUMAN	422	436	423	435	6	14	69.2	0.064	30	EEEEEEGEEEEEE	NSP3|108|122	3	15	DEDEEEGDCEEEE	CNNPEPRED	0.782	1.2	DQA1*05:01/DQB1*02:01
EEGEEEEEE	sp|P07199|CENPB_HUMAN	422	436	423	435	6	14	69.2	0.064	30	EEEEEEGEEEEEE	NSP3|109|123	2	14	DEDEEEGDCEEEE	CNNPEPRED	0.782	1.2	DQA1*05:01/DQB1*02:01
EEGEEEEEE	sp|P07199|CENPB_HUMAN	422	436	423	435	6	14	69.2	0.065	29.7	EEEEEEGEEEEEE	NSP3|110|124	1	13	DEDEEEGDCEEEE	CNNPEPRED	0.782	1.2	DQA1*05:01/DQB1*02:01
EEGEEEEEE	sp|Q1XH10|SKDA1_HUMAN	411	425	412	424	6	14	69.2	0.064	30	EEEEEEGEEEEEE	NSP3|108|122	3	15	DEDEEEGDCEEEE	CNNPEPRED	0.785	1.18	DQA1*05:01/DQB1*02:01
EEGEEEEEE	sp|Q1XH10|SKDA1_HUMAN	411	425	412	424	6	14	69.2	0.064	30	EEEEEEGEEEEEE	NSP3|109|123	2	14	DEDEEEGDCEEEE	CNNPEPRED	0.785	1.18	DQA1*05:01/DQB1*02:01
EEGEEEEEE	sp|Q1XH10|SKDA1_HUMAN	411	425	412	424	6	14	69.2	0.065	29.7	EEEEEEGEEEEEE	NSP3|110|124	1	13	DEDEEEGDCEEEE	CNNPEPRED	0.785	1.18	DQA1*05:01/DQB1*02:01
EEGEEEEEE	sp|Q86SE8|NPM2_HUMAN	129	143	130	142	6	14	69.2	0.064	30	EEEEEEGEEEEEE	NSP3|108|122	3	15	DEDEEEGDCEEEE	CNNPEPRED	0.793	1.11	DQA1*05:01/DQB1*02:01
EEGEEEEEE	sp|Q86SE8|NPM2_HUMAN	129	143	130	142	6	14	69.2	0.064	30	EEEEEEGEEEEEE	NSP3|109|123	2	14	DEDEEEGDCEEEE	CNNPEPRED	0.793	1.11	DQA1*05:01/DQB1*02:01
EEGEEEEEE	sp|Q86SE8|NPM2_HUMAN	129	143	130	142	6	14	69.2	0.065	29.7	EEEEEEGEEEEEE	NSP3|110|124	1	13	DEDEEEGDCEEEE	CNNPEPRED	0.793	1.11	DQA1*05:01/DQB1*02:01
EEGEGEEEE	sp|P07199|CENPB_HUMAN	413	427	414	426	6	14	69.2	0.013	32.2	EEEEEEGEGEEEE	NSP3|108|122	3	15	DEDEEEGDCEEEE	CNNPEPRED	0.721	2.52	DQA1*05:01/DQB1*02:01
EEGEGEEEE	sp|P07199|CENPB_HUMAN	413	427	414	426	6	14	69.2	0.013	32.3	EEEEEEGEGEEEE	NSP3|109|123	2	14	DEDEEEGDCEEEE	CNNPEPRED	0.721	2.52	DQA1*05:01/DQB1*02:01
EEGEGEEEE	sp|P07199|CENPB_HUMAN	413	427	414	426	6	14	69.2	0.014	31.9	EEEEEEGEGEEEE	NSP3|110|124	1	13	DEDEEEGDCEEEE	CNNPEPRED	0.721	2.52	DQA1*05:01/DQB1*02:01
EEGEGEEEE	sp|P07199|CENPB_HUMAN	413	427	415	426	6	14	75	0.027	31.2	EEEEEGEGEEEE	NSP3|111|125	1	12	EDEEEGDCEEEE	CNNPEPRED	0.721	2.52	DQA1*05:01/DQB1*02:01
EEGLITLQE	sp|P0C221|CC175_HUMAN	413	427	414	426	5	13	69.2	0.073	29.8	KNMEEGLITLQEL	spike|1189|1203	3	15	KNLNESLIDLQEL	CNNPEPRED	1.012	0.19	DQA1*03:01/DQB1*03:02
EEGLITLQE	sp|P0C221|CC175_HUMAN	413	427	414	426	5	13	69.2	0.061	30.1	KNMEEGLITLQEL	spike|1190|1204	2	14	KNLNESLIDLQEL	CNNPEPRED	1.012	0.19	DQA1*03:01/DQB1*03:02
EEGLITLQE	sp|P0C221|CC175_HUMAN	413	427	414	426	5	13	69.2	0.056	30.2	KNMEEGLITLQEL	spike|1191|1205	1	13	KNLNESLIDLQEL	CNNPEPRED	1.012	0.19	DQA1*03:01/DQB1*03:02
EEGQSEEEE	sp|Q9NRL2|BAZ1A_HUMAN	1232	1246	1234	1244	3	11	72.7	0.097	29.4	EEGQSEEEEYE	NSP3|114|128	1	11	EEGDCEEEEFE	CNNPEPRED	0.848	0.65	DQA1*05:01/DQB1*02:01
EEGQSEEEE	sp|Q9NRL2|BAZ1A_HUMAN	1230	1244	1230	1244	5	13	73.3	0.000325	37.3	DGDEEEGQSEEEEYE	NSP3|110|124	1	15	DEDEEEGDCEEEEFE	CNNPEPRED	0.859	0.56	DQA1*05:01/DQB1*02:01
EEGQSEEEE	sp|Q9NRL2|BAZ1A_HUMAN	1231	1245	1232	1244	4	12	76.9	0.001	35.8	DEEEGQSEEEEYE	NSP3|111|125	2	14	DEEEGDCEEEEFE	CNNPEPRED	0.72	2.53	DQA1*05:01/DQB1*02:01
EEGQSEEEE	sp|Q9NRL2|BAZ1A_HUMAN	1231	1245	1232	1244	4	12	76.9	0.000871	36.2	DEEEGQSEEEEYE	NSP3|112|126	1	13	DEEEGDCEEEEFE	CNNPEPRED	0.72	2.53	DQA1*05:01/DQB1*02:01
EEGQSEEEE	sp|Q9NRL2|BAZ1A_HUMAN	1231	1245	1233	1244	4	12	75	0.009	32.8	EEEGQSEEEEYE	NSP3|113|127	1	12	EEEGDCEEEEFE	CNNPEPRED	0.72	2.53	DQA1*05:01/DQB1*02:01
EESDEEEEE	sp|Q9UER7|DAXX_HUMAN	436	450	437	449	6	14	76.9	0.018	31.8	DEDDEESDEEEEE	NSP3|108|122	3	15	DEDEEEGDCEEEE	CNNPEPRED	0.927	0.22	DQA1*05:01/DQB1*02:01
EESDEEEEE	sp|Q9UER7|DAXX_HUMAN	436	450	437	449	6	14	76.9	0.018	31.8	DEDDEESDEEEEE	NSP3|109|123	2	14	DEDEEEGDCEEEE	CNNPEPRED	0.927	0.22	DQA1*05:01/DQB1*02:01
EESDEEEEE	sp|Q9UER7|DAXX_HUMAN	436	450	437	449	6	14	76.9	0.019	31.5	DEDDEESDEEEEE	NSP3|110|124	1	13	DEDEEEGDCEEEE	CNNPEPRED	0.927	0.22	DQA1*05:01/DQB1*02:01
EFCEAMANA	sp|P04183|KITH_HUMAN	104	118	106	116	4	12	72.7	0.031	31	VEFCEAMANAG	NSP12|186|200	5	15	VQFCDAMRNAG	CNNPEPRED	0.745	4.86	DQA1*05:01/DQB1*03:01
EFCEAMANA	sp|P04183|KITH_HUMAN	104	118	106	116	4	12	72.7	0.03	31.1	VEFCEAMANAG	NSP12|187|201	4	14	VQFCDAMRNAG	CNNPEPRED	0.745	4.86	DQA1*05:01/DQB1*03:01
EFCEAMANA	sp|P04183|KITH_HUMAN	104	118	106	116	4	12	72.7	0.026	31.3	VEFCEAMANAG	NSP12|188|202	3	13	VQFCDAMRNAG	CNNPEPRED	0.745	4.86	DQA1*05:01/DQB1*03:01
EFCEAMANA	sp|P04183|KITH_HUMAN	104	118	106	116	4	12	72.7	0.024	31.4	VEFCEAMANAG	NSP12|189|203	2	12	VQFCDAMRNAG	CNNPEPRED	0.745	4.86	DQA1*05:01/DQB1*03:01
EFCEAMANA	sp|P04183|KITH_HUMAN	104	118	106	116	4	12	72.7	0.026	31.3	VEFCEAMANAG	NSP12|190|204	1	11	VQFCDAMRNAG	CNNPEPRED	0.745	4.86	DQA1*05:01/DQB1*03:01
EFCEAMANA	sp|P04183|KITH_HUMAN	104	118	106	116	4	12	72.7	0.031	31	VEFCEAMANAG	NSP12|186|200	5	15	VQFCDAMRNAG	CNNPEPRED	0.598	8.42	DQA1*03:01/DQB1*03:02
EFCEAMANA	sp|P04183|KITH_HUMAN	104	118	106	116	4	12	72.7	0.03	31.1	VEFCEAMANAG	NSP12|187|201	4	14	VQFCDAMRNAG	CNNPEPRED	0.598	8.42	DQA1*03:01/DQB1*03:02
EFCEAMANA	sp|P04183|KITH_HUMAN	104	118	106	116	4	12	72.7	0.026	31.3	VEFCEAMANAG	NSP12|188|202	3	13	VQFCDAMRNAG	CNNPEPRED	0.598	8.42	DQA1*03:01/DQB1*03:02
EFCEAMANA	sp|P04183|KITH_HUMAN	104	118	106	116	4	12	72.7	0.024	31.4	VEFCEAMANAG	NSP12|189|203	2	12	VQFCDAMRNAG	CNNPEPRED	0.598	8.42	DQA1*03:01/DQB1*03:02
EFCEAMANA	sp|P04183|KITH_HUMAN	104	118	106	116	4	12	72.7	0.026	31.3	VEFCEAMANAG	NSP12|190|204	1	11	VQFCDAMRNAG	CNNPEPRED	0.598	8.42	DQA1*03:01/DQB1*03:02
EGGCEEEED	sp|Q8TDI0|CHD5_HUMAN	401	415	404	412	5	13	88.9	0.051	30.3	EEGGCEEEE	NSP3|114|128	1	9	EEGDCEEEE	CNNPEPRED	0.948	0.2	DQA1*05:01/DQB1*02:01
EGGCEEEED	sp|Q8TDI0|CHD5_HUMAN	400	414	402	412	6	14	81.8	0.003	34.3	EEEEGGCEEEE	NSP3|112|126	1	11	DEEEGDCEEEE	CNNPEPRED	0.937	0.22	DQA1*05:01/DQB1*02:01
EGGCEEEED	sp|Q8TDI0|CHD5_HUMAN	400	414	403	412	6	14	90	0.005	33.7	EEEGGCEEEE	NSP3|113|127	1	10	EEEGDCEEEE	CNNPEPRED	0.937	0.22	DQA1*05:01/DQB1*02:01
EGGIEEEEV	sp|Q6ZQQ6|WDR87_HUMAN	2176	2190	2178	2188	6	14	81.8	0.074	29.8	DEEEGGIEEEE	NSP3|112|126	1	11	DEEEGDCEEEE	CNNPEPRED	0.877	0.42	DQA1*05:01/DQB1*02:01
EIFSATRYI	sp|Q92878|RAD50_HUMAN	173	187	176	184	6	14	77.8	0.089	29.5	FDEIFSATR	spike:Pang_var:Omicron_(Unassigned)|332|346	7	15	FDEVFNATR	CNNPEPRED	0.494	8.32	DRB1*13:01
EIFSATRYI	sp|Q92878|RAD50_HUMAN	173	187	176	184	6	14	77.8	0.089	29.5	FDEIFSATR	spike:Pang_var:Omicron_(Unassigned)|332|346	7	15	FDEVFNATR	NETMHCIIPAN_EL	0.19756	7.7	DRB1*07:01
EIFSATRYI	sp|Q92878|RAD50_HUMAN	173	187	176	184	6	14	77.8	0.089	29.5	FDEIFSATR	spike:Pang_var:Omicron_(Unassigned)|332|346	7	15	FDEVFNATR	NETMHCIIPAN_BA	141.51	9.9	DRB1*09:01
EIFSATRYI	sp|Q92878|RAD50_HUMAN	173	187	176	184	6	14	77.8	0.089	29.5	FDEIFSATR	spike:Pang_var:Omicron_(Unassigned)|332|346	7	15	FDEVFNATR	NETMHCIIPAN_BA	59.07	4.7	DRB1*07:01
EIGITFLKK	sp|Q5T215|TPC3L_HUMAN	159	173	161	171	5	13	72.7	0.042	30.6	VTEIGITFLKK	NSP3|449|463	5	15	VSDIDITFLKK	CNNPEPRED	0.517	7.48	DRB1*13:01
EIGITFLKK	sp|Q5T215|TPC3L_HUMAN	159	173	161	171	5	13	72.7	0.052	30.3	VTEIGITFLKK	NSP3|450|464	4	14	VSDIDITFLKK	CNNPEPRED	0.517	7.48	DRB1*13:01
EIGITFLKK	sp|Q5T215|TPC3L_HUMAN	159	173	161	171	5	13	72.7	0.052	30.3	VTEIGITFLKK	NSP3|451|465	3	13	VSDIDITFLKK	CNNPEPRED	0.517	7.48	DRB1*13:01
EIGITFLKK	sp|Q5T215|TPC3L_HUMAN	159	173	161	171	5	13	72.7	0.054	30.2	VTEIGITFLKK	NSP3|452|466	2	12	VSDIDITFLKK	CNNPEPRED	0.517	7.48	DRB1*13:01
EIGITFLKK	sp|Q5T215|TPC3L_HUMAN	159	173	161	171	5	13	72.7	0.051	30.3	VTEIGITFLKK	NSP3|453|467	1	11	VSDIDITFLKK	CNNPEPRED	0.517	7.48	DRB1*13:01
EIGITFLKK	sp|Q5T215|TPC3L_HUMAN	159	173	161	171	5	13	72.7	0.042	30.6	VTEIGITFLKK	NSP3|449|463	5	15	VSDIDITFLKK	CNNPEPRED	0.497	8.82	DPA1*01:03/DPB1*04:01
EIGITFLKK	sp|Q5T215|TPC3L_HUMAN	159	173	161	171	5	13	72.7	0.052	30.3	VTEIGITFLKK	NSP3|450|464	4	14	VSDIDITFLKK	CNNPEPRED	0.497	8.82	DPA1*01:03/DPB1*04:01
EIGITFLKK	sp|Q5T215|TPC3L_HUMAN	159	173	161	171	5	13	72.7	0.052	30.3	VTEIGITFLKK	NSP3|451|465	3	13	VSDIDITFLKK	CNNPEPRED	0.497	8.82	DPA1*01:03/DPB1*04:01
EIGITFLKK	sp|Q5T215|TPC3L_HUMAN	159	173	161	171	5	13	72.7	0.054	30.2	VTEIGITFLKK	NSP3|452|466	2	12	VSDIDITFLKK	CNNPEPRED	0.497	8.82	DPA1*01:03/DPB1*04:01
EIGITFLKK	sp|Q5T215|TPC3L_HUMAN	159	173	161	171	5	13	72.7	0.051	30.3	VTEIGITFLKK	NSP3|453|467	1	11	VSDIDITFLKK	CNNPEPRED	0.497	8.82	DPA1*01:03/DPB1*04:01
ELFVASILF	sp|Q8NGZ5|OR2G2_HUMAN	201	215	202	214	1	9	69.2	0.013	32.3	LFVASILFLIVPV	NSP4|16|30	3	15	LFVAAIFYLITPV	CNNPEPRED	0.902	3.27	DRB4*01:01
ELFVASILF	sp|Q8NGZ5|OR2G2_HUMAN	201	215	202	214	1	9	69.2	0.01	32.6	LFVASILFLIVPV	NSP4|17|31	2	14	LFVAAIFYLITPV	CNNPEPRED	0.902	3.27	DRB4*01:01
ELFVASILF	sp|Q8NGZ5|OR2G2_HUMAN	201	215	202	214	1	9	69.2	0.01	32.6	LFVASILFLIVPV	NSP4|18|32	1	13	LFVAAIFYLITPV	CNNPEPRED	0.902	3.27	DRB4*01:01
ENCVCSVID	sp|Q8WWU5|TCP11_HUMAN	417	431	421	427	3	11	100	0.048	30.6	CVCSVID	NSP15|282|296	9	15	CVCSVID	CNNPEPRED	0.675	4.67	DQA1*03:01/DQB1*03:02
ENCVCSVID	sp|Q8WWU5|TCP11_HUMAN	417	431	421	427	3	11	100	0.047	30.6	CVCSVID	NSP15|283|297	8	14	CVCSVID	CNNPEPRED	0.675	4.67	DQA1*03:01/DQB1*03:02
ENCVCSVID	sp|Q8WWU5|TCP11_HUMAN	417	431	421	427	3	11	100	0.059	30.3	CVCSVID	NSP15|284|298	7	13	CVCSVID	CNNPEPRED	0.675	4.67	DQA1*03:01/DQB1*03:02
ENCVCSVID	sp|Q8WWU5|TCP11_HUMAN	417	431	421	427	3	11	100	0.069	30.1	CVCSVID	NSP15|285|299	6	12	CVCSVID	CNNPEPRED	0.675	4.67	DQA1*03:01/DQB1*03:02
ENCVCSVID	sp|Q8WWU5|TCP11_HUMAN	417	431	421	427	3	11	100	0.073	29.8	CVCSVID	NSP15|286|300	5	11	CVCSVID	CNNPEPRED	0.675	4.67	DQA1*03:01/DQB1*03:02
ENIYSHLDE	sp|Q8NFM7|I17RD_HUMAN	324	338	327	336	4	12	80	0.097	29.4	ENIYSHLDEE	ORF6|41|55	6	15	ENKYSQLDEE	CNNPEPRED	0.675	4.67	DQA1*03:01/DQB1*03:02
EPYVLFKKS	sp|Q13002|GRIK2_HUMAN	437	451	439	450	5	13	66.7	0.094	29.4	LEEPYVLFKKSD	NSP1|62|76	3	14	LEQPYVFIKRSD	CNNPEPRED	0.577	9.8	DRB1*11:01
EPYVLFKKS	sp|Q13002|GRIK2_HUMAN	437	451	439	450	5	13	66.7	0.093	29.4	LEEPYVLFKKSD	NSP1|63|77	2	13	LEQPYVFIKRSD	CNNPEPRED	0.577	9.8	DRB1*11:01
EPYVLFKKS	sp|Q13002|GRIK2_HUMAN	437	451	439	450	5	13	66.7	0.092	29.5	LEEPYVLFKKSD	NSP1|64|78	1	12	LEQPYVFIKRSD	CNNPEPRED	0.577	9.8	DRB1*11:01
ESSSASASS	sp|Q9UBS9|SUCO_HUMAN	28	42	29	42	4	12	71.4	0.048	30.4	CKESSSASASSYYS	NSP3|1730|1744	2	15	CEESSAKSASVYYS	CNNPEPRED	0.725	2.96	DQA1*03:01/DQB1*03:02
ESSSASASS	sp|Q9UBS9|SUCO_HUMAN	29	43	29	43	3	11	73.3	0.003	34.2	CKESSSASASSYYSQ	NSP3|1731|1745	1	15	CEESSAKSASVYYSQ	CNNPEPRED	0.719	3.14	DQA1*03:01/DQB1*03:02
ESSSASASS	sp|Q9UBS9|SUCO_HUMAN	28	42	29	42	4	12	71.4	0.048	30.4	CKESSSASASSYYS	NSP3|1730|1744	2	15	CEESSAKSASVYYS	CNNPEPRED	0.599	9.39	DQA1*01:02/DQB1*06:02
ESSSASASS	sp|Q9UBS9|SUCO_HUMAN	30	44	31	43	2	10	76.9	0.04	30.7	ESSSASASSYYSQ	NSP3|1732|1746	2	14	ESSAKSASVYYSQ	CNNPEPRED	0.625	6.83	DQA1*03:01/DQB1*03:02
ESSSASASS	sp|Q9UBS9|SUCO_HUMAN	30	44	31	43	2	10	76.9	0.038	30.7	ESSSASASSYYSQ	NSP3|1733|1747	1	13	ESSAKSASVYYSQ	CNNPEPRED	0.625	6.83	DQA1*03:01/DQB1*03:02
ESSSASASS	sp|Q9UBS9|SUCO_HUMAN	30	44	31	43	2	10	76.9	0.04	30.7	ESSSASASSYYSQ	NSP3|1732|1746	2	14	ESSAKSASVYYSQ	CNNPEPRED	0.619	3.41	DPA1*01:03/DPB1*04:01
ESSSASASS	sp|Q9UBS9|SUCO_HUMAN	30	44	31	43	2	10	76.9	0.038	30.7	ESSSASASSYYSQ	NSP3|1733|1747	1	13	ESSAKSASVYYSQ	CNNPEPRED	0.619	3.41	DPA1*01:03/DPB1*04:01
EYFIAAEEV	sp|P12259|FA5_HUMAN	351	365	354	363	1	9	80	0.083	29.6	IAAEEVIWDY	NSP15|74|88	6	15	IAANTVIWDY	CNNPEPRED	0.709	3.39	DQA1*03:01/DQB1*03:02
EYFIAAEEV	sp|P12259|FA5_HUMAN	351	365	354	363	1	9	80	0.07	29.8	IAAEEVIWDY	NSP15|75|89	5	14	IAANTVIWDY	CNNPEPRED	0.709	3.39	DQA1*03:01/DQB1*03:02
EYFIAAEEV	sp|P12259|FA5_HUMAN	351	365	354	363	1	9	80	0.061	30	IAAEEVIWDY	NSP15|76|90	4	13	IAANTVIWDY	CNNPEPRED	0.709	3.39	DQA1*03:01/DQB1*03:02
EYFIAAEEV	sp|P12259|FA5_HUMAN	351	365	354	363	1	9	80	0.082	29.6	IAAEEVIWDY	NSP15|77|91	3	12	IAANTVIWDY	CNNPEPRED	0.709	3.39	DQA1*03:01/DQB1*03:02
EYFIAAEEV	sp|P12259|FA5_HUMAN	351	365	354	363	1	9	80	0.079	29.7	IAAEEVIWDY	NSP15|78|92	2	11	IAANTVIWDY	CNNPEPRED	0.709	3.39	DQA1*03:01/DQB1*03:02
EYFIAAEEV	sp|P12259|FA5_HUMAN	351	365	354	363	1	9	80	0.069	29.9	IAAEEVIWDY	NSP15|79|93	1	10	IAANTVIWDY	CNNPEPRED	0.709	3.39	DQA1*03:01/DQB1*03:02
FAKKNNLPF	sp|Q92604|LGAT1_HUMAN	195	209	199	206	4	12	100	0.019	31.7	AKKNNLPF	NSP3|1908|1922	8	15	AKKNNLPF	NETMHCIIPAN_BA	358.61	6	DRB3*02:02
FAKKNNLPF	sp|Q92604|LGAT1_HUMAN	195	209	199	206	4	12	100	0.017	31.9	AKKNNLPF	NSP3|1909|1923	7	14	AKKNNLPF	NETMHCIIPAN_BA	358.61	6	DRB3*02:02
FAKKNNLPF	sp|Q92604|LGAT1_HUMAN	195	209	199	206	4	12	100	0.022	31.5	AKKNNLPF	NSP3|1910|1924	6	13	AKKNNLPF	NETMHCIIPAN_BA	358.61	6	DRB3*02:02
FAKKNNLPF	sp|Q92604|LGAT1_HUMAN	195	209	199	206	4	12	100	0.021	31.5	AKKNNLPF	NSP3|1911|1925	5	12	AKKNNLPF	NETMHCIIPAN_BA	358.61	6	DRB3*02:02
FAKKNNLPF	sp|Q92604|LGAT1_HUMAN	195	209	199	206	4	12	100	0.017	32.1	AKKNNLPF	NSP3|1912|1926	4	11	AKKNNLPF	NETMHCIIPAN_BA	358.61	6	DRB3*02:02
FAKKNNLPF	sp|Q92604|LGAT1_HUMAN	195	209	199	206	4	12	100	0.016	32.2	AKKNNLPF	NSP3|1913|1927	3	10	AKKNNLPF	NETMHCIIPAN_BA	358.61	6	DRB3*02:02
FAKKNNLPF	sp|Q92604|LGAT1_HUMAN	195	209	199	206	4	12	100	0.017	32.1	AKKNNLPF	NSP3|1914|1928	2	9	AKKNNLPF	NETMHCIIPAN_BA	358.61	6	DRB3*02:02
FAKKNNLPF	sp|Q92604|LGAT1_HUMAN	195	209	199	206	4	12	100	0.017	32.1	AKKNNLPF	NSP3|1915|1929	1	8	AKKNNLPF	NETMHCIIPAN_BA	358.61	6	DRB3*02:02
FAKKNNLPF	sp|Q92604|LGAT1_HUMAN	195	209	199	206	4	12	100	0.019	31.7	AKKNNLPF	NSP3|1908|1922	8	15	AKKNNLPF	CNNPEPRED	0.542	7.4	DRB3*02:02
FAKKNNLPF	sp|Q92604|LGAT1_HUMAN	195	209	199	206	4	12	100	0.017	31.9	AKKNNLPF	NSP3|1909|1923	7	14	AKKNNLPF	CNNPEPRED	0.542	7.4	DRB3*02:02
FAKKNNLPF	sp|Q92604|LGAT1_HUMAN	195	209	199	206	4	12	100	0.022	31.5	AKKNNLPF	NSP3|1910|1924	6	13	AKKNNLPF	CNNPEPRED	0.542	7.4	DRB3*02:02
FAKKNNLPF	sp|Q92604|LGAT1_HUMAN	195	209	199	206	4	12	100	0.021	31.5	AKKNNLPF	NSP3|1911|1925	5	12	AKKNNLPF	CNNPEPRED	0.542	7.4	DRB3*02:02
FAKKNNLPF	sp|Q92604|LGAT1_HUMAN	195	209	199	206	4	12	100	0.017	32.1	AKKNNLPF	NSP3|1912|1926	4	11	AKKNNLPF	CNNPEPRED	0.542	7.4	DRB3*02:02
FAKKNNLPF	sp|Q92604|LGAT1_HUMAN	195	209	199	206	4	12	100	0.016	32.2	AKKNNLPF	NSP3|1913|1927	3	10	AKKNNLPF	CNNPEPRED	0.542	7.4	DRB3*02:02
FAKKNNLPF	sp|Q92604|LGAT1_HUMAN	195	209	199	206	4	12	100	0.017	32.1	AKKNNLPF	NSP3|1914|1928	2	9	AKKNNLPF	CNNPEPRED	0.542	7.4	DRB3*02:02
FAKKNNLPF	sp|Q92604|LGAT1_HUMAN	195	209	199	206	4	12	100	0.017	32.1	AKKNNLPF	NSP3|1915|1929	1	8	AKKNNLPF	CNNPEPRED	0.542	7.4	DRB3*02:02
FAKKNNLPF	sp|Q92604|LGAT1_HUMAN	195	209	199	206	4	12	100	0.019	31.7	AKKNNLPF	NSP3|1908|1922	8	15	AKKNNLPF	NETMHCIIPAN_EL	0.465673	2.1	DRB1*13:02
FAKKNNLPF	sp|Q92604|LGAT1_HUMAN	195	209	199	206	4	12	100	0.017	31.9	AKKNNLPF	NSP3|1909|1923	7	14	AKKNNLPF	NETMHCIIPAN_EL	0.465673	2.1	DRB1*13:02
FAKKNNLPF	sp|Q92604|LGAT1_HUMAN	195	209	199	206	4	12	100	0.022	31.5	AKKNNLPF	NSP3|1910|1924	6	13	AKKNNLPF	NETMHCIIPAN_EL	0.465673	2.1	DRB1*13:02
FAKKNNLPF	sp|Q92604|LGAT1_HUMAN	195	209	199	206	4	12	100	0.021	31.5	AKKNNLPF	NSP3|1911|1925	5	12	AKKNNLPF	NETMHCIIPAN_EL	0.465673	2.1	DRB1*13:02
FAKKNNLPF	sp|Q92604|LGAT1_HUMAN	195	209	199	206	4	12	100	0.017	32.1	AKKNNLPF	NSP3|1912|1926	4	11	AKKNNLPF	NETMHCIIPAN_EL	0.465673	2.1	DRB1*13:02
FAKKNNLPF	sp|Q92604|LGAT1_HUMAN	195	209	199	206	4	12	100	0.016	32.2	AKKNNLPF	NSP3|1913|1927	3	10	AKKNNLPF	NETMHCIIPAN_EL	0.465673	2.1	DRB1*13:02
FAKKNNLPF	sp|Q92604|LGAT1_HUMAN	195	209	199	206	4	12	100	0.017	32.1	AKKNNLPF	NSP3|1914|1928	2	9	AKKNNLPF	NETMHCIIPAN_EL	0.465673	2.1	DRB1*13:02
FAKKNNLPF	sp|Q92604|LGAT1_HUMAN	195	209	199	206	4	12	100	0.017	32.1	AKKNNLPF	NSP3|1915|1929	1	8	AKKNNLPF	NETMHCIIPAN_EL	0.465673	2.1	DRB1*13:02
FAKKNNLPF	sp|Q92604|LGAT1_HUMAN	195	209	199	206	4	12	100	0.019	31.7	AKKNNLPF	NSP3|1908|1922	8	15	AKKNNLPF	NETMHCIIPAN_BA	57.61	3.7	DRB1*13:02
FAKKNNLPF	sp|Q92604|LGAT1_HUMAN	195	209	199	206	4	12	100	0.017	31.9	AKKNNLPF	NSP3|1909|1923	7	14	AKKNNLPF	NETMHCIIPAN_BA	57.61	3.7	DRB1*13:02
FAKKNNLPF	sp|Q92604|LGAT1_HUMAN	195	209	199	206	4	12	100	0.022	31.5	AKKNNLPF	NSP3|1910|1924	6	13	AKKNNLPF	NETMHCIIPAN_BA	57.61	3.7	DRB1*13:02
FAKKNNLPF	sp|Q92604|LGAT1_HUMAN	195	209	199	206	4	12	100	0.021	31.5	AKKNNLPF	NSP3|1911|1925	5	12	AKKNNLPF	NETMHCIIPAN_BA	57.61	3.7	DRB1*13:02
FAKKNNLPF	sp|Q92604|LGAT1_HUMAN	195	209	199	206	4	12	100	0.017	32.1	AKKNNLPF	NSP3|1912|1926	4	11	AKKNNLPF	NETMHCIIPAN_BA	57.61	3.7	DRB1*13:02
FAKKNNLPF	sp|Q92604|LGAT1_HUMAN	195	209	199	206	4	12	100	0.016	32.2	AKKNNLPF	NSP3|1913|1927	3	10	AKKNNLPF	NETMHCIIPAN_BA	57.61	3.7	DRB1*13:02
FAKKNNLPF	sp|Q92604|LGAT1_HUMAN	195	209	199	206	4	12	100	0.017	32.1	AKKNNLPF	NSP3|1914|1928	2	9	AKKNNLPF	NETMHCIIPAN_BA	57.61	3.7	DRB1*13:02
FAKKNNLPF	sp|Q92604|LGAT1_HUMAN	195	209	199	206	4	12	100	0.017	32.1	AKKNNLPF	NSP3|1915|1929	1	8	AKKNNLPF	NETMHCIIPAN_BA	57.61	3.7	DRB1*13:02
FAKKNNLPF	sp|Q92604|LGAT1_HUMAN	195	209	199	206	4	12	100	0.019	31.7	AKKNNLPF	NSP3|1908|1922	8	15	AKKNNLPF	NETMHCIIPAN_EL	0.311593	4.8	DRB1*08:03
FAKKNNLPF	sp|Q92604|LGAT1_HUMAN	195	209	199	206	4	12	100	0.017	31.9	AKKNNLPF	NSP3|1909|1923	7	14	AKKNNLPF	NETMHCIIPAN_EL	0.311593	4.8	DRB1*08:03
FAKKNNLPF	sp|Q92604|LGAT1_HUMAN	195	209	199	206	4	12	100	0.022	31.5	AKKNNLPF	NSP3|1910|1924	6	13	AKKNNLPF	NETMHCIIPAN_EL	0.311593	4.8	DRB1*08:03
FAKKNNLPF	sp|Q92604|LGAT1_HUMAN	195	209	199	206	4	12	100	0.021	31.5	AKKNNLPF	NSP3|1911|1925	5	12	AKKNNLPF	NETMHCIIPAN_EL	0.311593	4.8	DRB1*08:03
FAKKNNLPF	sp|Q92604|LGAT1_HUMAN	195	209	199	206	4	12	100	0.017	32.1	AKKNNLPF	NSP3|1912|1926	4	11	AKKNNLPF	NETMHCIIPAN_EL	0.311593	4.8	DRB1*08:03
FAKKNNLPF	sp|Q92604|LGAT1_HUMAN	195	209	199	206	4	12	100	0.016	32.2	AKKNNLPF	NSP3|1913|1927	3	10	AKKNNLPF	NETMHCIIPAN_EL	0.311593	4.8	DRB1*08:03
FAKKNNLPF	sp|Q92604|LGAT1_HUMAN	195	209	199	206	4	12	100	0.017	32.1	AKKNNLPF	NSP3|1914|1928	2	9	AKKNNLPF	NETMHCIIPAN_EL	0.311593	4.8	DRB1*08:03
FAKKNNLPF	sp|Q92604|LGAT1_HUMAN	195	209	199	206	4	12	100	0.017	32.1	AKKNNLPF	NSP3|1915|1929	1	8	AKKNNLPF	NETMHCIIPAN_EL	0.311593	4.8	DRB1*08:03
FAKKNNLPF	sp|Q92604|LGAT1_HUMAN	195	209	199	206	4	12	100	0.019	31.7	AKKNNLPF	NSP3|1908|1922	8	15	AKKNNLPF	CNNPEPRED	0.687	9.33	DRB1*13:02
FAKKNNLPF	sp|Q92604|LGAT1_HUMAN	195	209	199	206	4	12	100	0.017	31.9	AKKNNLPF	NSP3|1909|1923	7	14	AKKNNLPF	CNNPEPRED	0.687	9.33	DRB1*13:02
FAKKNNLPF	sp|Q92604|LGAT1_HUMAN	195	209	199	206	4	12	100	0.022	31.5	AKKNNLPF	NSP3|1910|1924	6	13	AKKNNLPF	CNNPEPRED	0.687	9.33	DRB1*13:02
FAKKNNLPF	sp|Q92604|LGAT1_HUMAN	195	209	199	206	4	12	100	0.021	31.5	AKKNNLPF	NSP3|1911|1925	5	12	AKKNNLPF	CNNPEPRED	0.687	9.33	DRB1*13:02
FAKKNNLPF	sp|Q92604|LGAT1_HUMAN	195	209	199	206	4	12	100	0.017	32.1	AKKNNLPF	NSP3|1912|1926	4	11	AKKNNLPF	CNNPEPRED	0.687	9.33	DRB1*13:02
FAKKNNLPF	sp|Q92604|LGAT1_HUMAN	195	209	199	206	4	12	100	0.016	32.2	AKKNNLPF	NSP3|1913|1927	3	10	AKKNNLPF	CNNPEPRED	0.687	9.33	DRB1*13:02
FAKKNNLPF	sp|Q92604|LGAT1_HUMAN	195	209	199	206	4	12	100	0.017	32.1	AKKNNLPF	NSP3|1914|1928	2	9	AKKNNLPF	CNNPEPRED	0.687	9.33	DRB1*13:02
FAKKNNLPF	sp|Q92604|LGAT1_HUMAN	195	209	199	206	4	12	100	0.017	32.1	AKKNNLPF	NSP3|1915|1929	1	8	AKKNNLPF	CNNPEPRED	0.687	9.33	DRB1*13:02
FAKKNNLPF	sp|Q92604|LGAT1_HUMAN	195	209	199	206	4	12	100	0.019	31.7	AKKNNLPF	NSP3|1908|1922	8	15	AKKNNLPF	NETMHCIIPAN_EL	0.348624	9.1	DRB1*13:01
FAKKNNLPF	sp|Q92604|LGAT1_HUMAN	195	209	199	206	4	12	100	0.017	31.9	AKKNNLPF	NSP3|1909|1923	7	14	AKKNNLPF	NETMHCIIPAN_EL	0.348624	9.1	DRB1*13:01
FAKKNNLPF	sp|Q92604|LGAT1_HUMAN	195	209	199	206	4	12	100	0.022	31.5	AKKNNLPF	NSP3|1910|1924	6	13	AKKNNLPF	NETMHCIIPAN_EL	0.348624	9.1	DRB1*13:01
FAKKNNLPF	sp|Q92604|LGAT1_HUMAN	195	209	199	206	4	12	100	0.021	31.5	AKKNNLPF	NSP3|1911|1925	5	12	AKKNNLPF	NETMHCIIPAN_EL	0.348624	9.1	DRB1*13:01
FAKKNNLPF	sp|Q92604|LGAT1_HUMAN	195	209	199	206	4	12	100	0.017	32.1	AKKNNLPF	NSP3|1912|1926	4	11	AKKNNLPF	NETMHCIIPAN_EL	0.348624	9.1	DRB1*13:01
FAKKNNLPF	sp|Q92604|LGAT1_HUMAN	195	209	199	206	4	12	100	0.016	32.2	AKKNNLPF	NSP3|1913|1927	3	10	AKKNNLPF	NETMHCIIPAN_EL	0.348624	9.1	DRB1*13:01
FAKKNNLPF	sp|Q92604|LGAT1_HUMAN	195	209	199	206	4	12	100	0.017	32.1	AKKNNLPF	NSP3|1914|1928	2	9	AKKNNLPF	NETMHCIIPAN_EL	0.348624	9.1	DRB1*13:01
FAKKNNLPF	sp|Q92604|LGAT1_HUMAN	195	209	199	206	4	12	100	0.017	32.1	AKKNNLPF	NSP3|1915|1929	1	8	AKKNNLPF	NETMHCIIPAN_EL	0.348624	9.1	DRB1*13:01
FAPLITAGI	sp|P55017|S12A3_HUMAN	452	466	454	464	2	10	81.8	0.022	31.5	APLITAGIFGA	NSP3|324|338	5	15	APLLSAGIFGA	CNNPEPRED	1.001	2.23	DRB1*09:01
FAPLITAGI	sp|P55017|S12A3_HUMAN	452	466	454	464	2	10	81.8	0.02	31.7	APLITAGIFGA	NSP3|325|339	4	14	APLLSAGIFGA	CNNPEPRED	1.001	2.23	DRB1*09:01
FAPLITAGI	sp|P55017|S12A3_HUMAN	452	466	454	464	2	10	81.8	0.02	31.7	APLITAGIFGA	NSP3|326|340	3	13	APLLSAGIFGA	CNNPEPRED	1.001	2.23	DRB1*09:01
FAPLITAGI	sp|P55017|S12A3_HUMAN	452	466	454	464	2	10	81.8	0.019	31.7	APLITAGIFGA	NSP3|327|341	2	12	APLLSAGIFGA	CNNPEPRED	1.001	2.23	DRB1*09:01
FAPLITAGI	sp|P55017|S12A3_HUMAN	452	466	454	464	2	10	81.8	0.013	32.3	APLITAGIFGA	NSP3|328|342	1	11	APLLSAGIFGA	CNNPEPRED	1.001	2.23	DRB1*09:01
FAPLITAGI	sp|P55017|S12A3_HUMAN	452	466	454	464	2	10	81.8	0.022	31.5	APLITAGIFGA	NSP3|324|338	5	15	APLLSAGIFGA	NETMHCIIPAN_BA	13.81	3	DRB1*01:01
FAPLITAGI	sp|P55017|S12A3_HUMAN	452	466	454	464	2	10	81.8	0.02	31.7	APLITAGIFGA	NSP3|325|339	4	14	APLLSAGIFGA	NETMHCIIPAN_BA	13.81	3	DRB1*01:01
FAPLITAGI	sp|P55017|S12A3_HUMAN	452	466	454	464	2	10	81.8	0.02	31.7	APLITAGIFGA	NSP3|326|340	3	13	APLLSAGIFGA	NETMHCIIPAN_BA	13.81	3	DRB1*01:01
FAPLITAGI	sp|P55017|S12A3_HUMAN	452	466	454	464	2	10	81.8	0.019	31.7	APLITAGIFGA	NSP3|327|341	2	12	APLLSAGIFGA	NETMHCIIPAN_BA	13.81	3	DRB1*01:01
FAPLITAGI	sp|P55017|S12A3_HUMAN	452	466	454	464	2	10	81.8	0.013	32.3	APLITAGIFGA	NSP3|328|342	1	11	APLLSAGIFGA	NETMHCIIPAN_BA	13.81	3	DRB1*01:01
FAPLITAGI	sp|P55017|S12A3_HUMAN	452	466	454	464	2	10	81.8	0.022	31.5	APLITAGIFGA	NSP3|324|338	5	15	APLLSAGIFGA	NETMHCIIPAN_BA	317.88	8.7	DRB1*08:02
FAPLITAGI	sp|P55017|S12A3_HUMAN	452	466	454	464	2	10	81.8	0.02	31.7	APLITAGIFGA	NSP3|325|339	4	14	APLLSAGIFGA	NETMHCIIPAN_BA	317.88	8.7	DRB1*08:02
FAPLITAGI	sp|P55017|S12A3_HUMAN	452	466	454	464	2	10	81.8	0.02	31.7	APLITAGIFGA	NSP3|326|340	3	13	APLLSAGIFGA	NETMHCIIPAN_BA	317.88	8.7	DRB1*08:02
FAPLITAGI	sp|P55017|S12A3_HUMAN	452	466	454	464	2	10	81.8	0.019	31.7	APLITAGIFGA	NSP3|327|341	2	12	APLLSAGIFGA	NETMHCIIPAN_BA	317.88	8.7	DRB1*08:02
FAPLITAGI	sp|P55017|S12A3_HUMAN	452	466	454	464	2	10	81.8	0.013	32.3	APLITAGIFGA	NSP3|328|342	1	11	APLLSAGIFGA	NETMHCIIPAN_BA	317.88	8.7	DRB1*08:02
FAPLITAGI	sp|P55017|S12A3_HUMAN	452	466	454	464	2	10	81.8	0.022	31.5	APLITAGIFGA	NSP3|324|338	5	15	APLLSAGIFGA	NETMHCIIPAN_BA	87.39	5.5	DRB1*09:01
FAPLITAGI	sp|P55017|S12A3_HUMAN	452	466	454	464	2	10	81.8	0.02	31.7	APLITAGIFGA	NSP3|325|339	4	14	APLLSAGIFGA	NETMHCIIPAN_BA	87.39	5.5	DRB1*09:01
FAPLITAGI	sp|P55017|S12A3_HUMAN	452	466	454	464	2	10	81.8	0.02	31.7	APLITAGIFGA	NSP3|326|340	3	13	APLLSAGIFGA	NETMHCIIPAN_BA	87.39	5.5	DRB1*09:01
FAPLITAGI	sp|P55017|S12A3_HUMAN	452	466	454	464	2	10	81.8	0.019	31.7	APLITAGIFGA	NSP3|327|341	2	12	APLLSAGIFGA	NETMHCIIPAN_BA	87.39	5.5	DRB1*09:01
FAPLITAGI	sp|P55017|S12A3_HUMAN	452	466	454	464	2	10	81.8	0.013	32.3	APLITAGIFGA	NSP3|328|342	1	11	APLLSAGIFGA	NETMHCIIPAN_BA	87.39	5.5	DRB1*09:01
FAPLITAGI	sp|P55017|S12A3_HUMAN	452	466	454	464	2	10	81.8	0.022	31.5	APLITAGIFGA	NSP3|324|338	5	15	APLLSAGIFGA	NETMHCIIPAN_BA	183.85	8	DRB1*04:05
FAPLITAGI	sp|P55017|S12A3_HUMAN	452	466	454	464	2	10	81.8	0.02	31.7	APLITAGIFGA	NSP3|325|339	4	14	APLLSAGIFGA	NETMHCIIPAN_BA	183.85	8	DRB1*04:05
FAPLITAGI	sp|P55017|S12A3_HUMAN	452	466	454	464	2	10	81.8	0.02	31.7	APLITAGIFGA	NSP3|326|340	3	13	APLLSAGIFGA	NETMHCIIPAN_BA	183.85	8	DRB1*04:05
FAPLITAGI	sp|P55017|S12A3_HUMAN	452	466	454	464	2	10	81.8	0.019	31.7	APLITAGIFGA	NSP3|327|341	2	12	APLLSAGIFGA	NETMHCIIPAN_BA	183.85	8	DRB1*04:05
FAPLITAGI	sp|P55017|S12A3_HUMAN	452	466	454	464	2	10	81.8	0.013	32.3	APLITAGIFGA	NSP3|328|342	1	11	APLLSAGIFGA	NETMHCIIPAN_BA	183.85	8	DRB1*04:05
FAPLITAGI	sp|P55017|S12A3_HUMAN	452	466	454	464	2	10	81.8	0.022	31.5	APLITAGIFGA	NSP3|324|338	5	15	APLLSAGIFGA	NETMHCIIPAN_BA	224.96	10	DRB1*04:01
FAPLITAGI	sp|P55017|S12A3_HUMAN	452	466	454	464	2	10	81.8	0.02	31.7	APLITAGIFGA	NSP3|325|339	4	14	APLLSAGIFGA	NETMHCIIPAN_BA	224.96	10	DRB1*04:01
FAPLITAGI	sp|P55017|S12A3_HUMAN	452	466	454	464	2	10	81.8	0.02	31.7	APLITAGIFGA	NSP3|326|340	3	13	APLLSAGIFGA	NETMHCIIPAN_BA	224.96	10	DRB1*04:01
FAPLITAGI	sp|P55017|S12A3_HUMAN	452	466	454	464	2	10	81.8	0.019	31.7	APLITAGIFGA	NSP3|327|341	2	12	APLLSAGIFGA	NETMHCIIPAN_BA	224.96	10	DRB1*04:01
FAPLITAGI	sp|P55017|S12A3_HUMAN	452	466	454	464	2	10	81.8	0.013	32.3	APLITAGIFGA	NSP3|328|342	1	11	APLLSAGIFGA	NETMHCIIPAN_BA	224.96	10	DRB1*04:01
FCEAMANAG	sp|P04183|KITH_HUMAN	104	118	106	116	5	13	72.7	0.031	31	VEFCEAMANAG	NSP12|186|200	5	15	VQFCDAMRNAG	CNNPEPRED	0.615	8.88	DRB5*01:01
FCEAMANAG	sp|P04183|KITH_HUMAN	104	118	106	116	5	13	72.7	0.03	31.1	VEFCEAMANAG	NSP12|187|201	4	14	VQFCDAMRNAG	CNNPEPRED	0.615	8.88	DRB5*01:01
FCEAMANAG	sp|P04183|KITH_HUMAN	104	118	106	116	5	13	72.7	0.026	31.3	VEFCEAMANAG	NSP12|188|202	3	13	VQFCDAMRNAG	CNNPEPRED	0.615	8.88	DRB5*01:01
FCEAMANAG	sp|P04183|KITH_HUMAN	104	118	106	116	5	13	72.7	0.024	31.4	VEFCEAMANAG	NSP12|189|203	2	12	VQFCDAMRNAG	CNNPEPRED	0.615	8.88	DRB5*01:01
FCEAMANAG	sp|P04183|KITH_HUMAN	104	118	106	116	5	13	72.7	0.026	31.3	VEFCEAMANAG	NSP12|190|204	1	11	VQFCDAMRNAG	CNNPEPRED	0.615	8.88	DRB5*01:01
FCEAMANAG	sp|P04183|KITH_HUMAN	104	118	106	116	5	13	72.7	0.031	31	VEFCEAMANAG	NSP12|186|200	5	15	VQFCDAMRNAG	NETMHCIIPAN_BA	31.06	9	DRB1*01:01
FCEAMANAG	sp|P04183|KITH_HUMAN	104	118	106	116	5	13	72.7	0.03	31.1	VEFCEAMANAG	NSP12|187|201	4	14	VQFCDAMRNAG	NETMHCIIPAN_BA	31.06	9	DRB1*01:01
FCEAMANAG	sp|P04183|KITH_HUMAN	104	118	106	116	5	13	72.7	0.026	31.3	VEFCEAMANAG	NSP12|188|202	3	13	VQFCDAMRNAG	NETMHCIIPAN_BA	31.06	9	DRB1*01:01
FCEAMANAG	sp|P04183|KITH_HUMAN	104	118	106	116	5	13	72.7	0.024	31.4	VEFCEAMANAG	NSP12|189|203	2	12	VQFCDAMRNAG	NETMHCIIPAN_BA	31.06	9	DRB1*01:01
FCEAMANAG	sp|P04183|KITH_HUMAN	104	118	106	116	5	13	72.7	0.026	31.3	VEFCEAMANAG	NSP12|190|204	1	11	VQFCDAMRNAG	NETMHCIIPAN_BA	31.06	9	DRB1*01:01
FCEAMANAG	sp|P04183|KITH_HUMAN	104	118	106	116	5	13	72.7	0.031	31	VEFCEAMANAG	NSP12|186|200	5	15	VQFCDAMRNAG	NETMHCIIPAN_EL	0.188146	8.8	DRB1*04:01
FCEAMANAG	sp|P04183|KITH_HUMAN	104	118	106	116	5	13	72.7	0.03	31.1	VEFCEAMANAG	NSP12|187|201	4	14	VQFCDAMRNAG	NETMHCIIPAN_EL	0.188146	8.8	DRB1*04:01
FCEAMANAG	sp|P04183|KITH_HUMAN	104	118	106	116	5	13	72.7	0.026	31.3	VEFCEAMANAG	NSP12|188|202	3	13	VQFCDAMRNAG	NETMHCIIPAN_EL	0.188146	8.8	DRB1*04:01
FCEAMANAG	sp|P04183|KITH_HUMAN	104	118	106	116	5	13	72.7	0.024	31.4	VEFCEAMANAG	NSP12|189|203	2	12	VQFCDAMRNAG	NETMHCIIPAN_EL	0.188146	8.8	DRB1*04:01
FCEAMANAG	sp|P04183|KITH_HUMAN	104	118	106	116	5	13	72.7	0.026	31.3	VEFCEAMANAG	NSP12|190|204	1	11	VQFCDAMRNAG	NETMHCIIPAN_EL	0.188146	8.8	DRB1*04:01
FCEAMANAG	sp|P04183|KITH_HUMAN	104	118	106	116	5	13	72.7	0.031	31	VEFCEAMANAG	NSP12|186|200	5	15	VQFCDAMRNAG	CNNPEPRED	0.649	6.31	DRB1*04:01
FCEAMANAG	sp|P04183|KITH_HUMAN	104	118	106	116	5	13	72.7	0.03	31.1	VEFCEAMANAG	NSP12|187|201	4	14	VQFCDAMRNAG	CNNPEPRED	0.649	6.31	DRB1*04:01
FCEAMANAG	sp|P04183|KITH_HUMAN	104	118	106	116	5	13	72.7	0.026	31.3	VEFCEAMANAG	NSP12|188|202	3	13	VQFCDAMRNAG	CNNPEPRED	0.649	6.31	DRB1*04:01
FCEAMANAG	sp|P04183|KITH_HUMAN	104	118	106	116	5	13	72.7	0.024	31.4	VEFCEAMANAG	NSP12|189|203	2	12	VQFCDAMRNAG	CNNPEPRED	0.649	6.31	DRB1*04:01
FCEAMANAG	sp|P04183|KITH_HUMAN	104	118	106	116	5	13	72.7	0.026	31.3	VEFCEAMANAG	NSP12|190|204	1	11	VQFCDAMRNAG	CNNPEPRED	0.649	6.31	DRB1*04:01
FCEAMANAG	sp|P04183|KITH_HUMAN	104	118	106	116	5	13	72.7	0.031	31	VEFCEAMANAG	NSP12|186|200	5	15	VQFCDAMRNAG	NETMHCIIPAN_EL	0.162238	9.6	DRB1*01:01
FCEAMANAG	sp|P04183|KITH_HUMAN	104	118	106	116	5	13	72.7	0.03	31.1	VEFCEAMANAG	NSP12|187|201	4	14	VQFCDAMRNAG	NETMHCIIPAN_EL	0.162238	9.6	DRB1*01:01
FCEAMANAG	sp|P04183|KITH_HUMAN	104	118	106	116	5	13	72.7	0.026	31.3	VEFCEAMANAG	NSP12|188|202	3	13	VQFCDAMRNAG	NETMHCIIPAN_EL	0.162238	9.6	DRB1*01:01
FCEAMANAG	sp|P04183|KITH_HUMAN	104	118	106	116	5	13	72.7	0.024	31.4	VEFCEAMANAG	NSP12|189|203	2	12	VQFCDAMRNAG	NETMHCIIPAN_EL	0.162238	9.6	DRB1*01:01
FCEAMANAG	sp|P04183|KITH_HUMAN	104	118	106	116	5	13	72.7	0.026	31.3	VEFCEAMANAG	NSP12|190|204	1	11	VQFCDAMRNAG	NETMHCIIPAN_EL	0.162238	9.6	DRB1*01:01
FCEAMANAG	sp|P04183|KITH_HUMAN	104	118	106	116	5	13	72.7	0.031	31	VEFCEAMANAG	NSP12|186|200	5	15	VQFCDAMRNAG	NETMHCIIPAN_BA	121.09	4.7	DRB1*04:01
FCEAMANAG	sp|P04183|KITH_HUMAN	104	118	106	116	5	13	72.7	0.03	31.1	VEFCEAMANAG	NSP12|187|201	4	14	VQFCDAMRNAG	NETMHCIIPAN_BA	121.09	4.7	DRB1*04:01
FCEAMANAG	sp|P04183|KITH_HUMAN	104	118	106	116	5	13	72.7	0.026	31.3	VEFCEAMANAG	NSP12|188|202	3	13	VQFCDAMRNAG	NETMHCIIPAN_BA	121.09	4.7	DRB1*04:01
FCEAMANAG	sp|P04183|KITH_HUMAN	104	118	106	116	5	13	72.7	0.024	31.4	VEFCEAMANAG	NSP12|189|203	2	12	VQFCDAMRNAG	NETMHCIIPAN_BA	121.09	4.7	DRB1*04:01
FCEAMANAG	sp|P04183|KITH_HUMAN	104	118	106	116	5	13	72.7	0.026	31.3	VEFCEAMANAG	NSP12|190|204	1	11	VQFCDAMRNAG	NETMHCIIPAN_BA	121.09	4.7	DRB1*04:01
FDEIFSATR	sp|Q92878|RAD50_HUMAN	173	187	176	184	4	12	77.8	0.089	29.5	FDEIFSATR	spike:Pang_var:Omicron_(Unassigned)|332|346	7	15	FDEVFNATR	NETMHCIIPAN_BA	114	6.4	DRB1*11:01
FDEIFSATR	sp|Q92878|RAD50_HUMAN	173	187	176	184	4	12	77.8	0.089	29.5	FDEIFSATR	spike:Pang_var:Omicron_(Unassigned)|332|346	7	15	FDEVFNATR	CNNPEPRED	0.964	0.88	DRB5*01:01
FDHKLKTFL	sp|Q5TCS8|KAD9_HUMAN	1893	1907	1897	1904	1	9	100	0.078	29.7	LKTFLSLR	NSP3:Pang_var:A.23.1-like+E484K|734|748	5	12	LKTFLSLR	CNNPEPRED	0.707	4.96	DRB1*11:01
FDRDRAMQR	sp|Q14669|TRIPC_HUMAN	1554	1568	1556	1567	3	11	75	0.044	30.5	FDRDRAMQRLLD	NSP8|46|60	4	15	FDRDAAMQRKLE	CNNPEPRED	0.927	0.52	DRB1*03:01
FDRDRAMQR	sp|Q14669|TRIPC_HUMAN	1554	1568	1556	1567	3	11	75	0.044	30.5	FDRDRAMQRLLD	NSP8|47|61	3	14	FDRDAAMQRKLE	CNNPEPRED	0.927	0.52	DRB1*03:01
FDRDRAMQR	sp|Q14669|TRIPC_HUMAN	1554	1568	1556	1567	3	11	75	0.054	30.2	FDRDRAMQRLLD	NSP8|48|62	2	13	FDRDAAMQRKLE	CNNPEPRED	0.927	0.52	DRB1*03:01
FDRDRAMQR	sp|Q14669|TRIPC_HUMAN	1554	1568	1556	1567	3	11	75	0.042	30.6	FDRDRAMQRLLD	NSP8|49|63	1	12	FDRDAAMQRKLE	CNNPEPRED	0.927	0.52	DRB1*03:01
FDRDRAMQR	sp|Q14669|TRIPC_HUMAN	1553	1567	1556	1564	4	12	88.9	0.049	30.4	FDRDRAMQR	NSP8|43|57	7	15	FDRDAAMQR	CNNPEPRED	0.726	3.49	DRB3*01:01
FDRDRAMQR	sp|Q14669|TRIPC_HUMAN	1553	1567	1556	1564	4	12	88.9	0.041	30.6	FDRDRAMQR	NSP8|44|58	6	14	FDRDAAMQR	CNNPEPRED	0.726	3.49	DRB3*01:01
FDRDRAMQR	sp|Q14669|TRIPC_HUMAN	1553	1567	1556	1564	4	12	88.9	0.047	30.4	FDRDRAMQR	NSP8|45|59	5	13	FDRDAAMQR	CNNPEPRED	0.726	3.49	DRB3*01:01
FDRDRAMQR	sp|Q14669|TRIPC_HUMAN	1553	1567	1556	1564	4	12	88.9	0.049	30.4	FDRDRAMQR	NSP8|43|57	7	15	FDRDAAMQR	NETMHCIIPAN_EL	0.387574	1.5	DRB3*01:01
FDRDRAMQR	sp|Q14669|TRIPC_HUMAN	1553	1567	1556	1564	4	12	88.9	0.041	30.6	FDRDRAMQR	NSP8|44|58	6	14	FDRDAAMQR	NETMHCIIPAN_EL	0.387574	1.5	DRB3*01:01
FDRDRAMQR	sp|Q14669|TRIPC_HUMAN	1553	1567	1556	1564	4	12	88.9	0.047	30.4	FDRDRAMQR	NSP8|45|59	5	13	FDRDAAMQR	NETMHCIIPAN_EL	0.387574	1.5	DRB3*01:01
FDRDRAMQR	sp|Q14669|TRIPC_HUMAN	1553	1567	1556	1564	4	12	88.9	0.049	30.4	FDRDRAMQR	NSP8|43|57	7	15	FDRDAAMQR	CNNPEPRED	0.573	9	DQA1*05:01/DQB1*02:01
FDRDRAMQR	sp|Q14669|TRIPC_HUMAN	1553	1567	1556	1564	4	12	88.9	0.041	30.6	FDRDRAMQR	NSP8|44|58	6	14	FDRDAAMQR	CNNPEPRED	0.573	9	DQA1*05:01/DQB1*02:01
FDRDRAMQR	sp|Q14669|TRIPC_HUMAN	1553	1567	1556	1564	4	12	88.9	0.047	30.4	FDRDRAMQR	NSP8|45|59	5	13	FDRDAAMQR	CNNPEPRED	0.573	9	DQA1*05:01/DQB1*02:01
FDRDRAMQR	sp|Q14669|TRIPC_HUMAN	1553	1567	1556	1564	4	12	88.9	0.049	30.4	FDRDRAMQR	NSP8|43|57	7	15	FDRDAAMQR	NETMHCIIPAN_EL	0.653859	1.6	DRB1*03:01
FDRDRAMQR	sp|Q14669|TRIPC_HUMAN	1553	1567	1556	1564	4	12	88.9	0.041	30.6	FDRDRAMQR	NSP8|44|58	6	14	FDRDAAMQR	NETMHCIIPAN_EL	0.653859	1.6	DRB1*03:01
FDRDRAMQR	sp|Q14669|TRIPC_HUMAN	1553	1567	1556	1564	4	12	88.9	0.047	30.4	FDRDRAMQR	NSP8|45|59	5	13	FDRDAAMQR	NETMHCIIPAN_EL	0.653859	1.6	DRB1*03:01
FDRDRAMQR	sp|Q14669|TRIPC_HUMAN	1554	1568	1556	1567	3	11	75	0.044	30.5	FDRDRAMQRLLD	NSP8|46|60	4	15	FDRDAAMQRKLE	NETMHCIIPAN_BA	193.06	3.7	DRB3*01:01
FDRDRAMQR	sp|Q14669|TRIPC_HUMAN	1554	1568	1556	1567	3	11	75	0.044	30.5	FDRDRAMQRLLD	NSP8|47|61	3	14	FDRDAAMQRKLE	NETMHCIIPAN_BA	193.06	3.7	DRB3*01:01
FDRDRAMQR	sp|Q14669|TRIPC_HUMAN	1554	1568	1556	1567	3	11	75	0.054	30.2	FDRDRAMQRLLD	NSP8|48|62	2	13	FDRDAAMQRKLE	NETMHCIIPAN_BA	193.06	3.7	DRB3*01:01
FDRDRAMQR	sp|Q14669|TRIPC_HUMAN	1554	1568	1556	1567	3	11	75	0.042	30.6	FDRDRAMQRLLD	NSP8|49|63	1	12	FDRDAAMQRKLE	NETMHCIIPAN_BA	193.06	3.7	DRB3*01:01
FDRDRAMQR	sp|Q14669|TRIPC_HUMAN	1554	1568	1556	1567	3	11	75	0.044	30.5	FDRDRAMQRLLD	NSP8|46|60	4	15	FDRDAAMQRKLE	NETMHCIIPAN_EL	0.454592	3	DRB1*03:01
FDRDRAMQR	sp|Q14669|TRIPC_HUMAN	1554	1568	1556	1567	3	11	75	0.044	30.5	FDRDRAMQRLLD	NSP8|47|61	3	14	FDRDAAMQRKLE	NETMHCIIPAN_EL	0.454592	3	DRB1*03:01
FDRDRAMQR	sp|Q14669|TRIPC_HUMAN	1554	1568	1556	1567	3	11	75	0.054	30.2	FDRDRAMQRLLD	NSP8|48|62	2	13	FDRDAAMQRKLE	NETMHCIIPAN_EL	0.454592	3	DRB1*03:01
FDRDRAMQR	sp|Q14669|TRIPC_HUMAN	1554	1568	1556	1567	3	11	75	0.042	30.6	FDRDRAMQRLLD	NSP8|49|63	1	12	FDRDAAMQRKLE	NETMHCIIPAN_EL	0.454592	3	DRB1*03:01
FDRDRAMQR	sp|Q14669|TRIPC_HUMAN	1554	1568	1556	1567	3	11	75	0.044	30.5	FDRDRAMQRLLD	NSP8|46|60	4	15	FDRDAAMQRKLE	CNNPEPRED	0.597	9.86	DRB5*01:01
FDRDRAMQR	sp|Q14669|TRIPC_HUMAN	1554	1568	1556	1567	3	11	75	0.044	30.5	FDRDRAMQRLLD	NSP8|47|61	3	14	FDRDAAMQRKLE	CNNPEPRED	0.597	9.86	DRB5*01:01
FDRDRAMQR	sp|Q14669|TRIPC_HUMAN	1554	1568	1556	1567	3	11	75	0.054	30.2	FDRDRAMQRLLD	NSP8|48|62	2	13	FDRDAAMQRKLE	CNNPEPRED	0.597	9.86	DRB5*01:01
FDRDRAMQR	sp|Q14669|TRIPC_HUMAN	1554	1568	1556	1567	3	11	75	0.042	30.6	FDRDRAMQRLLD	NSP8|49|63	1	12	FDRDAAMQRKLE	CNNPEPRED	0.597	9.86	DRB5*01:01
FDRDRAMQR	sp|Q14669|TRIPC_HUMAN	1553	1567	1556	1564	4	12	88.9	0.049	30.4	FDRDRAMQR	NSP8|43|57	7	15	FDRDAAMQR	NETMHCIIPAN_EL	0.075034	7.8	DRB3*02:02
FDRDRAMQR	sp|Q14669|TRIPC_HUMAN	1553	1567	1556	1564	4	12	88.9	0.041	30.6	FDRDRAMQR	NSP8|44|58	6	14	FDRDAAMQR	NETMHCIIPAN_EL	0.075034	7.8	DRB3*02:02
FDRDRAMQR	sp|Q14669|TRIPC_HUMAN	1553	1567	1556	1564	4	12	88.9	0.047	30.4	FDRDRAMQR	NSP8|45|59	5	13	FDRDAAMQR	NETMHCIIPAN_EL	0.075034	7.8	DRB3*02:02
FDRDRAMQR	sp|Q14669|TRIPC_HUMAN	1553	1567	1556	1564	4	12	88.9	0.049	30.4	FDRDRAMQR	NSP8|43|57	7	15	FDRDAAMQR	NETMHCIIPAN_BA	112	2.2	DRB3*01:01
FDRDRAMQR	sp|Q14669|TRIPC_HUMAN	1553	1567	1556	1564	4	12	88.9	0.041	30.6	FDRDRAMQR	NSP8|44|58	6	14	FDRDAAMQR	NETMHCIIPAN_BA	112	2.2	DRB3*01:01
FDRDRAMQR	sp|Q14669|TRIPC_HUMAN	1553	1567	1556	1564	4	12	88.9	0.047	30.4	FDRDRAMQR	NSP8|45|59	5	13	FDRDAAMQR	NETMHCIIPAN_BA	112	2.2	DRB3*01:01
FDRDRAMQR	sp|Q14669|TRIPC_HUMAN	1554	1568	1556	1567	3	11	75	0.044	30.5	FDRDRAMQRLLD	NSP8|46|60	4	15	FDRDAAMQRKLE	NETMHCIIPAN_EL	0.204688	3.3	DRB3*01:01
FDRDRAMQR	sp|Q14669|TRIPC_HUMAN	1554	1568	1556	1567	3	11	75	0.044	30.5	FDRDRAMQRLLD	NSP8|47|61	3	14	FDRDAAMQRKLE	NETMHCIIPAN_EL	0.204688	3.3	DRB3*01:01
FDRDRAMQR	sp|Q14669|TRIPC_HUMAN	1554	1568	1556	1567	3	11	75	0.054	30.2	FDRDRAMQRLLD	NSP8|48|62	2	13	FDRDAAMQRKLE	NETMHCIIPAN_EL	0.204688	3.3	DRB3*01:01
FDRDRAMQR	sp|Q14669|TRIPC_HUMAN	1554	1568	1556	1567	3	11	75	0.042	30.6	FDRDRAMQRLLD	NSP8|49|63	1	12	FDRDAAMQRKLE	NETMHCIIPAN_EL	0.204688	3.3	DRB3*01:01
FDRDRAMQR	sp|Q14669|TRIPC_HUMAN	1553	1567	1556	1564	4	12	88.9	0.049	30.4	FDRDRAMQR	NSP8|43|57	7	15	FDRDAAMQR	CNNPEPRED	0.64	7.7	DRB5*01:01
FDRDRAMQR	sp|Q14669|TRIPC_HUMAN	1553	1567	1556	1564	4	12	88.9	0.041	30.6	FDRDRAMQR	NSP8|44|58	6	14	FDRDAAMQR	CNNPEPRED	0.64	7.7	DRB5*01:01
FDRDRAMQR	sp|Q14669|TRIPC_HUMAN	1553	1567	1556	1564	4	12	88.9	0.047	30.4	FDRDRAMQR	NSP8|45|59	5	13	FDRDAAMQR	CNNPEPRED	0.64	7.7	DRB5*01:01
FDRDRAMQR	sp|Q14669|TRIPC_HUMAN	1554	1568	1556	1567	3	11	75	0.044	30.5	FDRDRAMQRLLD	NSP8|46|60	4	15	FDRDAAMQRKLE	NETMHCIIPAN_BA	77.25	1.6	DRB1*03:01
FDRDRAMQR	sp|Q14669|TRIPC_HUMAN	1554	1568	1556	1567	3	11	75	0.044	30.5	FDRDRAMQRLLD	NSP8|47|61	3	14	FDRDAAMQRKLE	NETMHCIIPAN_BA	77.25	1.6	DRB1*03:01
FDRDRAMQR	sp|Q14669|TRIPC_HUMAN	1554	1568	1556	1567	3	11	75	0.054	30.2	FDRDRAMQRLLD	NSP8|48|62	2	13	FDRDAAMQRKLE	NETMHCIIPAN_BA	77.25	1.6	DRB1*03:01
FDRDRAMQR	sp|Q14669|TRIPC_HUMAN	1554	1568	1556	1567	3	11	75	0.042	30.6	FDRDRAMQRLLD	NSP8|49|63	1	12	FDRDAAMQRKLE	NETMHCIIPAN_BA	77.25	1.6	DRB1*03:01
FDRDRAMQR	sp|Q14669|TRIPC_HUMAN	1553	1567	1556	1564	4	12	88.9	0.049	30.4	FDRDRAMQR	NSP8|43|57	7	15	FDRDAAMQR	NETMHCIIPAN_BA	52.8	0.79	DRB1*03:01
FDRDRAMQR	sp|Q14669|TRIPC_HUMAN	1553	1567	1556	1564	4	12	88.9	0.041	30.6	FDRDRAMQR	NSP8|44|58	6	14	FDRDAAMQR	NETMHCIIPAN_BA	52.8	0.79	DRB1*03:01
FDRDRAMQR	sp|Q14669|TRIPC_HUMAN	1553	1567	1556	1564	4	12	88.9	0.047	30.4	FDRDRAMQR	NSP8|45|59	5	13	FDRDAAMQR	NETMHCIIPAN_BA	52.8	0.79	DRB1*03:01
FDRDRAMQR	sp|Q14669|TRIPC_HUMAN	1553	1567	1556	1564	4	12	88.9	0.049	30.4	FDRDRAMQR	NSP8|43|57	7	15	FDRDAAMQR	CNNPEPRED	0.959	0.39	DRB1*03:01
FDRDRAMQR	sp|Q14669|TRIPC_HUMAN	1553	1567	1556	1564	4	12	88.9	0.041	30.6	FDRDRAMQR	NSP8|44|58	6	14	FDRDAAMQR	CNNPEPRED	0.959	0.39	DRB1*03:01
FDRDRAMQR	sp|Q14669|TRIPC_HUMAN	1553	1567	1556	1564	4	12	88.9	0.047	30.4	FDRDRAMQR	NSP8|45|59	5	13	FDRDAAMQR	CNNPEPRED	0.959	0.39	DRB1*03:01
FDRDRAMQR	sp|Q14669|TRIPC_HUMAN	1554	1568	1556	1567	3	11	75	0.044	30.5	FDRDRAMQRLLD	NSP8|46|60	4	15	FDRDAAMQRKLE	CNNPEPRED	0.696	4.24	DRB3*01:01
FDRDRAMQR	sp|Q14669|TRIPC_HUMAN	1554	1568	1556	1567	3	11	75	0.044	30.5	FDRDRAMQRLLD	NSP8|47|61	3	14	FDRDAAMQRKLE	CNNPEPRED	0.696	4.24	DRB3*01:01
FDRDRAMQR	sp|Q14669|TRIPC_HUMAN	1554	1568	1556	1567	3	11	75	0.054	30.2	FDRDRAMQRLLD	NSP8|48|62	2	13	FDRDAAMQRKLE	CNNPEPRED	0.696	4.24	DRB3*01:01
FDRDRAMQR	sp|Q14669|TRIPC_HUMAN	1554	1568	1556	1567	3	11	75	0.042	30.6	FDRDRAMQRLLD	NSP8|49|63	1	12	FDRDAAMQRKLE	CNNPEPRED	0.696	4.24	DRB3*01:01
FEKLVSLLK	sp|Q6PI77|GASP3_HUMAN	320	334	323	332	6	14	80	0.081	29.6	EEFEKLVSLL	NSP7|42|56	6	15	EAFEKMVSLL	CNNPEPRED	0.96	0.7	DRB1*01:01
FEKLVSLLK	sp|Q6PI77|GASP3_HUMAN	320	334	323	332	6	14	80	0.08	29.7	EEFEKLVSLL	NSP7|43|57	5	14	EAFEKMVSLL	CNNPEPRED	0.96	0.7	DRB1*01:01
FEKLVSLLK	sp|Q6PI77|GASP3_HUMAN	320	334	323	332	6	14	80	0.089	29.5	EEFEKLVSLL	NSP7|44|58	4	13	EAFEKMVSLL	CNNPEPRED	0.96	0.7	DRB1*01:01
FEKLVSLLK	sp|Q6PI77|GASP3_HUMAN	320	334	323	332	6	14	80	0.088	29.5	EEFEKLVSLL	NSP7|45|59	3	12	EAFEKMVSLL	CNNPEPRED	0.96	0.7	DRB1*01:01
FEKLVSLLK	sp|Q6PI77|GASP3_HUMAN	320	334	323	332	6	14	80	0.081	29.6	EEFEKLVSLL	NSP7|42|56	6	15	EAFEKMVSLL	CNNPEPRED	1.286	0.06	DRB5*01:01
FEKLVSLLK	sp|Q6PI77|GASP3_HUMAN	320	334	323	332	6	14	80	0.08	29.7	EEFEKLVSLL	NSP7|43|57	5	14	EAFEKMVSLL	CNNPEPRED	1.286	0.06	DRB5*01:01
FEKLVSLLK	sp|Q6PI77|GASP3_HUMAN	320	334	323	332	6	14	80	0.089	29.5	EEFEKLVSLL	NSP7|44|58	4	13	EAFEKMVSLL	CNNPEPRED	1.286	0.06	DRB5*01:01
FEKLVSLLK	sp|Q6PI77|GASP3_HUMAN	320	334	323	332	6	14	80	0.088	29.5	EEFEKLVSLL	NSP7|45|59	3	12	EAFEKMVSLL	CNNPEPRED	1.286	0.06	DRB5*01:01
FEKLVSLLK	sp|Q6PI77|GASP3_HUMAN	320	334	323	332	6	14	80	0.081	29.6	EEFEKLVSLL	NSP7|42|56	6	15	EAFEKMVSLL	CNNPEPRED	0.604	8.69	DRB1*11:01
FEKLVSLLK	sp|Q6PI77|GASP3_HUMAN	320	334	323	332	6	14	80	0.08	29.7	EEFEKLVSLL	NSP7|43|57	5	14	EAFEKMVSLL	CNNPEPRED	0.604	8.69	DRB1*11:01
FEKLVSLLK	sp|Q6PI77|GASP3_HUMAN	320	334	323	332	6	14	80	0.089	29.5	EEFEKLVSLL	NSP7|44|58	4	13	EAFEKMVSLL	CNNPEPRED	0.604	8.69	DRB1*11:01
FEKLVSLLK	sp|Q6PI77|GASP3_HUMAN	320	334	323	332	6	14	80	0.088	29.5	EEFEKLVSLL	NSP7|45|59	3	12	EAFEKMVSLL	CNNPEPRED	0.604	8.69	DRB1*11:01
FEKLVSLLK	sp|Q6PI77|GASP3_HUMAN	320	334	323	332	6	14	80	0.081	29.6	EEFEKLVSLL	NSP7|42|56	6	15	EAFEKMVSLL	NETMHCIIPAN_BA	133.83	7.5	DRB1*11:01
FEKLVSLLK	sp|Q6PI77|GASP3_HUMAN	320	334	323	332	6	14	80	0.08	29.7	EEFEKLVSLL	NSP7|43|57	5	14	EAFEKMVSLL	NETMHCIIPAN_BA	133.83	7.5	DRB1*11:01
FEKLVSLLK	sp|Q6PI77|GASP3_HUMAN	320	334	323	332	6	14	80	0.089	29.5	EEFEKLVSLL	NSP7|44|58	4	13	EAFEKMVSLL	NETMHCIIPAN_BA	133.83	7.5	DRB1*11:01
FEKLVSLLK	sp|Q6PI77|GASP3_HUMAN	320	334	323	332	6	14	80	0.088	29.5	EEFEKLVSLL	NSP7|45|59	3	12	EAFEKMVSLL	NETMHCIIPAN_BA	133.83	7.5	DRB1*11:01
FEKLVSLLK	sp|Q6PI77|GASP3_HUMAN	320	334	323	332	6	14	80	0.081	29.6	EEFEKLVSLL	NSP7|42|56	6	15	EAFEKMVSLL	CNNPEPRED	0.771	2.21	DRB1*04:05
FEKLVSLLK	sp|Q6PI77|GASP3_HUMAN	320	334	323	332	6	14	80	0.08	29.7	EEFEKLVSLL	NSP7|43|57	5	14	EAFEKMVSLL	CNNPEPRED	0.771	2.21	DRB1*04:05
FEKLVSLLK	sp|Q6PI77|GASP3_HUMAN	320	334	323	332	6	14	80	0.089	29.5	EEFEKLVSLL	NSP7|44|58	4	13	EAFEKMVSLL	CNNPEPRED	0.771	2.21	DRB1*04:05
FEKLVSLLK	sp|Q6PI77|GASP3_HUMAN	320	334	323	332	6	14	80	0.088	29.5	EEFEKLVSLL	NSP7|45|59	3	12	EAFEKMVSLL	CNNPEPRED	0.771	2.21	DRB1*04:05
FFTEYFNSV	sp|Q9H6J7|CSTP1_HUMAN	45	59	49	55	2	10	100	0.055	30.2	EYFNSVC	NSP13|412|426	9	15	EYFNSVC	CNNPEPRED	0.904	0.3	DPA1*01:03/DPB1*04:01
FFTEYFNSV	sp|Q9H6J7|CSTP1_HUMAN	45	59	49	55	2	10	100	0.048	30.4	EYFNSVC	NSP13|413|427	8	14	EYFNSVC	CNNPEPRED	0.904	0.3	DPA1*01:03/DPB1*04:01
FFTEYFNSV	sp|Q9H6J7|CSTP1_HUMAN	45	59	49	55	2	10	100	0.057	30.1	EYFNSVC	NSP13|414|428	7	13	EYFNSVC	CNNPEPRED	0.904	0.3	DPA1*01:03/DPB1*04:01
FFTEYFNSV	sp|Q9H6J7|CSTP1_HUMAN	45	59	49	55	2	10	100	0.074	29.8	EYFNSVC	NSP13|415|429	6	12	EYFNSVC	CNNPEPRED	0.904	0.3	DPA1*01:03/DPB1*04:01
FFTEYFNSV	sp|Q9H6J7|CSTP1_HUMAN	45	59	49	55	2	10	100	0.079	29.7	EYFNSVC	NSP13|416|430	5	11	EYFNSVC	CNNPEPRED	0.904	0.3	DPA1*01:03/DPB1*04:01
FFTEYFNSV	sp|Q9H6J7|CSTP1_HUMAN	45	59	49	55	2	10	100	0.079	29.7	EYFNSVC	NSP13|417|431	4	10	EYFNSVC	CNNPEPRED	0.904	0.3	DPA1*01:03/DPB1*04:01
FFTEYFNSV	sp|Q9H6J7|CSTP1_HUMAN	45	59	49	55	2	10	100	0.076	29.7	EYFNSVC	NSP13|418|432	3	9	EYFNSVC	CNNPEPRED	0.904	0.3	DPA1*01:03/DPB1*04:01
FFTEYFNSV	sp|Q9H6J7|CSTP1_HUMAN	45	59	49	55	2	10	100	0.053	30.2	EYFNSVC	NSP13|419|433	2	8	EYFNSVC	CNNPEPRED	0.904	0.3	DPA1*01:03/DPB1*04:01
FFTEYFNSV	sp|Q9H6J7|CSTP1_HUMAN	45	59	49	55	2	10	100	0.053	30.2	EYFNSVC	NSP13|420|434	1	7	EYFNSVC	CNNPEPRED	0.904	0.3	DPA1*01:03/DPB1*04:01
FIAAEEVIW	sp|P12259|FA5_HUMAN	351	365	354	363	3	11	80	0.083	29.6	IAAEEVIWDY	NSP15|74|88	6	15	IAANTVIWDY	CNNPEPRED	0.753	2.98	DRB3*01:01
FIAAEEVIW	sp|P12259|FA5_HUMAN	351	365	354	363	3	11	80	0.07	29.8	IAAEEVIWDY	NSP15|75|89	5	14	IAANTVIWDY	CNNPEPRED	0.753	2.98	DRB3*01:01
FIAAEEVIW	sp|P12259|FA5_HUMAN	351	365	354	363	3	11	80	0.061	30	IAAEEVIWDY	NSP15|76|90	4	13	IAANTVIWDY	CNNPEPRED	0.753	2.98	DRB3*01:01
FIAAEEVIW	sp|P12259|FA5_HUMAN	351	365	354	363	3	11	80	0.082	29.6	IAAEEVIWDY	NSP15|77|91	3	12	IAANTVIWDY	CNNPEPRED	0.753	2.98	DRB3*01:01
FIAAEEVIW	sp|P12259|FA5_HUMAN	351	365	354	363	3	11	80	0.079	29.7	IAAEEVIWDY	NSP15|78|92	2	11	IAANTVIWDY	CNNPEPRED	0.753	2.98	DRB3*01:01
FIAAEEVIW	sp|P12259|FA5_HUMAN	351	365	354	363	3	11	80	0.069	29.9	IAAEEVIWDY	NSP15|79|93	1	10	IAANTVIWDY	CNNPEPRED	0.753	2.98	DRB3*01:01
FIAAEEVIW	sp|P12259|FA5_HUMAN	351	365	354	363	3	11	80	0.083	29.6	IAAEEVIWDY	NSP15|74|88	6	15	IAANTVIWDY	CNNPEPRED	0.711	2.84	DQA1*05:01/DQB1*02:01
FIAAEEVIW	sp|P12259|FA5_HUMAN	351	365	354	363	3	11	80	0.07	29.8	IAAEEVIWDY	NSP15|75|89	5	14	IAANTVIWDY	CNNPEPRED	0.711	2.84	DQA1*05:01/DQB1*02:01
FIAAEEVIW	sp|P12259|FA5_HUMAN	351	365	354	363	3	11	80	0.061	30	IAAEEVIWDY	NSP15|76|90	4	13	IAANTVIWDY	CNNPEPRED	0.711	2.84	DQA1*05:01/DQB1*02:01
FIAAEEVIW	sp|P12259|FA5_HUMAN	351	365	354	363	3	11	80	0.082	29.6	IAAEEVIWDY	NSP15|77|91	3	12	IAANTVIWDY	CNNPEPRED	0.711	2.84	DQA1*05:01/DQB1*02:01
FIAAEEVIW	sp|P12259|FA5_HUMAN	351	365	354	363	3	11	80	0.079	29.7	IAAEEVIWDY	NSP15|78|92	2	11	IAANTVIWDY	CNNPEPRED	0.711	2.84	DQA1*05:01/DQB1*02:01
FIAAEEVIW	sp|P12259|FA5_HUMAN	351	365	354	363	3	11	80	0.069	29.9	IAAEEVIWDY	NSP15|79|93	1	10	IAANTVIWDY	CNNPEPRED	0.711	2.84	DQA1*05:01/DQB1*02:01
FIMVVAIVF	sp|Q9BXC0|HCAR1_HUMAN	219	233	221	231	3	11	72.7	0.094	29.4	FIMVVAIVFIT	ORF7a|97|111	5	15	FLIVAAIVFIT	CNNPEPRED	0.863	2.11	DRB1*07:01
FIMVVAIVF	sp|Q9BXC0|HCAR1_HUMAN	219	233	221	231	3	11	72.7	0.098	29.3	FIMVVAIVFIT	ORF7a|98|112	4	14	FLIVAAIVFIT	CNNPEPRED	0.863	2.11	DRB1*07:01
FIMVVAIVF	sp|Q9BXC0|HCAR1_HUMAN	219	233	221	231	3	11	72.7	0.082	29.6	FIMVVAIVFIT	ORF7a|99|113	3	13	FLIVAAIVFIT	CNNPEPRED	0.863	2.11	DRB1*07:01
FIMVVAIVF	sp|Q9BXC0|HCAR1_HUMAN	219	233	221	231	3	11	72.7	0.083	29.6	FIMVVAIVFIT	ORF7a|100|114	2	12	FLIVAAIVFIT	CNNPEPRED	0.863	2.11	DRB1*07:01
FIMVVAIVF	sp|Q9BXC0|HCAR1_HUMAN	219	233	221	231	3	11	72.7	0.073	29.8	FIMVVAIVFIT	ORF7a|101|115	1	11	FLIVAAIVFIT	CNNPEPRED	0.863	2.11	DRB1*07:01
FIMVVAIVF	sp|Q9BXC0|HCAR1_HUMAN	219	233	221	231	3	11	72.7	0.094	29.4	FIMVVAIVFIT	ORF7a|97|111	5	15	FLIVAAIVFIT	CNNPEPRED	0.772	9.07	DRB1*09:01
FIMVVAIVF	sp|Q9BXC0|HCAR1_HUMAN	219	233	221	231	3	11	72.7	0.098	29.3	FIMVVAIVFIT	ORF7a|98|112	4	14	FLIVAAIVFIT	CNNPEPRED	0.772	9.07	DRB1*09:01
FIMVVAIVF	sp|Q9BXC0|HCAR1_HUMAN	219	233	221	231	3	11	72.7	0.082	29.6	FIMVVAIVFIT	ORF7a|99|113	3	13	FLIVAAIVFIT	CNNPEPRED	0.772	9.07	DRB1*09:01
FIMVVAIVF	sp|Q9BXC0|HCAR1_HUMAN	219	233	221	231	3	11	72.7	0.083	29.6	FIMVVAIVFIT	ORF7a|100|114	2	12	FLIVAAIVFIT	CNNPEPRED	0.772	9.07	DRB1*09:01
FIMVVAIVF	sp|Q9BXC0|HCAR1_HUMAN	219	233	221	231	3	11	72.7	0.073	29.8	FIMVVAIVFIT	ORF7a|101|115	1	11	FLIVAAIVFIT	CNNPEPRED	0.772	9.07	DRB1*09:01
FIRNLHDAL	sp|Q9H9T3|ELP3_HUMAN	183	197	185	196	3	11	66.7	0.021	31.6	FIRNLHDALSGH	NSP12|884|898	4	15	YIRKLHDELTGH	CNNPEPRED	0.506	9.12	DRB3*02:02
FIRNLHDAL	sp|Q9H9T3|ELP3_HUMAN	183	197	185	196	3	11	66.7	0.023	31.4	FIRNLHDALSGH	NSP12|885|899	3	14	YIRKLHDELTGH	CNNPEPRED	0.506	9.12	DRB3*02:02
FIRNLHDAL	sp|Q9H9T3|ELP3_HUMAN	183	197	185	196	3	11	66.7	0.023	31.4	FIRNLHDALSGH	NSP12|886|900	2	13	YIRKLHDELTGH	CNNPEPRED	0.506	9.12	DRB3*02:02
FIRNLHDAL	sp|Q9H9T3|ELP3_HUMAN	183	197	185	196	3	11	66.7	0.027	31.2	FIRNLHDALSGH	NSP12|887|901	1	12	YIRKLHDELTGH	CNNPEPRED	0.506	9.12	DRB3*02:02
FIRNLHDAL	sp|Q9H9T3|ELP3_HUMAN	183	197	185	196	3	11	66.7	0.021	31.6	FIRNLHDALSGH	NSP12|884|898	4	15	YIRKLHDELTGH	NETMHCIIPAN_EL	0.247014	9.4	DRB1*13:02
FIRNLHDAL	sp|Q9H9T3|ELP3_HUMAN	183	197	185	196	3	11	66.7	0.023	31.4	FIRNLHDALSGH	NSP12|885|899	3	14	YIRKLHDELTGH	NETMHCIIPAN_EL	0.247014	9.4	DRB1*13:02
FIRNLHDAL	sp|Q9H9T3|ELP3_HUMAN	183	197	185	196	3	11	66.7	0.023	31.4	FIRNLHDALSGH	NSP12|886|900	2	13	YIRKLHDELTGH	NETMHCIIPAN_EL	0.247014	9.4	DRB1*13:02
FIRNLHDAL	sp|Q9H9T3|ELP3_HUMAN	183	197	185	196	3	11	66.7	0.027	31.2	FIRNLHDALSGH	NSP12|887|901	1	12	YIRKLHDELTGH	NETMHCIIPAN_EL	0.247014	9.4	DRB1*13:02
FIRNLHDAL	sp|Q9H9T3|ELP3_HUMAN	184	198	186	196	2	10	72.7	0.058	30.1	IRNLHDALSGH	NSP12|888|902	1	11	IRKLHDELTGH	NETMHCIIPAN_BA	103.67	7	DRB1*13:02
FIRNLHDAL	sp|Q9H9T3|ELP3_HUMAN	183	197	185	196	3	11	66.7	0.021	31.6	FIRNLHDALSGH	NSP12|884|898	4	15	YIRKLHDELTGH	NETMHCIIPAN_BA	334.76	5.9	DRB3*01:01
FIRNLHDAL	sp|Q9H9T3|ELP3_HUMAN	183	197	185	196	3	11	66.7	0.023	31.4	FIRNLHDALSGH	NSP12|885|899	3	14	YIRKLHDELTGH	NETMHCIIPAN_BA	334.76	5.9	DRB3*01:01
FIRNLHDAL	sp|Q9H9T3|ELP3_HUMAN	183	197	185	196	3	11	66.7	0.023	31.4	FIRNLHDALSGH	NSP12|886|900	2	13	YIRKLHDELTGH	NETMHCIIPAN_BA	334.76	5.9	DRB3*01:01
FIRNLHDAL	sp|Q9H9T3|ELP3_HUMAN	183	197	185	196	3	11	66.7	0.027	31.2	FIRNLHDALSGH	NSP12|887|901	1	12	YIRKLHDELTGH	NETMHCIIPAN_BA	334.76	5.9	DRB3*01:01
FIRNLHDAL	sp|Q9H9T3|ELP3_HUMAN	183	197	185	196	3	11	66.7	0.021	31.6	FIRNLHDALSGH	NSP12|884|898	4	15	YIRKLHDELTGH	NETMHCIIPAN_BA	80.25	5.3	DRB1*13:02
FIRNLHDAL	sp|Q9H9T3|ELP3_HUMAN	183	197	185	196	3	11	66.7	0.023	31.4	FIRNLHDALSGH	NSP12|885|899	3	14	YIRKLHDELTGH	NETMHCIIPAN_BA	80.25	5.3	DRB1*13:02
FIRNLHDAL	sp|Q9H9T3|ELP3_HUMAN	183	197	185	196	3	11	66.7	0.023	31.4	FIRNLHDALSGH	NSP12|886|900	2	13	YIRKLHDELTGH	NETMHCIIPAN_BA	80.25	5.3	DRB1*13:02
FIRNLHDAL	sp|Q9H9T3|ELP3_HUMAN	183	197	185	196	3	11	66.7	0.027	31.2	FIRNLHDALSGH	NSP12|887|901	1	12	YIRKLHDELTGH	NETMHCIIPAN_BA	80.25	5.3	DRB1*13:02
FIRNLHDAL	sp|Q9H9T3|ELP3_HUMAN	183	197	185	196	3	11	66.7	0.021	31.6	FIRNLHDALSGH	NSP12|884|898	4	15	YIRKLHDELTGH	NETMHCIIPAN_EL	0.139352	4.2	DRB3*02:02
FIRNLHDAL	sp|Q9H9T3|ELP3_HUMAN	183	197	185	196	3	11	66.7	0.023	31.4	FIRNLHDALSGH	NSP12|885|899	3	14	YIRKLHDELTGH	NETMHCIIPAN_EL	0.139352	4.2	DRB3*02:02
FIRNLHDAL	sp|Q9H9T3|ELP3_HUMAN	183	197	185	196	3	11	66.7	0.023	31.4	FIRNLHDALSGH	NSP12|886|900	2	13	YIRKLHDELTGH	NETMHCIIPAN_EL	0.139352	4.2	DRB3*02:02
FIRNLHDAL	sp|Q9H9T3|ELP3_HUMAN	183	197	185	196	3	11	66.7	0.027	31.2	FIRNLHDALSGH	NSP12|887|901	1	12	YIRKLHDELTGH	NETMHCIIPAN_EL	0.139352	4.2	DRB3*02:02
FIRNLHDAL	sp|Q9H9T3|ELP3_HUMAN	184	198	186	196	2	10	72.7	0.058	30.1	IRNLHDALSGH	NSP12|888|902	1	11	IRKLHDELTGH	NETMHCIIPAN_BA	627.64	9.7	DRB3*01:01
FIRNLHDAL	sp|Q9H9T3|ELP3_HUMAN	183	197	185	196	3	11	66.7	0.021	31.6	FIRNLHDALSGH	NSP12|884|898	4	15	YIRKLHDELTGH	NETMHCIIPAN_BA	129.34	2.6	DRB3*02:02
FIRNLHDAL	sp|Q9H9T3|ELP3_HUMAN	183	197	185	196	3	11	66.7	0.023	31.4	FIRNLHDALSGH	NSP12|885|899	3	14	YIRKLHDELTGH	NETMHCIIPAN_BA	129.34	2.6	DRB3*02:02
FIRNLHDAL	sp|Q9H9T3|ELP3_HUMAN	183	197	185	196	3	11	66.7	0.023	31.4	FIRNLHDALSGH	NSP12|886|900	2	13	YIRKLHDELTGH	NETMHCIIPAN_BA	129.34	2.6	DRB3*02:02
FIRNLHDAL	sp|Q9H9T3|ELP3_HUMAN	183	197	185	196	3	11	66.7	0.027	31.2	FIRNLHDALSGH	NSP12|887|901	1	12	YIRKLHDELTGH	NETMHCIIPAN_BA	129.34	2.6	DRB3*02:02
FIWFLLLAV	sp|Q7L5D6|GET4_HUMAN	236	250	240	247	4	12	87.5	0.084	29.6	IWFLLLAV	NSP3|1407|1421	7	14	IWFLLLSV	CNNPEPRED	0.85	4.67	DRB4*01:01
FIWFLLLAV	sp|Q7L5D6|GET4_HUMAN	236	250	240	247	4	12	87.5	0.079	29.7	IWFLLLAV	NSP3|1409|1423	5	12	IWFLLLSV	CNNPEPRED	0.85	4.67	DRB4*01:01
FIWFLLLAV	sp|Q7L5D6|GET4_HUMAN	236	250	240	247	4	12	87.5	0.069	29.9	IWFLLLAV	NSP3|1410|1424	4	11	IWFLLLSV	CNNPEPRED	0.85	4.67	DRB4*01:01
FIWFLLLAV	sp|Q7L5D6|GET4_HUMAN	236	250	240	247	4	12	87.5	0.072	29.8	IWFLLLAV	NSP3|1411|1425	3	10	IWFLLLSV	CNNPEPRED	0.85	4.67	DRB4*01:01
FIWFLLLAV	sp|Q7L5D6|GET4_HUMAN	236	250	240	247	4	12	87.5	0.072	29.8	IWFLLLAV	NSP3|1412|1426	2	9	IWFLLLSV	CNNPEPRED	0.85	4.67	DRB4*01:01
FIWFLLLAV	sp|Q7L5D6|GET4_HUMAN	236	250	240	247	4	12	87.5	0.072	29.8	IWFLLLAV	NSP3|1413|1427	1	8	IWFLLLSV	CNNPEPRED	0.85	4.67	DRB4*01:01
FKNLREFWK	sp|P26440|IVD_HUMAN	73	87	77	83	5	13	100	0.075	29.7	FKNLREF	spike|181|195	6	12	FKNLREF	CNNPEPRED	1.212	0.07	DRB5*01:01
FKNLREFWK	sp|P26440|IVD_HUMAN	73	87	77	83	5	13	100	0.095	29.4	FKNLREF	spike|182|196	5	11	FKNLREF	CNNPEPRED	1.212	0.07	DRB5*01:01
FLEMKNEKE	sp|Q96R06|SPAG5_HUMAN	1123	1137	1126	1134	4	12	77.8	0.075	29.7	FLEMKNEKE	NSP3|366|380	7	15	FLEMKSEKQ	NETMHCIIPAN_BA	105.17	5.5	DRB1*04:04
FLEMKNEKE	sp|Q96R06|SPAG5_HUMAN	1123	1137	1126	1134	4	12	77.8	0.065	29.9	FLEMKNEKE	NSP3|367|381	6	14	FLEMKSEKQ	NETMHCIIPAN_BA	105.17	5.5	DRB1*04:04
FLEMKNEKE	sp|Q96R06|SPAG5_HUMAN	1123	1137	1126	1134	4	12	77.8	0.091	29.5	FLEMKNEKE	NSP3|368|382	5	13	FLEMKSEKQ	NETMHCIIPAN_BA	105.17	5.5	DRB1*04:04
FLEMKNEKE	sp|Q96R06|SPAG5_HUMAN	1123	1137	1126	1134	4	12	77.8	0.078	29.7	FLEMKNEKE	NSP3|369|383	4	12	FLEMKSEKQ	NETMHCIIPAN_BA	105.17	5.5	DRB1*04:04
FLEMKNEKE	sp|Q96R06|SPAG5_HUMAN	1123	1137	1126	1134	4	12	77.8	0.07	29.8	FLEMKNEKE	NSP3|370|384	3	11	FLEMKSEKQ	NETMHCIIPAN_BA	105.17	5.5	DRB1*04:04
FLEMKNEKE	sp|Q96R06|SPAG5_HUMAN	1123	1137	1126	1134	4	12	77.8	0.081	29.6	FLEMKNEKE	NSP3|371|385	2	10	FLEMKSEKQ	NETMHCIIPAN_BA	105.17	5.5	DRB1*04:04
FLEMKNEKE	sp|Q96R06|SPAG5_HUMAN	1123	1137	1126	1134	4	12	77.8	0.083	29.6	FLEMKNEKE	NSP3|372|386	1	9	FLEMKSEKQ	NETMHCIIPAN_BA	105.17	5.5	DRB1*04:04
FLEMKNEKE	sp|Q96R06|SPAG5_HUMAN	1123	1137	1126	1134	4	12	77.8	0.075	29.7	FLEMKNEKE	NSP3|366|380	7	15	FLEMKSEKQ	NETMHCIIPAN_EL	0.3431	4	DRB1*08:03
FLEMKNEKE	sp|Q96R06|SPAG5_HUMAN	1123	1137	1126	1134	4	12	77.8	0.065	29.9	FLEMKNEKE	NSP3|367|381	6	14	FLEMKSEKQ	NETMHCIIPAN_EL	0.3431	4	DRB1*08:03
FLEMKNEKE	sp|Q96R06|SPAG5_HUMAN	1123	1137	1126	1134	4	12	77.8	0.091	29.5	FLEMKNEKE	NSP3|368|382	5	13	FLEMKSEKQ	NETMHCIIPAN_EL	0.3431	4	DRB1*08:03
FLEMKNEKE	sp|Q96R06|SPAG5_HUMAN	1123	1137	1126	1134	4	12	77.8	0.078	29.7	FLEMKNEKE	NSP3|369|383	4	12	FLEMKSEKQ	NETMHCIIPAN_EL	0.3431	4	DRB1*08:03
FLEMKNEKE	sp|Q96R06|SPAG5_HUMAN	1123	1137	1126	1134	4	12	77.8	0.07	29.8	FLEMKNEKE	NSP3|370|384	3	11	FLEMKSEKQ	NETMHCIIPAN_EL	0.3431	4	DRB1*08:03
FLEMKNEKE	sp|Q96R06|SPAG5_HUMAN	1123	1137	1126	1134	4	12	77.8	0.081	29.6	FLEMKNEKE	NSP3|371|385	2	10	FLEMKSEKQ	NETMHCIIPAN_EL	0.3431	4	DRB1*08:03
FLEMKNEKE	sp|Q96R06|SPAG5_HUMAN	1123	1137	1126	1134	4	12	77.8	0.083	29.6	FLEMKNEKE	NSP3|372|386	1	9	FLEMKSEKQ	NETMHCIIPAN_EL	0.3431	4	DRB1*08:03
FLEMKNEKE	sp|Q96R06|SPAG5_HUMAN	1123	1137	1126	1134	4	12	77.8	0.075	29.7	FLEMKNEKE	NSP3|366|380	7	15	FLEMKSEKQ	CNNPEPRED	0.708	6.28	DRB1*01:01
FLEMKNEKE	sp|Q96R06|SPAG5_HUMAN	1123	1137	1126	1134	4	12	77.8	0.065	29.9	FLEMKNEKE	NSP3|367|381	6	14	FLEMKSEKQ	CNNPEPRED	0.708	6.28	DRB1*01:01
FLEMKNEKE	sp|Q96R06|SPAG5_HUMAN	1123	1137	1126	1134	4	12	77.8	0.091	29.5	FLEMKNEKE	NSP3|368|382	5	13	FLEMKSEKQ	CNNPEPRED	0.708	6.28	DRB1*01:01
FLEMKNEKE	sp|Q96R06|SPAG5_HUMAN	1123	1137	1126	1134	4	12	77.8	0.078	29.7	FLEMKNEKE	NSP3|369|383	4	12	FLEMKSEKQ	CNNPEPRED	0.708	6.28	DRB1*01:01
FLEMKNEKE	sp|Q96R06|SPAG5_HUMAN	1123	1137	1126	1134	4	12	77.8	0.07	29.8	FLEMKNEKE	NSP3|370|384	3	11	FLEMKSEKQ	CNNPEPRED	0.708	6.28	DRB1*01:01
FLEMKNEKE	sp|Q96R06|SPAG5_HUMAN	1123	1137	1126	1134	4	12	77.8	0.081	29.6	FLEMKNEKE	NSP3|371|385	2	10	FLEMKSEKQ	CNNPEPRED	0.708	6.28	DRB1*01:01
FLEMKNEKE	sp|Q96R06|SPAG5_HUMAN	1123	1137	1126	1134	4	12	77.8	0.083	29.6	FLEMKNEKE	NSP3|372|386	1	9	FLEMKSEKQ	CNNPEPRED	0.708	6.28	DRB1*01:01
FLEMKNEKE	sp|Q96R06|SPAG5_HUMAN	1123	1137	1126	1134	4	12	77.8	0.075	29.7	FLEMKNEKE	NSP3|366|380	7	15	FLEMKSEKQ	NETMHCIIPAN_EL	0.575088	2	DRB1*04:01
FLEMKNEKE	sp|Q96R06|SPAG5_HUMAN	1123	1137	1126	1134	4	12	77.8	0.065	29.9	FLEMKNEKE	NSP3|367|381	6	14	FLEMKSEKQ	NETMHCIIPAN_EL	0.575088	2	DRB1*04:01
FLEMKNEKE	sp|Q96R06|SPAG5_HUMAN	1123	1137	1126	1134	4	12	77.8	0.091	29.5	FLEMKNEKE	NSP3|368|382	5	13	FLEMKSEKQ	NETMHCIIPAN_EL	0.575088	2	DRB1*04:01
FLEMKNEKE	sp|Q96R06|SPAG5_HUMAN	1123	1137	1126	1134	4	12	77.8	0.078	29.7	FLEMKNEKE	NSP3|369|383	4	12	FLEMKSEKQ	NETMHCIIPAN_EL	0.575088	2	DRB1*04:01
FLEMKNEKE	sp|Q96R06|SPAG5_HUMAN	1123	1137	1126	1134	4	12	77.8	0.07	29.8	FLEMKNEKE	NSP3|370|384	3	11	FLEMKSEKQ	NETMHCIIPAN_EL	0.575088	2	DRB1*04:01
FLEMKNEKE	sp|Q96R06|SPAG5_HUMAN	1123	1137	1126	1134	4	12	77.8	0.081	29.6	FLEMKNEKE	NSP3|371|385	2	10	FLEMKSEKQ	NETMHCIIPAN_EL	0.575088	2	DRB1*04:01
FLEMKNEKE	sp|Q96R06|SPAG5_HUMAN	1123	1137	1126	1134	4	12	77.8	0.083	29.6	FLEMKNEKE	NSP3|372|386	1	9	FLEMKSEKQ	NETMHCIIPAN_EL	0.575088	2	DRB1*04:01
FLEMKNEKE	sp|Q96R06|SPAG5_HUMAN	1123	1137	1126	1134	4	12	77.8	0.075	29.7	FLEMKNEKE	NSP3|366|380	7	15	FLEMKSEKQ	CNNPEPRED	0.989	0.26	DRB1*04:01
FLEMKNEKE	sp|Q96R06|SPAG5_HUMAN	1123	1137	1126	1134	4	12	77.8	0.065	29.9	FLEMKNEKE	NSP3|367|381	6	14	FLEMKSEKQ	CNNPEPRED	0.989	0.26	DRB1*04:01
FLEMKNEKE	sp|Q96R06|SPAG5_HUMAN	1123	1137	1126	1134	4	12	77.8	0.091	29.5	FLEMKNEKE	NSP3|368|382	5	13	FLEMKSEKQ	CNNPEPRED	0.989	0.26	DRB1*04:01
FLEMKNEKE	sp|Q96R06|SPAG5_HUMAN	1123	1137	1126	1134	4	12	77.8	0.078	29.7	FLEMKNEKE	NSP3|369|383	4	12	FLEMKSEKQ	CNNPEPRED	0.989	0.26	DRB1*04:01
FLEMKNEKE	sp|Q96R06|SPAG5_HUMAN	1123	1137	1126	1134	4	12	77.8	0.07	29.8	FLEMKNEKE	NSP3|370|384	3	11	FLEMKSEKQ	CNNPEPRED	0.989	0.26	DRB1*04:01
FLEMKNEKE	sp|Q96R06|SPAG5_HUMAN	1123	1137	1126	1134	4	12	77.8	0.081	29.6	FLEMKNEKE	NSP3|371|385	2	10	FLEMKSEKQ	CNNPEPRED	0.989	0.26	DRB1*04:01
FLEMKNEKE	sp|Q96R06|SPAG5_HUMAN	1123	1137	1126	1134	4	12	77.8	0.083	29.6	FLEMKNEKE	NSP3|372|386	1	9	FLEMKSEKQ	CNNPEPRED	0.989	0.26	DRB1*04:01
FLEMKNEKE	sp|Q96R06|SPAG5_HUMAN	1123	1137	1126	1134	4	12	77.8	0.075	29.7	FLEMKNEKE	NSP3|366|380	7	15	FLEMKSEKQ	CNNPEPRED	0.868	1.22	DRB1*04:04
FLEMKNEKE	sp|Q96R06|SPAG5_HUMAN	1123	1137	1126	1134	4	12	77.8	0.065	29.9	FLEMKNEKE	NSP3|367|381	6	14	FLEMKSEKQ	CNNPEPRED	0.868	1.22	DRB1*04:04
FLEMKNEKE	sp|Q96R06|SPAG5_HUMAN	1123	1137	1126	1134	4	12	77.8	0.091	29.5	FLEMKNEKE	NSP3|368|382	5	13	FLEMKSEKQ	CNNPEPRED	0.868	1.22	DRB1*04:04
FLEMKNEKE	sp|Q96R06|SPAG5_HUMAN	1123	1137	1126	1134	4	12	77.8	0.078	29.7	FLEMKNEKE	NSP3|369|383	4	12	FLEMKSEKQ	CNNPEPRED	0.868	1.22	DRB1*04:04
FLEMKNEKE	sp|Q96R06|SPAG5_HUMAN	1123	1137	1126	1134	4	12	77.8	0.07	29.8	FLEMKNEKE	NSP3|370|384	3	11	FLEMKSEKQ	CNNPEPRED	0.868	1.22	DRB1*04:04
FLEMKNEKE	sp|Q96R06|SPAG5_HUMAN	1123	1137	1126	1134	4	12	77.8	0.081	29.6	FLEMKNEKE	NSP3|371|385	2	10	FLEMKSEKQ	CNNPEPRED	0.868	1.22	DRB1*04:04
FLEMKNEKE	sp|Q96R06|SPAG5_HUMAN	1123	1137	1126	1134	4	12	77.8	0.083	29.6	FLEMKNEKE	NSP3|372|386	1	9	FLEMKSEKQ	CNNPEPRED	0.868	1.22	DRB1*04:04
FLEMKNEKE	sp|Q96R06|SPAG5_HUMAN	1123	1137	1126	1134	4	12	77.8	0.075	29.7	FLEMKNEKE	NSP3|366|380	7	15	FLEMKSEKQ	NETMHCIIPAN_BA	53.69	1.3	DRB1*04:01
FLEMKNEKE	sp|Q96R06|SPAG5_HUMAN	1123	1137	1126	1134	4	12	77.8	0.065	29.9	FLEMKNEKE	NSP3|367|381	6	14	FLEMKSEKQ	NETMHCIIPAN_BA	53.69	1.3	DRB1*04:01
FLEMKNEKE	sp|Q96R06|SPAG5_HUMAN	1123	1137	1126	1134	4	12	77.8	0.091	29.5	FLEMKNEKE	NSP3|368|382	5	13	FLEMKSEKQ	NETMHCIIPAN_BA	53.69	1.3	DRB1*04:01
FLEMKNEKE	sp|Q96R06|SPAG5_HUMAN	1123	1137	1126	1134	4	12	77.8	0.078	29.7	FLEMKNEKE	NSP3|369|383	4	12	FLEMKSEKQ	NETMHCIIPAN_BA	53.69	1.3	DRB1*04:01
FLEMKNEKE	sp|Q96R06|SPAG5_HUMAN	1123	1137	1126	1134	4	12	77.8	0.07	29.8	FLEMKNEKE	NSP3|370|384	3	11	FLEMKSEKQ	NETMHCIIPAN_BA	53.69	1.3	DRB1*04:01
FLEMKNEKE	sp|Q96R06|SPAG5_HUMAN	1123	1137	1126	1134	4	12	77.8	0.081	29.6	FLEMKNEKE	NSP3|371|385	2	10	FLEMKSEKQ	NETMHCIIPAN_BA	53.69	1.3	DRB1*04:01
FLEMKNEKE	sp|Q96R06|SPAG5_HUMAN	1123	1137	1126	1134	4	12	77.8	0.083	29.6	FLEMKNEKE	NSP3|372|386	1	9	FLEMKSEKQ	NETMHCIIPAN_BA	53.69	1.3	DRB1*04:01
FLEMKNEKE	sp|Q96R06|SPAG5_HUMAN	1123	1137	1126	1134	4	12	77.8	0.075	29.7	FLEMKNEKE	NSP3|366|380	7	15	FLEMKSEKQ	NETMHCIIPAN_EL	0.903323	0.23	DRB1*04:05
FLEMKNEKE	sp|Q96R06|SPAG5_HUMAN	1123	1137	1126	1134	4	12	77.8	0.065	29.9	FLEMKNEKE	NSP3|367|381	6	14	FLEMKSEKQ	NETMHCIIPAN_EL	0.903323	0.23	DRB1*04:05
FLEMKNEKE	sp|Q96R06|SPAG5_HUMAN	1123	1137	1126	1134	4	12	77.8	0.091	29.5	FLEMKNEKE	NSP3|368|382	5	13	FLEMKSEKQ	NETMHCIIPAN_EL	0.903323	0.23	DRB1*04:05
FLEMKNEKE	sp|Q96R06|SPAG5_HUMAN	1123	1137	1126	1134	4	12	77.8	0.078	29.7	FLEMKNEKE	NSP3|369|383	4	12	FLEMKSEKQ	NETMHCIIPAN_EL	0.903323	0.23	DRB1*04:05
FLEMKNEKE	sp|Q96R06|SPAG5_HUMAN	1123	1137	1126	1134	4	12	77.8	0.07	29.8	FLEMKNEKE	NSP3|370|384	3	11	FLEMKSEKQ	NETMHCIIPAN_EL	0.903323	0.23	DRB1*04:05
FLEMKNEKE	sp|Q96R06|SPAG5_HUMAN	1123	1137	1126	1134	4	12	77.8	0.081	29.6	FLEMKNEKE	NSP3|371|385	2	10	FLEMKSEKQ	NETMHCIIPAN_EL	0.903323	0.23	DRB1*04:05
FLEMKNEKE	sp|Q96R06|SPAG5_HUMAN	1123	1137	1126	1134	4	12	77.8	0.083	29.6	FLEMKNEKE	NSP3|372|386	1	9	FLEMKSEKQ	NETMHCIIPAN_EL	0.903323	0.23	DRB1*04:05
FLEMKNEKE	sp|Q96R06|SPAG5_HUMAN	1123	1137	1126	1134	4	12	77.8	0.075	29.7	FLEMKNEKE	NSP3|366|380	7	15	FLEMKSEKQ	CNNPEPRED	1.016	0.19	DRB1*04:05
FLEMKNEKE	sp|Q96R06|SPAG5_HUMAN	1123	1137	1126	1134	4	12	77.8	0.065	29.9	FLEMKNEKE	NSP3|367|381	6	14	FLEMKSEKQ	CNNPEPRED	1.016	0.19	DRB1*04:05
FLEMKNEKE	sp|Q96R06|SPAG5_HUMAN	1123	1137	1126	1134	4	12	77.8	0.091	29.5	FLEMKNEKE	NSP3|368|382	5	13	FLEMKSEKQ	CNNPEPRED	1.016	0.19	DRB1*04:05
FLEMKNEKE	sp|Q96R06|SPAG5_HUMAN	1123	1137	1126	1134	4	12	77.8	0.078	29.7	FLEMKNEKE	NSP3|369|383	4	12	FLEMKSEKQ	CNNPEPRED	1.016	0.19	DRB1*04:05
FLEMKNEKE	sp|Q96R06|SPAG5_HUMAN	1123	1137	1126	1134	4	12	77.8	0.07	29.8	FLEMKNEKE	NSP3|370|384	3	11	FLEMKSEKQ	CNNPEPRED	1.016	0.19	DRB1*04:05
FLEMKNEKE	sp|Q96R06|SPAG5_HUMAN	1123	1137	1126	1134	4	12	77.8	0.081	29.6	FLEMKNEKE	NSP3|371|385	2	10	FLEMKSEKQ	CNNPEPRED	1.016	0.19	DRB1*04:05
FLEMKNEKE	sp|Q96R06|SPAG5_HUMAN	1123	1137	1126	1134	4	12	77.8	0.083	29.6	FLEMKNEKE	NSP3|372|386	1	9	FLEMKSEKQ	CNNPEPRED	1.016	0.19	DRB1*04:05
FLEMKNEKE	sp|Q96R06|SPAG5_HUMAN	1123	1137	1126	1134	4	12	77.8	0.075	29.7	FLEMKNEKE	NSP3|366|380	7	15	FLEMKSEKQ	CNNPEPRED	0.582	9.54	DRB1*11:01
FLEMKNEKE	sp|Q96R06|SPAG5_HUMAN	1123	1137	1126	1134	4	12	77.8	0.065	29.9	FLEMKNEKE	NSP3|367|381	6	14	FLEMKSEKQ	CNNPEPRED	0.582	9.54	DRB1*11:01
FLEMKNEKE	sp|Q96R06|SPAG5_HUMAN	1123	1137	1126	1134	4	12	77.8	0.091	29.5	FLEMKNEKE	NSP3|368|382	5	13	FLEMKSEKQ	CNNPEPRED	0.582	9.54	DRB1*11:01
FLEMKNEKE	sp|Q96R06|SPAG5_HUMAN	1123	1137	1126	1134	4	12	77.8	0.078	29.7	FLEMKNEKE	NSP3|369|383	4	12	FLEMKSEKQ	CNNPEPRED	0.582	9.54	DRB1*11:01
FLEMKNEKE	sp|Q96R06|SPAG5_HUMAN	1123	1137	1126	1134	4	12	77.8	0.07	29.8	FLEMKNEKE	NSP3|370|384	3	11	FLEMKSEKQ	CNNPEPRED	0.582	9.54	DRB1*11:01
FLEMKNEKE	sp|Q96R06|SPAG5_HUMAN	1123	1137	1126	1134	4	12	77.8	0.081	29.6	FLEMKNEKE	NSP3|371|385	2	10	FLEMKSEKQ	CNNPEPRED	0.582	9.54	DRB1*11:01
FLEMKNEKE	sp|Q96R06|SPAG5_HUMAN	1123	1137	1126	1134	4	12	77.8	0.083	29.6	FLEMKNEKE	NSP3|372|386	1	9	FLEMKSEKQ	CNNPEPRED	0.582	9.54	DRB1*11:01
FLEMKNEKE	sp|Q96R06|SPAG5_HUMAN	1123	1137	1126	1134	4	12	77.8	0.075	29.7	FLEMKNEKE	NSP3|366|380	7	15	FLEMKSEKQ	NETMHCIIPAN_EL	0.39166	5.2	DRB1*04:04
FLEMKNEKE	sp|Q96R06|SPAG5_HUMAN	1123	1137	1126	1134	4	12	77.8	0.065	29.9	FLEMKNEKE	NSP3|367|381	6	14	FLEMKSEKQ	NETMHCIIPAN_EL	0.39166	5.2	DRB1*04:04
FLEMKNEKE	sp|Q96R06|SPAG5_HUMAN	1123	1137	1126	1134	4	12	77.8	0.091	29.5	FLEMKNEKE	NSP3|368|382	5	13	FLEMKSEKQ	NETMHCIIPAN_EL	0.39166	5.2	DRB1*04:04
FLEMKNEKE	sp|Q96R06|SPAG5_HUMAN	1123	1137	1126	1134	4	12	77.8	0.078	29.7	FLEMKNEKE	NSP3|369|383	4	12	FLEMKSEKQ	NETMHCIIPAN_EL	0.39166	5.2	DRB1*04:04
FLEMKNEKE	sp|Q96R06|SPAG5_HUMAN	1123	1137	1126	1134	4	12	77.8	0.07	29.8	FLEMKNEKE	NSP3|370|384	3	11	FLEMKSEKQ	NETMHCIIPAN_EL	0.39166	5.2	DRB1*04:04
FLEMKNEKE	sp|Q96R06|SPAG5_HUMAN	1123	1137	1126	1134	4	12	77.8	0.081	29.6	FLEMKNEKE	NSP3|371|385	2	10	FLEMKSEKQ	NETMHCIIPAN_EL	0.39166	5.2	DRB1*04:04
FLEMKNEKE	sp|Q96R06|SPAG5_HUMAN	1123	1137	1126	1134	4	12	77.8	0.083	29.6	FLEMKNEKE	NSP3|372|386	1	9	FLEMKSEKQ	NETMHCIIPAN_EL	0.39166	5.2	DRB1*04:04
FLEMKNEKE	sp|Q96R06|SPAG5_HUMAN	1123	1137	1126	1134	4	12	77.8	0.075	29.7	FLEMKNEKE	NSP3|366|380	7	15	FLEMKSEKQ	NETMHCIIPAN_BA	16.66	0.06	DRB1*04:05
FLEMKNEKE	sp|Q96R06|SPAG5_HUMAN	1123	1137	1126	1134	4	12	77.8	0.065	29.9	FLEMKNEKE	NSP3|367|381	6	14	FLEMKSEKQ	NETMHCIIPAN_BA	16.66	0.06	DRB1*04:05
FLEMKNEKE	sp|Q96R06|SPAG5_HUMAN	1123	1137	1126	1134	4	12	77.8	0.091	29.5	FLEMKNEKE	NSP3|368|382	5	13	FLEMKSEKQ	NETMHCIIPAN_BA	16.66	0.06	DRB1*04:05
FLEMKNEKE	sp|Q96R06|SPAG5_HUMAN	1123	1137	1126	1134	4	12	77.8	0.078	29.7	FLEMKNEKE	NSP3|369|383	4	12	FLEMKSEKQ	NETMHCIIPAN_BA	16.66	0.06	DRB1*04:05
FLEMKNEKE	sp|Q96R06|SPAG5_HUMAN	1123	1137	1126	1134	4	12	77.8	0.07	29.8	FLEMKNEKE	NSP3|370|384	3	11	FLEMKSEKQ	NETMHCIIPAN_BA	16.66	0.06	DRB1*04:05
FLEMKNEKE	sp|Q96R06|SPAG5_HUMAN	1123	1137	1126	1134	4	12	77.8	0.081	29.6	FLEMKNEKE	NSP3|371|385	2	10	FLEMKSEKQ	NETMHCIIPAN_BA	16.66	0.06	DRB1*04:05
FLEMKNEKE	sp|Q96R06|SPAG5_HUMAN	1123	1137	1126	1134	4	12	77.8	0.083	29.6	FLEMKNEKE	NSP3|372|386	1	9	FLEMKSEKQ	NETMHCIIPAN_BA	16.66	0.06	DRB1*04:05
FLEMKNEKE	sp|Q96R06|SPAG5_HUMAN	1123	1137	1126	1134	4	12	77.8	0.075	29.7	FLEMKNEKE	NSP3|366|380	7	15	FLEMKSEKQ	NETMHCIIPAN_EL	0.289638	9.4	DRB1*08:02
FLEMKNEKE	sp|Q96R06|SPAG5_HUMAN	1123	1137	1126	1134	4	12	77.8	0.065	29.9	FLEMKNEKE	NSP3|367|381	6	14	FLEMKSEKQ	NETMHCIIPAN_EL	0.289638	9.4	DRB1*08:02
FLEMKNEKE	sp|Q96R06|SPAG5_HUMAN	1123	1137	1126	1134	4	12	77.8	0.091	29.5	FLEMKNEKE	NSP3|368|382	5	13	FLEMKSEKQ	NETMHCIIPAN_EL	0.289638	9.4	DRB1*08:02
FLEMKNEKE	sp|Q96R06|SPAG5_HUMAN	1123	1137	1126	1134	4	12	77.8	0.078	29.7	FLEMKNEKE	NSP3|369|383	4	12	FLEMKSEKQ	NETMHCIIPAN_EL	0.289638	9.4	DRB1*08:02
FLEMKNEKE	sp|Q96R06|SPAG5_HUMAN	1123	1137	1126	1134	4	12	77.8	0.07	29.8	FLEMKNEKE	NSP3|370|384	3	11	FLEMKSEKQ	NETMHCIIPAN_EL	0.289638	9.4	DRB1*08:02
FLEMKNEKE	sp|Q96R06|SPAG5_HUMAN	1123	1137	1126	1134	4	12	77.8	0.081	29.6	FLEMKNEKE	NSP3|371|385	2	10	FLEMKSEKQ	NETMHCIIPAN_EL	0.289638	9.4	DRB1*08:02
FLEMKNEKE	sp|Q96R06|SPAG5_HUMAN	1123	1137	1126	1134	4	12	77.8	0.083	29.6	FLEMKNEKE	NSP3|372|386	1	9	FLEMKSEKQ	NETMHCIIPAN_EL	0.289638	9.4	DRB1*08:02
FLEMKNEKE	sp|Q96R06|SPAG5_HUMAN	1123	1137	1126	1134	4	12	77.8	0.075	29.7	FLEMKNEKE	NSP3|366|380	7	15	FLEMKSEKQ	NETMHCIIPAN_EL	0.236832	8.4	DRB1*11:01
FLEMKNEKE	sp|Q96R06|SPAG5_HUMAN	1123	1137	1126	1134	4	12	77.8	0.065	29.9	FLEMKNEKE	NSP3|367|381	6	14	FLEMKSEKQ	NETMHCIIPAN_EL	0.236832	8.4	DRB1*11:01
FLEMKNEKE	sp|Q96R06|SPAG5_HUMAN	1123	1137	1126	1134	4	12	77.8	0.091	29.5	FLEMKNEKE	NSP3|368|382	5	13	FLEMKSEKQ	NETMHCIIPAN_EL	0.236832	8.4	DRB1*11:01
FLEMKNEKE	sp|Q96R06|SPAG5_HUMAN	1123	1137	1126	1134	4	12	77.8	0.078	29.7	FLEMKNEKE	NSP3|369|383	4	12	FLEMKSEKQ	NETMHCIIPAN_EL	0.236832	8.4	DRB1*11:01
FLEMKNEKE	sp|Q96R06|SPAG5_HUMAN	1123	1137	1126	1134	4	12	77.8	0.07	29.8	FLEMKNEKE	NSP3|370|384	3	11	FLEMKSEKQ	NETMHCIIPAN_EL	0.236832	8.4	DRB1*11:01
FLEMKNEKE	sp|Q96R06|SPAG5_HUMAN	1123	1137	1126	1134	4	12	77.8	0.081	29.6	FLEMKNEKE	NSP3|371|385	2	10	FLEMKSEKQ	NETMHCIIPAN_EL	0.236832	8.4	DRB1*11:01
FLEMKNEKE	sp|Q96R06|SPAG5_HUMAN	1123	1137	1126	1134	4	12	77.8	0.083	29.6	FLEMKNEKE	NSP3|372|386	1	9	FLEMKSEKQ	NETMHCIIPAN_EL	0.236832	8.4	DRB1*11:01
FLHFLNVKK	sp|Q9HCI6|K1586_HUMAN	69	83	73	79	7	15	100	0.099	29.3	GDFLHFL	NSP4|116|130	1	7	GDFLHFL	NETMHCIIPAN_BA	194.1	6	DRB1*15:03
FLLSFVVLC	sp|Q8NDV2|GPR26_HUMAN	178	192	181	189	4	12	77.8	0.079	29.7	FLLSFVVLC	ORF1AB:Pang_var:Omicron_(BA.4-like)|3083|3097	3	11	FLMSFIVLC	CNNPEPRED	0.75	4.38	DRB1*01:01
FLPFFSNPE	sp|Q7L8S5|OTU6A_HUMAN	181	195	185	191	5	13	100	0.092	29.5	FLPFFSN	spike|49|63	7	13	FLPFFSN	CNNPEPRED	0.5	9.39	DRB3*02:02
FLPFFSNPE	sp|Q7L8S5|OTU6A_HUMAN	181	195	185	191	5	13	100	0.08	29.6	FLPFFSN	spike|55|69	1	7	FLPFFSN	CNNPEPRED	0.5	9.39	DRB3*02:02
FLPFFSNPE	sp|Q7L8S5|OTU6A_HUMAN	181	195	185	191	5	13	100	0.092	29.5	FLPFFSN	spike|49|63	7	13	FLPFFSN	CNNPEPRED	1.051	0.13	DRB1*04:05
FLPFFSNPE	sp|Q7L8S5|OTU6A_HUMAN	181	195	185	191	5	13	100	0.08	29.6	FLPFFSN	spike|55|69	1	7	FLPFFSN	CNNPEPRED	1.051	0.13	DRB1*04:05
FLPFFSNPE	sp|Q7L8S5|OTU6A_HUMAN	181	195	185	191	5	13	100	0.092	29.5	FLPFFSN	spike|49|63	7	13	FLPFFSN	NETMHCIIPAN_EL	0.307182	4	DRB1*15:01
FLPFFSNPE	sp|Q7L8S5|OTU6A_HUMAN	181	195	185	191	5	13	100	0.08	29.6	FLPFFSN	spike|55|69	1	7	FLPFFSN	NETMHCIIPAN_EL	0.307182	4	DRB1*15:01
FLPFFSNPE	sp|Q7L8S5|OTU6A_HUMAN	181	195	185	191	5	13	100	0.092	29.5	FLPFFSN	spike|49|63	7	13	FLPFFSN	CNNPEPRED	0.76	2.93	DRB1*15:01
FLPFFSNPE	sp|Q7L8S5|OTU6A_HUMAN	181	195	185	191	5	13	100	0.08	29.6	FLPFFSN	spike|55|69	1	7	FLPFFSN	CNNPEPRED	0.76	2.93	DRB1*15:01
FLPFFSNPE	sp|Q7L8S5|OTU6A_HUMAN	181	195	185	191	5	13	100	0.092	29.5	FLPFFSN	spike|49|63	7	13	FLPFFSN	NETMHCIIPAN_BA	171.31	7.3	DRB1*04:01
FLPFFSNPE	sp|Q7L8S5|OTU6A_HUMAN	181	195	185	191	5	13	100	0.08	29.6	FLPFFSN	spike|55|69	1	7	FLPFFSN	NETMHCIIPAN_BA	171.31	7.3	DRB1*04:01
FLPFFSNPE	sp|Q7L8S5|OTU6A_HUMAN	181	195	185	191	5	13	100	0.092	29.5	FLPFFSN	spike|49|63	7	13	FLPFFSN	NETMHCIIPAN_EL	0.254496	3.9	DRB1*15:03
FLPFFSNPE	sp|Q7L8S5|OTU6A_HUMAN	181	195	185	191	5	13	100	0.08	29.6	FLPFFSN	spike|55|69	1	7	FLPFFSN	NETMHCIIPAN_EL	0.254496	3.9	DRB1*15:03
FLPFFSNPE	sp|Q7L8S5|OTU6A_HUMAN	181	195	185	191	5	13	100	0.092	29.5	FLPFFSN	spike|49|63	7	13	FLPFFSN	NETMHCIIPAN_EL	0.348892	1.3	DRB1*15:02
FLPFFSNPE	sp|Q7L8S5|OTU6A_HUMAN	181	195	185	191	5	13	100	0.08	29.6	FLPFFSN	spike|55|69	1	7	FLPFFSN	NETMHCIIPAN_EL	0.348892	1.3	DRB1*15:02
FLPFFSNPE	sp|Q7L8S5|OTU6A_HUMAN	181	195	185	191	5	13	100	0.092	29.5	FLPFFSN	spike|49|63	7	13	FLPFFSN	NETMHCIIPAN_BA	238.17	5.5	DRB1*15:02
FLPFFSNPE	sp|Q7L8S5|OTU6A_HUMAN	181	195	185	191	5	13	100	0.08	29.6	FLPFFSN	spike|55|69	1	7	FLPFFSN	NETMHCIIPAN_BA	238.17	5.5	DRB1*15:02
FLPFFSNPE	sp|Q7L8S5|OTU6A_HUMAN	181	195	185	191	5	13	100	0.092	29.5	FLPFFSN	spike|49|63	7	13	FLPFFSN	NETMHCIIPAN_EL	0.48349	1.6	DRB1*08:03
FLPFFSNPE	sp|Q7L8S5|OTU6A_HUMAN	181	195	185	191	5	13	100	0.08	29.6	FLPFFSN	spike|55|69	1	7	FLPFFSN	NETMHCIIPAN_EL	0.48349	1.6	DRB1*08:03
FLPFFSNPE	sp|Q7L8S5|OTU6A_HUMAN	181	195	185	191	5	13	100	0.092	29.5	FLPFFSN	spike|49|63	7	13	FLPFFSN	NETMHCIIPAN_BA	158.87	9.4	DRB1*04:04
FLPFFSNPE	sp|Q7L8S5|OTU6A_HUMAN	181	195	185	191	5	13	100	0.08	29.6	FLPFFSN	spike|55|69	1	7	FLPFFSN	NETMHCIIPAN_BA	158.87	9.4	DRB1*04:04
FLPFFSNPE	sp|Q7L8S5|OTU6A_HUMAN	181	195	185	191	5	13	100	0.092	29.5	FLPFFSN	spike|49|63	7	13	FLPFFSN	NETMHCIIPAN_EL	0.329911	4.9	DRB1*04:01
FLPFFSNPE	sp|Q7L8S5|OTU6A_HUMAN	181	195	185	191	5	13	100	0.08	29.6	FLPFFSN	spike|55|69	1	7	FLPFFSN	NETMHCIIPAN_EL	0.329911	4.9	DRB1*04:01
FLPFFSNPE	sp|Q7L8S5|OTU6A_HUMAN	181	195	185	191	5	13	100	0.092	29.5	FLPFFSN	spike|49|63	7	13	FLPFFSN	NETMHCIIPAN_EL	0.276687	5.3	DRB1*07:01
FLPFFSNPE	sp|Q7L8S5|OTU6A_HUMAN	181	195	185	191	5	13	100	0.08	29.6	FLPFFSN	spike|55|69	1	7	FLPFFSN	NETMHCIIPAN_EL	0.276687	5.3	DRB1*07:01
FLPFFSNPE	sp|Q7L8S5|OTU6A_HUMAN	181	195	185	191	5	13	100	0.092	29.5	FLPFFSN	spike|49|63	7	13	FLPFFSN	NETMHCIIPAN_EL	0.894007	0.27	DRB1*04:05
FLPFFSNPE	sp|Q7L8S5|OTU6A_HUMAN	181	195	185	191	5	13	100	0.08	29.6	FLPFFSN	spike|55|69	1	7	FLPFFSN	NETMHCIIPAN_EL	0.894007	0.27	DRB1*04:05
FLPFFSNPE	sp|Q7L8S5|OTU6A_HUMAN	181	195	185	191	5	13	100	0.092	29.5	FLPFFSN	spike|49|63	7	13	FLPFFSN	NETMHCIIPAN_EL	0.368977	5.7	DRB1*04:04
FLPFFSNPE	sp|Q7L8S5|OTU6A_HUMAN	181	195	185	191	5	13	100	0.08	29.6	FLPFFSN	spike|55|69	1	7	FLPFFSN	NETMHCIIPAN_EL	0.368977	5.7	DRB1*04:04
FLPFFSNPE	sp|Q7L8S5|OTU6A_HUMAN	181	195	185	191	5	13	100	0.092	29.5	FLPFFSN	spike|49|63	7	13	FLPFFSN	NETMHCIIPAN_BA	19.19	0.12	DRB1*04:05
FLPFFSNPE	sp|Q7L8S5|OTU6A_HUMAN	181	195	185	191	5	13	100	0.08	29.6	FLPFFSN	spike|55|69	1	7	FLPFFSN	NETMHCIIPAN_BA	19.19	0.12	DRB1*04:05
FLPFFSNPE	sp|Q7L8S5|OTU6A_HUMAN	181	195	185	191	5	13	100	0.092	29.5	FLPFFSN	spike|49|63	7	13	FLPFFSN	NETMHCIIPAN_BA	290.11	9.8	DRB1*15:03
FLPFFSNPE	sp|Q7L8S5|OTU6A_HUMAN	181	195	185	191	5	13	100	0.08	29.6	FLPFFSN	spike|55|69	1	7	FLPFFSN	NETMHCIIPAN_BA	290.11	9.8	DRB1*15:03
FLPFFSNPE	sp|Q7L8S5|OTU6A_HUMAN	181	195	185	191	5	13	100	0.092	29.5	FLPFFSN	spike|49|63	7	13	FLPFFSN	CNNPEPRED	0.611	7.96	DRB1*04:01
FLPFFSNPE	sp|Q7L8S5|OTU6A_HUMAN	181	195	185	191	5	13	100	0.08	29.6	FLPFFSN	spike|55|69	1	7	FLPFFSN	CNNPEPRED	0.611	7.96	DRB1*04:01
FLTNLDNLH	sp|P00451|FA8_HUMAN	1194	1208	1197	1206	1	9	80	0.099	29.3	NLDNLHENNT	NSP3|1700|1714	6	15	NLDNLRANNT	CNNPEPRED	0.504	9.19	DRB3*02:02
FLTNLDNLH	sp|P00451|FA8_HUMAN	1194	1208	1197	1206	1	9	80	0.078	29.7	NLDNLHENNT	NSP3|1701|1715	5	14	NLDNLRANNT	CNNPEPRED	0.504	9.19	DRB3*02:02
FLTNLDNLH	sp|P00451|FA8_HUMAN	1194	1208	1197	1206	1	9	80	0.07	29.9	NLDNLHENNT	NSP3|1702|1716	4	13	NLDNLRANNT	CNNPEPRED	0.504	9.19	DRB3*02:02
FLTNLDNLH	sp|P00451|FA8_HUMAN	1194	1208	1197	1206	1	9	80	0.081	29.6	NLDNLHENNT	NSP3|1703|1717	3	12	NLDNLRANNT	CNNPEPRED	0.504	9.19	DRB3*02:02
FLTNLDNLH	sp|P00451|FA8_HUMAN	1194	1208	1197	1206	1	9	80	0.092	29.4	NLDNLHENNT	NSP3|1704|1718	2	11	NLDNLRANNT	CNNPEPRED	0.504	9.19	DRB3*02:02
FLTNLDNLH	sp|P00451|FA8_HUMAN	1194	1208	1197	1206	1	9	80	0.091	29.5	NLDNLHENNT	NSP3|1705|1719	1	10	NLDNLRANNT	CNNPEPRED	0.504	9.19	DRB3*02:02
FMKLRTDAV	sp|Q13421|MSLN_HUMAN	530	544	531	543	2	10	61.5	0.098	29.4	FMKLRTDAVLPLT	NSP4|426|440	2	14	YLKLRSDVLLPLT	NETMHCIIPAN_BA	16.16	4.1	DRB1*01:01
FMKLRTDAV	sp|Q13421|MSLN_HUMAN	530	544	531	543	2	10	61.5	0.09	29.5	FMKLRTDAVLPLT	NSP4|427|441	1	13	YLKLRSDVLLPLT	NETMHCIIPAN_BA	16.16	4.1	DRB1*01:01
FMKLRTDAV	sp|Q13421|MSLN_HUMAN	530	544	531	543	2	10	61.5	0.098	29.4	FMKLRTDAVLPLT	NSP4|426|440	2	14	YLKLRSDVLLPLT	CNNPEPRED	0.664	5.74	DRB1*04:01
FMKLRTDAV	sp|Q13421|MSLN_HUMAN	530	544	531	543	2	10	61.5	0.09	29.5	FMKLRTDAVLPLT	NSP4|427|441	1	13	YLKLRSDVLLPLT	CNNPEPRED	0.664	5.74	DRB1*04:01
FMKLRTDAV	sp|Q13421|MSLN_HUMAN	530	544	531	543	2	10	61.5	0.098	29.4	FMKLRTDAVLPLT	NSP4|426|440	2	14	YLKLRSDVLLPLT	CNNPEPRED	1.049	0.89	DRB4*01:01
FMKLRTDAV	sp|Q13421|MSLN_HUMAN	530	544	531	543	2	10	61.5	0.09	29.5	FMKLRTDAVLPLT	NSP4|427|441	1	13	YLKLRSDVLLPLT	CNNPEPRED	1.049	0.89	DRB4*01:01
FMKLRTDAV	sp|Q13421|MSLN_HUMAN	530	544	531	543	2	10	61.5	0.098	29.4	FMKLRTDAVLPLT	NSP4|426|440	2	14	YLKLRSDVLLPLT	CNNPEPRED	0.793	3	DRB1*01:01
FMKLRTDAV	sp|Q13421|MSLN_HUMAN	530	544	531	543	2	10	61.5	0.09	29.5	FMKLRTDAVLPLT	NSP4|427|441	1	13	YLKLRSDVLLPLT	CNNPEPRED	0.793	3	DRB1*01:01
FNGNLHPDL	sp|P78509|RELN_HUMAN	1804	1818	1807	1815	5	13	88.9	0.056	30.2	DFNGNLHPD	NSP3|434|448	7	15	DINGNLHPD	NETMHCIIPAN_EL	0.045595	10	DRB3*01:01
FNGNLHPDL	sp|P78509|RELN_HUMAN	1804	1818	1807	1815	5	13	88.9	0.049	30.3	DFNGNLHPD	NSP3|435|449	6	14	DINGNLHPD	NETMHCIIPAN_EL	0.045595	10	DRB3*01:01
FNGNLHPDL	sp|P78509|RELN_HUMAN	1804	1818	1807	1815	5	13	88.9	0.042	30.6	DFNGNLHPD	NSP3|436|450	5	13	DINGNLHPD	NETMHCIIPAN_EL	0.045595	10	DRB3*01:01
FNGNLHPDL	sp|P78509|RELN_HUMAN	1804	1818	1807	1815	5	13	88.9	0.035	30.8	DFNGNLHPD	NSP3|437|451	4	12	DINGNLHPD	NETMHCIIPAN_EL	0.045595	10	DRB3*01:01
FNGNLHPDL	sp|P78509|RELN_HUMAN	1804	1818	1807	1815	5	13	88.9	0.035	30.8	DFNGNLHPD	NSP3|438|452	3	11	DINGNLHPD	NETMHCIIPAN_EL	0.045595	10	DRB3*01:01
FNGNLHPDL	sp|P78509|RELN_HUMAN	1804	1818	1807	1815	5	13	88.9	0.032	31	DFNGNLHPD	NSP3|439|453	2	10	DINGNLHPD	NETMHCIIPAN_EL	0.045595	10	DRB3*01:01
FNGNLHPDL	sp|P78509|RELN_HUMAN	1804	1818	1807	1815	5	13	88.9	0.027	31.2	DFNGNLHPD	NSP3|440|454	1	9	DINGNLHPD	NETMHCIIPAN_EL	0.045595	10	DRB3*01:01
FNGNLHPDL	sp|P78509|RELN_HUMAN	1804	1818	1807	1815	5	13	88.9	0.056	30.2	DFNGNLHPD	NSP3|434|448	7	15	DINGNLHPD	NETMHCIIPAN_BA	629.87	9.3	DRB3*02:02
FNGNLHPDL	sp|P78509|RELN_HUMAN	1804	1818	1807	1815	5	13	88.9	0.049	30.3	DFNGNLHPD	NSP3|435|449	6	14	DINGNLHPD	NETMHCIIPAN_BA	629.87	9.3	DRB3*02:02
FNGNLHPDL	sp|P78509|RELN_HUMAN	1804	1818	1807	1815	5	13	88.9	0.042	30.6	DFNGNLHPD	NSP3|436|450	5	13	DINGNLHPD	NETMHCIIPAN_BA	629.87	9.3	DRB3*02:02
FNGNLHPDL	sp|P78509|RELN_HUMAN	1804	1818	1807	1815	5	13	88.9	0.035	30.8	DFNGNLHPD	NSP3|437|451	4	12	DINGNLHPD	NETMHCIIPAN_BA	629.87	9.3	DRB3*02:02
FNGNLHPDL	sp|P78509|RELN_HUMAN	1804	1818	1807	1815	5	13	88.9	0.035	30.8	DFNGNLHPD	NSP3|438|452	3	11	DINGNLHPD	NETMHCIIPAN_BA	629.87	9.3	DRB3*02:02
FNGNLHPDL	sp|P78509|RELN_HUMAN	1804	1818	1807	1815	5	13	88.9	0.032	31	DFNGNLHPD	NSP3|439|453	2	10	DINGNLHPD	NETMHCIIPAN_BA	629.87	9.3	DRB3*02:02
FNGNLHPDL	sp|P78509|RELN_HUMAN	1804	1818	1807	1815	5	13	88.9	0.027	31.2	DFNGNLHPD	NSP3|440|454	1	9	DINGNLHPD	NETMHCIIPAN_BA	629.87	9.3	DRB3*02:02
FNGNLHPDL	sp|P78509|RELN_HUMAN	1804	1818	1807	1815	5	13	88.9	0.056	30.2	DFNGNLHPD	NSP3|434|448	7	15	DINGNLHPD	NETMHCIIPAN_EL	0.208258	2.7	DRB3*02:02
FNGNLHPDL	sp|P78509|RELN_HUMAN	1804	1818	1807	1815	5	13	88.9	0.049	30.3	DFNGNLHPD	NSP3|435|449	6	14	DINGNLHPD	NETMHCIIPAN_EL	0.208258	2.7	DRB3*02:02
FNGNLHPDL	sp|P78509|RELN_HUMAN	1804	1818	1807	1815	5	13	88.9	0.042	30.6	DFNGNLHPD	NSP3|436|450	5	13	DINGNLHPD	NETMHCIIPAN_EL	0.208258	2.7	DRB3*02:02
FNGNLHPDL	sp|P78509|RELN_HUMAN	1804	1818	1807	1815	5	13	88.9	0.035	30.8	DFNGNLHPD	NSP3|437|451	4	12	DINGNLHPD	NETMHCIIPAN_EL	0.208258	2.7	DRB3*02:02
FNGNLHPDL	sp|P78509|RELN_HUMAN	1804	1818	1807	1815	5	13	88.9	0.035	30.8	DFNGNLHPD	NSP3|438|452	3	11	DINGNLHPD	NETMHCIIPAN_EL	0.208258	2.7	DRB3*02:02
FNGNLHPDL	sp|P78509|RELN_HUMAN	1804	1818	1807	1815	5	13	88.9	0.032	31	DFNGNLHPD	NSP3|439|453	2	10	DINGNLHPD	NETMHCIIPAN_EL	0.208258	2.7	DRB3*02:02
FNGNLHPDL	sp|P78509|RELN_HUMAN	1804	1818	1807	1815	5	13	88.9	0.027	31.2	DFNGNLHPD	NSP3|440|454	1	9	DINGNLHPD	NETMHCIIPAN_EL	0.208258	2.7	DRB3*02:02
FNVAITRPK	sp|Q9BXT6|M10L1_HUMAN	1127	1141	1128	1140	6	14	76.9	0.001	35.4	NSKRFNVAITRPK	NSP13|555|569	3	15	NVNRFNVAITRAK	NETMHCIIPAN_BA	65.56	6.3	DRB1*13:01
FNVAITRPK	sp|Q9BXT6|M10L1_HUMAN	1127	1141	1128	1140	6	14	76.9	0.002	35.3	NSKRFNVAITRPK	NSP13|556|570	2	14	NVNRFNVAITRAK	NETMHCIIPAN_BA	65.56	6.3	DRB1*13:01
FNVAITRPK	sp|Q9BXT6|M10L1_HUMAN	1127	1141	1128	1140	6	14	76.9	0.002	35.2	NSKRFNVAITRPK	NSP13|557|571	1	13	NVNRFNVAITRAK	NETMHCIIPAN_BA	65.56	6.3	DRB1*13:01
FNVAITRPK	sp|Q9BXT6|M10L1_HUMAN	1129	1143	1132	1140	4	12	88.9	0.037	30.8	FNVAITRPK	NSP13|561|575	1	9	FNVAITRAK	NETMHCIIPAN_EL	0.221132	9.3	DRB1*08:03
FNVAITRPK	sp|Q9BXT6|M10L1_HUMAN	1128	1142	1131	1140	5	13	90	0.003	34.6	RFNVAITRPK	NSP13|558|572	3	12	RFNVAITRAK	NETMHCIIPAN_BA	60.44	3.1	DRB1*09:01
FNVAITRPK	sp|Q9BXT6|M10L1_HUMAN	1128	1142	1131	1140	5	13	90	0.003	34.4	RFNVAITRPK	NSP13|559|573	2	11	RFNVAITRAK	NETMHCIIPAN_BA	60.44	3.1	DRB1*09:01
FNVAITRPK	sp|Q9BXT6|M10L1_HUMAN	1128	1142	1131	1140	5	13	90	0.002	34.9	RFNVAITRPK	NSP13|560|574	1	10	RFNVAITRAK	NETMHCIIPAN_BA	60.44	3.1	DRB1*09:01
FNVAITRPK	sp|Q9BXT6|M10L1_HUMAN	1129	1143	1132	1140	4	12	88.9	0.037	30.8	FNVAITRPK	NSP13|561|575	1	9	FNVAITRAK	NETMHCIIPAN_BA	319.64	2.4	DRB1*08:03
FNVAITRPK	sp|Q9BXT6|M10L1_HUMAN	1128	1142	1131	1140	5	13	90	0.003	34.6	RFNVAITRPK	NSP13|558|572	3	12	RFNVAITRAK	NETMHCIIPAN_BA	104.29	3.9	DRB1*04:01
FNVAITRPK	sp|Q9BXT6|M10L1_HUMAN	1128	1142	1131	1140	5	13	90	0.003	34.4	RFNVAITRPK	NSP13|559|573	2	11	RFNVAITRAK	NETMHCIIPAN_BA	104.29	3.9	DRB1*04:01
FNVAITRPK	sp|Q9BXT6|M10L1_HUMAN	1128	1142	1131	1140	5	13	90	0.002	34.9	RFNVAITRPK	NSP13|560|574	1	10	RFNVAITRAK	NETMHCIIPAN_BA	104.29	3.9	DRB1*04:01
FNVAITRPK	sp|Q9BXT6|M10L1_HUMAN	1129	1143	1132	1140	4	12	88.9	0.037	30.8	FNVAITRPK	NSP13|561|575	1	9	FNVAITRAK	CNNPEPRED	0.584	9.53	DRB1*04:01
FNVAITRPK	sp|Q9BXT6|M10L1_HUMAN	1128	1142	1131	1140	5	13	90	0.003	34.6	RFNVAITRPK	NSP13|558|572	3	12	RFNVAITRAK	NETMHCIIPAN_EL	0.395085	5.2	DRB1*09:01
FNVAITRPK	sp|Q9BXT6|M10L1_HUMAN	1128	1142	1131	1140	5	13	90	0.003	34.4	RFNVAITRPK	NSP13|559|573	2	11	RFNVAITRAK	NETMHCIIPAN_EL	0.395085	5.2	DRB1*09:01
FNVAITRPK	sp|Q9BXT6|M10L1_HUMAN	1128	1142	1131	1140	5	13	90	0.002	34.9	RFNVAITRPK	NSP13|560|574	1	10	RFNVAITRAK	NETMHCIIPAN_EL	0.395085	5.2	DRB1*09:01
FNVAITRPK	sp|Q9BXT6|M10L1_HUMAN	1128	1142	1131	1140	5	13	90	0.003	34.6	RFNVAITRPK	NSP13|558|572	3	12	RFNVAITRAK	NETMHCIIPAN_BA	23.52	0.76	DRB1*11:01
FNVAITRPK	sp|Q9BXT6|M10L1_HUMAN	1128	1142	1131	1140	5	13	90	0.003	34.4	RFNVAITRPK	NSP13|559|573	2	11	RFNVAITRAK	NETMHCIIPAN_BA	23.52	0.76	DRB1*11:01
FNVAITRPK	sp|Q9BXT6|M10L1_HUMAN	1128	1142	1131	1140	5	13	90	0.002	34.9	RFNVAITRPK	NSP13|560|574	1	10	RFNVAITRAK	NETMHCIIPAN_BA	23.52	0.76	DRB1*11:01
FNVAITRPK	sp|Q9BXT6|M10L1_HUMAN	1128	1142	1131	1140	5	13	90	0.003	34.6	RFNVAITRPK	NSP13|558|572	3	12	RFNVAITRAK	NETMHCIIPAN_EL	0.086422	6.8	DRB3*02:02
FNVAITRPK	sp|Q9BXT6|M10L1_HUMAN	1128	1142	1131	1140	5	13	90	0.003	34.4	RFNVAITRPK	NSP13|559|573	2	11	RFNVAITRAK	NETMHCIIPAN_EL	0.086422	6.8	DRB3*02:02
FNVAITRPK	sp|Q9BXT6|M10L1_HUMAN	1128	1142	1131	1140	5	13	90	0.002	34.9	RFNVAITRPK	NSP13|560|574	1	10	RFNVAITRAK	NETMHCIIPAN_EL	0.086422	6.8	DRB3*02:02
FNVAITRPK	sp|Q9BXT6|M10L1_HUMAN	1127	1141	1128	1140	6	14	76.9	0.001	35.4	NSKRFNVAITRPK	NSP13|555|569	3	15	NVNRFNVAITRAK	NETMHCIIPAN_EL	0.185632	8.9	DRB1*04:01
FNVAITRPK	sp|Q9BXT6|M10L1_HUMAN	1127	1141	1128	1140	6	14	76.9	0.002	35.3	NSKRFNVAITRPK	NSP13|556|570	2	14	NVNRFNVAITRAK	NETMHCIIPAN_EL	0.185632	8.9	DRB1*04:01
FNVAITRPK	sp|Q9BXT6|M10L1_HUMAN	1127	1141	1128	1140	6	14	76.9	0.002	35.2	NSKRFNVAITRPK	NSP13|557|571	1	13	NVNRFNVAITRAK	NETMHCIIPAN_EL	0.185632	8.9	DRB1*04:01
FNVAITRPK	sp|Q9BXT6|M10L1_HUMAN	1128	1142	1131	1140	5	13	90	0.003	34.6	RFNVAITRPK	NSP13|558|572	3	12	RFNVAITRAK	NETMHCIIPAN_BA	133.37	8.9	DRB1*13:02
FNVAITRPK	sp|Q9BXT6|M10L1_HUMAN	1128	1142	1131	1140	5	13	90	0.003	34.4	RFNVAITRPK	NSP13|559|573	2	11	RFNVAITRAK	NETMHCIIPAN_BA	133.37	8.9	DRB1*13:02
FNVAITRPK	sp|Q9BXT6|M10L1_HUMAN	1128	1142	1131	1140	5	13	90	0.002	34.9	RFNVAITRPK	NSP13|560|574	1	10	RFNVAITRAK	NETMHCIIPAN_BA	133.37	8.9	DRB1*13:02
FNVAITRPK	sp|Q9BXT6|M10L1_HUMAN	1127	1141	1128	1140	6	14	76.9	0.001	35.4	NSKRFNVAITRPK	NSP13|555|569	3	15	NVNRFNVAITRAK	NETMHCIIPAN_BA	422.69	6.7	DRB3*02:02
FNVAITRPK	sp|Q9BXT6|M10L1_HUMAN	1127	1141	1128	1140	6	14	76.9	0.002	35.3	NSKRFNVAITRPK	NSP13|556|570	2	14	NVNRFNVAITRAK	NETMHCIIPAN_BA	422.69	6.7	DRB3*02:02
FNVAITRPK	sp|Q9BXT6|M10L1_HUMAN	1127	1141	1128	1140	6	14	76.9	0.002	35.2	NSKRFNVAITRPK	NSP13|557|571	1	13	NVNRFNVAITRAK	NETMHCIIPAN_BA	422.69	6.7	DRB3*02:02
FNVAITRPK	sp|Q9BXT6|M10L1_HUMAN	1127	1141	1128	1140	6	14	76.9	0.001	35.4	NSKRFNVAITRPK	NSP13|555|569	3	15	NVNRFNVAITRAK	NETMHCIIPAN_EL	0.444959	4	DRB1*08:02
FNVAITRPK	sp|Q9BXT6|M10L1_HUMAN	1127	1141	1128	1140	6	14	76.9	0.002	35.3	NSKRFNVAITRPK	NSP13|556|570	2	14	NVNRFNVAITRAK	NETMHCIIPAN_EL	0.444959	4	DRB1*08:02
FNVAITRPK	sp|Q9BXT6|M10L1_HUMAN	1127	1141	1128	1140	6	14	76.9	0.002	35.2	NSKRFNVAITRPK	NSP13|557|571	1	13	NVNRFNVAITRAK	NETMHCIIPAN_EL	0.444959	4	DRB1*08:02
FNVAITRPK	sp|Q9BXT6|M10L1_HUMAN	1128	1142	1131	1140	5	13	90	0.003	34.6	RFNVAITRPK	NSP13|558|572	3	12	RFNVAITRAK	NETMHCIIPAN_EL	0.259443	8.7	DRB1*13:02
FNVAITRPK	sp|Q9BXT6|M10L1_HUMAN	1128	1142	1131	1140	5	13	90	0.003	34.4	RFNVAITRPK	NSP13|559|573	2	11	RFNVAITRAK	NETMHCIIPAN_EL	0.259443	8.7	DRB1*13:02
FNVAITRPK	sp|Q9BXT6|M10L1_HUMAN	1128	1142	1131	1140	5	13	90	0.002	34.9	RFNVAITRPK	NSP13|560|574	1	10	RFNVAITRAK	NETMHCIIPAN_EL	0.259443	8.7	DRB1*13:02
FNVAITRPK	sp|Q9BXT6|M10L1_HUMAN	1129	1143	1132	1140	4	12	88.9	0.037	30.8	FNVAITRPK	NSP13|561|575	1	9	FNVAITRAK	NETMHCIIPAN_EL	0.412477	4.7	DRB1*09:01
FNVAITRPK	sp|Q9BXT6|M10L1_HUMAN	1129	1143	1132	1140	4	12	88.9	0.037	30.8	FNVAITRPK	NSP13|561|575	1	9	FNVAITRAK	NETMHCIIPAN_EL	0.414592	4.7	DRB1*08:02
FNVAITRPK	sp|Q9BXT6|M10L1_HUMAN	1128	1142	1131	1140	5	13	90	0.003	34.6	RFNVAITRPK	NSP13|558|572	3	12	RFNVAITRAK	NETMHCIIPAN_EL	0.427671	4.7	DRB1*11:01
FNVAITRPK	sp|Q9BXT6|M10L1_HUMAN	1128	1142	1131	1140	5	13	90	0.003	34.4	RFNVAITRPK	NSP13|559|573	2	11	RFNVAITRAK	NETMHCIIPAN_EL	0.427671	4.7	DRB1*11:01
FNVAITRPK	sp|Q9BXT6|M10L1_HUMAN	1128	1142	1131	1140	5	13	90	0.002	34.9	RFNVAITRPK	NSP13|560|574	1	10	RFNVAITRAK	NETMHCIIPAN_EL	0.427671	4.7	DRB1*11:01
FNVAITRPK	sp|Q9BXT6|M10L1_HUMAN	1129	1143	1132	1140	4	12	88.9	0.037	30.8	FNVAITRPK	NSP13|561|575	1	9	FNVAITRAK	NETMHCIIPAN_BA	16.44	4.2	DRB1*01:01
FNVAITRPK	sp|Q9BXT6|M10L1_HUMAN	1127	1141	1128	1140	6	14	76.9	0.001	35.4	NSKRFNVAITRPK	NSP13|555|569	3	15	NVNRFNVAITRAK	NETMHCIIPAN_EL	0.331512	7.1	DRB1*09:01
FNVAITRPK	sp|Q9BXT6|M10L1_HUMAN	1127	1141	1128	1140	6	14	76.9	0.002	35.3	NSKRFNVAITRPK	NSP13|556|570	2	14	NVNRFNVAITRAK	NETMHCIIPAN_EL	0.331512	7.1	DRB1*09:01
FNVAITRPK	sp|Q9BXT6|M10L1_HUMAN	1127	1141	1128	1140	6	14	76.9	0.002	35.2	NSKRFNVAITRPK	NSP13|557|571	1	13	NVNRFNVAITRAK	NETMHCIIPAN_EL	0.331512	7.1	DRB1*09:01
FNVAITRPK	sp|Q9BXT6|M10L1_HUMAN	1127	1141	1128	1140	6	14	76.9	0.001	35.4	NSKRFNVAITRPK	NSP13|555|569	3	15	NVNRFNVAITRAK	NETMHCIIPAN_BA	149.3	6.1	DRB1*04:01
FNVAITRPK	sp|Q9BXT6|M10L1_HUMAN	1127	1141	1128	1140	6	14	76.9	0.002	35.3	NSKRFNVAITRPK	NSP13|556|570	2	14	NVNRFNVAITRAK	NETMHCIIPAN_BA	149.3	6.1	DRB1*04:01
FNVAITRPK	sp|Q9BXT6|M10L1_HUMAN	1127	1141	1128	1140	6	14	76.9	0.002	35.2	NSKRFNVAITRPK	NSP13|557|571	1	13	NVNRFNVAITRAK	NETMHCIIPAN_BA	149.3	6.1	DRB1*04:01
FNVAITRPK	sp|Q9BXT6|M10L1_HUMAN	1129	1143	1132	1140	4	12	88.9	0.037	30.8	FNVAITRPK	NSP13|561|575	1	9	FNVAITRAK	NETMHCIIPAN_BA	191.25	8.3	DRB1*04:05
FNVAITRPK	sp|Q9BXT6|M10L1_HUMAN	1126	1140	1128	1138	7	15	81.8	0.009	33.1	NSKRFNVAITR	NSP13|553|567	5	15	NVNRFNVAITR	NETMHCIIPAN_BA	102.99	5.8	DRB1*11:01
FNVAITRPK	sp|Q9BXT6|M10L1_HUMAN	1126	1140	1128	1138	7	15	81.8	0.009	33.1	NSKRFNVAITR	NSP13|554|568	4	14	NVNRFNVAITR	NETMHCIIPAN_BA	102.99	5.8	DRB1*11:01
FNVAITRPK	sp|Q9BXT6|M10L1_HUMAN	1129	1143	1132	1140	4	12	88.9	0.037	30.8	FNVAITRPK	NSP13|561|575	1	9	FNVAITRAK	NETMHCIIPAN_BA	25.75	1.3	DRB1*13:01
FNVAITRPK	sp|Q9BXT6|M10L1_HUMAN	1128	1142	1131	1140	5	13	90	0.003	34.6	RFNVAITRPK	NSP13|558|572	3	12	RFNVAITRAK	NETMHCIIPAN_BA	37.68	2.9	DRB1*13:01
FNVAITRPK	sp|Q9BXT6|M10L1_HUMAN	1128	1142	1131	1140	5	13	90	0.003	34.4	RFNVAITRPK	NSP13|559|573	2	11	RFNVAITRAK	NETMHCIIPAN_BA	37.68	2.9	DRB1*13:01
FNVAITRPK	sp|Q9BXT6|M10L1_HUMAN	1128	1142	1131	1140	5	13	90	0.002	34.9	RFNVAITRPK	NSP13|560|574	1	10	RFNVAITRAK	NETMHCIIPAN_BA	37.68	2.9	DRB1*13:01
FNVAITRPK	sp|Q9BXT6|M10L1_HUMAN	1127	1141	1128	1140	6	14	76.9	0.001	35.4	NSKRFNVAITRPK	NSP13|555|569	3	15	NVNRFNVAITRAK	NETMHCIIPAN_EL	0.097048	6.1	DRB3*02:02
FNVAITRPK	sp|Q9BXT6|M10L1_HUMAN	1127	1141	1128	1140	6	14	76.9	0.002	35.3	NSKRFNVAITRPK	NSP13|556|570	2	14	NVNRFNVAITRAK	NETMHCIIPAN_EL	0.097048	6.1	DRB3*02:02
FNVAITRPK	sp|Q9BXT6|M10L1_HUMAN	1127	1141	1128	1140	6	14	76.9	0.002	35.2	NSKRFNVAITRPK	NSP13|557|571	1	13	NVNRFNVAITRAK	NETMHCIIPAN_EL	0.097048	6.1	DRB3*02:02
FNVAITRPK	sp|Q9BXT6|M10L1_HUMAN	1129	1143	1132	1140	4	12	88.9	0.037	30.8	FNVAITRPK	NSP13|561|575	1	9	FNVAITRAK	CNNPEPRED	0.671	8.31	DRB1*01:01
FNVAITRPK	sp|Q9BXT6|M10L1_HUMAN	1127	1141	1128	1140	6	14	76.9	0.001	35.4	NSKRFNVAITRPK	NSP13|555|569	3	15	NVNRFNVAITRAK	NETMHCIIPAN_EL	0.238991	8.3	DRB1*08:03
FNVAITRPK	sp|Q9BXT6|M10L1_HUMAN	1127	1141	1128	1140	6	14	76.9	0.002	35.3	NSKRFNVAITRPK	NSP13|556|570	2	14	NVNRFNVAITRAK	NETMHCIIPAN_EL	0.238991	8.3	DRB1*08:03
FNVAITRPK	sp|Q9BXT6|M10L1_HUMAN	1127	1141	1128	1140	6	14	76.9	0.002	35.2	NSKRFNVAITRPK	NSP13|557|571	1	13	NVNRFNVAITRAK	NETMHCIIPAN_EL	0.238991	8.3	DRB1*08:03
FNVAITRPK	sp|Q9BXT6|M10L1_HUMAN	1127	1141	1128	1140	6	14	76.9	0.001	35.4	NSKRFNVAITRPK	NSP13|555|569	3	15	NVNRFNVAITRAK	NETMHCIIPAN_EL	0.378061	5.5	DRB1*11:01
FNVAITRPK	sp|Q9BXT6|M10L1_HUMAN	1127	1141	1128	1140	6	14	76.9	0.002	35.3	NSKRFNVAITRPK	NSP13|556|570	2	14	NVNRFNVAITRAK	NETMHCIIPAN_EL	0.378061	5.5	DRB1*11:01
FNVAITRPK	sp|Q9BXT6|M10L1_HUMAN	1127	1141	1128	1140	6	14	76.9	0.002	35.2	NSKRFNVAITRPK	NSP13|557|571	1	13	NVNRFNVAITRAK	NETMHCIIPAN_EL	0.378061	5.5	DRB1*11:01
FNVAITRPK	sp|Q9BXT6|M10L1_HUMAN	1127	1141	1128	1140	6	14	76.9	0.001	35.4	NSKRFNVAITRPK	NSP13|555|569	3	15	NVNRFNVAITRAK	CNNPEPRED	0.921	3.67	DRB1*08:02
FNVAITRPK	sp|Q9BXT6|M10L1_HUMAN	1127	1141	1128	1140	6	14	76.9	0.002	35.3	NSKRFNVAITRPK	NSP13|556|570	2	14	NVNRFNVAITRAK	CNNPEPRED	0.921	3.67	DRB1*08:02
FNVAITRPK	sp|Q9BXT6|M10L1_HUMAN	1127	1141	1128	1140	6	14	76.9	0.002	35.2	NSKRFNVAITRPK	NSP13|557|571	1	13	NVNRFNVAITRAK	CNNPEPRED	0.921	3.67	DRB1*08:02
FNVAITRPK	sp|Q9BXT6|M10L1_HUMAN	1129	1143	1132	1140	4	12	88.9	0.037	30.8	FNVAITRPK	NSP13|561|575	1	9	FNVAITRAK	NETMHCIIPAN_BA	19.93	0.6	DRB1*11:01
FNVAITRPK	sp|Q9BXT6|M10L1_HUMAN	1129	1143	1132	1140	4	12	88.9	0.037	30.8	FNVAITRPK	NSP13|561|575	1	9	FNVAITRAK	CNNPEPRED	1.001	1.89	DRB1*08:02
FNVAITRPK	sp|Q9BXT6|M10L1_HUMAN	1127	1141	1128	1140	6	14	76.9	0.001	35.4	NSKRFNVAITRPK	NSP13|555|569	3	15	NVNRFNVAITRAK	CNNPEPRED	1.182	0.09	DRB5*01:01
FNVAITRPK	sp|Q9BXT6|M10L1_HUMAN	1127	1141	1128	1140	6	14	76.9	0.002	35.3	NSKRFNVAITRPK	NSP13|556|570	2	14	NVNRFNVAITRAK	CNNPEPRED	1.182	0.09	DRB5*01:01
FNVAITRPK	sp|Q9BXT6|M10L1_HUMAN	1127	1141	1128	1140	6	14	76.9	0.002	35.2	NSKRFNVAITRPK	NSP13|557|571	1	13	NVNRFNVAITRAK	CNNPEPRED	1.182	0.09	DRB5*01:01
FNVAITRPK	sp|Q9BXT6|M10L1_HUMAN	1129	1143	1132	1140	4	12	88.9	0.037	30.8	FNVAITRPK	NSP13|561|575	1	9	FNVAITRAK	NETMHCIIPAN_BA	231.61	4.3	DRB3*02:02
FNVAITRPK	sp|Q9BXT6|M10L1_HUMAN	1129	1143	1132	1140	4	12	88.9	0.037	30.8	FNVAITRPK	NSP13|561|575	1	9	FNVAITRAK	CNNPEPRED	1.232	0.07	DRB5*01:01
FNVAITRPK	sp|Q9BXT6|M10L1_HUMAN	1128	1142	1131	1140	5	13	90	0.003	34.6	RFNVAITRPK	NSP13|558|572	3	12	RFNVAITRAK	NETMHCIIPAN_BA	22.29	6.2	DRB1*01:01
FNVAITRPK	sp|Q9BXT6|M10L1_HUMAN	1128	1142	1131	1140	5	13	90	0.003	34.4	RFNVAITRPK	NSP13|559|573	2	11	RFNVAITRAK	NETMHCIIPAN_BA	22.29	6.2	DRB1*01:01
FNVAITRPK	sp|Q9BXT6|M10L1_HUMAN	1128	1142	1131	1140	5	13	90	0.002	34.9	RFNVAITRPK	NSP13|560|574	1	10	RFNVAITRAK	NETMHCIIPAN_BA	22.29	6.2	DRB1*01:01
FNVAITRPK	sp|Q9BXT6|M10L1_HUMAN	1129	1143	1132	1140	4	12	88.9	0.037	30.8	FNVAITRPK	NSP13|561|575	1	9	FNVAITRAK	NETMHCIIPAN_EL	0.377225	5.5	DRB1*11:01
FNVAITRPK	sp|Q9BXT6|M10L1_HUMAN	1129	1143	1132	1140	4	12	88.9	0.037	30.8	FNVAITRPK	NSP13|561|575	1	9	FNVAITRAK	NETMHCIIPAN_BA	119.91	7.7	DRB1*15:01
FNVAITRPK	sp|Q9BXT6|M10L1_HUMAN	1128	1142	1131	1140	5	13	90	0.003	34.6	RFNVAITRPK	NSP13|558|572	3	12	RFNVAITRAK	NETMHCIIPAN_BA	305.42	5.3	DRB3*02:02
FNVAITRPK	sp|Q9BXT6|M10L1_HUMAN	1128	1142	1131	1140	5	13	90	0.003	34.4	RFNVAITRPK	NSP13|559|573	2	11	RFNVAITRAK	NETMHCIIPAN_BA	305.42	5.3	DRB3*02:02
FNVAITRPK	sp|Q9BXT6|M10L1_HUMAN	1128	1142	1131	1140	5	13	90	0.002	34.9	RFNVAITRPK	NSP13|560|574	1	10	RFNVAITRAK	NETMHCIIPAN_BA	305.42	5.3	DRB3*02:02
FNVAITRPK	sp|Q9BXT6|M10L1_HUMAN	1129	1143	1132	1140	4	12	88.9	0.037	30.8	FNVAITRPK	NSP13|561|575	1	9	FNVAITRAK	NETMHCIIPAN_BA	61.11	0.29	DRB1*08:02
FNVAITRPK	sp|Q9BXT6|M10L1_HUMAN	1128	1142	1131	1140	5	13	90	0.003	34.6	RFNVAITRPK	NSP13|558|572	3	12	RFNVAITRAK	CNNPEPRED	0.925	3.57	DRB1*08:02
FNVAITRPK	sp|Q9BXT6|M10L1_HUMAN	1128	1142	1131	1140	5	13	90	0.003	34.4	RFNVAITRPK	NSP13|559|573	2	11	RFNVAITRAK	CNNPEPRED	0.925	3.57	DRB1*08:02
FNVAITRPK	sp|Q9BXT6|M10L1_HUMAN	1128	1142	1131	1140	5	13	90	0.002	34.9	RFNVAITRPK	NSP13|560|574	1	10	RFNVAITRAK	CNNPEPRED	0.925	3.57	DRB1*08:02
FNVAITRPK	sp|Q9BXT6|M10L1_HUMAN	1128	1142	1131	1140	5	13	90	0.003	34.6	RFNVAITRPK	NSP13|558|572	3	12	RFNVAITRAK	NETMHCIIPAN_EL	0.470287	3.5	DRB1*08:02
FNVAITRPK	sp|Q9BXT6|M10L1_HUMAN	1128	1142	1131	1140	5	13	90	0.003	34.4	RFNVAITRPK	NSP13|559|573	2	11	RFNVAITRAK	NETMHCIIPAN_EL	0.470287	3.5	DRB1*08:02
FNVAITRPK	sp|Q9BXT6|M10L1_HUMAN	1128	1142	1131	1140	5	13	90	0.002	34.9	RFNVAITRPK	NSP13|560|574	1	10	RFNVAITRAK	NETMHCIIPAN_EL	0.470287	3.5	DRB1*08:02
FNVAITRPK	sp|Q9BXT6|M10L1_HUMAN	1128	1142	1131	1140	5	13	90	0.003	34.6	RFNVAITRPK	NSP13|558|572	3	12	RFNVAITRAK	NETMHCIIPAN_BA	430.97	5.3	DRB1*08:03
FNVAITRPK	sp|Q9BXT6|M10L1_HUMAN	1128	1142	1131	1140	5	13	90	0.003	34.4	RFNVAITRPK	NSP13|559|573	2	11	RFNVAITRAK	NETMHCIIPAN_BA	430.97	5.3	DRB1*08:03
FNVAITRPK	sp|Q9BXT6|M10L1_HUMAN	1128	1142	1131	1140	5	13	90	0.002	34.9	RFNVAITRPK	NSP13|560|574	1	10	RFNVAITRAK	NETMHCIIPAN_BA	430.97	5.3	DRB1*08:03
FNVAITRPK	sp|Q9BXT6|M10L1_HUMAN	1128	1142	1131	1140	5	13	90	0.003	34.6	RFNVAITRPK	NSP13|558|572	3	12	RFNVAITRAK	CNNPEPRED	1.207	0.08	DRB5*01:01
FNVAITRPK	sp|Q9BXT6|M10L1_HUMAN	1128	1142	1131	1140	5	13	90	0.003	34.4	RFNVAITRPK	NSP13|559|573	2	11	RFNVAITRAK	CNNPEPRED	1.207	0.08	DRB5*01:01
FNVAITRPK	sp|Q9BXT6|M10L1_HUMAN	1128	1142	1131	1140	5	13	90	0.002	34.9	RFNVAITRPK	NSP13|560|574	1	10	RFNVAITRAK	CNNPEPRED	1.207	0.08	DRB5*01:01
FNVAITRPK	sp|Q9BXT6|M10L1_HUMAN	1129	1143	1132	1140	4	12	88.9	0.037	30.8	FNVAITRPK	NSP13|561|575	1	9	FNVAITRAK	NETMHCIIPAN_BA	84.83	2.8	DRB1*04:01
FNVAITRPK	sp|Q9BXT6|M10L1_HUMAN	1129	1143	1132	1140	4	12	88.9	0.037	30.8	FNVAITRPK	NSP13|561|575	1	9	FNVAITRAK	NETMHCIIPAN_EL	0.066633	8.6	DRB3*02:02
FNVAITRPK	sp|Q9BXT6|M10L1_HUMAN	1127	1141	1128	1140	6	14	76.9	0.001	35.4	NSKRFNVAITRPK	NSP13|555|569	3	15	NVNRFNVAITRAK	NETMHCIIPAN_EL	0.174441	8.6	DRB1*07:01
FNVAITRPK	sp|Q9BXT6|M10L1_HUMAN	1127	1141	1128	1140	6	14	76.9	0.002	35.3	NSKRFNVAITRPK	NSP13|556|570	2	14	NVNRFNVAITRAK	NETMHCIIPAN_EL	0.174441	8.6	DRB1*07:01
FNVAITRPK	sp|Q9BXT6|M10L1_HUMAN	1127	1141	1128	1140	6	14	76.9	0.002	35.2	NSKRFNVAITRPK	NSP13|557|571	1	13	NVNRFNVAITRAK	NETMHCIIPAN_EL	0.174441	8.6	DRB1*07:01
FNVAITRPK	sp|Q9BXT6|M10L1_HUMAN	1127	1141	1128	1140	6	14	76.9	0.001	35.4	NSKRFNVAITRPK	NSP13|555|569	3	15	NVNRFNVAITRAK	NETMHCIIPAN_BA	111.5	1.4	DRB1*08:02
FNVAITRPK	sp|Q9BXT6|M10L1_HUMAN	1127	1141	1128	1140	6	14	76.9	0.002	35.3	NSKRFNVAITRPK	NSP13|556|570	2	14	NVNRFNVAITRAK	NETMHCIIPAN_BA	111.5	1.4	DRB1*08:02
FNVAITRPK	sp|Q9BXT6|M10L1_HUMAN	1127	1141	1128	1140	6	14	76.9	0.002	35.2	NSKRFNVAITRPK	NSP13|557|571	1	13	NVNRFNVAITRAK	NETMHCIIPAN_BA	111.5	1.4	DRB1*08:02
FNVAITRPK	sp|Q9BXT6|M10L1_HUMAN	1128	1142	1131	1140	5	13	90	0.003	34.6	RFNVAITRPK	NSP13|558|572	3	12	RFNVAITRAK	NETMHCIIPAN_EL	0.192592	8.6	DRB1*04:01
FNVAITRPK	sp|Q9BXT6|M10L1_HUMAN	1128	1142	1131	1140	5	13	90	0.003	34.4	RFNVAITRPK	NSP13|559|573	2	11	RFNVAITRAK	NETMHCIIPAN_EL	0.192592	8.6	DRB1*04:01
FNVAITRPK	sp|Q9BXT6|M10L1_HUMAN	1128	1142	1131	1140	5	13	90	0.002	34.9	RFNVAITRPK	NSP13|560|574	1	10	RFNVAITRAK	NETMHCIIPAN_EL	0.192592	8.6	DRB1*04:01
FNVAITRPK	sp|Q9BXT6|M10L1_HUMAN	1129	1143	1132	1140	4	12	88.9	0.037	30.8	FNVAITRPK	NSP13|561|575	1	9	FNVAITRAK	NETMHCIIPAN_BA	199.48	6.2	DRB1*15:03
FNVAITRPK	sp|Q9BXT6|M10L1_HUMAN	1127	1141	1128	1140	6	14	76.9	0.001	35.4	NSKRFNVAITRPK	NSP13|555|569	3	15	NVNRFNVAITRAK	NETMHCIIPAN_BA	35.98	1.7	DRB1*11:01
FNVAITRPK	sp|Q9BXT6|M10L1_HUMAN	1127	1141	1128	1140	6	14	76.9	0.002	35.3	NSKRFNVAITRPK	NSP13|556|570	2	14	NVNRFNVAITRAK	NETMHCIIPAN_BA	35.98	1.7	DRB1*11:01
FNVAITRPK	sp|Q9BXT6|M10L1_HUMAN	1127	1141	1128	1140	6	14	76.9	0.002	35.2	NSKRFNVAITRPK	NSP13|557|571	1	13	NVNRFNVAITRAK	NETMHCIIPAN_BA	35.98	1.7	DRB1*11:01
FNVAITRPK	sp|Q9BXT6|M10L1_HUMAN	1129	1143	1132	1140	4	12	88.9	0.037	30.8	FNVAITRPK	NSP13|561|575	1	9	FNVAITRAK	NETMHCIIPAN_BA	42.36	1.7	DRB1*09:01
FNVAITRPK	sp|Q9BXT6|M10L1_HUMAN	1128	1142	1131	1140	5	13	90	0.003	34.6	RFNVAITRPK	NSP13|558|572	3	12	RFNVAITRAK	NETMHCIIPAN_BA	138.28	7.9	DRB1*04:04
FNVAITRPK	sp|Q9BXT6|M10L1_HUMAN	1128	1142	1131	1140	5	13	90	0.003	34.4	RFNVAITRPK	NSP13|559|573	2	11	RFNVAITRAK	NETMHCIIPAN_BA	138.28	7.9	DRB1*04:04
FNVAITRPK	sp|Q9BXT6|M10L1_HUMAN	1128	1142	1131	1140	5	13	90	0.002	34.9	RFNVAITRPK	NSP13|560|574	1	10	RFNVAITRAK	NETMHCIIPAN_BA	138.28	7.9	DRB1*04:04
FNVAITRPK	sp|Q9BXT6|M10L1_HUMAN	1126	1140	1128	1138	7	15	81.8	0.009	33.1	NSKRFNVAITR	NSP13|553|567	5	15	NVNRFNVAITR	NETMHCIIPAN_BA	246.13	6	DRB1*08:02
FNVAITRPK	sp|Q9BXT6|M10L1_HUMAN	1126	1140	1128	1138	7	15	81.8	0.009	33.1	NSKRFNVAITR	NSP13|554|568	4	14	NVNRFNVAITR	NETMHCIIPAN_BA	246.13	6	DRB1*08:02
FNVAITRPK	sp|Q9BXT6|M10L1_HUMAN	1129	1143	1132	1140	4	12	88.9	0.037	30.8	FNVAITRPK	NSP13|561|575	1	9	FNVAITRAK	NETMHCIIPAN_EL	0.239881	9.8	DRB1*13:02
FNVAITRPK	sp|Q9BXT6|M10L1_HUMAN	1129	1143	1132	1140	4	12	88.9	0.037	30.8	FNVAITRPK	NSP13|561|575	1	9	FNVAITRAK	NETMHCIIPAN_BA	112.01	6	DRB1*04:04
FNVAITRPK	sp|Q9BXT6|M10L1_HUMAN	1129	1143	1132	1140	4	12	88.9	0.037	30.8	FNVAITRPK	NSP13|561|575	1	9	FNVAITRAK	NETMHCIIPAN_BA	91.92	6	DRB1*13:02
FNVAITRPK	sp|Q9BXT6|M10L1_HUMAN	1127	1141	1128	1140	6	14	76.9	0.001	35.4	NSKRFNVAITRPK	NSP13|555|569	3	15	NVNRFNVAITRAK	NETMHCIIPAN_EL	0.263505	8.4	DRB1*13:02
FNVAITRPK	sp|Q9BXT6|M10L1_HUMAN	1127	1141	1128	1140	6	14	76.9	0.002	35.3	NSKRFNVAITRPK	NSP13|556|570	2	14	NVNRFNVAITRAK	NETMHCIIPAN_EL	0.263505	8.4	DRB1*13:02
FNVAITRPK	sp|Q9BXT6|M10L1_HUMAN	1127	1141	1128	1140	6	14	76.9	0.002	35.2	NSKRFNVAITRPK	NSP13|557|571	1	13	NVNRFNVAITRAK	NETMHCIIPAN_EL	0.263505	8.4	DRB1*13:02
FNVAITRPK	sp|Q9BXT6|M10L1_HUMAN	1128	1142	1131	1140	5	13	90	0.003	34.6	RFNVAITRPK	NSP13|558|572	3	12	RFNVAITRAK	NETMHCIIPAN_BA	75.42	0.48	DRB1*08:02
FNVAITRPK	sp|Q9BXT6|M10L1_HUMAN	1128	1142	1131	1140	5	13	90	0.003	34.4	RFNVAITRPK	NSP13|559|573	2	11	RFNVAITRAK	NETMHCIIPAN_BA	75.42	0.48	DRB1*08:02
FNVAITRPK	sp|Q9BXT6|M10L1_HUMAN	1128	1142	1131	1140	5	13	90	0.002	34.9	RFNVAITRPK	NSP13|560|574	1	10	RFNVAITRAK	NETMHCIIPAN_BA	75.42	0.48	DRB1*08:02
FNVAITRPK	sp|Q9BXT6|M10L1_HUMAN	1128	1142	1131	1140	5	13	90	0.003	34.6	RFNVAITRPK	NSP13|558|572	3	12	RFNVAITRAK	NETMHCIIPAN_EL	0.249683	7.7	DRB1*08:03
FNVAITRPK	sp|Q9BXT6|M10L1_HUMAN	1128	1142	1131	1140	5	13	90	0.003	34.4	RFNVAITRPK	NSP13|559|573	2	11	RFNVAITRAK	NETMHCIIPAN_EL	0.249683	7.7	DRB1*08:03
FNVAITRPK	sp|Q9BXT6|M10L1_HUMAN	1128	1142	1131	1140	5	13	90	0.002	34.9	RFNVAITRPK	NSP13|560|574	1	10	RFNVAITRAK	NETMHCIIPAN_EL	0.249683	7.7	DRB1*08:03
FNVAVTRAK	sp|Q9HCE1|MOV10_HUMAN	901	915	904	913	5	13	90	0.001	35.6	RFNVAVTRAK	NSP13|558|572	3	12	RFNVAITRAK	NETMHCIIPAN_EL	0.388813	5.5	DRB1*09:01
FNVAVTRAK	sp|Q9HCE1|MOV10_HUMAN	901	915	904	913	5	13	90	0.001	35.4	RFNVAVTRAK	NSP13|559|573	2	11	RFNVAITRAK	NETMHCIIPAN_EL	0.388813	5.5	DRB1*09:01
FNVAVTRAK	sp|Q9HCE1|MOV10_HUMAN	901	915	904	913	5	13	90	0.001	35.9	RFNVAVTRAK	NSP13|560|574	1	10	RFNVAITRAK	NETMHCIIPAN_EL	0.388813	5.5	DRB1*09:01
FNVAVTRAK	sp|Q9HCE1|MOV10_HUMAN	902	916	905	913	4	12	88.9	0.019	31.8	FNVAVTRAK	NSP13|561|575	1	9	FNVAITRAK	NETMHCIIPAN_EL	0.362819	5.7	DRB1*11:01
FNVAVTRAK	sp|Q9HCE1|MOV10_HUMAN	901	915	904	913	5	13	90	0.001	35.6	RFNVAVTRAK	NSP13|558|572	3	12	RFNVAITRAK	NETMHCIIPAN_BA	25.4	0.89	DRB1*11:01
FNVAVTRAK	sp|Q9HCE1|MOV10_HUMAN	901	915	904	913	5	13	90	0.001	35.4	RFNVAVTRAK	NSP13|559|573	2	11	RFNVAITRAK	NETMHCIIPAN_BA	25.4	0.89	DRB1*11:01
FNVAVTRAK	sp|Q9HCE1|MOV10_HUMAN	901	915	904	913	5	13	90	0.001	35.9	RFNVAVTRAK	NSP13|560|574	1	10	RFNVAITRAK	NETMHCIIPAN_BA	25.4	0.89	DRB1*11:01
FNVAVTRAK	sp|Q9HCE1|MOV10_HUMAN	902	916	905	913	4	12	88.9	0.019	31.8	FNVAVTRAK	NSP13|561|575	1	9	FNVAITRAK	NETMHCIIPAN_BA	200.02	3.7	DRB3*02:02
FNVAVTRAK	sp|Q9HCE1|MOV10_HUMAN	900	914	901	913	6	14	76.9	0.000738	36.4	NPKRFNVAVTRAK	NSP13|555|569	3	15	NVNRFNVAITRAK	NETMHCIIPAN_EL	0.244723	7.9	DRB1*08:03
FNVAVTRAK	sp|Q9HCE1|MOV10_HUMAN	900	914	901	913	6	14	76.9	0.000811	36.3	NPKRFNVAVTRAK	NSP13|556|570	2	14	NVNRFNVAITRAK	NETMHCIIPAN_EL	0.244723	7.9	DRB1*08:03
FNVAVTRAK	sp|Q9HCE1|MOV10_HUMAN	900	914	901	913	6	14	76.9	0.000871	36.2	NPKRFNVAVTRAK	NSP13|557|571	1	13	NVNRFNVAITRAK	NETMHCIIPAN_EL	0.244723	7.9	DRB1*08:03
FNVAVTRAK	sp|Q9HCE1|MOV10_HUMAN	902	916	905	913	4	12	88.9	0.019	31.8	FNVAVTRAK	NSP13|561|575	1	9	FNVAITRAK	NETMHCIIPAN_BA	98.3	4.9	DRB1*04:04
FNVAVTRAK	sp|Q9HCE1|MOV10_HUMAN	902	916	905	913	4	12	88.9	0.019	31.8	FNVAVTRAK	NSP13|561|575	1	9	FNVAITRAK	NETMHCIIPAN_BA	56.37	0.23	DRB1*08:02
FNVAVTRAK	sp|Q9HCE1|MOV10_HUMAN	901	915	904	913	5	13	90	0.001	35.6	RFNVAVTRAK	NSP13|558|572	3	12	RFNVAITRAK	NETMHCIIPAN_BA	110.75	7.3	DRB1*13:02
FNVAVTRAK	sp|Q9HCE1|MOV10_HUMAN	901	915	904	913	5	13	90	0.001	35.4	RFNVAVTRAK	NSP13|559|573	2	11	RFNVAITRAK	NETMHCIIPAN_BA	110.75	7.3	DRB1*13:02
FNVAVTRAK	sp|Q9HCE1|MOV10_HUMAN	901	915	904	913	5	13	90	0.001	35.9	RFNVAVTRAK	NSP13|560|574	1	10	RFNVAITRAK	NETMHCIIPAN_BA	110.75	7.3	DRB1*13:02
FNVAVTRAK	sp|Q9HCE1|MOV10_HUMAN	901	915	904	913	5	13	90	0.001	35.6	RFNVAVTRAK	NSP13|558|572	3	12	RFNVAITRAK	NETMHCIIPAN_EL	0.254527	7.4	DRB1*08:03
FNVAVTRAK	sp|Q9HCE1|MOV10_HUMAN	901	915	904	913	5	13	90	0.001	35.4	RFNVAVTRAK	NSP13|559|573	2	11	RFNVAITRAK	NETMHCIIPAN_EL	0.254527	7.4	DRB1*08:03
FNVAVTRAK	sp|Q9HCE1|MOV10_HUMAN	901	915	904	913	5	13	90	0.001	35.9	RFNVAVTRAK	NSP13|560|574	1	10	RFNVAITRAK	NETMHCIIPAN_EL	0.254527	7.4	DRB1*08:03
FNVAVTRAK	sp|Q9HCE1|MOV10_HUMAN	902	916	905	913	4	12	88.9	0.019	31.8	FNVAVTRAK	NSP13|561|575	1	9	FNVAITRAK	NETMHCIIPAN_BA	278.45	1.7	DRB1*08:03
FNVAVTRAK	sp|Q9HCE1|MOV10_HUMAN	899	913	901	911	7	15	72.7	0.071	30	NPKRFNVAVTR	NSP13|553|567	5	15	NVNRFNVAITR	NETMHCIIPAN_BA	109.5	6.1	DRB1*11:01
FNVAVTRAK	sp|Q9HCE1|MOV10_HUMAN	899	913	901	912	7	15	75	0.009	33.1	NPKRFNVAVTRA	NSP13|554|568	4	15	NVNRFNVAITRA	NETMHCIIPAN_BA	109.5	6.1	DRB1*11:01
FNVAVTRAK	sp|Q9HCE1|MOV10_HUMAN	900	914	901	913	6	14	76.9	0.000738	36.4	NPKRFNVAVTRAK	NSP13|555|569	3	15	NVNRFNVAITRAK	NETMHCIIPAN_BA	91.67	0.85	DRB1*08:02
FNVAVTRAK	sp|Q9HCE1|MOV10_HUMAN	900	914	901	913	6	14	76.9	0.000811	36.3	NPKRFNVAVTRAK	NSP13|556|570	2	14	NVNRFNVAITRAK	NETMHCIIPAN_BA	91.67	0.85	DRB1*08:02
FNVAVTRAK	sp|Q9HCE1|MOV10_HUMAN	900	914	901	913	6	14	76.9	0.000871	36.2	NPKRFNVAVTRAK	NSP13|557|571	1	13	NVNRFNVAITRAK	NETMHCIIPAN_BA	91.67	0.85	DRB1*08:02
FNVAVTRAK	sp|Q9HCE1|MOV10_HUMAN	900	914	901	913	6	14	76.9	0.000738	36.4	NPKRFNVAVTRAK	NSP13|555|569	3	15	NVNRFNVAITRAK	NETMHCIIPAN_BA	59.06	5.6	DRB1*13:01
FNVAVTRAK	sp|Q9HCE1|MOV10_HUMAN	900	914	901	913	6	14	76.9	0.000811	36.3	NPKRFNVAVTRAK	NSP13|556|570	2	14	NVNRFNVAITRAK	NETMHCIIPAN_BA	59.06	5.6	DRB1*13:01
FNVAVTRAK	sp|Q9HCE1|MOV10_HUMAN	900	914	901	913	6	14	76.9	0.000871	36.2	NPKRFNVAVTRAK	NSP13|557|571	1	13	NVNRFNVAITRAK	NETMHCIIPAN_BA	59.06	5.6	DRB1*13:01
FNVAVTRAK	sp|Q9HCE1|MOV10_HUMAN	902	916	905	913	4	12	88.9	0.019	31.8	FNVAVTRAK	NSP13|561|575	1	9	FNVAITRAK	NETMHCIIPAN_EL	0.428409	4.5	DRB1*08:02
FNVAVTRAK	sp|Q9HCE1|MOV10_HUMAN	901	915	904	913	5	13	90	0.001	35.6	RFNVAVTRAK	NSP13|558|572	3	12	RFNVAITRAK	NETMHCIIPAN_BA	368.26	3.6	DRB1*08:03
FNVAVTRAK	sp|Q9HCE1|MOV10_HUMAN	901	915	904	913	5	13	90	0.001	35.4	RFNVAVTRAK	NSP13|559|573	2	11	RFNVAITRAK	NETMHCIIPAN_BA	368.26	3.6	DRB1*08:03
FNVAVTRAK	sp|Q9HCE1|MOV10_HUMAN	901	915	904	913	5	13	90	0.001	35.9	RFNVAVTRAK	NSP13|560|574	1	10	RFNVAITRAK	NETMHCIIPAN_BA	368.26	3.6	DRB1*08:03
FNVAVTRAK	sp|Q9HCE1|MOV10_HUMAN	900	914	901	913	6	14	76.9	0.000738	36.4	NPKRFNVAVTRAK	NSP13|555|569	3	15	NVNRFNVAITRAK	NETMHCIIPAN_BA	39.05	1.8	DRB1*11:01
FNVAVTRAK	sp|Q9HCE1|MOV10_HUMAN	900	914	901	913	6	14	76.9	0.000811	36.3	NPKRFNVAVTRAK	NSP13|556|570	2	14	NVNRFNVAITRAK	NETMHCIIPAN_BA	39.05	1.8	DRB1*11:01
FNVAVTRAK	sp|Q9HCE1|MOV10_HUMAN	900	914	901	913	6	14	76.9	0.000871	36.2	NPKRFNVAVTRAK	NSP13|557|571	1	13	NVNRFNVAITRAK	NETMHCIIPAN_BA	39.05	1.8	DRB1*11:01
FNVAVTRAK	sp|Q9HCE1|MOV10_HUMAN	902	916	905	913	4	12	88.9	0.019	31.8	FNVAVTRAK	NSP13|561|575	1	9	FNVAITRAK	NETMHCIIPAN_BA	14.95	3.5	DRB1*01:01
FNVAVTRAK	sp|Q9HCE1|MOV10_HUMAN	900	914	901	913	6	14	76.9	0.000738	36.4	NPKRFNVAVTRAK	NSP13|555|569	3	15	NVNRFNVAITRAK	NETMHCIIPAN_EL	0.29743	6.5	DRB1*13:02
FNVAVTRAK	sp|Q9HCE1|MOV10_HUMAN	900	914	901	913	6	14	76.9	0.000811	36.3	NPKRFNVAVTRAK	NSP13|556|570	2	14	NVNRFNVAITRAK	NETMHCIIPAN_EL	0.29743	6.5	DRB1*13:02
FNVAVTRAK	sp|Q9HCE1|MOV10_HUMAN	900	914	901	913	6	14	76.9	0.000871	36.2	NPKRFNVAVTRAK	NSP13|557|571	1	13	NVNRFNVAITRAK	NETMHCIIPAN_EL	0.29743	6.5	DRB1*13:02
FNVAVTRAK	sp|Q9HCE1|MOV10_HUMAN	901	915	904	913	5	13	90	0.001	35.6	RFNVAVTRAK	NSP13|558|572	3	12	RFNVAITRAK	NETMHCIIPAN_BA	99.83	3.7	DRB1*04:01
FNVAVTRAK	sp|Q9HCE1|MOV10_HUMAN	901	915	904	913	5	13	90	0.001	35.4	RFNVAVTRAK	NSP13|559|573	2	11	RFNVAITRAK	NETMHCIIPAN_BA	99.83	3.7	DRB1*04:01
FNVAVTRAK	sp|Q9HCE1|MOV10_HUMAN	901	915	904	913	5	13	90	0.001	35.9	RFNVAVTRAK	NSP13|560|574	1	10	RFNVAITRAK	NETMHCIIPAN_BA	99.83	3.7	DRB1*04:01
FNVAVTRAK	sp|Q9HCE1|MOV10_HUMAN	901	915	904	913	5	13	90	0.001	35.6	RFNVAVTRAK	NSP13|558|572	3	12	RFNVAITRAK	NETMHCIIPAN_BA	66.26	0.34	DRB1*08:02
FNVAVTRAK	sp|Q9HCE1|MOV10_HUMAN	901	915	904	913	5	13	90	0.001	35.4	RFNVAVTRAK	NSP13|559|573	2	11	RFNVAITRAK	NETMHCIIPAN_BA	66.26	0.34	DRB1*08:02
FNVAVTRAK	sp|Q9HCE1|MOV10_HUMAN	901	915	904	913	5	13	90	0.001	35.9	RFNVAVTRAK	NSP13|560|574	1	10	RFNVAITRAK	NETMHCIIPAN_BA	66.26	0.34	DRB1*08:02
FNVAVTRAK	sp|Q9HCE1|MOV10_HUMAN	899	913	901	911	7	15	72.7	0.071	30	NPKRFNVAVTR	NSP13|553|567	5	15	NVNRFNVAITR	NETMHCIIPAN_BA	191.1	4.1	DRB1*08:02
FNVAVTRAK	sp|Q9HCE1|MOV10_HUMAN	899	913	901	912	7	15	75	0.009	33.1	NPKRFNVAVTRA	NSP13|554|568	4	15	NVNRFNVAITRA	NETMHCIIPAN_BA	191.1	4.1	DRB1*08:02
FNVAVTRAK	sp|Q9HCE1|MOV10_HUMAN	901	915	904	913	5	13	90	0.001	35.6	RFNVAVTRAK	NSP13|558|572	3	12	RFNVAITRAK	NETMHCIIPAN_EL	0.490702	3.1	DRB1*08:02
FNVAVTRAK	sp|Q9HCE1|MOV10_HUMAN	901	915	904	913	5	13	90	0.001	35.4	RFNVAVTRAK	NSP13|559|573	2	11	RFNVAITRAK	NETMHCIIPAN_EL	0.490702	3.1	DRB1*08:02
FNVAVTRAK	sp|Q9HCE1|MOV10_HUMAN	901	915	904	913	5	13	90	0.001	35.9	RFNVAVTRAK	NSP13|560|574	1	10	RFNVAITRAK	NETMHCIIPAN_EL	0.490702	3.1	DRB1*08:02
FNVAVTRAK	sp|Q9HCE1|MOV10_HUMAN	901	915	904	913	5	13	90	0.001	35.6	RFNVAVTRAK	NSP13|558|572	3	12	RFNVAITRAK	NETMHCIIPAN_EL	0.097402	6	DRB3*02:02
FNVAVTRAK	sp|Q9HCE1|MOV10_HUMAN	901	915	904	913	5	13	90	0.001	35.4	RFNVAVTRAK	NSP13|559|573	2	11	RFNVAITRAK	NETMHCIIPAN_EL	0.097402	6	DRB3*02:02
FNVAVTRAK	sp|Q9HCE1|MOV10_HUMAN	901	915	904	913	5	13	90	0.001	35.9	RFNVAVTRAK	NSP13|560|574	1	10	RFNVAITRAK	NETMHCIIPAN_EL	0.097402	6	DRB3*02:02
FNVAVTRAK	sp|Q9HCE1|MOV10_HUMAN	900	914	901	913	6	14	76.9	0.000738	36.4	NPKRFNVAVTRAK	NSP13|555|569	3	15	NVNRFNVAITRAK	NETMHCIIPAN_EL	0.157049	9.5	DRB1*07:01
FNVAVTRAK	sp|Q9HCE1|MOV10_HUMAN	900	914	901	913	6	14	76.9	0.000811	36.3	NPKRFNVAVTRAK	NSP13|556|570	2	14	NVNRFNVAITRAK	NETMHCIIPAN_EL	0.157049	9.5	DRB1*07:01
FNVAVTRAK	sp|Q9HCE1|MOV10_HUMAN	900	914	901	913	6	14	76.9	0.000871	36.2	NPKRFNVAVTRAK	NSP13|557|571	1	13	NVNRFNVAITRAK	NETMHCIIPAN_EL	0.157049	9.5	DRB1*07:01
FNVAVTRAK	sp|Q9HCE1|MOV10_HUMAN	902	916	905	913	4	12	88.9	0.019	31.8	FNVAVTRAK	NSP13|561|575	1	9	FNVAITRAK	CNNPEPRED	0.884	4.78	DRB1*08:02
FNVAVTRAK	sp|Q9HCE1|MOV10_HUMAN	900	914	901	913	6	14	76.9	0.000738	36.4	NPKRFNVAVTRAK	NSP13|555|569	3	15	NVNRFNVAITRAK	NETMHCIIPAN_EL	0.201405	8.3	DRB1*04:01
FNVAVTRAK	sp|Q9HCE1|MOV10_HUMAN	900	914	901	913	6	14	76.9	0.000811	36.3	NPKRFNVAVTRAK	NSP13|556|570	2	14	NVNRFNVAITRAK	NETMHCIIPAN_EL	0.201405	8.3	DRB1*04:01
FNVAVTRAK	sp|Q9HCE1|MOV10_HUMAN	900	914	901	913	6	14	76.9	0.000871	36.2	NPKRFNVAVTRAK	NSP13|557|571	1	13	NVNRFNVAITRAK	NETMHCIIPAN_EL	0.201405	8.3	DRB1*04:01
FNVAVTRAK	sp|Q9HCE1|MOV10_HUMAN	901	915	904	913	5	13	90	0.001	35.6	RFNVAVTRAK	NSP13|558|572	3	12	RFNVAITRAK	CNNPEPRED	1.195	0.08	DRB5*01:01
FNVAVTRAK	sp|Q9HCE1|MOV10_HUMAN	901	915	904	913	5	13	90	0.001	35.4	RFNVAVTRAK	NSP13|559|573	2	11	RFNVAITRAK	CNNPEPRED	1.195	0.08	DRB5*01:01
FNVAVTRAK	sp|Q9HCE1|MOV10_HUMAN	901	915	904	913	5	13	90	0.001	35.9	RFNVAVTRAK	NSP13|560|574	1	10	RFNVAITRAK	CNNPEPRED	1.195	0.08	DRB5*01:01
FNVAVTRAK	sp|Q9HCE1|MOV10_HUMAN	901	915	904	913	5	13	90	0.001	35.6	RFNVAVTRAK	NSP13|558|572	3	12	RFNVAITRAK	NETMHCIIPAN_BA	292.31	9.9	DRB1*15:03
FNVAVTRAK	sp|Q9HCE1|MOV10_HUMAN	901	915	904	913	5	13	90	0.001	35.4	RFNVAVTRAK	NSP13|559|573	2	11	RFNVAITRAK	NETMHCIIPAN_BA	292.31	9.9	DRB1*15:03
FNVAVTRAK	sp|Q9HCE1|MOV10_HUMAN	901	915	904	913	5	13	90	0.001	35.9	RFNVAVTRAK	NSP13|560|574	1	10	RFNVAITRAK	NETMHCIIPAN_BA	292.31	9.9	DRB1*15:03
FNVAVTRAK	sp|Q9HCE1|MOV10_HUMAN	902	916	905	913	4	12	88.9	0.019	31.8	FNVAVTRAK	NSP13|561|575	1	9	FNVAITRAK	NETMHCIIPAN_BA	81.08	2.7	DRB1*04:01
FNVAVTRAK	sp|Q9HCE1|MOV10_HUMAN	901	915	904	913	5	13	90	0.001	35.6	RFNVAVTRAK	NSP13|558|572	3	12	RFNVAITRAK	CNNPEPRED	0.594	8.92	DRB1*04:01
FNVAVTRAK	sp|Q9HCE1|MOV10_HUMAN	901	915	904	913	5	13	90	0.001	35.4	RFNVAVTRAK	NSP13|559|573	2	11	RFNVAITRAK	CNNPEPRED	0.594	8.92	DRB1*04:01
FNVAVTRAK	sp|Q9HCE1|MOV10_HUMAN	901	915	904	913	5	13	90	0.001	35.9	RFNVAVTRAK	NSP13|560|574	1	10	RFNVAITRAK	CNNPEPRED	0.594	8.92	DRB1*04:01
FNVAVTRAK	sp|Q9HCE1|MOV10_HUMAN	900	914	901	913	6	14	76.9	0.000738	36.4	NPKRFNVAVTRAK	NSP13|555|569	3	15	NVNRFNVAITRAK	NETMHCIIPAN_EL	0.394091	5.2	DRB1*11:01
FNVAVTRAK	sp|Q9HCE1|MOV10_HUMAN	900	914	901	913	6	14	76.9	0.000811	36.3	NPKRFNVAVTRAK	NSP13|556|570	2	14	NVNRFNVAITRAK	NETMHCIIPAN_EL	0.394091	5.2	DRB1*11:01
FNVAVTRAK	sp|Q9HCE1|MOV10_HUMAN	900	914	901	913	6	14	76.9	0.000871	36.2	NPKRFNVAVTRAK	NSP13|557|571	1	13	NVNRFNVAITRAK	NETMHCIIPAN_EL	0.394091	5.2	DRB1*11:01
FNVAVTRAK	sp|Q9HCE1|MOV10_HUMAN	900	914	901	913	6	14	76.9	0.000738	36.4	NPKRFNVAVTRAK	NSP13|555|569	3	15	NVNRFNVAITRAK	CNNPEPRED	0.796	8.4	DRB1*08:02
FNVAVTRAK	sp|Q9HCE1|MOV10_HUMAN	900	914	901	913	6	14	76.9	0.000811	36.3	NPKRFNVAVTRAK	NSP13|556|570	2	14	NVNRFNVAITRAK	CNNPEPRED	0.796	8.4	DRB1*08:02
FNVAVTRAK	sp|Q9HCE1|MOV10_HUMAN	900	914	901	913	6	14	76.9	0.000871	36.2	NPKRFNVAVTRAK	NSP13|557|571	1	13	NVNRFNVAITRAK	CNNPEPRED	0.796	8.4	DRB1*08:02
FNVAVTRAK	sp|Q9HCE1|MOV10_HUMAN	900	914	901	913	6	14	76.9	0.000738	36.4	NPKRFNVAVTRAK	NSP13|555|569	3	15	NVNRFNVAITRAK	NETMHCIIPAN_EL	0.477512	3.3	DRB1*08:02
FNVAVTRAK	sp|Q9HCE1|MOV10_HUMAN	900	914	901	913	6	14	76.9	0.000811	36.3	NPKRFNVAVTRAK	NSP13|556|570	2	14	NVNRFNVAITRAK	NETMHCIIPAN_EL	0.477512	3.3	DRB1*08:02
FNVAVTRAK	sp|Q9HCE1|MOV10_HUMAN	900	914	901	913	6	14	76.9	0.000871	36.2	NPKRFNVAVTRAK	NSP13|557|571	1	13	NVNRFNVAITRAK	NETMHCIIPAN_EL	0.477512	3.3	DRB1*08:02
FNVAVTRAK	sp|Q9HCE1|MOV10_HUMAN	902	916	905	913	4	12	88.9	0.019	31.8	FNVAVTRAK	NSP13|561|575	1	9	FNVAITRAK	CNNPEPRED	1.155	0.14	DRB5*01:01
FNVAVTRAK	sp|Q9HCE1|MOV10_HUMAN	901	915	904	913	5	13	90	0.001	35.6	RFNVAVTRAK	NSP13|558|572	3	12	RFNVAITRAK	NETMHCIIPAN_BA	21.02	5.9	DRB1*01:01
FNVAVTRAK	sp|Q9HCE1|MOV10_HUMAN	901	915	904	913	5	13	90	0.001	35.4	RFNVAVTRAK	NSP13|559|573	2	11	RFNVAITRAK	NETMHCIIPAN_BA	21.02	5.9	DRB1*01:01
FNVAVTRAK	sp|Q9HCE1|MOV10_HUMAN	901	915	904	913	5	13	90	0.001	35.9	RFNVAVTRAK	NSP13|560|574	1	10	RFNVAITRAK	NETMHCIIPAN_BA	21.02	5.9	DRB1*01:01
FNVAVTRAK	sp|Q9HCE1|MOV10_HUMAN	900	914	901	913	6	14	76.9	0.000738	36.4	NPKRFNVAVTRAK	NSP13|555|569	3	15	NVNRFNVAITRAK	CNNPEPRED	1.211	0.07	DRB5*01:01
FNVAVTRAK	sp|Q9HCE1|MOV10_HUMAN	900	914	901	913	6	14	76.9	0.000811	36.3	NPKRFNVAVTRAK	NSP13|556|570	2	14	NVNRFNVAITRAK	CNNPEPRED	1.211	0.07	DRB5*01:01
FNVAVTRAK	sp|Q9HCE1|MOV10_HUMAN	900	914	901	913	6	14	76.9	0.000871	36.2	NPKRFNVAVTRAK	NSP13|557|571	1	13	NVNRFNVAITRAK	CNNPEPRED	1.211	0.07	DRB5*01:01
FNVAVTRAK	sp|Q9HCE1|MOV10_HUMAN	901	915	904	913	5	13	90	0.001	35.6	RFNVAVTRAK	NSP13|558|572	3	12	RFNVAITRAK	NETMHCIIPAN_EL	0.422832	4.8	DRB1*11:01
FNVAVTRAK	sp|Q9HCE1|MOV10_HUMAN	901	915	904	913	5	13	90	0.001	35.4	RFNVAVTRAK	NSP13|559|573	2	11	RFNVAITRAK	NETMHCIIPAN_EL	0.422832	4.8	DRB1*11:01
FNVAVTRAK	sp|Q9HCE1|MOV10_HUMAN	901	915	904	913	5	13	90	0.001	35.9	RFNVAVTRAK	NSP13|560|574	1	10	RFNVAITRAK	NETMHCIIPAN_EL	0.422832	4.8	DRB1*11:01
FNVAVTRAK	sp|Q9HCE1|MOV10_HUMAN	900	914	901	913	6	14	76.9	0.000738	36.4	NPKRFNVAVTRAK	NSP13|555|569	3	15	NVNRFNVAITRAK	NETMHCIIPAN_EL	0.296877	8.4	DRB1*09:01
FNVAVTRAK	sp|Q9HCE1|MOV10_HUMAN	900	914	901	913	6	14	76.9	0.000811	36.3	NPKRFNVAVTRAK	NSP13|556|570	2	14	NVNRFNVAITRAK	NETMHCIIPAN_EL	0.296877	8.4	DRB1*09:01
FNVAVTRAK	sp|Q9HCE1|MOV10_HUMAN	900	914	901	913	6	14	76.9	0.000871	36.2	NPKRFNVAVTRAK	NSP13|557|571	1	13	NVNRFNVAITRAK	NETMHCIIPAN_EL	0.296877	8.4	DRB1*09:01
FNVAVTRAK	sp|Q9HCE1|MOV10_HUMAN	900	914	901	913	6	14	76.9	0.000738	36.4	NPKRFNVAVTRAK	NSP13|555|569	3	15	NVNRFNVAITRAK	NETMHCIIPAN_BA	146.87	5.9	DRB1*04:01
FNVAVTRAK	sp|Q9HCE1|MOV10_HUMAN	900	914	901	913	6	14	76.9	0.000811	36.3	NPKRFNVAVTRAK	NSP13|556|570	2	14	NVNRFNVAITRAK	NETMHCIIPAN_BA	146.87	5.9	DRB1*04:01
FNVAVTRAK	sp|Q9HCE1|MOV10_HUMAN	900	914	901	913	6	14	76.9	0.000871	36.2	NPKRFNVAVTRAK	NSP13|557|571	1	13	NVNRFNVAITRAK	NETMHCIIPAN_BA	146.87	5.9	DRB1*04:01
FNVAVTRAK	sp|Q9HCE1|MOV10_HUMAN	901	915	904	913	5	13	90	0.001	35.6	RFNVAVTRAK	NSP13|558|572	3	12	RFNVAITRAK	NETMHCIIPAN_BA	123.87	6.9	DRB1*04:04
FNVAVTRAK	sp|Q9HCE1|MOV10_HUMAN	901	915	904	913	5	13	90	0.001	35.4	RFNVAVTRAK	NSP13|559|573	2	11	RFNVAITRAK	NETMHCIIPAN_BA	123.87	6.9	DRB1*04:04
FNVAVTRAK	sp|Q9HCE1|MOV10_HUMAN	901	915	904	913	5	13	90	0.001	35.9	RFNVAVTRAK	NSP13|560|574	1	10	RFNVAITRAK	NETMHCIIPAN_BA	123.87	6.9	DRB1*04:04
FNVAVTRAK	sp|Q9HCE1|MOV10_HUMAN	902	916	905	913	4	12	88.9	0.019	31.8	FNVAVTRAK	NSP13|561|575	1	9	FNVAITRAK	NETMHCIIPAN_BA	24.78	1.2	DRB1*13:01
FNVAVTRAK	sp|Q9HCE1|MOV10_HUMAN	901	915	904	913	5	13	90	0.001	35.6	RFNVAVTRAK	NSP13|558|572	3	12	RFNVAITRAK	NETMHCIIPAN_EL	0.32715	9.9	DRB1*13:01
FNVAVTRAK	sp|Q9HCE1|MOV10_HUMAN	901	915	904	913	5	13	90	0.001	35.4	RFNVAVTRAK	NSP13|559|573	2	11	RFNVAITRAK	NETMHCIIPAN_EL	0.32715	9.9	DRB1*13:01
FNVAVTRAK	sp|Q9HCE1|MOV10_HUMAN	901	915	904	913	5	13	90	0.001	35.9	RFNVAVTRAK	NSP13|560|574	1	10	RFNVAITRAK	NETMHCIIPAN_EL	0.32715	9.9	DRB1*13:01
FNVAVTRAK	sp|Q9HCE1|MOV10_HUMAN	900	914	901	913	6	14	76.9	0.000738	36.4	NPKRFNVAVTRAK	NSP13|555|569	3	15	NVNRFNVAITRAK	NETMHCIIPAN_BA	128.8	9	DRB1*09:01
FNVAVTRAK	sp|Q9HCE1|MOV10_HUMAN	900	914	901	913	6	14	76.9	0.000811	36.3	NPKRFNVAVTRAK	NSP13|556|570	2	14	NVNRFNVAITRAK	NETMHCIIPAN_BA	128.8	9	DRB1*09:01
FNVAVTRAK	sp|Q9HCE1|MOV10_HUMAN	900	914	901	913	6	14	76.9	0.000871	36.2	NPKRFNVAVTRAK	NSP13|557|571	1	13	NVNRFNVAITRAK	NETMHCIIPAN_BA	128.8	9	DRB1*09:01
FNVAVTRAK	sp|Q9HCE1|MOV10_HUMAN	901	915	904	913	5	13	90	0.001	35.6	RFNVAVTRAK	NSP13|558|572	3	12	RFNVAITRAK	NETMHCIIPAN_BA	257.8	4.6	DRB3*02:02
FNVAVTRAK	sp|Q9HCE1|MOV10_HUMAN	901	915	904	913	5	13	90	0.001	35.4	RFNVAVTRAK	NSP13|559|573	2	11	RFNVAITRAK	NETMHCIIPAN_BA	257.8	4.6	DRB3*02:02
FNVAVTRAK	sp|Q9HCE1|MOV10_HUMAN	901	915	904	913	5	13	90	0.001	35.9	RFNVAVTRAK	NSP13|560|574	1	10	RFNVAITRAK	NETMHCIIPAN_BA	257.8	4.6	DRB3*02:02
FNVAVTRAK	sp|Q9HCE1|MOV10_HUMAN	902	916	905	913	4	12	88.9	0.019	31.8	FNVAVTRAK	NSP13|561|575	1	9	FNVAITRAK	NETMHCIIPAN_BA	188.76	8.1	DRB1*04:05
FNVAVTRAK	sp|Q9HCE1|MOV10_HUMAN	902	916	905	913	4	12	88.9	0.019	31.8	FNVAVTRAK	NSP13|561|575	1	9	FNVAITRAK	CNNPEPRED	0.61	8.03	DRB1*04:01
FNVAVTRAK	sp|Q9HCE1|MOV10_HUMAN	902	916	905	913	4	12	88.9	0.019	31.8	FNVAVTRAK	NSP13|561|575	1	9	FNVAITRAK	NETMHCIIPAN_EL	0.269732	8	DRB1*13:02
FNVAVTRAK	sp|Q9HCE1|MOV10_HUMAN	901	915	904	913	5	13	90	0.001	35.6	RFNVAVTRAK	NSP13|558|572	3	12	RFNVAITRAK	NETMHCIIPAN_EL	0.208761	8	DRB1*04:01
FNVAVTRAK	sp|Q9HCE1|MOV10_HUMAN	901	915	904	913	5	13	90	0.001	35.4	RFNVAVTRAK	NSP13|559|573	2	11	RFNVAITRAK	NETMHCIIPAN_EL	0.208761	8	DRB1*04:01
FNVAVTRAK	sp|Q9HCE1|MOV10_HUMAN	901	915	904	913	5	13	90	0.001	35.9	RFNVAVTRAK	NSP13|560|574	1	10	RFNVAITRAK	NETMHCIIPAN_EL	0.208761	8	DRB1*04:01
FNVAVTRAK	sp|Q9HCE1|MOV10_HUMAN	901	915	904	913	5	13	90	0.001	35.6	RFNVAVTRAK	NSP13|558|572	3	12	RFNVAITRAK	NETMHCIIPAN_BA	34.58	2.5	DRB1*13:01
FNVAVTRAK	sp|Q9HCE1|MOV10_HUMAN	901	915	904	913	5	13	90	0.001	35.4	RFNVAVTRAK	NSP13|559|573	2	11	RFNVAITRAK	NETMHCIIPAN_BA	34.58	2.5	DRB1*13:01
FNVAVTRAK	sp|Q9HCE1|MOV10_HUMAN	901	915	904	913	5	13	90	0.001	35.9	RFNVAVTRAK	NSP13|560|574	1	10	RFNVAITRAK	NETMHCIIPAN_BA	34.58	2.5	DRB1*13:01
FNVAVTRAK	sp|Q9HCE1|MOV10_HUMAN	902	916	905	913	4	12	88.9	0.019	31.8	FNVAVTRAK	NSP13|561|575	1	9	FNVAITRAK	NETMHCIIPAN_EL	0.07235	8	DRB3*02:02
FNVAVTRAK	sp|Q9HCE1|MOV10_HUMAN	902	916	905	913	4	12	88.9	0.019	31.8	FNVAVTRAK	NSP13|561|575	1	9	FNVAITRAK	NETMHCIIPAN_EL	0.226402	9	DRB1*08:03
FNVAVTRAK	sp|Q9HCE1|MOV10_HUMAN	900	914	901	913	6	14	76.9	0.000738	36.4	NPKRFNVAVTRAK	NSP13|555|569	3	15	NVNRFNVAITRAK	NETMHCIIPAN_BA	313.34	5.4	DRB3*02:02
FNVAVTRAK	sp|Q9HCE1|MOV10_HUMAN	900	914	901	913	6	14	76.9	0.000811	36.3	NPKRFNVAVTRAK	NSP13|556|570	2	14	NVNRFNVAITRAK	NETMHCIIPAN_BA	313.34	5.4	DRB3*02:02
FNVAVTRAK	sp|Q9HCE1|MOV10_HUMAN	900	914	901	913	6	14	76.9	0.000871	36.2	NPKRFNVAVTRAK	NSP13|557|571	1	13	NVNRFNVAITRAK	NETMHCIIPAN_BA	313.34	5.4	DRB3*02:02
FNVAVTRAK	sp|Q9HCE1|MOV10_HUMAN	902	916	905	913	4	12	88.9	0.019	31.8	FNVAVTRAK	NSP13|561|575	1	9	FNVAITRAK	NETMHCIIPAN_BA	318.81	8.2	DRB1*15:02
FNVAVTRAK	sp|Q9HCE1|MOV10_HUMAN	902	916	905	913	4	12	88.9	0.019	31.8	FNVAVTRAK	NSP13|561|575	1	9	FNVAITRAK	NETMHCIIPAN_BA	21.07	0.63	DRB1*11:01
FNVAVTRAK	sp|Q9HCE1|MOV10_HUMAN	901	915	904	913	5	13	90	0.001	35.6	RFNVAVTRAK	NSP13|558|572	3	12	RFNVAITRAK	NETMHCIIPAN_EL	0.291612	6.7	DRB1*13:02
FNVAVTRAK	sp|Q9HCE1|MOV10_HUMAN	901	915	904	913	5	13	90	0.001	35.4	RFNVAVTRAK	NSP13|559|573	2	11	RFNVAITRAK	NETMHCIIPAN_EL	0.291612	6.7	DRB1*13:02
FNVAVTRAK	sp|Q9HCE1|MOV10_HUMAN	901	915	904	913	5	13	90	0.001	35.9	RFNVAVTRAK	NSP13|560|574	1	10	RFNVAITRAK	NETMHCIIPAN_EL	0.291612	6.7	DRB1*13:02
FNVAVTRAK	sp|Q9HCE1|MOV10_HUMAN	902	916	905	913	4	12	88.9	0.019	31.8	FNVAVTRAK	NSP13|561|575	1	9	FNVAITRAK	NETMHCIIPAN_BA	77.09	5.1	DRB1*13:02
FNVAVTRAK	sp|Q9HCE1|MOV10_HUMAN	900	914	901	913	6	14	76.9	0.000738	36.4	NPKRFNVAVTRAK	NSP13|555|569	3	15	NVNRFNVAITRAK	NETMHCIIPAN_EL	0.1155	5.1	DRB3*02:02
FNVAVTRAK	sp|Q9HCE1|MOV10_HUMAN	900	914	901	913	6	14	76.9	0.000811	36.3	NPKRFNVAVTRAK	NSP13|556|570	2	14	NVNRFNVAITRAK	NETMHCIIPAN_EL	0.1155	5.1	DRB3*02:02
FNVAVTRAK	sp|Q9HCE1|MOV10_HUMAN	900	914	901	913	6	14	76.9	0.000871	36.2	NPKRFNVAVTRAK	NSP13|557|571	1	13	NVNRFNVAITRAK	NETMHCIIPAN_EL	0.1155	5.1	DRB3*02:02
FNVAVTRAK	sp|Q9HCE1|MOV10_HUMAN	901	915	904	913	5	13	90	0.001	35.6	RFNVAVTRAK	NSP13|558|572	3	12	RFNVAITRAK	CNNPEPRED	0.82	7.17	DRB1*08:02
FNVAVTRAK	sp|Q9HCE1|MOV10_HUMAN	901	915	904	913	5	13	90	0.001	35.4	RFNVAVTRAK	NSP13|559|573	2	11	RFNVAITRAK	CNNPEPRED	0.82	7.17	DRB1*08:02
FNVAVTRAK	sp|Q9HCE1|MOV10_HUMAN	901	915	904	913	5	13	90	0.001	35.9	RFNVAVTRAK	NSP13|560|574	1	10	RFNVAITRAK	CNNPEPRED	0.82	7.17	DRB1*08:02
FNVAVTRAK	sp|Q9HCE1|MOV10_HUMAN	901	915	904	913	5	13	90	0.001	35.6	RFNVAVTRAK	NSP13|558|572	3	12	RFNVAITRAK	NETMHCIIPAN_BA	47.94	2.1	DRB1*09:01
FNVAVTRAK	sp|Q9HCE1|MOV10_HUMAN	901	915	904	913	5	13	90	0.001	35.4	RFNVAVTRAK	NSP13|559|573	2	11	RFNVAITRAK	NETMHCIIPAN_BA	47.94	2.1	DRB1*09:01
FNVAVTRAK	sp|Q9HCE1|MOV10_HUMAN	901	915	904	913	5	13	90	0.001	35.9	RFNVAVTRAK	NSP13|560|574	1	10	RFNVAITRAK	NETMHCIIPAN_BA	47.94	2.1	DRB1*09:01
FRNAQAGVL	sp|Q86XK2|FBX11_HUMAN	747	761	749	760	5	13	75	0.028	31.2	DIFRNAQAGVLI	NSP15|129|143	4	15	DLFRNARNGVLI	NETMHCIIPAN_EL	0.090173	9	DRB1*15:02
FRNAQAGVL	sp|Q86XK2|FBX11_HUMAN	747	761	749	760	5	13	75	0.032	31	DIFRNAQAGVLI	NSP15|130|144	3	14	DLFRNARNGVLI	NETMHCIIPAN_EL	0.090173	9	DRB1*15:02
FRNAQAGVL	sp|Q86XK2|FBX11_HUMAN	747	761	749	760	5	13	75	0.042	30.6	DIFRNAQAGVLI	NSP15|131|145	2	13	DLFRNARNGVLI	NETMHCIIPAN_EL	0.090173	9	DRB1*15:02
FRNAQAGVL	sp|Q86XK2|FBX11_HUMAN	747	761	749	760	5	13	75	0.035	30.9	DIFRNAQAGVLI	NSP15|132|146	1	12	DLFRNARNGVLI	NETMHCIIPAN_EL	0.090173	9	DRB1*15:02
FRNAQAGVL	sp|Q86XK2|FBX11_HUMAN	747	761	749	760	5	13	75	0.028	31.2	DIFRNAQAGVLI	NSP15|129|143	4	15	DLFRNARNGVLI	CNNPEPRED	0.746	4.36	DRB5*01:01
FRNAQAGVL	sp|Q86XK2|FBX11_HUMAN	747	761	749	760	5	13	75	0.032	31	DIFRNAQAGVLI	NSP15|130|144	3	14	DLFRNARNGVLI	CNNPEPRED	0.746	4.36	DRB5*01:01
FRNAQAGVL	sp|Q86XK2|FBX11_HUMAN	747	761	749	760	5	13	75	0.042	30.6	DIFRNAQAGVLI	NSP15|131|145	2	13	DLFRNARNGVLI	CNNPEPRED	0.746	4.36	DRB5*01:01
FRNAQAGVL	sp|Q86XK2|FBX11_HUMAN	747	761	749	760	5	13	75	0.035	30.9	DIFRNAQAGVLI	NSP15|132|146	1	12	DLFRNARNGVLI	CNNPEPRED	0.746	4.36	DRB5*01:01
FRNAQAGVL	sp|Q86XK2|FBX11_HUMAN	747	761	749	760	5	13	75	0.028	31.2	DIFRNAQAGVLI	NSP15|129|143	4	15	DLFRNARNGVLI	CNNPEPRED	0.737	4.95	DRB1*01:01
FRNAQAGVL	sp|Q86XK2|FBX11_HUMAN	747	761	749	760	5	13	75	0.032	31	DIFRNAQAGVLI	NSP15|130|144	3	14	DLFRNARNGVLI	CNNPEPRED	0.737	4.95	DRB1*01:01
FRNAQAGVL	sp|Q86XK2|FBX11_HUMAN	747	761	749	760	5	13	75	0.042	30.6	DIFRNAQAGVLI	NSP15|131|145	2	13	DLFRNARNGVLI	CNNPEPRED	0.737	4.95	DRB1*01:01
FRNAQAGVL	sp|Q86XK2|FBX11_HUMAN	747	761	749	760	5	13	75	0.035	30.9	DIFRNAQAGVLI	NSP15|132|146	1	12	DLFRNARNGVLI	CNNPEPRED	0.737	4.95	DRB1*01:01
FRNAQAGVL	sp|Q86XK2|FBX11_HUMAN	747	761	749	760	5	13	75	0.028	31.2	DIFRNAQAGVLI	NSP15|129|143	4	15	DLFRNARNGVLI	NETMHCIIPAN_BA	552.03	8.8	DRB1*08:03
FRNAQAGVL	sp|Q86XK2|FBX11_HUMAN	747	761	749	760	5	13	75	0.032	31	DIFRNAQAGVLI	NSP15|130|144	3	14	DLFRNARNGVLI	NETMHCIIPAN_BA	552.03	8.8	DRB1*08:03
FRNAQAGVL	sp|Q86XK2|FBX11_HUMAN	747	761	749	760	5	13	75	0.042	30.6	DIFRNAQAGVLI	NSP15|131|145	2	13	DLFRNARNGVLI	NETMHCIIPAN_BA	552.03	8.8	DRB1*08:03
FRNAQAGVL	sp|Q86XK2|FBX11_HUMAN	747	761	749	760	5	13	75	0.035	30.9	DIFRNAQAGVLI	NSP15|132|146	1	12	DLFRNARNGVLI	NETMHCIIPAN_BA	552.03	8.8	DRB1*08:03
FRNAQAGVL	sp|Q86XK2|FBX11_HUMAN	747	761	749	760	5	13	75	0.028	31.2	DIFRNAQAGVLI	NSP15|129|143	4	15	DLFRNARNGVLI	CNNPEPRED	0.783	3.5	DRB1*07:01
FRNAQAGVL	sp|Q86XK2|FBX11_HUMAN	747	761	749	760	5	13	75	0.032	31	DIFRNAQAGVLI	NSP15|130|144	3	14	DLFRNARNGVLI	CNNPEPRED	0.783	3.5	DRB1*07:01
FRNAQAGVL	sp|Q86XK2|FBX11_HUMAN	747	761	749	760	5	13	75	0.042	30.6	DIFRNAQAGVLI	NSP15|131|145	2	13	DLFRNARNGVLI	CNNPEPRED	0.783	3.5	DRB1*07:01
FRNAQAGVL	sp|Q86XK2|FBX11_HUMAN	747	761	749	760	5	13	75	0.035	30.9	DIFRNAQAGVLI	NSP15|132|146	1	12	DLFRNARNGVLI	CNNPEPRED	0.783	3.5	DRB1*07:01
FRNAQAGVL	sp|Q86XK2|FBX11_HUMAN	747	761	749	760	5	13	75	0.028	31.2	DIFRNAQAGVLI	NSP15|129|143	4	15	DLFRNARNGVLI	NETMHCIIPAN_BA	19.29	1.1	DRB1*07:01
FRNAQAGVL	sp|Q86XK2|FBX11_HUMAN	747	761	749	760	5	13	75	0.032	31	DIFRNAQAGVLI	NSP15|130|144	3	14	DLFRNARNGVLI	NETMHCIIPAN_BA	19.29	1.1	DRB1*07:01
FRNAQAGVL	sp|Q86XK2|FBX11_HUMAN	747	761	749	760	5	13	75	0.042	30.6	DIFRNAQAGVLI	NSP15|131|145	2	13	DLFRNARNGVLI	NETMHCIIPAN_BA	19.29	1.1	DRB1*07:01
FRNAQAGVL	sp|Q86XK2|FBX11_HUMAN	747	761	749	760	5	13	75	0.035	30.9	DIFRNAQAGVLI	NSP15|132|146	1	12	DLFRNARNGVLI	NETMHCIIPAN_BA	19.29	1.1	DRB1*07:01
FRNAQAGVL	sp|Q86XK2|FBX11_HUMAN	747	761	749	760	5	13	75	0.028	31.2	DIFRNAQAGVLI	NSP15|129|143	4	15	DLFRNARNGVLI	NETMHCIIPAN_EL	0.864403	0.08	DRB1*09:01
FRNAQAGVL	sp|Q86XK2|FBX11_HUMAN	747	761	749	760	5	13	75	0.032	31	DIFRNAQAGVLI	NSP15|130|144	3	14	DLFRNARNGVLI	NETMHCIIPAN_EL	0.864403	0.08	DRB1*09:01
FRNAQAGVL	sp|Q86XK2|FBX11_HUMAN	747	761	749	760	5	13	75	0.042	30.6	DIFRNAQAGVLI	NSP15|131|145	2	13	DLFRNARNGVLI	NETMHCIIPAN_EL	0.864403	0.08	DRB1*09:01
FRNAQAGVL	sp|Q86XK2|FBX11_HUMAN	747	761	749	760	5	13	75	0.035	30.9	DIFRNAQAGVLI	NSP15|132|146	1	12	DLFRNARNGVLI	NETMHCIIPAN_EL	0.864403	0.08	DRB1*09:01
FRNAQAGVL	sp|Q86XK2|FBX11_HUMAN	747	761	749	760	5	13	75	0.028	31.2	DIFRNAQAGVLI	NSP15|129|143	4	15	DLFRNARNGVLI	NETMHCIIPAN_BA	18.84	0.19	DRB1*09:01
FRNAQAGVL	sp|Q86XK2|FBX11_HUMAN	747	761	749	760	5	13	75	0.032	31	DIFRNAQAGVLI	NSP15|130|144	3	14	DLFRNARNGVLI	NETMHCIIPAN_BA	18.84	0.19	DRB1*09:01
FRNAQAGVL	sp|Q86XK2|FBX11_HUMAN	747	761	749	760	5	13	75	0.042	30.6	DIFRNAQAGVLI	NSP15|131|145	2	13	DLFRNARNGVLI	NETMHCIIPAN_BA	18.84	0.19	DRB1*09:01
FRNAQAGVL	sp|Q86XK2|FBX11_HUMAN	747	761	749	760	5	13	75	0.035	30.9	DIFRNAQAGVLI	NSP15|132|146	1	12	DLFRNARNGVLI	NETMHCIIPAN_BA	18.84	0.19	DRB1*09:01
FRNAQAGVL	sp|Q86XK2|FBX11_HUMAN	747	761	749	760	5	13	75	0.028	31.2	DIFRNAQAGVLI	NSP15|129|143	4	15	DLFRNARNGVLI	NETMHCIIPAN_EL	0.721439	0.72	DRB1*07:01
FRNAQAGVL	sp|Q86XK2|FBX11_HUMAN	747	761	749	760	5	13	75	0.032	31	DIFRNAQAGVLI	NSP15|130|144	3	14	DLFRNARNGVLI	NETMHCIIPAN_EL	0.721439	0.72	DRB1*07:01
FRNAQAGVL	sp|Q86XK2|FBX11_HUMAN	747	761	749	760	5	13	75	0.042	30.6	DIFRNAQAGVLI	NSP15|131|145	2	13	DLFRNARNGVLI	NETMHCIIPAN_EL	0.721439	0.72	DRB1*07:01
FRNAQAGVL	sp|Q86XK2|FBX11_HUMAN	747	761	749	760	5	13	75	0.035	30.9	DIFRNAQAGVLI	NSP15|132|146	1	12	DLFRNARNGVLI	NETMHCIIPAN_EL	0.721439	0.72	DRB1*07:01
FRNAQAGVL	sp|Q86XK2|FBX11_HUMAN	747	761	749	760	5	13	75	0.028	31.2	DIFRNAQAGVLI	NSP15|129|143	4	15	DLFRNARNGVLI	NETMHCIIPAN_EL	0.777028	1.2	DRB1*01:01
FRNAQAGVL	sp|Q86XK2|FBX11_HUMAN	747	761	749	760	5	13	75	0.032	31	DIFRNAQAGVLI	NSP15|130|144	3	14	DLFRNARNGVLI	NETMHCIIPAN_EL	0.777028	1.2	DRB1*01:01
FRNAQAGVL	sp|Q86XK2|FBX11_HUMAN	747	761	749	760	5	13	75	0.042	30.6	DIFRNAQAGVLI	NSP15|131|145	2	13	DLFRNARNGVLI	NETMHCIIPAN_EL	0.777028	1.2	DRB1*01:01
FRNAQAGVL	sp|Q86XK2|FBX11_HUMAN	747	761	749	760	5	13	75	0.035	30.9	DIFRNAQAGVLI	NSP15|132|146	1	12	DLFRNARNGVLI	NETMHCIIPAN_EL	0.777028	1.2	DRB1*01:01
FRNAQAGVL	sp|Q86XK2|FBX11_HUMAN	747	761	749	760	5	13	75	0.028	31.2	DIFRNAQAGVLI	NSP15|129|143	4	15	DLFRNARNGVLI	NETMHCIIPAN_BA	6.62	0.66	DRB1*01:01
FRNAQAGVL	sp|Q86XK2|FBX11_HUMAN	747	761	749	760	5	13	75	0.032	31	DIFRNAQAGVLI	NSP15|130|144	3	14	DLFRNARNGVLI	NETMHCIIPAN_BA	6.62	0.66	DRB1*01:01
FRNAQAGVL	sp|Q86XK2|FBX11_HUMAN	747	761	749	760	5	13	75	0.042	30.6	DIFRNAQAGVLI	NSP15|131|145	2	13	DLFRNARNGVLI	NETMHCIIPAN_BA	6.62	0.66	DRB1*01:01
FRNAQAGVL	sp|Q86XK2|FBX11_HUMAN	747	761	749	760	5	13	75	0.035	30.9	DIFRNAQAGVLI	NSP15|132|146	1	12	DLFRNARNGVLI	NETMHCIIPAN_BA	6.62	0.66	DRB1*01:01
FRNAQAGVL	sp|Q86XK2|FBX11_HUMAN	747	761	749	760	5	13	75	0.028	31.2	DIFRNAQAGVLI	NSP15|129|143	4	15	DLFRNARNGVLI	NETMHCIIPAN_EL	0.056259	8.6	DRB3*01:01
FRNAQAGVL	sp|Q86XK2|FBX11_HUMAN	747	761	749	760	5	13	75	0.032	31	DIFRNAQAGVLI	NSP15|130|144	3	14	DLFRNARNGVLI	NETMHCIIPAN_EL	0.056259	8.6	DRB3*01:01
FRNAQAGVL	sp|Q86XK2|FBX11_HUMAN	747	761	749	760	5	13	75	0.042	30.6	DIFRNAQAGVLI	NSP15|131|145	2	13	DLFRNARNGVLI	NETMHCIIPAN_EL	0.056259	8.6	DRB3*01:01
FRNAQAGVL	sp|Q86XK2|FBX11_HUMAN	747	761	749	760	5	13	75	0.035	30.9	DIFRNAQAGVLI	NSP15|132|146	1	12	DLFRNARNGVLI	NETMHCIIPAN_EL	0.056259	8.6	DRB3*01:01
FRNAQAGVL	sp|Q86XK2|FBX11_HUMAN	747	761	749	760	5	13	75	0.028	31.2	DIFRNAQAGVLI	NSP15|129|143	4	15	DLFRNARNGVLI	NETMHCIIPAN_BA	306.99	7.8	DRB1*15:02
FRNAQAGVL	sp|Q86XK2|FBX11_HUMAN	747	761	749	760	5	13	75	0.032	31	DIFRNAQAGVLI	NSP15|130|144	3	14	DLFRNARNGVLI	NETMHCIIPAN_BA	306.99	7.8	DRB1*15:02
FRNAQAGVL	sp|Q86XK2|FBX11_HUMAN	747	761	749	760	5	13	75	0.042	30.6	DIFRNAQAGVLI	NSP15|131|145	2	13	DLFRNARNGVLI	NETMHCIIPAN_BA	306.99	7.8	DRB1*15:02
FRNAQAGVL	sp|Q86XK2|FBX11_HUMAN	747	761	749	760	5	13	75	0.035	30.9	DIFRNAQAGVLI	NSP15|132|146	1	12	DLFRNARNGVLI	NETMHCIIPAN_BA	306.99	7.8	DRB1*15:02
FRNAQAGVL	sp|Q86XK2|FBX11_HUMAN	747	761	749	760	5	13	75	0.028	31.2	DIFRNAQAGVLI	NSP15|129|143	4	15	DLFRNARNGVLI	CNNPEPRED	1.104	1.12	DRB1*09:01
FRNAQAGVL	sp|Q86XK2|FBX11_HUMAN	747	761	749	760	5	13	75	0.032	31	DIFRNAQAGVLI	NSP15|130|144	3	14	DLFRNARNGVLI	CNNPEPRED	1.104	1.12	DRB1*09:01
FRNAQAGVL	sp|Q86XK2|FBX11_HUMAN	747	761	749	760	5	13	75	0.042	30.6	DIFRNAQAGVLI	NSP15|131|145	2	13	DLFRNARNGVLI	CNNPEPRED	1.104	1.12	DRB1*09:01
FRNAQAGVL	sp|Q86XK2|FBX11_HUMAN	747	761	749	760	5	13	75	0.035	30.9	DIFRNAQAGVLI	NSP15|132|146	1	12	DLFRNARNGVLI	CNNPEPRED	1.104	1.12	DRB1*09:01
FSMLRKLPK	sp|P0CL85|ST3L3_HUMAN	2	15	1	9	3	11	77.8	0.056	30.2	MIFSMLRKL	NSP8|84|98	7	15	MLFTMLRKL	CNNPEPRED	1.084	0.29	DRB1*11:01
FSMLRKLPK	sp|P0CL84|ST3L2_HUMAN	2	15	1	9	3	11	77.8	0.056	30.2	MIFSMLRKL	NSP8|84|98	7	15	MLFTMLRKL	CNNPEPRED	1.084	0.29	DRB1*11:01
FSMLRKLPK	sp|P0CL83|ST3L1_HUMAN	2	15	1	9	3	11	77.8	0.056	30.2	MIFSMLRKL	NSP8|84|98	7	15	MLFTMLRKL	CNNPEPRED	1.084	0.29	DRB1*11:01
FSMLRKLPK	sp|P0CL85|ST3L3_HUMAN	2	15	1	9	3	11	77.8	0.066	29.9	MIFSMLRKL	NSP8|85|99	6	14	MLFTMLRKL	CNNPEPRED	1.084	0.29	DRB1*11:01
FSMLRKLPK	sp|P0CL84|ST3L2_HUMAN	2	15	1	9	3	11	77.8	0.066	29.9	MIFSMLRKL	NSP8|85|99	6	14	MLFTMLRKL	CNNPEPRED	1.084	0.29	DRB1*11:01
FSMLRKLPK	sp|P0CL83|ST3L1_HUMAN	2	15	1	9	3	11	77.8	0.066	29.9	MIFSMLRKL	NSP8|85|99	6	14	MLFTMLRKL	CNNPEPRED	1.084	0.29	DRB1*11:01
FSMLRKLPK	sp|P0CL85|ST3L3_HUMAN	2	15	1	9	3	11	77.8	0.075	29.7	MIFSMLRKL	NSP8|86|100	5	13	MLFTMLRKL	CNNPEPRED	1.084	0.29	DRB1*11:01
FSMLRKLPK	sp|P0CL84|ST3L2_HUMAN	2	15	1	9	3	11	77.8	0.075	29.7	MIFSMLRKL	NSP8|86|100	5	13	MLFTMLRKL	CNNPEPRED	1.084	0.29	DRB1*11:01
FSMLRKLPK	sp|P0CL83|ST3L1_HUMAN	2	15	1	9	3	11	77.8	0.075	29.7	MIFSMLRKL	NSP8|86|100	5	13	MLFTMLRKL	CNNPEPRED	1.084	0.29	DRB1*11:01
FSMLRKLPK	sp|P0CL85|ST3L3_HUMAN	2	15	1	9	3	11	77.8	0.087	29.5	MIFSMLRKL	NSP8|87|101	4	12	MLFTMLRKL	CNNPEPRED	1.084	0.29	DRB1*11:01
FSMLRKLPK	sp|P0CL84|ST3L2_HUMAN	2	15	1	9	3	11	77.8	0.087	29.5	MIFSMLRKL	NSP8|87|101	4	12	MLFTMLRKL	CNNPEPRED	1.084	0.29	DRB1*11:01
FSMLRKLPK	sp|P0CL83|ST3L1_HUMAN	2	15	1	9	3	11	77.8	0.087	29.5	MIFSMLRKL	NSP8|87|101	4	12	MLFTMLRKL	CNNPEPRED	1.084	0.29	DRB1*11:01
FSMLRKLPK	sp|P0CL85|ST3L3_HUMAN	2	15	1	9	3	11	77.8	0.073	29.8	MIFSMLRKL	NSP8|88|102	3	11	MLFTMLRKL	CNNPEPRED	1.084	0.29	DRB1*11:01
FSMLRKLPK	sp|P0CL84|ST3L2_HUMAN	2	15	1	9	3	11	77.8	0.073	29.8	MIFSMLRKL	NSP8|88|102	3	11	MLFTMLRKL	CNNPEPRED	1.084	0.29	DRB1*11:01
FSMLRKLPK	sp|P0CL83|ST3L1_HUMAN	2	15	1	9	3	11	77.8	0.073	29.8	MIFSMLRKL	NSP8|88|102	3	11	MLFTMLRKL	CNNPEPRED	1.084	0.29	DRB1*11:01
FSMLRKLPK	sp|P0CL85|ST3L3_HUMAN	2	15	1	9	3	11	77.8	0.083	29.6	MIFSMLRKL	NSP8|89|103	2	10	MLFTMLRKL	CNNPEPRED	1.084	0.29	DRB1*11:01
FSMLRKLPK	sp|P0CL84|ST3L2_HUMAN	2	15	1	9	3	11	77.8	0.083	29.6	MIFSMLRKL	NSP8|89|103	2	10	MLFTMLRKL	CNNPEPRED	1.084	0.29	DRB1*11:01
FSMLRKLPK	sp|P0CL83|ST3L1_HUMAN	2	15	1	9	3	11	77.8	0.083	29.6	MIFSMLRKL	NSP8|89|103	2	10	MLFTMLRKL	CNNPEPRED	1.084	0.29	DRB1*11:01
FSMLRKLPK	sp|P0CL85|ST3L3_HUMAN	2	15	1	9	3	11	77.8	0.093	29.4	MIFSMLRKL	NSP8|90|104	1	9	MLFTMLRKL	CNNPEPRED	1.084	0.29	DRB1*11:01
FSMLRKLPK	sp|P0CL84|ST3L2_HUMAN	2	15	1	9	3	11	77.8	0.093	29.4	MIFSMLRKL	NSP8|90|104	1	9	MLFTMLRKL	CNNPEPRED	1.084	0.29	DRB1*11:01
FSMLRKLPK	sp|P0CL83|ST3L1_HUMAN	2	15	1	9	3	11	77.8	0.093	29.4	MIFSMLRKL	NSP8|90|104	1	9	MLFTMLRKL	CNNPEPRED	1.084	0.29	DRB1*11:01
FSMLRKLPK	sp|P0CL85|ST3L3_HUMAN	2	15	1	9	3	11	77.8	0.056	30.2	MIFSMLRKL	NSP8|84|98	7	15	MLFTMLRKL	CNNPEPRED	0.596	4.85	DRB1*13:01
FSMLRKLPK	sp|P0CL84|ST3L2_HUMAN	2	15	1	9	3	11	77.8	0.056	30.2	MIFSMLRKL	NSP8|84|98	7	15	MLFTMLRKL	CNNPEPRED	0.596	4.85	DRB1*13:01
FSMLRKLPK	sp|P0CL83|ST3L1_HUMAN	2	15	1	9	3	11	77.8	0.056	30.2	MIFSMLRKL	NSP8|84|98	7	15	MLFTMLRKL	CNNPEPRED	0.596	4.85	DRB1*13:01
FSMLRKLPK	sp|P0CL85|ST3L3_HUMAN	2	15	1	9	3	11	77.8	0.066	29.9	MIFSMLRKL	NSP8|85|99	6	14	MLFTMLRKL	CNNPEPRED	0.596	4.85	DRB1*13:01
FSMLRKLPK	sp|P0CL84|ST3L2_HUMAN	2	15	1	9	3	11	77.8	0.066	29.9	MIFSMLRKL	NSP8|85|99	6	14	MLFTMLRKL	CNNPEPRED	0.596	4.85	DRB1*13:01
FSMLRKLPK	sp|P0CL83|ST3L1_HUMAN	2	15	1	9	3	11	77.8	0.066	29.9	MIFSMLRKL	NSP8|85|99	6	14	MLFTMLRKL	CNNPEPRED	0.596	4.85	DRB1*13:01
FSMLRKLPK	sp|P0CL85|ST3L3_HUMAN	2	15	1	9	3	11	77.8	0.075	29.7	MIFSMLRKL	NSP8|86|100	5	13	MLFTMLRKL	CNNPEPRED	0.596	4.85	DRB1*13:01
FSMLRKLPK	sp|P0CL84|ST3L2_HUMAN	2	15	1	9	3	11	77.8	0.075	29.7	MIFSMLRKL	NSP8|86|100	5	13	MLFTMLRKL	CNNPEPRED	0.596	4.85	DRB1*13:01
FSMLRKLPK	sp|P0CL83|ST3L1_HUMAN	2	15	1	9	3	11	77.8	0.075	29.7	MIFSMLRKL	NSP8|86|100	5	13	MLFTMLRKL	CNNPEPRED	0.596	4.85	DRB1*13:01
FSMLRKLPK	sp|P0CL85|ST3L3_HUMAN	2	15	1	9	3	11	77.8	0.087	29.5	MIFSMLRKL	NSP8|87|101	4	12	MLFTMLRKL	CNNPEPRED	0.596	4.85	DRB1*13:01
FSMLRKLPK	sp|P0CL84|ST3L2_HUMAN	2	15	1	9	3	11	77.8	0.087	29.5	MIFSMLRKL	NSP8|87|101	4	12	MLFTMLRKL	CNNPEPRED	0.596	4.85	DRB1*13:01
FSMLRKLPK	sp|P0CL83|ST3L1_HUMAN	2	15	1	9	3	11	77.8	0.087	29.5	MIFSMLRKL	NSP8|87|101	4	12	MLFTMLRKL	CNNPEPRED	0.596	4.85	DRB1*13:01
FSMLRKLPK	sp|P0CL85|ST3L3_HUMAN	2	15	1	9	3	11	77.8	0.073	29.8	MIFSMLRKL	NSP8|88|102	3	11	MLFTMLRKL	CNNPEPRED	0.596	4.85	DRB1*13:01
FSMLRKLPK	sp|P0CL84|ST3L2_HUMAN	2	15	1	9	3	11	77.8	0.073	29.8	MIFSMLRKL	NSP8|88|102	3	11	MLFTMLRKL	CNNPEPRED	0.596	4.85	DRB1*13:01
FSMLRKLPK	sp|P0CL83|ST3L1_HUMAN	2	15	1	9	3	11	77.8	0.073	29.8	MIFSMLRKL	NSP8|88|102	3	11	MLFTMLRKL	CNNPEPRED	0.596	4.85	DRB1*13:01
FSMLRKLPK	sp|P0CL85|ST3L3_HUMAN	2	15	1	9	3	11	77.8	0.083	29.6	MIFSMLRKL	NSP8|89|103	2	10	MLFTMLRKL	CNNPEPRED	0.596	4.85	DRB1*13:01
FSMLRKLPK	sp|P0CL84|ST3L2_HUMAN	2	15	1	9	3	11	77.8	0.083	29.6	MIFSMLRKL	NSP8|89|103	2	10	MLFTMLRKL	CNNPEPRED	0.596	4.85	DRB1*13:01
FSMLRKLPK	sp|P0CL83|ST3L1_HUMAN	2	15	1	9	3	11	77.8	0.083	29.6	MIFSMLRKL	NSP8|89|103	2	10	MLFTMLRKL	CNNPEPRED	0.596	4.85	DRB1*13:01
FSMLRKLPK	sp|P0CL85|ST3L3_HUMAN	2	15	1	9	3	11	77.8	0.093	29.4	MIFSMLRKL	NSP8|90|104	1	9	MLFTMLRKL	CNNPEPRED	0.596	4.85	DRB1*13:01
FSMLRKLPK	sp|P0CL84|ST3L2_HUMAN	2	15	1	9	3	11	77.8	0.093	29.4	MIFSMLRKL	NSP8|90|104	1	9	MLFTMLRKL	CNNPEPRED	0.596	4.85	DRB1*13:01
FSMLRKLPK	sp|P0CL83|ST3L1_HUMAN	2	15	1	9	3	11	77.8	0.093	29.4	MIFSMLRKL	NSP8|90|104	1	9	MLFTMLRKL	CNNPEPRED	0.596	4.85	DRB1*13:01
FSMLRKLPK	sp|P0CL85|ST3L3_HUMAN	2	15	1	9	3	11	77.8	0.056	30.2	MIFSMLRKL	NSP8|84|98	7	15	MLFTMLRKL	CNNPEPRED	0.956	0.94	DRB5*01:01
FSMLRKLPK	sp|P0CL84|ST3L2_HUMAN	2	15	1	9	3	11	77.8	0.056	30.2	MIFSMLRKL	NSP8|84|98	7	15	MLFTMLRKL	CNNPEPRED	0.956	0.94	DRB5*01:01
FSMLRKLPK	sp|P0CL83|ST3L1_HUMAN	2	15	1	9	3	11	77.8	0.056	30.2	MIFSMLRKL	NSP8|84|98	7	15	MLFTMLRKL	CNNPEPRED	0.956	0.94	DRB5*01:01
FSMLRKLPK	sp|P0CL85|ST3L3_HUMAN	2	15	1	9	3	11	77.8	0.066	29.9	MIFSMLRKL	NSP8|85|99	6	14	MLFTMLRKL	CNNPEPRED	0.956	0.94	DRB5*01:01
FSMLRKLPK	sp|P0CL84|ST3L2_HUMAN	2	15	1	9	3	11	77.8	0.066	29.9	MIFSMLRKL	NSP8|85|99	6	14	MLFTMLRKL	CNNPEPRED	0.956	0.94	DRB5*01:01
FSMLRKLPK	sp|P0CL83|ST3L1_HUMAN	2	15	1	9	3	11	77.8	0.066	29.9	MIFSMLRKL	NSP8|85|99	6	14	MLFTMLRKL	CNNPEPRED	0.956	0.94	DRB5*01:01
FSMLRKLPK	sp|P0CL85|ST3L3_HUMAN	2	15	1	9	3	11	77.8	0.075	29.7	MIFSMLRKL	NSP8|86|100	5	13	MLFTMLRKL	CNNPEPRED	0.956	0.94	DRB5*01:01
FSMLRKLPK	sp|P0CL84|ST3L2_HUMAN	2	15	1	9	3	11	77.8	0.075	29.7	MIFSMLRKL	NSP8|86|100	5	13	MLFTMLRKL	CNNPEPRED	0.956	0.94	DRB5*01:01
FSMLRKLPK	sp|P0CL83|ST3L1_HUMAN	2	15	1	9	3	11	77.8	0.075	29.7	MIFSMLRKL	NSP8|86|100	5	13	MLFTMLRKL	CNNPEPRED	0.956	0.94	DRB5*01:01
FSMLRKLPK	sp|P0CL85|ST3L3_HUMAN	2	15	1	9	3	11	77.8	0.087	29.5	MIFSMLRKL	NSP8|87|101	4	12	MLFTMLRKL	CNNPEPRED	0.956	0.94	DRB5*01:01
FSMLRKLPK	sp|P0CL84|ST3L2_HUMAN	2	15	1	9	3	11	77.8	0.087	29.5	MIFSMLRKL	NSP8|87|101	4	12	MLFTMLRKL	CNNPEPRED	0.956	0.94	DRB5*01:01
FSMLRKLPK	sp|P0CL83|ST3L1_HUMAN	2	15	1	9	3	11	77.8	0.087	29.5	MIFSMLRKL	NSP8|87|101	4	12	MLFTMLRKL	CNNPEPRED	0.956	0.94	DRB5*01:01
FSMLRKLPK	sp|P0CL85|ST3L3_HUMAN	2	15	1	9	3	11	77.8	0.073	29.8	MIFSMLRKL	NSP8|88|102	3	11	MLFTMLRKL	CNNPEPRED	0.956	0.94	DRB5*01:01
FSMLRKLPK	sp|P0CL84|ST3L2_HUMAN	2	15	1	9	3	11	77.8	0.073	29.8	MIFSMLRKL	NSP8|88|102	3	11	MLFTMLRKL	CNNPEPRED	0.956	0.94	DRB5*01:01
FSMLRKLPK	sp|P0CL83|ST3L1_HUMAN	2	15	1	9	3	11	77.8	0.073	29.8	MIFSMLRKL	NSP8|88|102	3	11	MLFTMLRKL	CNNPEPRED	0.956	0.94	DRB5*01:01
FSMLRKLPK	sp|P0CL85|ST3L3_HUMAN	2	15	1	9	3	11	77.8	0.083	29.6	MIFSMLRKL	NSP8|89|103	2	10	MLFTMLRKL	CNNPEPRED	0.956	0.94	DRB5*01:01
FSMLRKLPK	sp|P0CL84|ST3L2_HUMAN	2	15	1	9	3	11	77.8	0.083	29.6	MIFSMLRKL	NSP8|89|103	2	10	MLFTMLRKL	CNNPEPRED	0.956	0.94	DRB5*01:01
FSMLRKLPK	sp|P0CL83|ST3L1_HUMAN	2	15	1	9	3	11	77.8	0.083	29.6	MIFSMLRKL	NSP8|89|103	2	10	MLFTMLRKL	CNNPEPRED	0.956	0.94	DRB5*01:01
FSMLRKLPK	sp|P0CL85|ST3L3_HUMAN	2	15	1	9	3	11	77.8	0.093	29.4	MIFSMLRKL	NSP8|90|104	1	9	MLFTMLRKL	CNNPEPRED	0.956	0.94	DRB5*01:01
FSMLRKLPK	sp|P0CL84|ST3L2_HUMAN	2	15	1	9	3	11	77.8	0.093	29.4	MIFSMLRKL	NSP8|90|104	1	9	MLFTMLRKL	CNNPEPRED	0.956	0.94	DRB5*01:01
FSMLRKLPK	sp|P0CL83|ST3L1_HUMAN	2	15	1	9	3	11	77.8	0.093	29.4	MIFSMLRKL	NSP8|90|104	1	9	MLFTMLRKL	CNNPEPRED	0.956	0.94	DRB5*01:01
FSMLRKLPK	sp|P0CL85|ST3L3_HUMAN	2	15	1	9	3	11	77.8	0.056	30.2	MIFSMLRKL	NSP8|84|98	7	15	MLFTMLRKL	CNNPEPRED	1.398	0.06	DRB1*08:02
FSMLRKLPK	sp|P0CL84|ST3L2_HUMAN	2	15	1	9	3	11	77.8	0.056	30.2	MIFSMLRKL	NSP8|84|98	7	15	MLFTMLRKL	CNNPEPRED	1.398	0.06	DRB1*08:02
FSMLRKLPK	sp|P0CL83|ST3L1_HUMAN	2	15	1	9	3	11	77.8	0.056	30.2	MIFSMLRKL	NSP8|84|98	7	15	MLFTMLRKL	CNNPEPRED	1.398	0.06	DRB1*08:02
FSMLRKLPK	sp|P0CL85|ST3L3_HUMAN	2	15	1	9	3	11	77.8	0.066	29.9	MIFSMLRKL	NSP8|85|99	6	14	MLFTMLRKL	CNNPEPRED	1.398	0.06	DRB1*08:02
FSMLRKLPK	sp|P0CL84|ST3L2_HUMAN	2	15	1	9	3	11	77.8	0.066	29.9	MIFSMLRKL	NSP8|85|99	6	14	MLFTMLRKL	CNNPEPRED	1.398	0.06	DRB1*08:02
FSMLRKLPK	sp|P0CL83|ST3L1_HUMAN	2	15	1	9	3	11	77.8	0.066	29.9	MIFSMLRKL	NSP8|85|99	6	14	MLFTMLRKL	CNNPEPRED	1.398	0.06	DRB1*08:02
FSMLRKLPK	sp|P0CL85|ST3L3_HUMAN	2	15	1	9	3	11	77.8	0.075	29.7	MIFSMLRKL	NSP8|86|100	5	13	MLFTMLRKL	CNNPEPRED	1.398	0.06	DRB1*08:02
FSMLRKLPK	sp|P0CL84|ST3L2_HUMAN	2	15	1	9	3	11	77.8	0.075	29.7	MIFSMLRKL	NSP8|86|100	5	13	MLFTMLRKL	CNNPEPRED	1.398	0.06	DRB1*08:02
FSMLRKLPK	sp|P0CL83|ST3L1_HUMAN	2	15	1	9	3	11	77.8	0.075	29.7	MIFSMLRKL	NSP8|86|100	5	13	MLFTMLRKL	CNNPEPRED	1.398	0.06	DRB1*08:02
FSMLRKLPK	sp|P0CL85|ST3L3_HUMAN	2	15	1	9	3	11	77.8	0.087	29.5	MIFSMLRKL	NSP8|87|101	4	12	MLFTMLRKL	CNNPEPRED	1.398	0.06	DRB1*08:02
FSMLRKLPK	sp|P0CL84|ST3L2_HUMAN	2	15	1	9	3	11	77.8	0.087	29.5	MIFSMLRKL	NSP8|87|101	4	12	MLFTMLRKL	CNNPEPRED	1.398	0.06	DRB1*08:02
FSMLRKLPK	sp|P0CL83|ST3L1_HUMAN	2	15	1	9	3	11	77.8	0.087	29.5	MIFSMLRKL	NSP8|87|101	4	12	MLFTMLRKL	CNNPEPRED	1.398	0.06	DRB1*08:02
FSMLRKLPK	sp|P0CL85|ST3L3_HUMAN	2	15	1	9	3	11	77.8	0.073	29.8	MIFSMLRKL	NSP8|88|102	3	11	MLFTMLRKL	CNNPEPRED	1.398	0.06	DRB1*08:02
FSMLRKLPK	sp|P0CL84|ST3L2_HUMAN	2	15	1	9	3	11	77.8	0.073	29.8	MIFSMLRKL	NSP8|88|102	3	11	MLFTMLRKL	CNNPEPRED	1.398	0.06	DRB1*08:02
FSMLRKLPK	sp|P0CL83|ST3L1_HUMAN	2	15	1	9	3	11	77.8	0.073	29.8	MIFSMLRKL	NSP8|88|102	3	11	MLFTMLRKL	CNNPEPRED	1.398	0.06	DRB1*08:02
FSMLRKLPK	sp|P0CL85|ST3L3_HUMAN	2	15	1	9	3	11	77.8	0.083	29.6	MIFSMLRKL	NSP8|89|103	2	10	MLFTMLRKL	CNNPEPRED	1.398	0.06	DRB1*08:02
FSMLRKLPK	sp|P0CL84|ST3L2_HUMAN	2	15	1	9	3	11	77.8	0.083	29.6	MIFSMLRKL	NSP8|89|103	2	10	MLFTMLRKL	CNNPEPRED	1.398	0.06	DRB1*08:02
FSMLRKLPK	sp|P0CL83|ST3L1_HUMAN	2	15	1	9	3	11	77.8	0.083	29.6	MIFSMLRKL	NSP8|89|103	2	10	MLFTMLRKL	CNNPEPRED	1.398	0.06	DRB1*08:02
FSMLRKLPK	sp|P0CL85|ST3L3_HUMAN	2	15	1	9	3	11	77.8	0.093	29.4	MIFSMLRKL	NSP8|90|104	1	9	MLFTMLRKL	CNNPEPRED	1.398	0.06	DRB1*08:02
FSMLRKLPK	sp|P0CL84|ST3L2_HUMAN	2	15	1	9	3	11	77.8	0.093	29.4	MIFSMLRKL	NSP8|90|104	1	9	MLFTMLRKL	CNNPEPRED	1.398	0.06	DRB1*08:02
FSMLRKLPK	sp|P0CL83|ST3L1_HUMAN	2	15	1	9	3	11	77.8	0.093	29.4	MIFSMLRKL	NSP8|90|104	1	9	MLFTMLRKL	CNNPEPRED	1.398	0.06	DRB1*08:02
FSMLRKLPK	sp|P0CL85|ST3L3_HUMAN	2	15	1	9	3	11	77.8	0.056	30.2	MIFSMLRKL	NSP8|84|98	7	15	MLFTMLRKL	CNNPEPRED	0.731	7.49	DRB1*13:02
FSMLRKLPK	sp|P0CL84|ST3L2_HUMAN	2	15	1	9	3	11	77.8	0.056	30.2	MIFSMLRKL	NSP8|84|98	7	15	MLFTMLRKL	CNNPEPRED	0.731	7.49	DRB1*13:02
FSMLRKLPK	sp|P0CL83|ST3L1_HUMAN	2	15	1	9	3	11	77.8	0.056	30.2	MIFSMLRKL	NSP8|84|98	7	15	MLFTMLRKL	CNNPEPRED	0.731	7.49	DRB1*13:02
FSMLRKLPK	sp|P0CL85|ST3L3_HUMAN	2	15	1	9	3	11	77.8	0.066	29.9	MIFSMLRKL	NSP8|85|99	6	14	MLFTMLRKL	CNNPEPRED	0.731	7.49	DRB1*13:02
FSMLRKLPK	sp|P0CL84|ST3L2_HUMAN	2	15	1	9	3	11	77.8	0.066	29.9	MIFSMLRKL	NSP8|85|99	6	14	MLFTMLRKL	CNNPEPRED	0.731	7.49	DRB1*13:02
FSMLRKLPK	sp|P0CL83|ST3L1_HUMAN	2	15	1	9	3	11	77.8	0.066	29.9	MIFSMLRKL	NSP8|85|99	6	14	MLFTMLRKL	CNNPEPRED	0.731	7.49	DRB1*13:02
FSMLRKLPK	sp|P0CL85|ST3L3_HUMAN	2	15	1	9	3	11	77.8	0.075	29.7	MIFSMLRKL	NSP8|86|100	5	13	MLFTMLRKL	CNNPEPRED	0.731	7.49	DRB1*13:02
FSMLRKLPK	sp|P0CL84|ST3L2_HUMAN	2	15	1	9	3	11	77.8	0.075	29.7	MIFSMLRKL	NSP8|86|100	5	13	MLFTMLRKL	CNNPEPRED	0.731	7.49	DRB1*13:02
FSMLRKLPK	sp|P0CL83|ST3L1_HUMAN	2	15	1	9	3	11	77.8	0.075	29.7	MIFSMLRKL	NSP8|86|100	5	13	MLFTMLRKL	CNNPEPRED	0.731	7.49	DRB1*13:02
FSMLRKLPK	sp|P0CL85|ST3L3_HUMAN	2	15	1	9	3	11	77.8	0.087	29.5	MIFSMLRKL	NSP8|87|101	4	12	MLFTMLRKL	CNNPEPRED	0.731	7.49	DRB1*13:02
FSMLRKLPK	sp|P0CL84|ST3L2_HUMAN	2	15	1	9	3	11	77.8	0.087	29.5	MIFSMLRKL	NSP8|87|101	4	12	MLFTMLRKL	CNNPEPRED	0.731	7.49	DRB1*13:02
FSMLRKLPK	sp|P0CL83|ST3L1_HUMAN	2	15	1	9	3	11	77.8	0.087	29.5	MIFSMLRKL	NSP8|87|101	4	12	MLFTMLRKL	CNNPEPRED	0.731	7.49	DRB1*13:02
FSMLRKLPK	sp|P0CL85|ST3L3_HUMAN	2	15	1	9	3	11	77.8	0.073	29.8	MIFSMLRKL	NSP8|88|102	3	11	MLFTMLRKL	CNNPEPRED	0.731	7.49	DRB1*13:02
FSMLRKLPK	sp|P0CL84|ST3L2_HUMAN	2	15	1	9	3	11	77.8	0.073	29.8	MIFSMLRKL	NSP8|88|102	3	11	MLFTMLRKL	CNNPEPRED	0.731	7.49	DRB1*13:02
FSMLRKLPK	sp|P0CL83|ST3L1_HUMAN	2	15	1	9	3	11	77.8	0.073	29.8	MIFSMLRKL	NSP8|88|102	3	11	MLFTMLRKL	CNNPEPRED	0.731	7.49	DRB1*13:02
FSMLRKLPK	sp|P0CL85|ST3L3_HUMAN	2	15	1	9	3	11	77.8	0.083	29.6	MIFSMLRKL	NSP8|89|103	2	10	MLFTMLRKL	CNNPEPRED	0.731	7.49	DRB1*13:02
FSMLRKLPK	sp|P0CL84|ST3L2_HUMAN	2	15	1	9	3	11	77.8	0.083	29.6	MIFSMLRKL	NSP8|89|103	2	10	MLFTMLRKL	CNNPEPRED	0.731	7.49	DRB1*13:02
FSMLRKLPK	sp|P0CL83|ST3L1_HUMAN	2	15	1	9	3	11	77.8	0.083	29.6	MIFSMLRKL	NSP8|89|103	2	10	MLFTMLRKL	CNNPEPRED	0.731	7.49	DRB1*13:02
FSMLRKLPK	sp|P0CL85|ST3L3_HUMAN	2	15	1	9	3	11	77.8	0.093	29.4	MIFSMLRKL	NSP8|90|104	1	9	MLFTMLRKL	CNNPEPRED	0.731	7.49	DRB1*13:02
FSMLRKLPK	sp|P0CL84|ST3L2_HUMAN	2	15	1	9	3	11	77.8	0.093	29.4	MIFSMLRKL	NSP8|90|104	1	9	MLFTMLRKL	CNNPEPRED	0.731	7.49	DRB1*13:02
FSMLRKLPK	sp|P0CL83|ST3L1_HUMAN	2	15	1	9	3	11	77.8	0.093	29.4	MIFSMLRKL	NSP8|90|104	1	9	MLFTMLRKL	CNNPEPRED	0.731	7.49	DRB1*13:02
FTEYFNSVC	sp|Q9H6J7|CSTP1_HUMAN	45	59	49	55	3	11	100	0.055	30.2	EYFNSVC	NSP13|412|426	9	15	EYFNSVC	CNNPEPRED	0.677	5.24	DRB1*15:01
FTEYFNSVC	sp|Q9H6J7|CSTP1_HUMAN	45	59	49	55	3	11	100	0.048	30.4	EYFNSVC	NSP13|413|427	8	14	EYFNSVC	CNNPEPRED	0.677	5.24	DRB1*15:01
FTEYFNSVC	sp|Q9H6J7|CSTP1_HUMAN	45	59	49	55	3	11	100	0.057	30.1	EYFNSVC	NSP13|414|428	7	13	EYFNSVC	CNNPEPRED	0.677	5.24	DRB1*15:01
FTEYFNSVC	sp|Q9H6J7|CSTP1_HUMAN	45	59	49	55	3	11	100	0.074	29.8	EYFNSVC	NSP13|415|429	6	12	EYFNSVC	CNNPEPRED	0.677	5.24	DRB1*15:01
FTEYFNSVC	sp|Q9H6J7|CSTP1_HUMAN	45	59	49	55	3	11	100	0.079	29.7	EYFNSVC	NSP13|416|430	5	11	EYFNSVC	CNNPEPRED	0.677	5.24	DRB1*15:01
FTEYFNSVC	sp|Q9H6J7|CSTP1_HUMAN	45	59	49	55	3	11	100	0.079	29.7	EYFNSVC	NSP13|417|431	4	10	EYFNSVC	CNNPEPRED	0.677	5.24	DRB1*15:01
FTEYFNSVC	sp|Q9H6J7|CSTP1_HUMAN	45	59	49	55	3	11	100	0.076	29.7	EYFNSVC	NSP13|418|432	3	9	EYFNSVC	CNNPEPRED	0.677	5.24	DRB1*15:01
FTEYFNSVC	sp|Q9H6J7|CSTP1_HUMAN	45	59	49	55	3	11	100	0.053	30.2	EYFNSVC	NSP13|419|433	2	8	EYFNSVC	CNNPEPRED	0.677	5.24	DRB1*15:01
FTEYFNSVC	sp|Q9H6J7|CSTP1_HUMAN	45	59	49	55	3	11	100	0.053	30.2	EYFNSVC	NSP13|420|434	1	7	EYFNSVC	CNNPEPRED	0.677	5.24	DRB1*15:01
FTVIQGPPG	sp|Q9BYK8|HELZ2_HUMAN	2169	2183	2173	2180	1	9	100	0.061	30.3	QGPPGTGK	NSP13|274|288	8	15	QGPPGTGK	CNNPEPRED	0.667	8.56	DRB1*01:01
FTVIQGPPG	sp|Q9BYK8|HELZ2_HUMAN	2169	2183	2173	2180	1	9	100	0.044	30.7	QGPPGTGK	NSP13|275|289	7	14	QGPPGTGK	CNNPEPRED	0.667	8.56	DRB1*01:01
FTVIQGPPG	sp|Q9BYK8|HELZ2_HUMAN	2169	2183	2173	2180	1	9	100	0.036	31	QGPPGTGK	NSP13|276|290	6	13	QGPPGTGK	CNNPEPRED	0.667	8.56	DRB1*01:01
FTVIQGPPG	sp|Q9BYK8|HELZ2_HUMAN	2169	2183	2173	2180	1	9	100	0.043	30.8	QGPPGTGK	NSP13|277|291	5	12	QGPPGTGK	CNNPEPRED	0.667	8.56	DRB1*01:01
FTVIQGPPG	sp|Q9BYK8|HELZ2_HUMAN	2169	2183	2173	2180	1	9	100	0.033	31.1	QGPPGTGK	NSP13|278|292	4	11	QGPPGTGK	CNNPEPRED	0.667	8.56	DRB1*01:01
FTVIQGPPG	sp|Q9BYK8|HELZ2_HUMAN	2169	2183	2173	2180	1	9	100	0.041	30.8	QGPPGTGK	NSP13|279|293	3	10	QGPPGTGK	CNNPEPRED	0.667	8.56	DRB1*01:01
FTVIQGPPG	sp|Q9BYK8|HELZ2_HUMAN	2169	2183	2173	2180	1	9	100	0.036	31	QGPPGTGK	NSP13|280|294	2	9	QGPPGTGK	CNNPEPRED	0.667	8.56	DRB1*01:01
FTVIQGPPG	sp|Q9BYK8|HELZ2_HUMAN	2169	2183	2173	2180	1	9	100	0.036	31	QGPPGTGK	NSP13|281|295	1	8	QGPPGTGK	CNNPEPRED	0.667	8.56	DRB1*01:01
FVASILFLI	sp|Q8NGZ5|OR2G2_HUMAN	201	215	202	214	3	11	69.2	0.013	32.3	LFVASILFLIVPV	NSP4|16|30	3	15	LFVAAIFYLITPV	CNNPEPRED	0.795	7.94	DRB1*09:01
FVASILFLI	sp|Q8NGZ5|OR2G2_HUMAN	201	215	202	214	3	11	69.2	0.01	32.6	LFVASILFLIVPV	NSP4|17|31	2	14	LFVAAIFYLITPV	CNNPEPRED	0.795	7.94	DRB1*09:01
FVASILFLI	sp|Q8NGZ5|OR2G2_HUMAN	201	215	202	214	3	11	69.2	0.01	32.6	LFVASILFLIVPV	NSP4|18|32	1	13	LFVAAIFYLITPV	CNNPEPRED	0.795	7.94	DRB1*09:01
FVCNAPGCG	sp|P17544|ATF7_HUMAN	4	18	8	14	4	12	100	0.089	29.5	VCNAPGC	NSP13|49|63	1	7	VCNAPGC	CNNPEPRED	0.603	5.45	DRB3*02:02
FVCNAPGCG	sp|P17544|ATF7_HUMAN	4	18	8	14	4	12	100	0.089	29.5	VCNAPGC	NSP13|49|63	1	7	VCNAPGC	NETMHCIIPAN_BA	163.45	3.1	DRB3*02:02
FVCNAPGCG	sp|P17544|ATF7_HUMAN	3	17	6	14	5	13	88.9	0.003	34.4	PFVCNAPGC	NSP13|41|55	7	15	PYVCNAPGC	CNNPEPRED	0.675	3.65	DRB3*02:02
FVCNAPGCG	sp|P17544|ATF7_HUMAN	3	17	6	14	5	13	88.9	0.003	34.4	PFVCNAPGC	NSP13|42|56	6	14	PYVCNAPGC	CNNPEPRED	0.675	3.65	DRB3*02:02
FVCNAPGCG	sp|P17544|ATF7_HUMAN	3	17	6	14	5	13	88.9	0.003	34.4	PFVCNAPGC	NSP13|43|57	5	13	PYVCNAPGC	CNNPEPRED	0.675	3.65	DRB3*02:02
FVCNAPGCG	sp|P17544|ATF7_HUMAN	3	17	6	14	5	13	88.9	0.003	34.7	PFVCNAPGC	NSP13|44|58	4	12	PYVCNAPGC	CNNPEPRED	0.675	3.65	DRB3*02:02
FVCNAPGCG	sp|P17544|ATF7_HUMAN	3	17	6	14	5	13	88.9	0.003	34.3	PFVCNAPGC	NSP13|45|59	3	11	PYVCNAPGC	CNNPEPRED	0.675	3.65	DRB3*02:02
FVCNAPGCG	sp|P17544|ATF7_HUMAN	3	17	6	14	5	13	88.9	0.003	34.3	PFVCNAPGC	NSP13|46|60	2	10	PYVCNAPGC	CNNPEPRED	0.675	3.65	DRB3*02:02
FVCNAPGCG	sp|P17544|ATF7_HUMAN	3	17	6	14	5	13	88.9	0.003	34.5	PFVCNAPGC	NSP13|47|61	1	9	PYVCNAPGC	CNNPEPRED	0.675	3.65	DRB3*02:02
FVCNAPGCG	sp|P17544|ATF7_HUMAN	3	17	7	14	5	13	87.5	0.044	30.5	FVCNAPGC	NSP13|48|62	1	8	YVCNAPGC	CNNPEPRED	0.675	3.65	DRB3*02:02
FVCNAPGCG	sp|P17544|ATF7_HUMAN	3	17	6	14	5	13	88.9	0.003	34.4	PFVCNAPGC	NSP13|41|55	7	15	PYVCNAPGC	NETMHCIIPAN_BA	274.95	4.8	DRB3*02:02
FVCNAPGCG	sp|P17544|ATF7_HUMAN	3	17	6	14	5	13	88.9	0.003	34.4	PFVCNAPGC	NSP13|42|56	6	14	PYVCNAPGC	NETMHCIIPAN_BA	274.95	4.8	DRB3*02:02
FVCNAPGCG	sp|P17544|ATF7_HUMAN	3	17	6	14	5	13	88.9	0.003	34.4	PFVCNAPGC	NSP13|43|57	5	13	PYVCNAPGC	NETMHCIIPAN_BA	274.95	4.8	DRB3*02:02
FVCNAPGCG	sp|P17544|ATF7_HUMAN	3	17	6	14	5	13	88.9	0.003	34.7	PFVCNAPGC	NSP13|44|58	4	12	PYVCNAPGC	NETMHCIIPAN_BA	274.95	4.8	DRB3*02:02
FVCNAPGCG	sp|P17544|ATF7_HUMAN	3	17	6	14	5	13	88.9	0.003	34.3	PFVCNAPGC	NSP13|45|59	3	11	PYVCNAPGC	NETMHCIIPAN_BA	274.95	4.8	DRB3*02:02
FVCNAPGCG	sp|P17544|ATF7_HUMAN	3	17	6	14	5	13	88.9	0.003	34.3	PFVCNAPGC	NSP13|46|60	2	10	PYVCNAPGC	NETMHCIIPAN_BA	274.95	4.8	DRB3*02:02
FVCNAPGCG	sp|P17544|ATF7_HUMAN	3	17	6	14	5	13	88.9	0.003	34.5	PFVCNAPGC	NSP13|47|61	1	9	PYVCNAPGC	NETMHCIIPAN_BA	274.95	4.8	DRB3*02:02
FVCNAPGCG	sp|P17544|ATF7_HUMAN	3	17	7	14	5	13	87.5	0.044	30.5	FVCNAPGC	NSP13|48|62	1	8	YVCNAPGC	NETMHCIIPAN_BA	274.95	4.8	DRB3*02:02
FVCNAPGCG	sp|P17544|ATF7_HUMAN	3	17	6	14	5	13	88.9	0.003	34.4	PFVCNAPGC	NSP13|41|55	7	15	PYVCNAPGC	NETMHCIIPAN_EL	0.447679	0.98	DRB3*02:02
FVCNAPGCG	sp|P17544|ATF7_HUMAN	3	17	6	14	5	13	88.9	0.003	34.4	PFVCNAPGC	NSP13|42|56	6	14	PYVCNAPGC	NETMHCIIPAN_EL	0.447679	0.98	DRB3*02:02
FVCNAPGCG	sp|P17544|ATF7_HUMAN	3	17	6	14	5	13	88.9	0.003	34.4	PFVCNAPGC	NSP13|43|57	5	13	PYVCNAPGC	NETMHCIIPAN_EL	0.447679	0.98	DRB3*02:02
FVCNAPGCG	sp|P17544|ATF7_HUMAN	3	17	6	14	5	13	88.9	0.003	34.7	PFVCNAPGC	NSP13|44|58	4	12	PYVCNAPGC	NETMHCIIPAN_EL	0.447679	0.98	DRB3*02:02
FVCNAPGCG	sp|P17544|ATF7_HUMAN	3	17	6	14	5	13	88.9	0.003	34.3	PFVCNAPGC	NSP13|45|59	3	11	PYVCNAPGC	NETMHCIIPAN_EL	0.447679	0.98	DRB3*02:02
FVCNAPGCG	sp|P17544|ATF7_HUMAN	3	17	6	14	5	13	88.9	0.003	34.3	PFVCNAPGC	NSP13|46|60	2	10	PYVCNAPGC	NETMHCIIPAN_EL	0.447679	0.98	DRB3*02:02
FVCNAPGCG	sp|P17544|ATF7_HUMAN	3	17	6	14	5	13	88.9	0.003	34.5	PFVCNAPGC	NSP13|47|61	1	9	PYVCNAPGC	NETMHCIIPAN_EL	0.447679	0.98	DRB3*02:02
FVCNAPGCG	sp|P17544|ATF7_HUMAN	3	17	7	14	5	13	87.5	0.044	30.5	FVCNAPGC	NSP13|48|62	1	8	YVCNAPGC	NETMHCIIPAN_EL	0.447679	0.98	DRB3*02:02
FVCNAPGCG	sp|P17544|ATF7_HUMAN	4	18	8	14	4	12	100	0.089	29.5	VCNAPGC	NSP13|49|63	1	7	VCNAPGC	NETMHCIIPAN_EL	0.449978	0.98	DRB3*02:02
FVCSAPGCS	sp|Q02930|CREB5_HUMAN	12	26	15	23	5	13	77.8	0.048	30.4	PFVCSAPGC	NSP13|41|55	7	15	PYVCNAPGC	NETMHCIIPAN_EL	0.065798	8.7	DRB3*02:02
FVCSAPGCS	sp|Q02930|CREB5_HUMAN	12	26	15	23	5	13	77.8	0.049	30.4	PFVCSAPGC	NSP13|42|56	6	14	PYVCNAPGC	NETMHCIIPAN_EL	0.065798	8.7	DRB3*02:02
FVCSAPGCS	sp|Q02930|CREB5_HUMAN	12	26	15	23	5	13	77.8	0.049	30.4	PFVCSAPGC	NSP13|43|57	5	13	PYVCNAPGC	NETMHCIIPAN_EL	0.065798	8.7	DRB3*02:02
FVCSAPGCS	sp|Q02930|CREB5_HUMAN	12	26	15	23	5	13	77.8	0.047	30.6	PFVCSAPGC	NSP13|44|58	4	12	PYVCNAPGC	NETMHCIIPAN_EL	0.065798	8.7	DRB3*02:02
FVCSAPGCS	sp|Q02930|CREB5_HUMAN	12	26	15	23	5	13	77.8	0.05	30.3	PFVCSAPGC	NSP13|45|59	3	11	PYVCNAPGC	NETMHCIIPAN_EL	0.065798	8.7	DRB3*02:02
FVCSAPGCS	sp|Q02930|CREB5_HUMAN	12	26	15	23	5	13	77.8	0.05	30.3	PFVCSAPGC	NSP13|46|60	2	10	PYVCNAPGC	NETMHCIIPAN_EL	0.065798	8.7	DRB3*02:02
FVCSAPGCS	sp|Q02930|CREB5_HUMAN	12	26	15	23	5	13	77.8	0.045	30.5	PFVCSAPGC	NSP13|47|61	1	9	PYVCNAPGC	NETMHCIIPAN_EL	0.065798	8.7	DRB3*02:02
FVEITKKYA	sp|O76024|WFS1_HUMAN	241	255	244	252	7	15	88.9	0.073	29.8	LDDFVEITK	NSP15|293|307	7	15	LDDFVEIIK	NETMHCIIPAN_EL	0.321904	4.6	DRB1*08:03
FVEITKKYA	sp|O76024|WFS1_HUMAN	241	255	244	252	7	15	88.9	0.073	29.8	LDDFVEITK	NSP15|294|308	6	14	LDDFVEIIK	NETMHCIIPAN_EL	0.321904	4.6	DRB1*08:03
FVEITKKYA	sp|O76024|WFS1_HUMAN	241	255	244	252	7	15	88.9	0.071	29.8	LDDFVEITK	NSP15|295|309	5	13	LDDFVEIIK	NETMHCIIPAN_EL	0.321904	4.6	DRB1*08:03
FVEITKKYA	sp|O76024|WFS1_HUMAN	241	255	244	252	7	15	88.9	0.074	29.8	LDDFVEITK	NSP15|296|310	4	12	LDDFVEIIK	NETMHCIIPAN_EL	0.321904	4.6	DRB1*08:03
FVEITKKYA	sp|O76024|WFS1_HUMAN	241	255	244	252	7	15	88.9	0.073	29.8	LDDFVEITK	NSP15|297|311	3	11	LDDFVEIIK	NETMHCIIPAN_EL	0.321904	4.6	DRB1*08:03
FVEITKKYA	sp|O76024|WFS1_HUMAN	241	255	244	252	7	15	88.9	0.061	30	LDDFVEITK	NSP15|298|312	2	10	LDDFVEIIK	NETMHCIIPAN_EL	0.321904	4.6	DRB1*08:03
FVEITKKYA	sp|O76024|WFS1_HUMAN	241	255	244	252	7	15	88.9	0.054	30.2	LDDFVEITK	NSP15|299|313	1	9	LDDFVEIIK	NETMHCIIPAN_EL	0.321904	4.6	DRB1*08:03
FVEITKKYA	sp|O76024|WFS1_HUMAN	241	255	244	252	7	15	88.9	0.073	29.8	LDDFVEITK	NSP15|293|307	7	15	LDDFVEIIK	NETMHCIIPAN_EL	0.450889	3.9	DRB1*08:02
FVEITKKYA	sp|O76024|WFS1_HUMAN	241	255	244	252	7	15	88.9	0.073	29.8	LDDFVEITK	NSP15|294|308	6	14	LDDFVEIIK	NETMHCIIPAN_EL	0.450889	3.9	DRB1*08:02
FVEITKKYA	sp|O76024|WFS1_HUMAN	241	255	244	252	7	15	88.9	0.071	29.8	LDDFVEITK	NSP15|295|309	5	13	LDDFVEIIK	NETMHCIIPAN_EL	0.450889	3.9	DRB1*08:02
FVEITKKYA	sp|O76024|WFS1_HUMAN	241	255	244	252	7	15	88.9	0.074	29.8	LDDFVEITK	NSP15|296|310	4	12	LDDFVEIIK	NETMHCIIPAN_EL	0.450889	3.9	DRB1*08:02
FVEITKKYA	sp|O76024|WFS1_HUMAN	241	255	244	252	7	15	88.9	0.073	29.8	LDDFVEITK	NSP15|297|311	3	11	LDDFVEIIK	NETMHCIIPAN_EL	0.450889	3.9	DRB1*08:02
FVEITKKYA	sp|O76024|WFS1_HUMAN	241	255	244	252	7	15	88.9	0.061	30	LDDFVEITK	NSP15|298|312	2	10	LDDFVEIIK	NETMHCIIPAN_EL	0.450889	3.9	DRB1*08:02
FVEITKKYA	sp|O76024|WFS1_HUMAN	241	255	244	252	7	15	88.9	0.054	30.2	LDDFVEITK	NSP15|299|313	1	9	LDDFVEIIK	NETMHCIIPAN_EL	0.450889	3.9	DRB1*08:02
FVEITKKYA	sp|O76024|WFS1_HUMAN	241	255	244	252	7	15	88.9	0.073	29.8	LDDFVEITK	NSP15|293|307	7	15	LDDFVEIIK	NETMHCIIPAN_BA	58.66	3	DRB1*11:01
FVEITKKYA	sp|O76024|WFS1_HUMAN	241	255	244	252	7	15	88.9	0.073	29.8	LDDFVEITK	NSP15|294|308	6	14	LDDFVEIIK	NETMHCIIPAN_BA	58.66	3	DRB1*11:01
FVEITKKYA	sp|O76024|WFS1_HUMAN	241	255	244	252	7	15	88.9	0.071	29.8	LDDFVEITK	NSP15|295|309	5	13	LDDFVEIIK	NETMHCIIPAN_BA	58.66	3	DRB1*11:01
FVEITKKYA	sp|O76024|WFS1_HUMAN	241	255	244	252	7	15	88.9	0.074	29.8	LDDFVEITK	NSP15|296|310	4	12	LDDFVEIIK	NETMHCIIPAN_BA	58.66	3	DRB1*11:01
FVEITKKYA	sp|O76024|WFS1_HUMAN	241	255	244	252	7	15	88.9	0.073	29.8	LDDFVEITK	NSP15|297|311	3	11	LDDFVEIIK	NETMHCIIPAN_BA	58.66	3	DRB1*11:01
FVEITKKYA	sp|O76024|WFS1_HUMAN	241	255	244	252	7	15	88.9	0.061	30	LDDFVEITK	NSP15|298|312	2	10	LDDFVEIIK	NETMHCIIPAN_BA	58.66	3	DRB1*11:01
FVEITKKYA	sp|O76024|WFS1_HUMAN	241	255	244	252	7	15	88.9	0.054	30.2	LDDFVEITK	NSP15|299|313	1	9	LDDFVEIIK	NETMHCIIPAN_BA	58.66	3	DRB1*11:01
FVEITKKYA	sp|O76024|WFS1_HUMAN	241	255	244	252	7	15	88.9	0.073	29.8	LDDFVEITK	NSP15|293|307	7	15	LDDFVEIIK	NETMHCIIPAN_EL	0.757403	1.5	DRB1*11:01
FVEITKKYA	sp|O76024|WFS1_HUMAN	241	255	244	252	7	15	88.9	0.073	29.8	LDDFVEITK	NSP15|294|308	6	14	LDDFVEIIK	NETMHCIIPAN_EL	0.757403	1.5	DRB1*11:01
FVEITKKYA	sp|O76024|WFS1_HUMAN	241	255	244	252	7	15	88.9	0.071	29.8	LDDFVEITK	NSP15|295|309	5	13	LDDFVEIIK	NETMHCIIPAN_EL	0.757403	1.5	DRB1*11:01
FVEITKKYA	sp|O76024|WFS1_HUMAN	241	255	244	252	7	15	88.9	0.074	29.8	LDDFVEITK	NSP15|296|310	4	12	LDDFVEIIK	NETMHCIIPAN_EL	0.757403	1.5	DRB1*11:01
FVEITKKYA	sp|O76024|WFS1_HUMAN	241	255	244	252	7	15	88.9	0.073	29.8	LDDFVEITK	NSP15|297|311	3	11	LDDFVEIIK	NETMHCIIPAN_EL	0.757403	1.5	DRB1*11:01
FVEITKKYA	sp|O76024|WFS1_HUMAN	241	255	244	252	7	15	88.9	0.061	30	LDDFVEITK	NSP15|298|312	2	10	LDDFVEIIK	NETMHCIIPAN_EL	0.757403	1.5	DRB1*11:01
FVEITKKYA	sp|O76024|WFS1_HUMAN	241	255	244	252	7	15	88.9	0.054	30.2	LDDFVEITK	NSP15|299|313	1	9	LDDFVEIIK	NETMHCIIPAN_EL	0.757403	1.5	DRB1*11:01
FVKAAKLLH	sp|Q68CQ7|GL8D1_HUMAN	314	328	314	328	7	15	66.7	0.016	32.2	KRYSPQFVKAAKLLH	NSP3|1155|1169	1	15	KHYTPSFKKGAKLLH	NETMHCIIPAN_BA	16.91	0.39	DRB1*11:01
FVKAAKLLH	sp|Q68CQ7|GL8D1_HUMAN	315	329	316	328	6	14	69.2	0.094	29.6	YSPQFVKAAKLLH	NSP3|1156|1170	2	14	YTPSFKKGAKLLH	NETMHCIIPAN_BA	682.54	10	DRB3*02:02
FVKAAKLLH	sp|Q68CQ7|GL8D1_HUMAN	315	329	316	328	6	14	69.2	0.094	29.6	YSPQFVKAAKLLH	NSP3|1156|1170	2	14	YTPSFKKGAKLLH	CNNPEPRED	0.848	2.14	DRB5*01:01
FVKAAKLLH	sp|Q68CQ7|GL8D1_HUMAN	315	329	316	328	6	14	69.2	0.094	29.6	YSPQFVKAAKLLH	NSP3|1156|1170	2	14	YTPSFKKGAKLLH	CNNPEPRED	0.993	0.64	DRB1*11:01
FVKAAKLLH	sp|Q68CQ7|GL8D1_HUMAN	314	328	314	328	7	15	66.7	0.016	32.2	KRYSPQFVKAAKLLH	NSP3|1155|1169	1	15	KHYTPSFKKGAKLLH	NETMHCIIPAN_BA	147.5	2.5	DRB1*08:02
FVKAAKLLH	sp|Q68CQ7|GL8D1_HUMAN	315	329	316	328	6	14	69.2	0.094	29.6	YSPQFVKAAKLLH	NSP3|1156|1170	2	14	YTPSFKKGAKLLH	NETMHCIIPAN_BA	347.01	3	DRB1*08:03
FVKAAKLLH	sp|Q68CQ7|GL8D1_HUMAN	315	329	316	328	6	14	69.2	0.094	29.6	YSPQFVKAAKLLH	NSP3|1156|1170	2	14	YTPSFKKGAKLLH	NETMHCIIPAN_BA	80.75	0.55	DRB1*08:02
FVKAAKLLH	sp|Q68CQ7|GL8D1_HUMAN	314	328	314	328	7	15	66.7	0.016	32.2	KRYSPQFVKAAKLLH	NSP3|1155|1169	1	15	KHYTPSFKKGAKLLH	NETMHCIIPAN_EL	0.294616	9.2	DRB1*08:02
FVKAAKLLH	sp|Q68CQ7|GL8D1_HUMAN	315	329	316	328	6	14	69.2	0.094	29.6	YSPQFVKAAKLLH	NSP3|1156|1170	2	14	YTPSFKKGAKLLH	NETMHCIIPAN_EL	0.851832	0.74	DRB1*11:01
FVKAAKLLH	sp|Q68CQ7|GL8D1_HUMAN	314	328	314	328	7	15	66.7	0.016	32.2	KRYSPQFVKAAKLLH	NSP3|1155|1169	1	15	KHYTPSFKKGAKLLH	NETMHCIIPAN_EL	0.466705	4.1	DRB1*11:01
FVKAAKLLH	sp|Q68CQ7|GL8D1_HUMAN	315	329	316	328	6	14	69.2	0.094	29.6	YSPQFVKAAKLLH	NSP3|1156|1170	2	14	YTPSFKKGAKLLH	CNNPEPRED	0.814	7.48	DRB1*08:02
FVKAAKLLH	sp|Q68CQ7|GL8D1_HUMAN	315	329	316	328	6	14	69.2	0.094	29.6	YSPQFVKAAKLLH	NSP3|1156|1170	2	14	YTPSFKKGAKLLH	NETMHCIIPAN_EL	0.313337	4.8	DRB1*08:03
FVKAAKLLH	sp|Q68CQ7|GL8D1_HUMAN	315	329	316	328	6	14	69.2	0.094	29.6	YSPQFVKAAKLLH	NSP3|1156|1170	2	14	YTPSFKKGAKLLH	NETMHCIIPAN_BA	49.38	4.4	DRB1*13:01
FVKAAKLLH	sp|Q68CQ7|GL8D1_HUMAN	315	329	316	328	6	14	69.2	0.094	29.6	YSPQFVKAAKLLH	NSP3|1156|1170	2	14	YTPSFKKGAKLLH	NETMHCIIPAN_BA	210	9.2	DRB1*04:01
FVKAAKLLH	sp|Q68CQ7|GL8D1_HUMAN	315	329	316	328	6	14	69.2	0.094	29.6	YSPQFVKAAKLLH	NSP3|1156|1170	2	14	YTPSFKKGAKLLH	CNNPEPRED	0.645	7.88	DRB1*03:01
FVKAAKLLH	sp|Q68CQ7|GL8D1_HUMAN	315	329	316	328	6	14	69.2	0.094	29.6	YSPQFVKAAKLLH	NSP3|1156|1170	2	14	YTPSFKKGAKLLH	NETMHCIIPAN_EL	0.55497	2	DRB1*08:02
FVKAAKLLH	sp|Q68CQ7|GL8D1_HUMAN	315	329	316	328	6	14	69.2	0.094	29.6	YSPQFVKAAKLLH	NSP3|1156|1170	2	14	YTPSFKKGAKLLH	NETMHCIIPAN_BA	425.05	8.1	DRB1*03:01
FVKAAKLLH	sp|Q68CQ7|GL8D1_HUMAN	314	328	314	328	7	15	66.7	0.016	32.2	KRYSPQFVKAAKLLH	NSP3|1155|1169	1	15	KHYTPSFKKGAKLLH	NETMHCIIPAN_BA	540.39	8.5	DRB1*08:03
FVKAAKLLH	sp|Q68CQ7|GL8D1_HUMAN	315	329	316	328	6	14	69.2	0.094	29.6	YSPQFVKAAKLLH	NSP3|1156|1170	2	14	YTPSFKKGAKLLH	NETMHCIIPAN_BA	9.53	0.04	DRB1*11:01
FYREDEDEE	sp|Q9BYV6|TRI55_HUMAN	323	337	326	335	4	12	80	0.084	29.6	FYREDEDEEE	NSP3|104|118	3	12	FYPPDEDEEE	NETMHCIIPAN_EL	0.210751	9.9	DRB1*08:03
FYVYAGILA	sp|Q86W33|TPRA1_HUMAN	222	236	226	232	7	15	100	0.049	30.6	RSFYVYA	NSP3|1614|1628	1	7	RSFYVYA	NETMHCIIPAN_BA	172.42	3.6	DRB1*15:02
FYVYAGILA	sp|Q86W33|TPRA1_HUMAN	222	236	226	232	7	15	100	0.049	30.6	RSFYVYA	NSP3|1614|1628	1	7	RSFYVYA	NETMHCIIPAN_BA	229.22	7.2	DRB1*15:03
FYVYAGILA	sp|Q86W33|TPRA1_HUMAN	222	236	226	232	7	15	100	0.049	30.6	RSFYVYA	NSP3|1614|1628	1	7	RSFYVYA	NETMHCIIPAN_EL	0.115798	9.9	DRB1*15:03
FYVYAGILA	sp|Q86W33|TPRA1_HUMAN	222	236	226	232	7	15	100	0.049	30.6	RSFYVYA	NSP3|1614|1628	1	7	RSFYVYA	NETMHCIIPAN_EL	0.243403	2.7	DRB1*15:02
FYVYAGILA	sp|Q86W33|TPRA1_HUMAN	222	236	226	232	7	15	100	0.049	30.6	RSFYVYA	NSP3|1614|1628	1	7	RSFYVYA	NETMHCIIPAN_BA	94.81	5.9	DRB1*15:01
FYVYAGILA	sp|Q86W33|TPRA1_HUMAN	222	236	226	232	7	15	100	0.049	30.6	RSFYVYA	NSP3|1614|1628	1	7	RSFYVYA	NETMHCIIPAN_EL	0.225333	5.6	DRB1*15:01
GAAFTRFQT	sp|Q13472|TOP3A_HUMAN	210	224	211	224	6	14	71.4	0.036	30.8	DLRIGAAFTRFQTL	spike|227|241	2	15	DLPIGINITRFQTL	CNNPEPRED	0.642	9.46	DQA1*05:01/DQB1*03:01
GAAFTRFQT	sp|Q13472|TOP3A_HUMAN	210	224	211	224	6	14	71.4	0.041	30.6	DLRIGAAFTRFQTL	spike|228|242	1	14	DLPIGINITRFQTL	CNNPEPRED	0.642	9.46	DQA1*05:01/DQB1*03:01
GTGKTLFAK	sp|Q9NVI7|ATD3A_HUMAN	398	412	400	410	6	14	81.8	0.023	31.7	GPPGTGKTLFA	NSP13|278|292	5	15	GPPGTGKSHFA	CNNPEPRED	0.687	7.21	DQA1*05:01/DQB1*03:01
GTGKTLFAK	sp|Q9NVI7|ATD3A_HUMAN	398	412	400	410	6	14	81.8	0.029	31.3	GPPGTGKTLFA	NSP13|279|293	4	14	GPPGTGKSHFA	CNNPEPRED	0.687	7.21	DQA1*05:01/DQB1*03:01
GTGKTLFAK	sp|Q9NVI7|ATD3A_HUMAN	398	412	400	410	6	14	81.8	0.025	31.5	GPPGTGKTLFA	NSP13|280|294	3	13	GPPGTGKSHFA	CNNPEPRED	0.687	7.21	DQA1*05:01/DQB1*03:01
GTGKTLFAK	sp|Q9NVI7|ATD3A_HUMAN	398	412	400	410	6	14	81.8	0.025	31.5	GPPGTGKTLFA	NSP13|281|295	2	12	GPPGTGKSHFA	CNNPEPRED	0.687	7.21	DQA1*05:01/DQB1*03:01
GTGKTLFAK	sp|Q9NVI7|ATD3A_HUMAN	398	412	400	410	6	14	81.8	0.024	31.6	GPPGTGKTLFA	NSP13|282|296	1	11	GPPGTGKSHFA	CNNPEPRED	0.687	7.21	DQA1*05:01/DQB1*03:01
GTGKTLFAK	sp|Q5T2N8|ATD3C_HUMAN	175	189	177	187	6	14	81.8	0.023	31.7	GPPGTGKTLFA	NSP13|278|292	5	15	GPPGTGKSHFA	CNNPEPRED	0.686	7.24	DQA1*05:01/DQB1*03:01
GTGKTLFAK	sp|Q5T9A4|ATD3B_HUMAN	350	364	352	362	6	14	81.8	0.023	31.7	GPPGTGKTLFA	NSP13|278|292	5	15	GPPGTGKSHFA	CNNPEPRED	0.686	7.24	DQA1*05:01/DQB1*03:01
GTGKTLFAK	sp|Q5T2N8|ATD3C_HUMAN	175	189	177	187	6	14	81.8	0.029	31.3	GPPGTGKTLFA	NSP13|279|293	4	14	GPPGTGKSHFA	CNNPEPRED	0.686	7.24	DQA1*05:01/DQB1*03:01
GTGKTLFAK	sp|Q5T9A4|ATD3B_HUMAN	350	364	352	362	6	14	81.8	0.029	31.3	GPPGTGKTLFA	NSP13|279|293	4	14	GPPGTGKSHFA	CNNPEPRED	0.686	7.24	DQA1*05:01/DQB1*03:01
GTGKTLFAK	sp|Q5T2N8|ATD3C_HUMAN	175	189	177	187	6	14	81.8	0.025	31.5	GPPGTGKTLFA	NSP13|280|294	3	13	GPPGTGKSHFA	CNNPEPRED	0.686	7.24	DQA1*05:01/DQB1*03:01
GTGKTLFAK	sp|Q5T9A4|ATD3B_HUMAN	350	364	352	362	6	14	81.8	0.025	31.5	GPPGTGKTLFA	NSP13|280|294	3	13	GPPGTGKSHFA	CNNPEPRED	0.686	7.24	DQA1*05:01/DQB1*03:01
GTGKTLFAK	sp|Q5T2N8|ATD3C_HUMAN	175	189	177	187	6	14	81.8	0.025	31.5	GPPGTGKTLFA	NSP13|281|295	2	12	GPPGTGKSHFA	CNNPEPRED	0.686	7.24	DQA1*05:01/DQB1*03:01
GTGKTLFAK	sp|Q5T9A4|ATD3B_HUMAN	350	364	352	362	6	14	81.8	0.025	31.5	GPPGTGKTLFA	NSP13|281|295	2	12	GPPGTGKSHFA	CNNPEPRED	0.686	7.24	DQA1*05:01/DQB1*03:01
GTGKTLFAK	sp|Q5T2N8|ATD3C_HUMAN	175	189	177	187	6	14	81.8	0.024	31.6	GPPGTGKTLFA	NSP13|282|296	1	11	GPPGTGKSHFA	CNNPEPRED	0.686	7.24	DQA1*05:01/DQB1*03:01
GTGKTLFAK	sp|Q5T9A4|ATD3B_HUMAN	350	364	352	362	6	14	81.8	0.024	31.6	GPPGTGKTLFA	NSP13|282|296	1	11	GPPGTGKSHFA	CNNPEPRED	0.686	7.24	DQA1*05:01/DQB1*03:01
GTMYGCSCD	sp|O14594|NCAN_HUMAN	1026	1040	1030	1036	2	10	100	0.023	31.6	YGCSCDQ	NSP10|118|132	9	15	YGCSCDQ	CNNPEPRED	0.618	7.16	DQA1*03:01/DQB1*03:02
GTMYGCSCD	sp|O14594|NCAN_HUMAN	1026	1040	1030	1036	2	10	100	0.028	31.4	YGCSCDQ	NSP10|119|133	8	14	YGCSCDQ	CNNPEPRED	0.618	7.16	DQA1*03:01/DQB1*03:02
GTMYGCSCD	sp|O14594|NCAN_HUMAN	1026	1040	1030	1036	2	10	100	0.028	31.4	YGCSCDQ	NSP10|120|134	7	13	YGCSCDQ	CNNPEPRED	0.618	7.16	DQA1*03:01/DQB1*03:02
GTMYGCSCD	sp|O14594|NCAN_HUMAN	1026	1040	1030	1036	2	10	100	0.035	30.8	YGCSCDQ	NSP10|121|135	6	12	YGCSCDQ	CNNPEPRED	0.618	7.16	DQA1*03:01/DQB1*03:02
GTMYGCSCD	sp|O14594|NCAN_HUMAN	1026	1040	1030	1036	2	10	100	0.041	30.6	YGCSCDQ	NSP10|122|136	5	11	YGCSCDQ	CNNPEPRED	0.618	7.16	DQA1*03:01/DQB1*03:02
GTMYGCSCD	sp|O14594|NCAN_HUMAN	1026	1040	1030	1036	2	10	100	0.041	30.6	YGCSCDQ	NSP10|123|137	4	10	YGCSCDQ	CNNPEPRED	0.618	7.16	DQA1*03:01/DQB1*03:02
GTMYGCSCD	sp|O14594|NCAN_HUMAN	1026	1040	1030	1036	2	10	100	0.041	30.6	YGCSCDQ	NSP10|124|138	3	9	YGCSCDQ	CNNPEPRED	0.618	7.16	DQA1*03:01/DQB1*03:02
GTMYGCSCD	sp|O14594|NCAN_HUMAN	1026	1040	1030	1036	2	10	100	0.044	30.5	YGCSCDQ	NSP10|125|139	2	8	YGCSCDQ	CNNPEPRED	0.618	7.16	DQA1*03:01/DQB1*03:02
GVLPQNEQP	sp|A2A3K4|PTPC1_HUMAN	1	15	4	13	4	12	90	0.017	31.9	GVLPQNEQPY	NSP1|54|68	6	15	GVLPQLEQPY	CNNPEPRED	0.626	5.98	DQA1*05:01/DQB1*02:01
GVLPQNEQP	sp|A2A3K4|PTPC1_HUMAN	1	15	4	13	4	12	90	0.017	31.9	GVLPQNEQPY	NSP1|55|69	5	14	GVLPQLEQPY	CNNPEPRED	0.626	5.98	DQA1*05:01/DQB1*02:01
GVLPQNEQP	sp|A2A3K4|PTPC1_HUMAN	1	15	4	13	4	12	90	0.013	32.2	GVLPQNEQPY	NSP1|56|70	4	13	GVLPQLEQPY	CNNPEPRED	0.626	5.98	DQA1*05:01/DQB1*02:01
GVLPQNEQP	sp|A2A3K4|PTPC1_HUMAN	1	15	4	13	4	12	90	0.015	32.1	GVLPQNEQPY	NSP1|57|71	3	12	GVLPQLEQPY	CNNPEPRED	0.626	5.98	DQA1*05:01/DQB1*02:01
GVLPQNEQP	sp|A2A3K4|PTPC1_HUMAN	1	15	4	13	4	12	90	0.011	32.6	GVLPQNEQPY	NSP1|58|72	2	11	GVLPQLEQPY	CNNPEPRED	0.626	5.98	DQA1*05:01/DQB1*02:01
GVLPQNEQP	sp|A2A3K4|PTPC1_HUMAN	1	15	4	13	4	12	90	0.012	32.4	GVLPQNEQPY	NSP1|59|73	1	10	GVLPQLEQPY	CNNPEPRED	0.626	5.98	DQA1*05:01/DQB1*02:01
HGPPGTGKS	sp|Q7Z333|SETX_HUMAN	1959	1973	1962	1970	4	12	88.9	0.063	30.2	HGPPGTGKS	NSP13|275|289	7	15	QGPPGTGKS	CNNPEPRED	0.754	4.53	DQA1*05:01/DQB1*03:01
HGPPGTGKS	sp|Q7Z333|SETX_HUMAN	1959	1973	1962	1970	4	12	88.9	0.052	30.5	HGPPGTGKS	NSP13|276|290	6	14	QGPPGTGKS	CNNPEPRED	0.754	4.53	DQA1*05:01/DQB1*03:01
HGPPGTGKS	sp|Q7Z333|SETX_HUMAN	1959	1973	1962	1970	4	12	88.9	0.061	30.3	HGPPGTGKS	NSP13|277|291	5	13	QGPPGTGKS	CNNPEPRED	0.754	4.53	DQA1*05:01/DQB1*03:01
HGPPGTGKS	sp|Q7Z333|SETX_HUMAN	1959	1973	1962	1970	4	12	88.9	0.048	30.6	HGPPGTGKS	NSP13|278|292	4	12	QGPPGTGKS	CNNPEPRED	0.754	4.53	DQA1*05:01/DQB1*03:01
HGPPGTGKS	sp|Q7Z333|SETX_HUMAN	1959	1973	1962	1970	4	12	88.9	0.059	30.3	HGPPGTGKS	NSP13|279|293	3	11	QGPPGTGKS	CNNPEPRED	0.754	4.53	DQA1*05:01/DQB1*03:01
HGPPGTGKS	sp|Q7Z333|SETX_HUMAN	1959	1973	1962	1970	4	12	88.9	0.052	30.5	HGPPGTGKS	NSP13|280|294	2	10	QGPPGTGKS	CNNPEPRED	0.754	4.53	DQA1*05:01/DQB1*03:01
HGPPGTGKS	sp|Q7Z333|SETX_HUMAN	1959	1973	1962	1970	4	12	88.9	0.052	30.5	HGPPGTGKS	NSP13|281|295	1	9	QGPPGTGKS	CNNPEPRED	0.754	4.53	DQA1*05:01/DQB1*03:01
HGPPGTGKS	sp|Q7Z333|SETX_HUMAN	1959	1973	1963	1970	4	12	100	0.07	30.1	GPPGTGKS	NSP13|282|296	1	8	GPPGTGKS	CNNPEPRED	0.754	4.53	DQA1*05:01/DQB1*03:01
HLLVALAKR	sp|Q9HBI0|PARVG_HUMAN	137	151	140	149	5	13	80	0.034	30.9	LHLLVALAKR	NSP15|243|257	6	15	LHLLIGLAKR	CNNPEPRED	1.106	0.24	DRB1*11:01
IAAEEVIWD	sp|P12259|FA5_HUMAN	351	365	354	363	4	12	80	0.083	29.6	IAAEEVIWDY	NSP15|74|88	6	15	IAANTVIWDY	NETMHCIIPAN_BA	207.4	9.1	DRB1*04:05
IAAEEVIWD	sp|P12259|FA5_HUMAN	351	365	354	363	4	12	80	0.07	29.8	IAAEEVIWDY	NSP15|75|89	5	14	IAANTVIWDY	NETMHCIIPAN_BA	207.4	9.1	DRB1*04:05
IAAEEVIWD	sp|P12259|FA5_HUMAN	351	365	354	363	4	12	80	0.061	30	IAAEEVIWDY	NSP15|76|90	4	13	IAANTVIWDY	NETMHCIIPAN_BA	207.4	9.1	DRB1*04:05
IAAEEVIWD	sp|P12259|FA5_HUMAN	351	365	354	363	4	12	80	0.082	29.6	IAAEEVIWDY	NSP15|77|91	3	12	IAANTVIWDY	NETMHCIIPAN_BA	207.4	9.1	DRB1*04:05
IAAEEVIWD	sp|P12259|FA5_HUMAN	351	365	354	363	4	12	80	0.079	29.7	IAAEEVIWDY	NSP15|78|92	2	11	IAANTVIWDY	NETMHCIIPAN_BA	207.4	9.1	DRB1*04:05
IAAEEVIWD	sp|P12259|FA5_HUMAN	351	365	354	363	4	12	80	0.069	29.9	IAAEEVIWDY	NSP15|79|93	1	10	IAANTVIWDY	NETMHCIIPAN_BA	207.4	9.1	DRB1*04:05
IAAEEVIWD	sp|P12259|FA5_HUMAN	351	365	354	363	4	12	80	0.083	29.6	IAAEEVIWDY	NSP15|74|88	6	15	IAANTVIWDY	NETMHCIIPAN_EL	0.360198	3.8	DRB1*04:05
IAAEEVIWD	sp|P12259|FA5_HUMAN	351	365	354	363	4	12	80	0.07	29.8	IAAEEVIWDY	NSP15|75|89	5	14	IAANTVIWDY	NETMHCIIPAN_EL	0.360198	3.8	DRB1*04:05
IAAEEVIWD	sp|P12259|FA5_HUMAN	351	365	354	363	4	12	80	0.061	30	IAAEEVIWDY	NSP15|76|90	4	13	IAANTVIWDY	NETMHCIIPAN_EL	0.360198	3.8	DRB1*04:05
IAAEEVIWD	sp|P12259|FA5_HUMAN	351	365	354	363	4	12	80	0.082	29.6	IAAEEVIWDY	NSP15|77|91	3	12	IAANTVIWDY	NETMHCIIPAN_EL	0.360198	3.8	DRB1*04:05
IAAEEVIWD	sp|P12259|FA5_HUMAN	351	365	354	363	4	12	80	0.079	29.7	IAAEEVIWDY	NSP15|78|92	2	11	IAANTVIWDY	NETMHCIIPAN_EL	0.360198	3.8	DRB1*04:05
IAAEEVIWD	sp|P12259|FA5_HUMAN	351	365	354	363	4	12	80	0.069	29.9	IAAEEVIWDY	NSP15|79|93	1	10	IAANTVIWDY	NETMHCIIPAN_EL	0.360198	3.8	DRB1*04:05
IAAEEVIWD	sp|P12259|FA5_HUMAN	351	365	354	363	4	12	80	0.083	29.6	IAAEEVIWDY	NSP15|74|88	6	15	IAANTVIWDY	CNNPEPRED	0.602	9.19	DQA1*01:02/DQB1*06:02
IAAEEVIWD	sp|P12259|FA5_HUMAN	351	365	354	363	4	12	80	0.07	29.8	IAAEEVIWDY	NSP15|75|89	5	14	IAANTVIWDY	CNNPEPRED	0.602	9.19	DQA1*01:02/DQB1*06:02
IAAEEVIWD	sp|P12259|FA5_HUMAN	351	365	354	363	4	12	80	0.061	30	IAAEEVIWDY	NSP15|76|90	4	13	IAANTVIWDY	CNNPEPRED	0.602	9.19	DQA1*01:02/DQB1*06:02
IAAEEVIWD	sp|P12259|FA5_HUMAN	351	365	354	363	4	12	80	0.082	29.6	IAAEEVIWDY	NSP15|77|91	3	12	IAANTVIWDY	CNNPEPRED	0.602	9.19	DQA1*01:02/DQB1*06:02
IAAEEVIWD	sp|P12259|FA5_HUMAN	351	365	354	363	4	12	80	0.079	29.7	IAAEEVIWDY	NSP15|78|92	2	11	IAANTVIWDY	CNNPEPRED	0.602	9.19	DQA1*01:02/DQB1*06:02
IAAEEVIWD	sp|P12259|FA5_HUMAN	351	365	354	363	4	12	80	0.069	29.9	IAAEEVIWDY	NSP15|79|93	1	10	IAANTVIWDY	CNNPEPRED	0.602	9.19	DQA1*01:02/DQB1*06:02
IAAEEVIWD	sp|P12259|FA5_HUMAN	351	365	354	363	4	12	80	0.083	29.6	IAAEEVIWDY	NSP15|74|88	6	15	IAANTVIWDY	CNNPEPRED	0.629	6.07	DRB1*04:05
IAAEEVIWD	sp|P12259|FA5_HUMAN	351	365	354	363	4	12	80	0.07	29.8	IAAEEVIWDY	NSP15|75|89	5	14	IAANTVIWDY	CNNPEPRED	0.629	6.07	DRB1*04:05
IAAEEVIWD	sp|P12259|FA5_HUMAN	351	365	354	363	4	12	80	0.061	30	IAAEEVIWDY	NSP15|76|90	4	13	IAANTVIWDY	CNNPEPRED	0.629	6.07	DRB1*04:05
IAAEEVIWD	sp|P12259|FA5_HUMAN	351	365	354	363	4	12	80	0.082	29.6	IAAEEVIWDY	NSP15|77|91	3	12	IAANTVIWDY	CNNPEPRED	0.629	6.07	DRB1*04:05
IAAEEVIWD	sp|P12259|FA5_HUMAN	351	365	354	363	4	12	80	0.079	29.7	IAAEEVIWDY	NSP15|78|92	2	11	IAANTVIWDY	CNNPEPRED	0.629	6.07	DRB1*04:05
IAAEEVIWD	sp|P12259|FA5_HUMAN	351	365	354	363	4	12	80	0.069	29.9	IAAEEVIWDY	NSP15|79|93	1	10	IAANTVIWDY	CNNPEPRED	0.629	6.07	DRB1*04:05
IALDDFVEI	sp|O76024|WFS1_HUMAN	241	255	244	252	2	10	88.9	0.073	29.8	LDDFVEITK	NSP15|293|307	7	15	LDDFVEIIK	NETMHCIIPAN_BA	295.58	5.4	DRB3*01:01
IALDDFVEI	sp|O76024|WFS1_HUMAN	241	255	244	252	2	10	88.9	0.073	29.8	LDDFVEITK	NSP15|294|308	6	14	LDDFVEIIK	NETMHCIIPAN_BA	295.58	5.4	DRB3*01:01
IALDDFVEI	sp|O76024|WFS1_HUMAN	241	255	244	252	2	10	88.9	0.071	29.8	LDDFVEITK	NSP15|295|309	5	13	LDDFVEIIK	NETMHCIIPAN_BA	295.58	5.4	DRB3*01:01
IALDDFVEI	sp|O76024|WFS1_HUMAN	241	255	244	252	2	10	88.9	0.074	29.8	LDDFVEITK	NSP15|296|310	4	12	LDDFVEIIK	NETMHCIIPAN_BA	295.58	5.4	DRB3*01:01
IALDDFVEI	sp|O76024|WFS1_HUMAN	241	255	244	252	2	10	88.9	0.073	29.8	LDDFVEITK	NSP15|297|311	3	11	LDDFVEIIK	NETMHCIIPAN_BA	295.58	5.4	DRB3*01:01
IALDDFVEI	sp|O76024|WFS1_HUMAN	241	255	244	252	2	10	88.9	0.061	30	LDDFVEITK	NSP15|298|312	2	10	LDDFVEIIK	NETMHCIIPAN_BA	295.58	5.4	DRB3*01:01
IALDDFVEI	sp|O76024|WFS1_HUMAN	241	255	244	252	2	10	88.9	0.054	30.2	LDDFVEITK	NSP15|299|313	1	9	LDDFVEIIK	NETMHCIIPAN_BA	295.58	5.4	DRB3*01:01
IALDDFVEI	sp|O76024|WFS1_HUMAN	241	255	244	252	2	10	88.9	0.073	29.8	LDDFVEITK	NSP15|293|307	7	15	LDDFVEIIK	CNNPEPRED	0.609	3.73	DPA1*01:03/DPB1*04:01
IALDDFVEI	sp|O76024|WFS1_HUMAN	241	255	244	252	2	10	88.9	0.073	29.8	LDDFVEITK	NSP15|294|308	6	14	LDDFVEIIK	CNNPEPRED	0.609	3.73	DPA1*01:03/DPB1*04:01
IALDDFVEI	sp|O76024|WFS1_HUMAN	241	255	244	252	2	10	88.9	0.071	29.8	LDDFVEITK	NSP15|295|309	5	13	LDDFVEIIK	CNNPEPRED	0.609	3.73	DPA1*01:03/DPB1*04:01
IALDDFVEI	sp|O76024|WFS1_HUMAN	241	255	244	252	2	10	88.9	0.074	29.8	LDDFVEITK	NSP15|296|310	4	12	LDDFVEIIK	CNNPEPRED	0.609	3.73	DPA1*01:03/DPB1*04:01
IALDDFVEI	sp|O76024|WFS1_HUMAN	241	255	244	252	2	10	88.9	0.073	29.8	LDDFVEITK	NSP15|297|311	3	11	LDDFVEIIK	CNNPEPRED	0.609	3.73	DPA1*01:03/DPB1*04:01
IALDDFVEI	sp|O76024|WFS1_HUMAN	241	255	244	252	2	10	88.9	0.061	30	LDDFVEITK	NSP15|298|312	2	10	LDDFVEIIK	CNNPEPRED	0.609	3.73	DPA1*01:03/DPB1*04:01
IALDDFVEI	sp|O76024|WFS1_HUMAN	241	255	244	252	2	10	88.9	0.054	30.2	LDDFVEITK	NSP15|299|313	1	9	LDDFVEIIK	CNNPEPRED	0.609	3.73	DPA1*01:03/DPB1*04:01
IALDDFVEI	sp|O76024|WFS1_HUMAN	241	255	244	252	2	10	88.9	0.073	29.8	LDDFVEITK	NSP15|293|307	7	15	LDDFVEIIK	CNNPEPRED	0.713	4.42	DRB1*03:01
IALDDFVEI	sp|O76024|WFS1_HUMAN	241	255	244	252	2	10	88.9	0.073	29.8	LDDFVEITK	NSP15|294|308	6	14	LDDFVEIIK	CNNPEPRED	0.713	4.42	DRB1*03:01
IALDDFVEI	sp|O76024|WFS1_HUMAN	241	255	244	252	2	10	88.9	0.071	29.8	LDDFVEITK	NSP15|295|309	5	13	LDDFVEIIK	CNNPEPRED	0.713	4.42	DRB1*03:01
IALDDFVEI	sp|O76024|WFS1_HUMAN	241	255	244	252	2	10	88.9	0.074	29.8	LDDFVEITK	NSP15|296|310	4	12	LDDFVEIIK	CNNPEPRED	0.713	4.42	DRB1*03:01
IALDDFVEI	sp|O76024|WFS1_HUMAN	241	255	244	252	2	10	88.9	0.073	29.8	LDDFVEITK	NSP15|297|311	3	11	LDDFVEIIK	CNNPEPRED	0.713	4.42	DRB1*03:01
IALDDFVEI	sp|O76024|WFS1_HUMAN	241	255	244	252	2	10	88.9	0.061	30	LDDFVEITK	NSP15|298|312	2	10	LDDFVEIIK	CNNPEPRED	0.713	4.42	DRB1*03:01
IALDDFVEI	sp|O76024|WFS1_HUMAN	241	255	244	252	2	10	88.9	0.054	30.2	LDDFVEITK	NSP15|299|313	1	9	LDDFVEIIK	CNNPEPRED	0.713	4.42	DRB1*03:01
IATQGPLKS	sp|P23470|PTPRG_HUMAN	918	932	921	929	5	13	88.9	0.078	29.7	YIATQGPLK	NSP3|269|283	4	12	YIATNGPLK	CNNPEPRED	0.784	9.03	DRB1*08:02
IATQGPLKS	sp|P23470|PTPRG_HUMAN	918	932	921	929	5	13	88.9	0.078	29.7	YIATQGPLK	NSP3|270|284	3	11	YIATNGPLK	CNNPEPRED	0.784	9.03	DRB1*08:02
IATQGPLKS	sp|P23470|PTPRG_HUMAN	918	932	921	929	5	13	88.9	0.062	30.2	YIATQGPLK	NSP3|271|285	2	10	YIATNGPLK	CNNPEPRED	0.784	9.03	DRB1*08:02
IATQGPLKS	sp|P23470|PTPRG_HUMAN	918	932	921	929	5	13	88.9	0.053	30.5	YIATQGPLK	NSP3|272|286	1	9	YIATNGPLK	CNNPEPRED	0.784	9.03	DRB1*08:02
IATQGPLKS	sp|P23470|PTPRG_HUMAN	918	932	921	929	5	13	88.9	0.078	29.7	YIATQGPLK	NSP3|269|283	4	12	YIATNGPLK	CNNPEPRED	0.689	5.92	DRB1*04:04
IATQGPLKS	sp|P23470|PTPRG_HUMAN	918	932	921	929	5	13	88.9	0.078	29.7	YIATQGPLK	NSP3|270|284	3	11	YIATNGPLK	CNNPEPRED	0.689	5.92	DRB1*04:04
IATQGPLKS	sp|P23470|PTPRG_HUMAN	918	932	921	929	5	13	88.9	0.062	30.2	YIATQGPLK	NSP3|271|285	2	10	YIATNGPLK	CNNPEPRED	0.689	5.92	DRB1*04:04
IATQGPLKS	sp|P23470|PTPRG_HUMAN	918	932	921	929	5	13	88.9	0.053	30.5	YIATQGPLK	NSP3|272|286	1	9	YIATNGPLK	CNNPEPRED	0.689	5.92	DRB1*04:04
IATQGPLKS	sp|P23470|PTPRG_HUMAN	918	932	921	929	5	13	88.9	0.078	29.7	YIATQGPLK	NSP3|269|283	4	12	YIATNGPLK	NETMHCIIPAN_BA	64.59	2.8	DRB1*04:04
IATQGPLKS	sp|P23470|PTPRG_HUMAN	918	932	921	929	5	13	88.9	0.078	29.7	YIATQGPLK	NSP3|270|284	3	11	YIATNGPLK	NETMHCIIPAN_BA	64.59	2.8	DRB1*04:04
IATQGPLKS	sp|P23470|PTPRG_HUMAN	918	932	921	929	5	13	88.9	0.062	30.2	YIATQGPLK	NSP3|271|285	2	10	YIATNGPLK	NETMHCIIPAN_BA	64.59	2.8	DRB1*04:04
IATQGPLKS	sp|P23470|PTPRG_HUMAN	918	932	921	929	5	13	88.9	0.053	30.5	YIATQGPLK	NSP3|272|286	1	9	YIATNGPLK	NETMHCIIPAN_BA	64.59	2.8	DRB1*04:04
IATQGPLKS	sp|P23470|PTPRG_HUMAN	918	932	921	929	5	13	88.9	0.078	29.7	YIATQGPLK	NSP3|269|283	4	12	YIATNGPLK	NETMHCIIPAN_BA	87.54	8.9	DRB1*13:01
IATQGPLKS	sp|P23470|PTPRG_HUMAN	918	932	921	929	5	13	88.9	0.078	29.7	YIATQGPLK	NSP3|270|284	3	11	YIATNGPLK	NETMHCIIPAN_BA	87.54	8.9	DRB1*13:01
IATQGPLKS	sp|P23470|PTPRG_HUMAN	918	932	921	929	5	13	88.9	0.062	30.2	YIATQGPLK	NSP3|271|285	2	10	YIATNGPLK	NETMHCIIPAN_BA	87.54	8.9	DRB1*13:01
IATQGPLKS	sp|P23470|PTPRG_HUMAN	918	932	921	929	5	13	88.9	0.053	30.5	YIATQGPLK	NSP3|272|286	1	9	YIATNGPLK	NETMHCIIPAN_BA	87.54	8.9	DRB1*13:01
IATQGPLKS	sp|P23470|PTPRG_HUMAN	918	932	921	929	5	13	88.9	0.078	29.7	YIATQGPLK	NSP3|269|283	4	12	YIATNGPLK	CNNPEPRED	0.755	2.83	DRB1*04:01
IATQGPLKS	sp|P23470|PTPRG_HUMAN	918	932	921	929	5	13	88.9	0.078	29.7	YIATQGPLK	NSP3|270|284	3	11	YIATNGPLK	CNNPEPRED	0.755	2.83	DRB1*04:01
IATQGPLKS	sp|P23470|PTPRG_HUMAN	918	932	921	929	5	13	88.9	0.062	30.2	YIATQGPLK	NSP3|271|285	2	10	YIATNGPLK	CNNPEPRED	0.755	2.83	DRB1*04:01
IATQGPLKS	sp|P23470|PTPRG_HUMAN	918	932	921	929	5	13	88.9	0.053	30.5	YIATQGPLK	NSP3|272|286	1	9	YIATNGPLK	CNNPEPRED	0.755	2.83	DRB1*04:01
IATQGPLKS	sp|P23470|PTPRG_HUMAN	918	932	921	929	5	13	88.9	0.078	29.7	YIATQGPLK	NSP3|269|283	4	12	YIATNGPLK	NETMHCIIPAN_EL	0.289186	9.4	DRB1*08:02
IATQGPLKS	sp|P23470|PTPRG_HUMAN	918	932	921	929	5	13	88.9	0.078	29.7	YIATQGPLK	NSP3|270|284	3	11	YIATNGPLK	NETMHCIIPAN_EL	0.289186	9.4	DRB1*08:02
IATQGPLKS	sp|P23470|PTPRG_HUMAN	918	932	921	929	5	13	88.9	0.062	30.2	YIATQGPLK	NSP3|271|285	2	10	YIATNGPLK	NETMHCIIPAN_EL	0.289186	9.4	DRB1*08:02
IATQGPLKS	sp|P23470|PTPRG_HUMAN	918	932	921	929	5	13	88.9	0.053	30.5	YIATQGPLK	NSP3|272|286	1	9	YIATNGPLK	NETMHCIIPAN_EL	0.289186	9.4	DRB1*08:02
IATQGPLKS	sp|P23470|PTPRG_HUMAN	918	932	921	929	5	13	88.9	0.078	29.7	YIATQGPLK	NSP3|269|283	4	12	YIATNGPLK	NETMHCIIPAN_EL	0.277742	7.6	DRB1*04:04
IATQGPLKS	sp|P23470|PTPRG_HUMAN	918	932	921	929	5	13	88.9	0.078	29.7	YIATQGPLK	NSP3|270|284	3	11	YIATNGPLK	NETMHCIIPAN_EL	0.277742	7.6	DRB1*04:04
IATQGPLKS	sp|P23470|PTPRG_HUMAN	918	932	921	929	5	13	88.9	0.062	30.2	YIATQGPLK	NSP3|271|285	2	10	YIATNGPLK	NETMHCIIPAN_EL	0.277742	7.6	DRB1*04:04
IATQGPLKS	sp|P23470|PTPRG_HUMAN	918	932	921	929	5	13	88.9	0.053	30.5	YIATQGPLK	NSP3|272|286	1	9	YIATNGPLK	NETMHCIIPAN_EL	0.277742	7.6	DRB1*04:04
IATQGPLKS	sp|P23470|PTPRG_HUMAN	918	932	921	929	5	13	88.9	0.078	29.7	YIATQGPLK	NSP3|269|283	4	12	YIATNGPLK	NETMHCIIPAN_BA	69.86	2.1	DRB1*04:01
IATQGPLKS	sp|P23470|PTPRG_HUMAN	918	932	921	929	5	13	88.9	0.078	29.7	YIATQGPLK	NSP3|270|284	3	11	YIATNGPLK	NETMHCIIPAN_BA	69.86	2.1	DRB1*04:01
IATQGPLKS	sp|P23470|PTPRG_HUMAN	918	932	921	929	5	13	88.9	0.062	30.2	YIATQGPLK	NSP3|271|285	2	10	YIATNGPLK	NETMHCIIPAN_BA	69.86	2.1	DRB1*04:01
IATQGPLKS	sp|P23470|PTPRG_HUMAN	918	932	921	929	5	13	88.9	0.053	30.5	YIATQGPLK	NSP3|272|286	1	9	YIATNGPLK	NETMHCIIPAN_BA	69.86	2.1	DRB1*04:01
IATQGPLKS	sp|P23470|PTPRG_HUMAN	918	932	921	929	5	13	88.9	0.078	29.7	YIATQGPLK	NSP3|269|283	4	12	YIATNGPLK	NETMHCIIPAN_BA	203.36	4.5	DRB1*08:02
IATQGPLKS	sp|P23470|PTPRG_HUMAN	918	932	921	929	5	13	88.9	0.078	29.7	YIATQGPLK	NSP3|270|284	3	11	YIATNGPLK	NETMHCIIPAN_BA	203.36	4.5	DRB1*08:02
IATQGPLKS	sp|P23470|PTPRG_HUMAN	918	932	921	929	5	13	88.9	0.062	30.2	YIATQGPLK	NSP3|271|285	2	10	YIATNGPLK	NETMHCIIPAN_BA	203.36	4.5	DRB1*08:02
IATQGPLKS	sp|P23470|PTPRG_HUMAN	918	932	921	929	5	13	88.9	0.053	30.5	YIATQGPLK	NSP3|272|286	1	9	YIATNGPLK	NETMHCIIPAN_BA	203.36	4.5	DRB1*08:02
IATQGPLKS	sp|P23470|PTPRG_HUMAN	918	932	921	929	5	13	88.9	0.078	29.7	YIATQGPLK	NSP3|269|283	4	12	YIATNGPLK	NETMHCIIPAN_EL	0.257692	6.4	DRB1*04:01
IATQGPLKS	sp|P23470|PTPRG_HUMAN	918	932	921	929	5	13	88.9	0.078	29.7	YIATQGPLK	NSP3|270|284	3	11	YIATNGPLK	NETMHCIIPAN_EL	0.257692	6.4	DRB1*04:01
IATQGPLKS	sp|P23470|PTPRG_HUMAN	918	932	921	929	5	13	88.9	0.062	30.2	YIATQGPLK	NSP3|271|285	2	10	YIATNGPLK	NETMHCIIPAN_EL	0.257692	6.4	DRB1*04:01
IATQGPLKS	sp|P23470|PTPRG_HUMAN	918	932	921	929	5	13	88.9	0.053	30.5	YIATQGPLK	NSP3|272|286	1	9	YIATNGPLK	NETMHCIIPAN_EL	0.257692	6.4	DRB1*04:01
IATQGPLKS	sp|P23470|PTPRG_HUMAN	918	932	921	929	5	13	88.9	0.078	29.7	YIATQGPLK	NSP3|269|283	4	12	YIATNGPLK	CNNPEPRED	0.827	5.39	DRB4*01:01
IATQGPLKS	sp|P23470|PTPRG_HUMAN	918	932	921	929	5	13	88.9	0.078	29.7	YIATQGPLK	NSP3|270|284	3	11	YIATNGPLK	CNNPEPRED	0.827	5.39	DRB4*01:01
IATQGPLKS	sp|P23470|PTPRG_HUMAN	918	932	921	929	5	13	88.9	0.062	30.2	YIATQGPLK	NSP3|271|285	2	10	YIATNGPLK	CNNPEPRED	0.827	5.39	DRB4*01:01
IATQGPLKS	sp|P23470|PTPRG_HUMAN	918	932	921	929	5	13	88.9	0.053	30.5	YIATQGPLK	NSP3|272|286	1	9	YIATNGPLK	CNNPEPRED	0.827	5.39	DRB4*01:01
IAYYRRATV	sp|Q13217|DNJC3_HUMAN	66	80	68	79	7	15	75	0.02	31.7	PDNYIAYYRRAT	N|77|91	4	15	PDDQIGYYRRAT	NETMHCIIPAN_EL	0.204199	5.2	DRB1*15:03
IAYYRRATV	sp|Q13217|DNJC3_HUMAN	66	80	68	79	7	15	75	0.018	31.8	PDNYIAYYRRAT	N|78|92	3	14	PDDQIGYYRRAT	NETMHCIIPAN_EL	0.204199	5.2	DRB1*15:03
IAYYRRATV	sp|Q13217|DNJC3_HUMAN	66	80	68	79	7	15	75	0.019	31.7	PDNYIAYYRRAT	N|79|93	2	13	PDDQIGYYRRAT	NETMHCIIPAN_EL	0.204199	5.2	DRB1*15:03
IAYYRRATV	sp|Q13217|DNJC3_HUMAN	66	80	68	79	7	15	75	0.023	31.5	PDNYIAYYRRAT	N|80|94	1	12	PDDQIGYYRRAT	NETMHCIIPAN_EL	0.204199	5.2	DRB1*15:03
IAYYRRATV	sp|Q13217|DNJC3_HUMAN	68	82	72	79	5	13	87.5	0.096	29.4	IAYYRRAT	N|83|97	2	9	IGYYRRAT	NETMHCIIPAN_BA	267.9	6.5	DRB1*15:02
IAYYRRATV	sp|Q13217|DNJC3_HUMAN	68	82	72	79	5	13	87.5	0.096	29.4	IAYYRRAT	N|83|97	2	9	IGYYRRAT	NETMHCIIPAN_EL	0.799242	1.1	DRB1*13:01
IAYYRRATV	sp|Q13217|DNJC3_HUMAN	68	82	72	79	5	13	87.5	0.096	29.4	IAYYRRAT	N|83|97	2	9	IGYYRRAT	CNNPEPRED	0.899	0.55	DRB1*13:01
IAYYRRATV	sp|Q13217|DNJC3_HUMAN	68	82	72	79	5	13	87.5	0.096	29.4	IAYYRRAT	N|83|97	2	9	IGYYRRAT	NETMHCIIPAN_BA	53.61	2.5	DRB1*15:01
IAYYRRATV	sp|Q13217|DNJC3_HUMAN	68	82	72	79	5	13	87.5	0.096	29.4	IAYYRRAT	N|83|97	2	9	IGYYRRAT	CNNPEPRED	0.833	1.86	DRB1*12:01
IAYYRRATV	sp|Q13217|DNJC3_HUMAN	66	80	68	79	7	15	75	0.02	31.7	PDNYIAYYRRAT	N|77|91	4	15	PDDQIGYYRRAT	NETMHCIIPAN_BA	94.79	9.7	DRB1*13:01
IAYYRRATV	sp|Q13217|DNJC3_HUMAN	66	80	68	79	7	15	75	0.018	31.8	PDNYIAYYRRAT	N|78|92	3	14	PDDQIGYYRRAT	NETMHCIIPAN_BA	94.79	9.7	DRB1*13:01
IAYYRRATV	sp|Q13217|DNJC3_HUMAN	66	80	68	79	7	15	75	0.019	31.7	PDNYIAYYRRAT	N|79|93	2	13	PDDQIGYYRRAT	NETMHCIIPAN_BA	94.79	9.7	DRB1*13:01
IAYYRRATV	sp|Q13217|DNJC3_HUMAN	66	80	68	79	7	15	75	0.023	31.5	PDNYIAYYRRAT	N|80|94	1	12	PDDQIGYYRRAT	NETMHCIIPAN_BA	94.79	9.7	DRB1*13:01
IAYYRRATV	sp|Q13217|DNJC3_HUMAN	66	80	68	79	7	15	75	0.02	31.7	PDNYIAYYRRAT	N|77|91	4	15	PDDQIGYYRRAT	NETMHCIIPAN_EL	0.127823	9.3	DRB1*15:01
IAYYRRATV	sp|Q13217|DNJC3_HUMAN	66	80	68	79	7	15	75	0.018	31.8	PDNYIAYYRRAT	N|78|92	3	14	PDDQIGYYRRAT	NETMHCIIPAN_EL	0.127823	9.3	DRB1*15:01
IAYYRRATV	sp|Q13217|DNJC3_HUMAN	66	80	68	79	7	15	75	0.019	31.7	PDNYIAYYRRAT	N|79|93	2	13	PDDQIGYYRRAT	NETMHCIIPAN_EL	0.127823	9.3	DRB1*15:01
IAYYRRATV	sp|Q13217|DNJC3_HUMAN	66	80	68	79	7	15	75	0.023	31.5	PDNYIAYYRRAT	N|80|94	1	12	PDDQIGYYRRAT	NETMHCIIPAN_EL	0.127823	9.3	DRB1*15:01
IAYYRRATV	sp|Q13217|DNJC3_HUMAN	68	82	72	79	5	13	87.5	0.096	29.4	IAYYRRAT	N|83|97	2	9	IGYYRRAT	CNNPEPRED	0.926	2.13	DRB1*13:02
IAYYRRATV	sp|Q13217|DNJC3_HUMAN	68	82	72	79	5	13	87.5	0.096	29.4	IAYYRRAT	N|83|97	2	9	IGYYRRAT	NETMHCIIPAN_EL	0.326451	4.5	DRB1*08:03
IAYYRRATV	sp|Q13217|DNJC3_HUMAN	68	82	72	79	5	13	87.5	0.096	29.4	IAYYRRAT	N|83|97	2	9	IGYYRRAT	NETMHCIIPAN_BA	46.4	3.9	DRB1*13:01
IAYYRRATV	sp|Q13217|DNJC3_HUMAN	68	82	72	79	5	13	87.5	0.096	29.4	IAYYRRAT	N|83|97	2	9	IGYYRRAT	NETMHCIIPAN_EL	0.095675	8.5	DRB1*15:02
IAYYRRATV	sp|Q13217|DNJC3_HUMAN	68	82	72	79	5	13	87.5	0.096	29.4	IAYYRRAT	N|83|97	2	9	IGYYRRAT	NETMHCIIPAN_EL	0.295772	3.1	DRB1*15:03
IAYYRRATV	sp|Q13217|DNJC3_HUMAN	68	82	72	79	5	13	87.5	0.096	29.4	IAYYRRAT	N|83|97	2	9	IGYYRRAT	NETMHCIIPAN_EL	0.209857	6	DRB1*15:01
IAYYRRATV	sp|Q13217|DNJC3_HUMAN	66	80	68	79	7	15	75	0.02	31.7	PDNYIAYYRRAT	N|77|91	4	15	PDDQIGYYRRAT	NETMHCIIPAN_BA	109.5	6.9	DRB1*15:01
IAYYRRATV	sp|Q13217|DNJC3_HUMAN	66	80	68	79	7	15	75	0.018	31.8	PDNYIAYYRRAT	N|78|92	3	14	PDDQIGYYRRAT	NETMHCIIPAN_BA	109.5	6.9	DRB1*15:01
IAYYRRATV	sp|Q13217|DNJC3_HUMAN	66	80	68	79	7	15	75	0.019	31.7	PDNYIAYYRRAT	N|79|93	2	13	PDDQIGYYRRAT	NETMHCIIPAN_BA	109.5	6.9	DRB1*15:01
IAYYRRATV	sp|Q13217|DNJC3_HUMAN	66	80	68	79	7	15	75	0.023	31.5	PDNYIAYYRRAT	N|80|94	1	12	PDDQIGYYRRAT	NETMHCIIPAN_BA	109.5	6.9	DRB1*15:01
IAYYRRATV	sp|Q13217|DNJC3_HUMAN	68	82	72	79	5	13	87.5	0.096	29.4	IAYYRRAT	N|83|97	2	9	IGYYRRAT	NETMHCIIPAN_BA	82.38	1.7	DRB1*15:03
IAYYRRATV	sp|Q13217|DNJC3_HUMAN	68	82	72	79	5	13	87.5	0.096	29.4	IAYYRRAT	N|83|97	2	9	IGYYRRAT	NETMHCIIPAN_EL	0.470671	2	DRB1*13:02
IAYYRRATV	sp|Q13217|DNJC3_HUMAN	68	82	72	79	5	13	87.5	0.096	29.4	IAYYRRAT	N|83|97	2	9	IGYYRRAT	NETMHCIIPAN_BA	412.49	4.8	DRB1*08:03
IAYYRRATV	sp|Q13217|DNJC3_HUMAN	68	82	72	79	5	13	87.5	0.096	29.4	IAYYRRAT	N|83|97	2	9	IGYYRRAT	CNNPEPRED	0.755	3.03	DRB1*15:01
IAYYRRATV	sp|Q13217|DNJC3_HUMAN	66	80	68	79	7	15	75	0.02	31.7	PDNYIAYYRRAT	N|77|91	4	15	PDDQIGYYRRAT	NETMHCIIPAN_EL	0.615991	2.9	DRB1*13:01
IAYYRRATV	sp|Q13217|DNJC3_HUMAN	66	80	68	79	7	15	75	0.018	31.8	PDNYIAYYRRAT	N|78|92	3	14	PDDQIGYYRRAT	NETMHCIIPAN_EL	0.615991	2.9	DRB1*13:01
IAYYRRATV	sp|Q13217|DNJC3_HUMAN	66	80	68	79	7	15	75	0.019	31.7	PDNYIAYYRRAT	N|79|93	2	13	PDDQIGYYRRAT	NETMHCIIPAN_EL	0.615991	2.9	DRB1*13:01
IAYYRRATV	sp|Q13217|DNJC3_HUMAN	66	80	68	79	7	15	75	0.023	31.5	PDNYIAYYRRAT	N|80|94	1	12	PDDQIGYYRRAT	NETMHCIIPAN_EL	0.615991	2.9	DRB1*13:01
IAYYRRATV	sp|Q13217|DNJC3_HUMAN	66	80	68	79	7	15	75	0.02	31.7	PDNYIAYYRRAT	N|77|91	4	15	PDDQIGYYRRAT	NETMHCIIPAN_BA	166.29	4.9	DRB1*15:03
IAYYRRATV	sp|Q13217|DNJC3_HUMAN	66	80	68	79	7	15	75	0.018	31.8	PDNYIAYYRRAT	N|78|92	3	14	PDDQIGYYRRAT	NETMHCIIPAN_BA	166.29	4.9	DRB1*15:03
IAYYRRATV	sp|Q13217|DNJC3_HUMAN	66	80	68	79	7	15	75	0.019	31.7	PDNYIAYYRRAT	N|79|93	2	13	PDDQIGYYRRAT	NETMHCIIPAN_BA	166.29	4.9	DRB1*15:03
IAYYRRATV	sp|Q13217|DNJC3_HUMAN	66	80	68	79	7	15	75	0.023	31.5	PDNYIAYYRRAT	N|80|94	1	12	PDDQIGYYRRAT	NETMHCIIPAN_BA	166.29	4.9	DRB1*15:03
IDEVQNEID	sp|P0DME0|SETLP_HUMAN	58	72	61	70	1	9	80	0.014	32.1	VQNEIDRLNE	spike|1174|1188	6	15	IQKEIDRLNE	CNNPEPRED	0.586	8.16	DQA1*05:01/DQB1*02:01
IDEVQNEID	sp|P0DME0|SETLP_HUMAN	58	72	61	70	1	9	80	0.015	32.1	VQNEIDRLNE	spike|1175|1189	5	14	IQKEIDRLNE	CNNPEPRED	0.586	8.16	DQA1*05:01/DQB1*02:01
IDEVQNEID	sp|P0DME0|SETLP_HUMAN	58	72	61	70	1	9	80	0.015	32	VQNEIDRLNE	spike|1176|1190	4	13	IQKEIDRLNE	CNNPEPRED	0.586	8.16	DQA1*05:01/DQB1*02:01
IDEVQNEID	sp|P0DME0|SETLP_HUMAN	58	72	61	70	1	9	80	0.014	32.2	VQNEIDRLNE	spike|1177|1191	3	12	IQKEIDRLNE	CNNPEPRED	0.586	8.16	DQA1*05:01/DQB1*02:01
IDEVQNEID	sp|P0DME0|SETLP_HUMAN	58	72	61	70	1	9	80	0.015	32.1	VQNEIDRLNE	spike|1178|1192	2	11	IQKEIDRLNE	CNNPEPRED	0.586	8.16	DQA1*05:01/DQB1*02:01
IDEVQNEID	sp|P0DME0|SETLP_HUMAN	58	72	61	70	1	9	80	0.016	32	VQNEIDRLNE	spike|1179|1193	1	10	IQKEIDRLNE	CNNPEPRED	0.586	8.16	DQA1*05:01/DQB1*02:01
IEDDADVEW	sp|Q9Y210|TRPC6_HUMAN	734	748	738	744	1	9	100	0.041	30.6	ADVEWKF	NSP14|336|350	9	15	ADVEWKF	CNNPEPRED	0.719	2.58	DQA1*05:01/DQB1*02:01
IEDDADVEW	sp|Q9Y210|TRPC6_HUMAN	734	748	738	744	1	9	100	0.05	30.3	ADVEWKF	NSP14|337|351	8	14	ADVEWKF	CNNPEPRED	0.719	2.58	DQA1*05:01/DQB1*02:01
IEDDADVEW	sp|Q9Y210|TRPC6_HUMAN	734	748	738	744	1	9	100	0.059	30.1	ADVEWKF	NSP14|338|352	7	13	ADVEWKF	CNNPEPRED	0.719	2.58	DQA1*05:01/DQB1*02:01
IEDDADVEW	sp|Q9Y210|TRPC6_HUMAN	734	748	738	744	1	9	100	0.052	30.3	ADVEWKF	NSP14|339|353	6	12	ADVEWKF	CNNPEPRED	0.719	2.58	DQA1*05:01/DQB1*02:01
IEDDADVEW	sp|Q9Y210|TRPC6_HUMAN	734	748	738	744	1	9	100	0.056	30.2	ADVEWKF	NSP14|340|354	5	11	ADVEWKF	CNNPEPRED	0.719	2.58	DQA1*05:01/DQB1*02:01
IEDDADVEW	sp|Q9Y210|TRPC6_HUMAN	734	748	738	744	1	9	100	0.069	29.9	ADVEWKF	NSP14|341|355	4	10	ADVEWKF	CNNPEPRED	0.719	2.58	DQA1*05:01/DQB1*02:01
IEDDADVEW	sp|Q9Y210|TRPC6_HUMAN	734	748	738	744	1	9	100	0.056	30.2	ADVEWKF	NSP14|342|356	3	9	ADVEWKF	CNNPEPRED	0.719	2.58	DQA1*05:01/DQB1*02:01
IEDDADVEW	sp|Q9Y210|TRPC6_HUMAN	734	748	738	744	1	9	100	0.053	30.3	ADVEWKF	NSP14|343|357	2	8	ADVEWKF	CNNPEPRED	0.719	2.58	DQA1*05:01/DQB1*02:01
IEDDADVEW	sp|Q9Y210|TRPC6_HUMAN	734	748	738	744	1	9	100	0.061	30	ADVEWKF	NSP14|344|358	1	7	ADVEWKF	CNNPEPRED	0.719	2.58	DQA1*05:01/DQB1*02:01
IEEDADVEW	sp|Q9HCX4|TRPC7_HUMAN	679	693	683	689	1	9	100	0.041	30.6	ADVEWKF	NSP14|336|350	9	15	ADVEWKF	CNNPEPRED	0.753	1.77	DQA1*05:01/DQB1*02:01
IEEDADVEW	sp|Q9HCX4|TRPC7_HUMAN	679	693	683	689	1	9	100	0.05	30.3	ADVEWKF	NSP14|337|351	8	14	ADVEWKF	CNNPEPRED	0.753	1.77	DQA1*05:01/DQB1*02:01
IEEDADVEW	sp|Q9HCX4|TRPC7_HUMAN	679	693	683	689	1	9	100	0.059	30.1	ADVEWKF	NSP14|338|352	7	13	ADVEWKF	CNNPEPRED	0.753	1.77	DQA1*05:01/DQB1*02:01
IEEDADVEW	sp|Q9HCX4|TRPC7_HUMAN	679	693	683	689	1	9	100	0.052	30.3	ADVEWKF	NSP14|339|353	6	12	ADVEWKF	CNNPEPRED	0.753	1.77	DQA1*05:01/DQB1*02:01
IEEDADVEW	sp|Q9HCX4|TRPC7_HUMAN	679	693	683	689	1	9	100	0.056	30.2	ADVEWKF	NSP14|340|354	5	11	ADVEWKF	CNNPEPRED	0.753	1.77	DQA1*05:01/DQB1*02:01
IEEDADVEW	sp|Q9HCX4|TRPC7_HUMAN	679	693	683	689	1	9	100	0.069	29.9	ADVEWKF	NSP14|341|355	4	10	ADVEWKF	CNNPEPRED	0.753	1.77	DQA1*05:01/DQB1*02:01
IEEDADVEW	sp|Q9HCX4|TRPC7_HUMAN	679	693	683	689	1	9	100	0.056	30.2	ADVEWKF	NSP14|342|356	3	9	ADVEWKF	CNNPEPRED	0.753	1.77	DQA1*05:01/DQB1*02:01
IEEDADVEW	sp|Q9HCX4|TRPC7_HUMAN	679	693	683	689	1	9	100	0.053	30.3	ADVEWKF	NSP14|343|357	2	8	ADVEWKF	CNNPEPRED	0.753	1.77	DQA1*05:01/DQB1*02:01
IEEDADVEW	sp|Q9HCX4|TRPC7_HUMAN	679	693	683	689	1	9	100	0.061	30	ADVEWKF	NSP14|344|358	1	7	ADVEWKF	CNNPEPRED	0.753	1.77	DQA1*05:01/DQB1*02:01
IEELKKNLE	sp|Q01064|PDE1B_HUMAN	47	61	48	61	7	15	71.4	0.034	30.9	NGEINIEELKKNLE	M|4|18	2	15	NGTITVEELKKLLE	NETMHCIIPAN_EL	0.281388	6.1	DRB1*08:03
IEELKKNLE	sp|Q01064|PDE1B_HUMAN	47	61	48	61	7	15	71.4	0.035	30.8	NGEINIEELKKNLE	M|5|19	1	14	NGTITVEELKKLLE	NETMHCIIPAN_EL	0.281388	6.1	DRB1*08:03
IEKILKEKI	sp|Q9P2K1|C2D2A_HUMAN	1494	1508	1495	1507	7	15	61.5	0.026	31.3	ELQDRIEKILKEK	NSP3|24|38	3	15	ELDERIDKVLNEK	NETMHCIIPAN_EL	0.250064	8.1	DRB1*12:01
IEKILKEKI	sp|Q9P2K1|C2D2A_HUMAN	1494	1508	1495	1507	7	15	61.5	0.021	31.6	ELQDRIEKILKEK	NSP3|25|39	2	14	ELDERIDKVLNEK	NETMHCIIPAN_EL	0.250064	8.1	DRB1*12:01
IEKILKEKI	sp|Q9P2K1|C2D2A_HUMAN	1494	1508	1495	1507	7	15	61.5	0.02	31.6	ELQDRIEKILKEK	NSP3|26|40	1	13	ELDERIDKVLNEK	NETMHCIIPAN_EL	0.250064	8.1	DRB1*12:01
IEQLRSQIR	sp|O43765|SGTA_HUMAN	290	304	293	301	3	11	88.9	0.09	29.5	EQLRSQIRS	NSP3|1900|1914	6	14	EQLRKQIRS	NETMHCIIPAN_BA	34.64	2.5	DRB1*13:01
IEQLRSQIR	sp|O43765|SGTA_HUMAN	290	304	293	301	3	11	88.9	0.086	29.5	EQLRSQIRS	NSP3|1901|1915	5	13	EQLRKQIRS	NETMHCIIPAN_BA	34.64	2.5	DRB1*13:01
IEQLRSQIR	sp|O43765|SGTA_HUMAN	290	304	293	301	3	11	88.9	0.063	30	EQLRSQIRS	NSP3|1902|1916	4	12	EQLRKQIRS	NETMHCIIPAN_BA	34.64	2.5	DRB1*13:01
IEQLRSQIR	sp|O43765|SGTA_HUMAN	290	304	293	301	3	11	88.9	0.06	30.1	EQLRSQIRS	NSP3|1903|1917	3	11	EQLRKQIRS	NETMHCIIPAN_BA	34.64	2.5	DRB1*13:01
IEQLRSQIR	sp|O43765|SGTA_HUMAN	290	304	293	301	3	11	88.9	0.056	30.2	EQLRSQIRS	NSP3|1904|1918	2	10	EQLRKQIRS	NETMHCIIPAN_BA	34.64	2.5	DRB1*13:01
IEQLRSQIR	sp|O43765|SGTA_HUMAN	290	304	293	301	3	11	88.9	0.065	29.9	EQLRSQIRS	NSP3|1905|1919	1	9	EQLRKQIRS	NETMHCIIPAN_BA	34.64	2.5	DRB1*13:01
IEQLRSQIR	sp|O43765|SGTA_HUMAN	290	304	293	301	3	11	88.9	0.09	29.5	EQLRSQIRS	NSP3|1900|1914	6	14	EQLRKQIRS	NETMHCIIPAN_BA	468.35	8.9	DRB1*03:01
IEQLRSQIR	sp|O43765|SGTA_HUMAN	290	304	293	301	3	11	88.9	0.086	29.5	EQLRSQIRS	NSP3|1901|1915	5	13	EQLRKQIRS	NETMHCIIPAN_BA	468.35	8.9	DRB1*03:01
IEQLRSQIR	sp|O43765|SGTA_HUMAN	290	304	293	301	3	11	88.9	0.063	30	EQLRSQIRS	NSP3|1902|1916	4	12	EQLRKQIRS	NETMHCIIPAN_BA	468.35	8.9	DRB1*03:01
IEQLRSQIR	sp|O43765|SGTA_HUMAN	290	304	293	301	3	11	88.9	0.06	30.1	EQLRSQIRS	NSP3|1903|1917	3	11	EQLRKQIRS	NETMHCIIPAN_BA	468.35	8.9	DRB1*03:01
IEQLRSQIR	sp|O43765|SGTA_HUMAN	290	304	293	301	3	11	88.9	0.056	30.2	EQLRSQIRS	NSP3|1904|1918	2	10	EQLRKQIRS	NETMHCIIPAN_BA	468.35	8.9	DRB1*03:01
IEQLRSQIR	sp|O43765|SGTA_HUMAN	290	304	293	301	3	11	88.9	0.065	29.9	EQLRSQIRS	NSP3|1905|1919	1	9	EQLRKQIRS	NETMHCIIPAN_BA	468.35	8.9	DRB1*03:01
IEQLRSQIR	sp|O43765|SGTA_HUMAN	290	304	293	301	3	11	88.9	0.09	29.5	EQLRSQIRS	NSP3|1900|1914	6	14	EQLRKQIRS	CNNPEPRED	0.607	4.49	DRB1*13:01
IEQLRSQIR	sp|O43765|SGTA_HUMAN	290	304	293	301	3	11	88.9	0.086	29.5	EQLRSQIRS	NSP3|1901|1915	5	13	EQLRKQIRS	CNNPEPRED	0.607	4.49	DRB1*13:01
IEQLRSQIR	sp|O43765|SGTA_HUMAN	290	304	293	301	3	11	88.9	0.063	30	EQLRSQIRS	NSP3|1902|1916	4	12	EQLRKQIRS	CNNPEPRED	0.607	4.49	DRB1*13:01
IEQLRSQIR	sp|O43765|SGTA_HUMAN	290	304	293	301	3	11	88.9	0.06	30.1	EQLRSQIRS	NSP3|1903|1917	3	11	EQLRKQIRS	CNNPEPRED	0.607	4.49	DRB1*13:01
IEQLRSQIR	sp|O43765|SGTA_HUMAN	290	304	293	301	3	11	88.9	0.056	30.2	EQLRSQIRS	NSP3|1904|1918	2	10	EQLRKQIRS	CNNPEPRED	0.607	4.49	DRB1*13:01
IEQLRSQIR	sp|O43765|SGTA_HUMAN	290	304	293	301	3	11	88.9	0.065	29.9	EQLRSQIRS	NSP3|1905|1919	1	9	EQLRKQIRS	CNNPEPRED	0.607	4.49	DRB1*13:01
IEQLRSQIR	sp|O43765|SGTA_HUMAN	290	304	293	301	3	11	88.9	0.09	29.5	EQLRSQIRS	NSP3|1900|1914	6	14	EQLRKQIRS	NETMHCIIPAN_BA	419.83	9.7	DRB1*12:01
IEQLRSQIR	sp|O43765|SGTA_HUMAN	290	304	293	301	3	11	88.9	0.086	29.5	EQLRSQIRS	NSP3|1901|1915	5	13	EQLRKQIRS	NETMHCIIPAN_BA	419.83	9.7	DRB1*12:01
IEQLRSQIR	sp|O43765|SGTA_HUMAN	290	304	293	301	3	11	88.9	0.063	30	EQLRSQIRS	NSP3|1902|1916	4	12	EQLRKQIRS	NETMHCIIPAN_BA	419.83	9.7	DRB1*12:01
IEQLRSQIR	sp|O43765|SGTA_HUMAN	290	304	293	301	3	11	88.9	0.06	30.1	EQLRSQIRS	NSP3|1903|1917	3	11	EQLRKQIRS	NETMHCIIPAN_BA	419.83	9.7	DRB1*12:01
IEQLRSQIR	sp|O43765|SGTA_HUMAN	290	304	293	301	3	11	88.9	0.056	30.2	EQLRSQIRS	NSP3|1904|1918	2	10	EQLRKQIRS	NETMHCIIPAN_BA	419.83	9.7	DRB1*12:01
IEQLRSQIR	sp|O43765|SGTA_HUMAN	290	304	293	301	3	11	88.9	0.065	29.9	EQLRSQIRS	NSP3|1905|1919	1	9	EQLRKQIRS	NETMHCIIPAN_BA	419.83	9.7	DRB1*12:01
IEQLRSQIR	sp|O43765|SGTA_HUMAN	290	304	293	301	3	11	88.9	0.09	29.5	EQLRSQIRS	NSP3|1900|1914	6	14	EQLRKQIRS	CNNPEPRED	0.668	6.64	DRB5*01:01
IEQLRSQIR	sp|O43765|SGTA_HUMAN	290	304	293	301	3	11	88.9	0.086	29.5	EQLRSQIRS	NSP3|1901|1915	5	13	EQLRKQIRS	CNNPEPRED	0.668	6.64	DRB5*01:01
IEQLRSQIR	sp|O43765|SGTA_HUMAN	290	304	293	301	3	11	88.9	0.063	30	EQLRSQIRS	NSP3|1902|1916	4	12	EQLRKQIRS	CNNPEPRED	0.668	6.64	DRB5*01:01
IEQLRSQIR	sp|O43765|SGTA_HUMAN	290	304	293	301	3	11	88.9	0.06	30.1	EQLRSQIRS	NSP3|1903|1917	3	11	EQLRKQIRS	CNNPEPRED	0.668	6.64	DRB5*01:01
IEQLRSQIR	sp|O43765|SGTA_HUMAN	290	304	293	301	3	11	88.9	0.056	30.2	EQLRSQIRS	NSP3|1904|1918	2	10	EQLRKQIRS	CNNPEPRED	0.668	6.64	DRB5*01:01
IEQLRSQIR	sp|O43765|SGTA_HUMAN	290	304	293	301	3	11	88.9	0.065	29.9	EQLRSQIRS	NSP3|1905|1919	1	9	EQLRKQIRS	CNNPEPRED	0.668	6.64	DRB5*01:01
IEQLRSQIR	sp|O43765|SGTA_HUMAN	290	304	293	301	3	11	88.9	0.09	29.5	EQLRSQIRS	NSP3|1900|1914	6	14	EQLRKQIRS	NETMHCIIPAN_EL	0.479053	5.3	DRB1*13:01
IEQLRSQIR	sp|O43765|SGTA_HUMAN	290	304	293	301	3	11	88.9	0.086	29.5	EQLRSQIRS	NSP3|1901|1915	5	13	EQLRKQIRS	NETMHCIIPAN_EL	0.479053	5.3	DRB1*13:01
IEQLRSQIR	sp|O43765|SGTA_HUMAN	290	304	293	301	3	11	88.9	0.063	30	EQLRSQIRS	NSP3|1902|1916	4	12	EQLRKQIRS	NETMHCIIPAN_EL	0.479053	5.3	DRB1*13:01
IEQLRSQIR	sp|O43765|SGTA_HUMAN	290	304	293	301	3	11	88.9	0.06	30.1	EQLRSQIRS	NSP3|1903|1917	3	11	EQLRKQIRS	NETMHCIIPAN_EL	0.479053	5.3	DRB1*13:01
IEQLRSQIR	sp|O43765|SGTA_HUMAN	290	304	293	301	3	11	88.9	0.056	30.2	EQLRSQIRS	NSP3|1904|1918	2	10	EQLRKQIRS	NETMHCIIPAN_EL	0.479053	5.3	DRB1*13:01
IEQLRSQIR	sp|O43765|SGTA_HUMAN	290	304	293	301	3	11	88.9	0.065	29.9	EQLRSQIRS	NSP3|1905|1919	1	9	EQLRKQIRS	NETMHCIIPAN_EL	0.479053	5.3	DRB1*13:01
IEQLRSQIR	sp|O43765|SGTA_HUMAN	290	304	293	301	3	11	88.9	0.09	29.5	EQLRSQIRS	NSP3|1900|1914	6	14	EQLRKQIRS	NETMHCIIPAN_EL	0.124615	9.1	DRB1*15:03
IEQLRSQIR	sp|O43765|SGTA_HUMAN	290	304	293	301	3	11	88.9	0.086	29.5	EQLRSQIRS	NSP3|1901|1915	5	13	EQLRKQIRS	NETMHCIIPAN_EL	0.124615	9.1	DRB1*15:03
IEQLRSQIR	sp|O43765|SGTA_HUMAN	290	304	293	301	3	11	88.9	0.063	30	EQLRSQIRS	NSP3|1902|1916	4	12	EQLRKQIRS	NETMHCIIPAN_EL	0.124615	9.1	DRB1*15:03
IEQLRSQIR	sp|O43765|SGTA_HUMAN	290	304	293	301	3	11	88.9	0.06	30.1	EQLRSQIRS	NSP3|1903|1917	3	11	EQLRKQIRS	NETMHCIIPAN_EL	0.124615	9.1	DRB1*15:03
IEQLRSQIR	sp|O43765|SGTA_HUMAN	290	304	293	301	3	11	88.9	0.056	30.2	EQLRSQIRS	NSP3|1904|1918	2	10	EQLRKQIRS	NETMHCIIPAN_EL	0.124615	9.1	DRB1*15:03
IEQLRSQIR	sp|O43765|SGTA_HUMAN	290	304	293	301	3	11	88.9	0.065	29.9	EQLRSQIRS	NSP3|1905|1919	1	9	EQLRKQIRS	NETMHCIIPAN_EL	0.124615	9.1	DRB1*15:03
IEQLRSQIR	sp|O43765|SGTA_HUMAN	290	304	293	301	3	11	88.9	0.09	29.5	EQLRSQIRS	NSP3|1900|1914	6	14	EQLRKQIRS	NETMHCIIPAN_EL	0.303587	5.8	DRB1*12:01
IEQLRSQIR	sp|O43765|SGTA_HUMAN	290	304	293	301	3	11	88.9	0.086	29.5	EQLRSQIRS	NSP3|1901|1915	5	13	EQLRKQIRS	NETMHCIIPAN_EL	0.303587	5.8	DRB1*12:01
IEQLRSQIR	sp|O43765|SGTA_HUMAN	290	304	293	301	3	11	88.9	0.063	30	EQLRSQIRS	NSP3|1902|1916	4	12	EQLRKQIRS	NETMHCIIPAN_EL	0.303587	5.8	DRB1*12:01
IEQLRSQIR	sp|O43765|SGTA_HUMAN	290	304	293	301	3	11	88.9	0.06	30.1	EQLRSQIRS	NSP3|1903|1917	3	11	EQLRKQIRS	NETMHCIIPAN_EL	0.303587	5.8	DRB1*12:01
IEQLRSQIR	sp|O43765|SGTA_HUMAN	290	304	293	301	3	11	88.9	0.056	30.2	EQLRSQIRS	NSP3|1904|1918	2	10	EQLRKQIRS	NETMHCIIPAN_EL	0.303587	5.8	DRB1*12:01
IEQLRSQIR	sp|O43765|SGTA_HUMAN	290	304	293	301	3	11	88.9	0.065	29.9	EQLRSQIRS	NSP3|1905|1919	1	9	EQLRKQIRS	NETMHCIIPAN_EL	0.303587	5.8	DRB1*12:01
IEQLRSQIR	sp|O43765|SGTA_HUMAN	290	304	293	301	3	11	88.9	0.09	29.5	EQLRSQIRS	NSP3|1900|1914	6	14	EQLRKQIRS	CNNPEPRED	0.654	6.64	DRB1*12:01
IEQLRSQIR	sp|O43765|SGTA_HUMAN	290	304	293	301	3	11	88.9	0.086	29.5	EQLRSQIRS	NSP3|1901|1915	5	13	EQLRKQIRS	CNNPEPRED	0.654	6.64	DRB1*12:01
IEQLRSQIR	sp|O43765|SGTA_HUMAN	290	304	293	301	3	11	88.9	0.063	30	EQLRSQIRS	NSP3|1902|1916	4	12	EQLRKQIRS	CNNPEPRED	0.654	6.64	DRB1*12:01
IEQLRSQIR	sp|O43765|SGTA_HUMAN	290	304	293	301	3	11	88.9	0.06	30.1	EQLRSQIRS	NSP3|1903|1917	3	11	EQLRKQIRS	CNNPEPRED	0.654	6.64	DRB1*12:01
IEQLRSQIR	sp|O43765|SGTA_HUMAN	290	304	293	301	3	11	88.9	0.056	30.2	EQLRSQIRS	NSP3|1904|1918	2	10	EQLRKQIRS	CNNPEPRED	0.654	6.64	DRB1*12:01
IEQLRSQIR	sp|O43765|SGTA_HUMAN	290	304	293	301	3	11	88.9	0.065	29.9	EQLRSQIRS	NSP3|1905|1919	1	9	EQLRKQIRS	CNNPEPRED	0.654	6.64	DRB1*12:01
IFRNAQAGV	sp|Q86XK2|FBX11_HUMAN	747	761	749	760	4	12	75	0.028	31.2	DIFRNAQAGVLI	NSP15|129|143	4	15	DLFRNARNGVLI	CNNPEPRED	0.745	4.86	DQA1*05:01/DQB1*03:01
IFRNAQAGV	sp|Q86XK2|FBX11_HUMAN	747	761	749	760	4	12	75	0.032	31	DIFRNAQAGVLI	NSP15|130|144	3	14	DLFRNARNGVLI	CNNPEPRED	0.745	4.86	DQA1*05:01/DQB1*03:01
IFRNAQAGV	sp|Q86XK2|FBX11_HUMAN	747	761	749	760	4	12	75	0.042	30.6	DIFRNAQAGVLI	NSP15|131|145	2	13	DLFRNARNGVLI	CNNPEPRED	0.745	4.86	DQA1*05:01/DQB1*03:01
IFRNAQAGV	sp|Q86XK2|FBX11_HUMAN	747	761	749	760	4	12	75	0.035	30.9	DIFRNAQAGVLI	NSP15|132|146	1	12	DLFRNARNGVLI	CNNPEPRED	0.745	4.86	DQA1*05:01/DQB1*03:01
IFRNAQAGV	sp|Q86XK2|FBX11_HUMAN	747	761	749	760	4	12	75	0.028	31.2	DIFRNAQAGVLI	NSP15|129|143	4	15	DLFRNARNGVLI	NETMHCIIPAN_EL	0.253541	2.2	DRB3*02:02
IFRNAQAGV	sp|Q86XK2|FBX11_HUMAN	747	761	749	760	4	12	75	0.032	31	DIFRNAQAGVLI	NSP15|130|144	3	14	DLFRNARNGVLI	NETMHCIIPAN_EL	0.253541	2.2	DRB3*02:02
IFRNAQAGV	sp|Q86XK2|FBX11_HUMAN	747	761	749	760	4	12	75	0.042	30.6	DIFRNAQAGVLI	NSP15|131|145	2	13	DLFRNARNGVLI	NETMHCIIPAN_EL	0.253541	2.2	DRB3*02:02
IFRNAQAGV	sp|Q86XK2|FBX11_HUMAN	747	761	749	760	4	12	75	0.035	30.9	DIFRNAQAGVLI	NSP15|132|146	1	12	DLFRNARNGVLI	NETMHCIIPAN_EL	0.253541	2.2	DRB3*02:02
IFRNAQAGV	sp|Q86XK2|FBX11_HUMAN	747	761	749	760	4	12	75	0.028	31.2	DIFRNAQAGVLI	NSP15|129|143	4	15	DLFRNARNGVLI	NETMHCIIPAN_EL	0.546764	0.97	DRB1*13:02
IFRNAQAGV	sp|Q86XK2|FBX11_HUMAN	747	761	749	760	4	12	75	0.032	31	DIFRNAQAGVLI	NSP15|130|144	3	14	DLFRNARNGVLI	NETMHCIIPAN_EL	0.546764	0.97	DRB1*13:02
IFRNAQAGV	sp|Q86XK2|FBX11_HUMAN	747	761	749	760	4	12	75	0.042	30.6	DIFRNAQAGVLI	NSP15|131|145	2	13	DLFRNARNGVLI	NETMHCIIPAN_EL	0.546764	0.97	DRB1*13:02
IFRNAQAGV	sp|Q86XK2|FBX11_HUMAN	747	761	749	760	4	12	75	0.035	30.9	DIFRNAQAGVLI	NSP15|132|146	1	12	DLFRNARNGVLI	NETMHCIIPAN_EL	0.546764	0.97	DRB1*13:02
IFRNAQAGV	sp|Q86XK2|FBX11_HUMAN	747	761	749	760	4	12	75	0.028	31.2	DIFRNAQAGVLI	NSP15|129|143	4	15	DLFRNARNGVLI	NETMHCIIPAN_BA	30	1.6	DRB1*13:02
IFRNAQAGV	sp|Q86XK2|FBX11_HUMAN	747	761	749	760	4	12	75	0.032	31	DIFRNAQAGVLI	NSP15|130|144	3	14	DLFRNARNGVLI	NETMHCIIPAN_BA	30	1.6	DRB1*13:02
IFRNAQAGV	sp|Q86XK2|FBX11_HUMAN	747	761	749	760	4	12	75	0.042	30.6	DIFRNAQAGVLI	NSP15|131|145	2	13	DLFRNARNGVLI	NETMHCIIPAN_BA	30	1.6	DRB1*13:02
IFRNAQAGV	sp|Q86XK2|FBX11_HUMAN	747	761	749	760	4	12	75	0.035	30.9	DIFRNAQAGVLI	NSP15|132|146	1	12	DLFRNARNGVLI	NETMHCIIPAN_BA	30	1.6	DRB1*13:02
IFRNAQAGV	sp|Q86XK2|FBX11_HUMAN	747	761	749	760	4	12	75	0.028	31.2	DIFRNAQAGVLI	NSP15|129|143	4	15	DLFRNARNGVLI	NETMHCIIPAN_BA	116.17	2.4	DRB3*02:02
IFRNAQAGV	sp|Q86XK2|FBX11_HUMAN	747	761	749	760	4	12	75	0.032	31	DIFRNAQAGVLI	NSP15|130|144	3	14	DLFRNARNGVLI	NETMHCIIPAN_BA	116.17	2.4	DRB3*02:02
IFRNAQAGV	sp|Q86XK2|FBX11_HUMAN	747	761	749	760	4	12	75	0.042	30.6	DIFRNAQAGVLI	NSP15|131|145	2	13	DLFRNARNGVLI	NETMHCIIPAN_BA	116.17	2.4	DRB3*02:02
IFRNAQAGV	sp|Q86XK2|FBX11_HUMAN	747	761	749	760	4	12	75	0.035	30.9	DIFRNAQAGVLI	NSP15|132|146	1	12	DLFRNARNGVLI	NETMHCIIPAN_BA	116.17	2.4	DRB3*02:02
IFRNAQAGV	sp|Q86XK2|FBX11_HUMAN	747	761	749	760	4	12	75	0.028	31.2	DIFRNAQAGVLI	NSP15|129|143	4	15	DLFRNARNGVLI	CNNPEPRED	1.094	0.59	DRB1*13:02
IFRNAQAGV	sp|Q86XK2|FBX11_HUMAN	747	761	749	760	4	12	75	0.032	31	DIFRNAQAGVLI	NSP15|130|144	3	14	DLFRNARNGVLI	CNNPEPRED	1.094	0.59	DRB1*13:02
IFRNAQAGV	sp|Q86XK2|FBX11_HUMAN	747	761	749	760	4	12	75	0.042	30.6	DIFRNAQAGVLI	NSP15|131|145	2	13	DLFRNARNGVLI	CNNPEPRED	1.094	0.59	DRB1*13:02
IFRNAQAGV	sp|Q86XK2|FBX11_HUMAN	747	761	749	760	4	12	75	0.035	30.9	DIFRNAQAGVLI	NSP15|132|146	1	12	DLFRNARNGVLI	CNNPEPRED	1.094	0.59	DRB1*13:02
IFSATRYIK	sp|Q92878|RAD50_HUMAN	173	187	176	184	7	15	77.8	0.089	29.5	FDEIFSATR	spike:Pang_var:Omicron_(Unassigned)|332|346	7	15	FDEVFNATR	NETMHCIIPAN_BA	58.13	5.4	DRB1*13:01
IGAAFTRFQ	sp|Q13472|TOP3A_HUMAN	210	224	211	224	5	13	71.4	0.036	30.8	DLRIGAAFTRFQTL	spike|227|241	2	15	DLPIGINITRFQTL	NETMHCIIPAN_BA	144.99	8.4	DRB1*04:04
IGAAFTRFQ	sp|Q13472|TOP3A_HUMAN	210	224	211	224	5	13	71.4	0.041	30.6	DLRIGAAFTRFQTL	spike|228|242	1	14	DLPIGINITRFQTL	NETMHCIIPAN_BA	144.99	8.4	DRB1*04:04
IGAAFTRFQ	sp|Q13472|TOP3A_HUMAN	210	224	211	224	5	13	71.4	0.036	30.8	DLRIGAAFTRFQTL	spike|227|241	2	15	DLPIGINITRFQTL	NETMHCIIPAN_BA	349.4	9.8	DRB1*08:02
IGAAFTRFQ	sp|Q13472|TOP3A_HUMAN	210	224	211	224	5	13	71.4	0.041	30.6	DLRIGAAFTRFQTL	spike|228|242	1	14	DLPIGINITRFQTL	NETMHCIIPAN_BA	349.4	9.8	DRB1*08:02
IHLYFDGMS	sp|Q9BXT8|RNF17_HUMAN	1332	1346	1336	1342	6	14	100	0.064	30	SIHLYFD	NSP3|1674|1688	9	15	SIHLYFD	NETMHCIIPAN_BA	279.21	6.8	DRB1*15:02
IHLYFDGMS	sp|Q9BXT8|RNF17_HUMAN	1332	1346	1336	1342	6	14	100	0.05	30.3	SIHLYFD	NSP3|1675|1689	8	14	SIHLYFD	NETMHCIIPAN_BA	279.21	6.8	DRB1*15:02
IHLYFDGMS	sp|Q9BXT8|RNF17_HUMAN	1332	1346	1336	1342	6	14	100	0.051	30.3	SIHLYFD	NSP3|1676|1690	7	13	SIHLYFD	NETMHCIIPAN_BA	279.21	6.8	DRB1*15:02
IHLYFDGMS	sp|Q9BXT8|RNF17_HUMAN	1332	1346	1336	1342	6	14	100	0.049	30.6	SIHLYFD	NSP3|1677|1691	6	12	SIHLYFD	NETMHCIIPAN_BA	279.21	6.8	DRB1*15:02
IHLYFDGMS	sp|Q9BXT8|RNF17_HUMAN	1332	1346	1336	1342	6	14	100	0.043	30.5	SIHLYFD	NSP3|1678|1692	5	11	SIHLYFD	NETMHCIIPAN_BA	279.21	6.8	DRB1*15:02
IHLYFDGMS	sp|Q9BXT8|RNF17_HUMAN	1332	1346	1336	1342	6	14	100	0.045	30.7	SIHLYFD	NSP3|1679|1693	4	10	SIHLYFD	NETMHCIIPAN_BA	279.21	6.8	DRB1*15:02
IHLYFDGMS	sp|Q9BXT8|RNF17_HUMAN	1332	1346	1336	1342	6	14	100	0.048	30.6	SIHLYFD	NSP3|1680|1694	3	9	SIHLYFD	NETMHCIIPAN_BA	279.21	6.8	DRB1*15:02
IHLYFDGMS	sp|Q9BXT8|RNF17_HUMAN	1332	1346	1336	1342	6	14	100	0.043	30.5	SIHLYFD	NSP3|1681|1695	2	8	SIHLYFD	NETMHCIIPAN_BA	279.21	6.8	DRB1*15:02
IHLYFDGMS	sp|Q9BXT8|RNF17_HUMAN	1332	1346	1336	1342	6	14	100	0.064	30	SIHLYFD	NSP3|1682|1696	1	7	SIHLYFD	NETMHCIIPAN_BA	279.21	6.8	DRB1*15:02
IHLYFDGMS	sp|Q9BXT8|RNF17_HUMAN	1332	1346	1336	1342	6	14	100	0.064	30	SIHLYFD	NSP3|1674|1688	9	15	SIHLYFD	NETMHCIIPAN_EL	0.261038	4.8	DRB1*15:01
IHLYFDGMS	sp|Q9BXT8|RNF17_HUMAN	1332	1346	1336	1342	6	14	100	0.05	30.3	SIHLYFD	NSP3|1675|1689	8	14	SIHLYFD	NETMHCIIPAN_EL	0.261038	4.8	DRB1*15:01
IHLYFDGMS	sp|Q9BXT8|RNF17_HUMAN	1332	1346	1336	1342	6	14	100	0.051	30.3	SIHLYFD	NSP3|1676|1690	7	13	SIHLYFD	NETMHCIIPAN_EL	0.261038	4.8	DRB1*15:01
IHLYFDGMS	sp|Q9BXT8|RNF17_HUMAN	1332	1346	1336	1342	6	14	100	0.049	30.6	SIHLYFD	NSP3|1677|1691	6	12	SIHLYFD	NETMHCIIPAN_EL	0.261038	4.8	DRB1*15:01
IHLYFDGMS	sp|Q9BXT8|RNF17_HUMAN	1332	1346	1336	1342	6	14	100	0.043	30.5	SIHLYFD	NSP3|1678|1692	5	11	SIHLYFD	NETMHCIIPAN_EL	0.261038	4.8	DRB1*15:01
IHLYFDGMS	sp|Q9BXT8|RNF17_HUMAN	1332	1346	1336	1342	6	14	100	0.045	30.7	SIHLYFD	NSP3|1679|1693	4	10	SIHLYFD	NETMHCIIPAN_EL	0.261038	4.8	DRB1*15:01
IHLYFDGMS	sp|Q9BXT8|RNF17_HUMAN	1332	1346	1336	1342	6	14	100	0.048	30.6	SIHLYFD	NSP3|1680|1694	3	9	SIHLYFD	NETMHCIIPAN_EL	0.261038	4.8	DRB1*15:01
IHLYFDGMS	sp|Q9BXT8|RNF17_HUMAN	1332	1346	1336	1342	6	14	100	0.043	30.5	SIHLYFD	NSP3|1681|1695	2	8	SIHLYFD	NETMHCIIPAN_EL	0.261038	4.8	DRB1*15:01
IHLYFDGMS	sp|Q9BXT8|RNF17_HUMAN	1332	1346	1336	1342	6	14	100	0.064	30	SIHLYFD	NSP3|1682|1696	1	7	SIHLYFD	NETMHCIIPAN_EL	0.261038	4.8	DRB1*15:01
IHLYFDGMS	sp|Q9BXT8|RNF17_HUMAN	1332	1346	1336	1342	6	14	100	0.064	30	SIHLYFD	NSP3|1674|1688	9	15	SIHLYFD	NETMHCIIPAN_BA	95.29	2.2	DRB1*15:03
IHLYFDGMS	sp|Q9BXT8|RNF17_HUMAN	1332	1346	1336	1342	6	14	100	0.05	30.3	SIHLYFD	NSP3|1675|1689	8	14	SIHLYFD	NETMHCIIPAN_BA	95.29	2.2	DRB1*15:03
IHLYFDGMS	sp|Q9BXT8|RNF17_HUMAN	1332	1346	1336	1342	6	14	100	0.051	30.3	SIHLYFD	NSP3|1676|1690	7	13	SIHLYFD	NETMHCIIPAN_BA	95.29	2.2	DRB1*15:03
IHLYFDGMS	sp|Q9BXT8|RNF17_HUMAN	1332	1346	1336	1342	6	14	100	0.049	30.6	SIHLYFD	NSP3|1677|1691	6	12	SIHLYFD	NETMHCIIPAN_BA	95.29	2.2	DRB1*15:03
IHLYFDGMS	sp|Q9BXT8|RNF17_HUMAN	1332	1346	1336	1342	6	14	100	0.043	30.5	SIHLYFD	NSP3|1678|1692	5	11	SIHLYFD	NETMHCIIPAN_BA	95.29	2.2	DRB1*15:03
IHLYFDGMS	sp|Q9BXT8|RNF17_HUMAN	1332	1346	1336	1342	6	14	100	0.045	30.7	SIHLYFD	NSP3|1679|1693	4	10	SIHLYFD	NETMHCIIPAN_BA	95.29	2.2	DRB1*15:03
IHLYFDGMS	sp|Q9BXT8|RNF17_HUMAN	1332	1346	1336	1342	6	14	100	0.048	30.6	SIHLYFD	NSP3|1680|1694	3	9	SIHLYFD	NETMHCIIPAN_BA	95.29	2.2	DRB1*15:03
IHLYFDGMS	sp|Q9BXT8|RNF17_HUMAN	1332	1346	1336	1342	6	14	100	0.043	30.5	SIHLYFD	NSP3|1681|1695	2	8	SIHLYFD	NETMHCIIPAN_BA	95.29	2.2	DRB1*15:03
IHLYFDGMS	sp|Q9BXT8|RNF17_HUMAN	1332	1346	1336	1342	6	14	100	0.064	30	SIHLYFD	NSP3|1682|1696	1	7	SIHLYFD	NETMHCIIPAN_BA	95.29	2.2	DRB1*15:03
IHLYFDGMS	sp|Q9BXT8|RNF17_HUMAN	1332	1346	1336	1342	6	14	100	0.064	30	SIHLYFD	NSP3|1674|1688	9	15	SIHLYFD	NETMHCIIPAN_BA	47.87	2.2	DRB1*15:01
IHLYFDGMS	sp|Q9BXT8|RNF17_HUMAN	1332	1346	1336	1342	6	14	100	0.05	30.3	SIHLYFD	NSP3|1675|1689	8	14	SIHLYFD	NETMHCIIPAN_BA	47.87	2.2	DRB1*15:01
IHLYFDGMS	sp|Q9BXT8|RNF17_HUMAN	1332	1346	1336	1342	6	14	100	0.051	30.3	SIHLYFD	NSP3|1676|1690	7	13	SIHLYFD	NETMHCIIPAN_BA	47.87	2.2	DRB1*15:01
IHLYFDGMS	sp|Q9BXT8|RNF17_HUMAN	1332	1346	1336	1342	6	14	100	0.049	30.6	SIHLYFD	NSP3|1677|1691	6	12	SIHLYFD	NETMHCIIPAN_BA	47.87	2.2	DRB1*15:01
IHLYFDGMS	sp|Q9BXT8|RNF17_HUMAN	1332	1346	1336	1342	6	14	100	0.043	30.5	SIHLYFD	NSP3|1678|1692	5	11	SIHLYFD	NETMHCIIPAN_BA	47.87	2.2	DRB1*15:01
IHLYFDGMS	sp|Q9BXT8|RNF17_HUMAN	1332	1346	1336	1342	6	14	100	0.045	30.7	SIHLYFD	NSP3|1679|1693	4	10	SIHLYFD	NETMHCIIPAN_BA	47.87	2.2	DRB1*15:01
IHLYFDGMS	sp|Q9BXT8|RNF17_HUMAN	1332	1346	1336	1342	6	14	100	0.048	30.6	SIHLYFD	NSP3|1680|1694	3	9	SIHLYFD	NETMHCIIPAN_BA	47.87	2.2	DRB1*15:01
IHLYFDGMS	sp|Q9BXT8|RNF17_HUMAN	1332	1346	1336	1342	6	14	100	0.043	30.5	SIHLYFD	NSP3|1681|1695	2	8	SIHLYFD	NETMHCIIPAN_BA	47.87	2.2	DRB1*15:01
IHLYFDGMS	sp|Q9BXT8|RNF17_HUMAN	1332	1346	1336	1342	6	14	100	0.064	30	SIHLYFD	NSP3|1682|1696	1	7	SIHLYFD	NETMHCIIPAN_BA	47.87	2.2	DRB1*15:01
IHLYFDGMS	sp|Q9BXT8|RNF17_HUMAN	1332	1346	1336	1342	6	14	100	0.064	30	SIHLYFD	NSP3|1674|1688	9	15	SIHLYFD	NETMHCIIPAN_EL	0.157071	7.2	DRB1*15:03
IHLYFDGMS	sp|Q9BXT8|RNF17_HUMAN	1332	1346	1336	1342	6	14	100	0.05	30.3	SIHLYFD	NSP3|1675|1689	8	14	SIHLYFD	NETMHCIIPAN_EL	0.157071	7.2	DRB1*15:03
IHLYFDGMS	sp|Q9BXT8|RNF17_HUMAN	1332	1346	1336	1342	6	14	100	0.051	30.3	SIHLYFD	NSP3|1676|1690	7	13	SIHLYFD	NETMHCIIPAN_EL	0.157071	7.2	DRB1*15:03
IHLYFDGMS	sp|Q9BXT8|RNF17_HUMAN	1332	1346	1336	1342	6	14	100	0.049	30.6	SIHLYFD	NSP3|1677|1691	6	12	SIHLYFD	NETMHCIIPAN_EL	0.157071	7.2	DRB1*15:03
IHLYFDGMS	sp|Q9BXT8|RNF17_HUMAN	1332	1346	1336	1342	6	14	100	0.043	30.5	SIHLYFD	NSP3|1678|1692	5	11	SIHLYFD	NETMHCIIPAN_EL	0.157071	7.2	DRB1*15:03
IHLYFDGMS	sp|Q9BXT8|RNF17_HUMAN	1332	1346	1336	1342	6	14	100	0.045	30.7	SIHLYFD	NSP3|1679|1693	4	10	SIHLYFD	NETMHCIIPAN_EL	0.157071	7.2	DRB1*15:03
IHLYFDGMS	sp|Q9BXT8|RNF17_HUMAN	1332	1346	1336	1342	6	14	100	0.048	30.6	SIHLYFD	NSP3|1680|1694	3	9	SIHLYFD	NETMHCIIPAN_EL	0.157071	7.2	DRB1*15:03
IHLYFDGMS	sp|Q9BXT8|RNF17_HUMAN	1332	1346	1336	1342	6	14	100	0.043	30.5	SIHLYFD	NSP3|1681|1695	2	8	SIHLYFD	NETMHCIIPAN_EL	0.157071	7.2	DRB1*15:03
IHLYFDGMS	sp|Q9BXT8|RNF17_HUMAN	1332	1346	1336	1342	6	14	100	0.064	30	SIHLYFD	NSP3|1682|1696	1	7	SIHLYFD	NETMHCIIPAN_EL	0.157071	7.2	DRB1*15:03
IHLYFDGMS	sp|Q9BXT8|RNF17_HUMAN	1332	1346	1336	1342	6	14	100	0.064	30	SIHLYFD	NSP3|1674|1688	9	15	SIHLYFD	CNNPEPRED	0.695	4.62	DRB1*15:01
IHLYFDGMS	sp|Q9BXT8|RNF17_HUMAN	1332	1346	1336	1342	6	14	100	0.05	30.3	SIHLYFD	NSP3|1675|1689	8	14	SIHLYFD	CNNPEPRED	0.695	4.62	DRB1*15:01
IHLYFDGMS	sp|Q9BXT8|RNF17_HUMAN	1332	1346	1336	1342	6	14	100	0.051	30.3	SIHLYFD	NSP3|1676|1690	7	13	SIHLYFD	CNNPEPRED	0.695	4.62	DRB1*15:01
IHLYFDGMS	sp|Q9BXT8|RNF17_HUMAN	1332	1346	1336	1342	6	14	100	0.049	30.6	SIHLYFD	NSP3|1677|1691	6	12	SIHLYFD	CNNPEPRED	0.695	4.62	DRB1*15:01
IHLYFDGMS	sp|Q9BXT8|RNF17_HUMAN	1332	1346	1336	1342	6	14	100	0.043	30.5	SIHLYFD	NSP3|1678|1692	5	11	SIHLYFD	CNNPEPRED	0.695	4.62	DRB1*15:01
IHLYFDGMS	sp|Q9BXT8|RNF17_HUMAN	1332	1346	1336	1342	6	14	100	0.045	30.7	SIHLYFD	NSP3|1679|1693	4	10	SIHLYFD	CNNPEPRED	0.695	4.62	DRB1*15:01
IHLYFDGMS	sp|Q9BXT8|RNF17_HUMAN	1332	1346	1336	1342	6	14	100	0.048	30.6	SIHLYFD	NSP3|1680|1694	3	9	SIHLYFD	CNNPEPRED	0.695	4.62	DRB1*15:01
IHLYFDGMS	sp|Q9BXT8|RNF17_HUMAN	1332	1346	1336	1342	6	14	100	0.043	30.5	SIHLYFD	NSP3|1681|1695	2	8	SIHLYFD	CNNPEPRED	0.695	4.62	DRB1*15:01
IHLYFDGMS	sp|Q9BXT8|RNF17_HUMAN	1332	1346	1336	1342	6	14	100	0.064	30	SIHLYFD	NSP3|1682|1696	1	7	SIHLYFD	CNNPEPRED	0.695	4.62	DRB1*15:01
IIGVGLLQI	sp|Q9NS82|AAA1_HUMAN	198	212	200	211	4	12	66.7	0.073	29.8	LIIGVGLLQIFQ	ORF3a|43|57	4	15	LIVGVALLAVFQ	CNNPEPRED	0.592	4.26	DPA1*01:03/DPB1*04:01
IIGVGLLQI	sp|Q9NS82|AAA1_HUMAN	198	212	200	211	4	12	66.7	0.068	29.9	LIIGVGLLQIFQ	ORF3a|44|58	3	14	LIVGVALLAVFQ	CNNPEPRED	0.592	4.26	DPA1*01:03/DPB1*04:01
IIGVGLLQI	sp|Q9NS82|AAA1_HUMAN	198	212	200	211	4	12	66.7	0.077	29.7	LIIGVGLLQIFQ	ORF3a|45|59	2	13	LIVGVALLAVFQ	CNNPEPRED	0.592	4.26	DPA1*01:03/DPB1*04:01
IIGVGLLQI	sp|Q9NS82|AAA1_HUMAN	198	212	200	211	4	12	66.7	0.063	30	LIIGVGLLQIFQ	ORF3a|46|60	1	12	LIVGVALLAVFQ	CNNPEPRED	0.592	4.26	DPA1*01:03/DPB1*04:01
IIINMSSLA	sp|P15428|PGDH_HUMAN	129	143	130	143	4	12	64.3	0.079	29.7	GGIIINMSSLAGLM	M|77|91	2	15	GGIAIAMACLVGLM	NETMHCIIPAN_EL	0.566716	0.81	DRB1*13:02
IIINMSSLA	sp|P15428|PGDH_HUMAN	129	143	130	143	4	12	64.3	0.093	29.4	GGIIINMSSLAGLM	M|78|92	1	14	GGIAIAMACLVGLM	NETMHCIIPAN_EL	0.566716	0.81	DRB1*13:02
IIINMSSLA	sp|P15428|PGDH_HUMAN	129	143	130	143	4	12	64.3	0.079	29.7	GGIIINMSSLAGLM	M|77|91	2	15	GGIAIAMACLVGLM	NETMHCIIPAN_BA	320.45	6.3	DRB1*03:01
IIINMSSLA	sp|P15428|PGDH_HUMAN	129	143	130	143	4	12	64.3	0.093	29.4	GGIIINMSSLAGLM	M|78|92	1	14	GGIAIAMACLVGLM	NETMHCIIPAN_BA	320.45	6.3	DRB1*03:01
IIINMSSLA	sp|P15428|PGDH_HUMAN	129	143	130	143	4	12	64.3	0.079	29.7	GGIIINMSSLAGLM	M|77|91	2	15	GGIAIAMACLVGLM	NETMHCIIPAN_EL	0.606595	0.57	DRB3*02:02
IIINMSSLA	sp|P15428|PGDH_HUMAN	129	143	130	143	4	12	64.3	0.093	29.4	GGIIINMSSLAGLM	M|78|92	1	14	GGIAIAMACLVGLM	NETMHCIIPAN_EL	0.606595	0.57	DRB3*02:02
IIINMSSLA	sp|P15428|PGDH_HUMAN	129	143	130	143	4	12	64.3	0.079	29.7	GGIIINMSSLAGLM	M|77|91	2	15	GGIAIAMACLVGLM	NETMHCIIPAN_EL	0.25358	2.5	DRB1*15:02
IIINMSSLA	sp|P15428|PGDH_HUMAN	129	143	130	143	4	12	64.3	0.093	29.4	GGIIINMSSLAGLM	M|78|92	1	14	GGIAIAMACLVGLM	NETMHCIIPAN_EL	0.25358	2.5	DRB1*15:02
IIINMSSLA	sp|P15428|PGDH_HUMAN	129	143	130	143	4	12	64.3	0.079	29.7	GGIIINMSSLAGLM	M|77|91	2	15	GGIAIAMACLVGLM	NETMHCIIPAN_BA	8.88	0.1	DRB1*13:02
IIINMSSLA	sp|P15428|PGDH_HUMAN	129	143	130	143	4	12	64.3	0.093	29.4	GGIIINMSSLAGLM	M|78|92	1	14	GGIAIAMACLVGLM	NETMHCIIPAN_BA	8.88	0.1	DRB1*13:02
IIINMSSLA	sp|P15428|PGDH_HUMAN	129	143	130	143	4	12	64.3	0.079	29.7	GGIIINMSSLAGLM	M|77|91	2	15	GGIAIAMACLVGLM	NETMHCIIPAN_EL	0.137318	8.3	DRB1*15:03
IIINMSSLA	sp|P15428|PGDH_HUMAN	129	143	130	143	4	12	64.3	0.093	29.4	GGIIINMSSLAGLM	M|78|92	1	14	GGIAIAMACLVGLM	NETMHCIIPAN_EL	0.137318	8.3	DRB1*15:03
IIINMSSLA	sp|P15428|PGDH_HUMAN	129	143	130	143	4	12	64.3	0.079	29.7	GGIIINMSSLAGLM	M|77|91	2	15	GGIAIAMACLVGLM	NETMHCIIPAN_BA	186.52	5.7	DRB1*15:03
IIINMSSLA	sp|P15428|PGDH_HUMAN	129	143	130	143	4	12	64.3	0.093	29.4	GGIIINMSSLAGLM	M|78|92	1	14	GGIAIAMACLVGLM	NETMHCIIPAN_BA	186.52	5.7	DRB1*15:03
IIINMSSLA	sp|P15428|PGDH_HUMAN	129	143	130	143	4	12	64.3	0.079	29.7	GGIIINMSSLAGLM	M|77|91	2	15	GGIAIAMACLVGLM	CNNPEPRED	1.096	0.17	DRB3*02:02
IIINMSSLA	sp|P15428|PGDH_HUMAN	129	143	130	143	4	12	64.3	0.093	29.4	GGIIINMSSLAGLM	M|78|92	1	14	GGIAIAMACLVGLM	CNNPEPRED	1.096	0.17	DRB3*02:02
IIINMSSLA	sp|P15428|PGDH_HUMAN	129	143	130	143	4	12	64.3	0.079	29.7	GGIIINMSSLAGLM	M|77|91	2	15	GGIAIAMACLVGLM	CNNPEPRED	0.586	5.13	DRB1*13:01
IIINMSSLA	sp|P15428|PGDH_HUMAN	129	143	130	143	4	12	64.3	0.093	29.4	GGIIINMSSLAGLM	M|78|92	1	14	GGIAIAMACLVGLM	CNNPEPRED	0.586	5.13	DRB1*13:01
IIINMSSLA	sp|P15428|PGDH_HUMAN	129	143	130	143	4	12	64.3	0.079	29.7	GGIIINMSSLAGLM	M|77|91	2	15	GGIAIAMACLVGLM	NETMHCIIPAN_BA	214.36	3.8	DRB1*12:01
IIINMSSLA	sp|P15428|PGDH_HUMAN	129	143	130	143	4	12	64.3	0.093	29.4	GGIIINMSSLAGLM	M|78|92	1	14	GGIAIAMACLVGLM	NETMHCIIPAN_BA	214.36	3.8	DRB1*12:01
IIINMSSLA	sp|P15428|PGDH_HUMAN	129	143	130	143	4	12	64.3	0.079	29.7	GGIIINMSSLAGLM	M|77|91	2	15	GGIAIAMACLVGLM	CNNPEPRED	1.326	0.07	DRB1*13:02
IIINMSSLA	sp|P15428|PGDH_HUMAN	129	143	130	143	4	12	64.3	0.093	29.4	GGIIINMSSLAGLM	M|78|92	1	14	GGIAIAMACLVGLM	CNNPEPRED	1.326	0.07	DRB1*13:02
IIINMSSLA	sp|P15428|PGDH_HUMAN	129	143	130	143	4	12	64.3	0.079	29.7	GGIIINMSSLAGLM	M|77|91	2	15	GGIAIAMACLVGLM	NETMHCIIPAN_BA	40.99	0.2	DRB1*15:02
IIINMSSLA	sp|P15428|PGDH_HUMAN	129	143	130	143	4	12	64.3	0.093	29.4	GGIIINMSSLAGLM	M|78|92	1	14	GGIAIAMACLVGLM	NETMHCIIPAN_BA	40.99	0.2	DRB1*15:02
IIINMSSLA	sp|P15428|PGDH_HUMAN	129	143	130	143	4	12	64.3	0.079	29.7	GGIIINMSSLAGLM	M|77|91	2	15	GGIAIAMACLVGLM	NETMHCIIPAN_EL	0.239896	8.5	DRB1*12:01
IIINMSSLA	sp|P15428|PGDH_HUMAN	129	143	130	143	4	12	64.3	0.093	29.4	GGIIINMSSLAGLM	M|78|92	1	14	GGIAIAMACLVGLM	NETMHCIIPAN_EL	0.239896	8.5	DRB1*12:01
IIINMSSLA	sp|P15428|PGDH_HUMAN	129	143	130	143	4	12	64.3	0.079	29.7	GGIIINMSSLAGLM	M|77|91	2	15	GGIAIAMACLVGLM	NETMHCIIPAN_BA	139.93	0.16	DRB1*08:03
IIINMSSLA	sp|P15428|PGDH_HUMAN	129	143	130	143	4	12	64.3	0.093	29.4	GGIIINMSSLAGLM	M|78|92	1	14	GGIAIAMACLVGLM	NETMHCIIPAN_BA	139.93	0.16	DRB1*08:03
IIINMSSLA	sp|P15428|PGDH_HUMAN	129	143	130	143	4	12	64.3	0.079	29.7	GGIIINMSSLAGLM	M|77|91	2	15	GGIAIAMACLVGLM	NETMHCIIPAN_EL	0.213595	9.7	DRB1*08:03
IIINMSSLA	sp|P15428|PGDH_HUMAN	129	143	130	143	4	12	64.3	0.093	29.4	GGIIINMSSLAGLM	M|78|92	1	14	GGIAIAMACLVGLM	NETMHCIIPAN_EL	0.213595	9.7	DRB1*08:03
IIINMSSLA	sp|P15428|PGDH_HUMAN	129	143	130	143	4	12	64.3	0.079	29.7	GGIIINMSSLAGLM	M|77|91	2	15	GGIAIAMACLVGLM	NETMHCIIPAN_EL	0.150953	8.3	DRB1*03:01
IIINMSSLA	sp|P15428|PGDH_HUMAN	129	143	130	143	4	12	64.3	0.093	29.4	GGIIINMSSLAGLM	M|78|92	1	14	GGIAIAMACLVGLM	NETMHCIIPAN_EL	0.150953	8.3	DRB1*03:01
IIINMSSLA	sp|P15428|PGDH_HUMAN	129	143	130	143	4	12	64.3	0.079	29.7	GGIIINMSSLAGLM	M|77|91	2	15	GGIAIAMACLVGLM	NETMHCIIPAN_BA	96.88	8.1	DRB1*07:01
IIINMSSLA	sp|P15428|PGDH_HUMAN	129	143	130	143	4	12	64.3	0.093	29.4	GGIIINMSSLAGLM	M|78|92	1	14	GGIAIAMACLVGLM	NETMHCIIPAN_BA	96.88	8.1	DRB1*07:01
IIINMSSLA	sp|P15428|PGDH_HUMAN	129	143	130	143	4	12	64.3	0.079	29.7	GGIIINMSSLAGLM	M|77|91	2	15	GGIAIAMACLVGLM	NETMHCIIPAN_BA	404.89	6.9	DRB3*01:01
IIINMSSLA	sp|P15428|PGDH_HUMAN	129	143	130	143	4	12	64.3	0.093	29.4	GGIIINMSSLAGLM	M|78|92	1	14	GGIAIAMACLVGLM	NETMHCIIPAN_BA	404.89	6.9	DRB3*01:01
IIINMSSLA	sp|P15428|PGDH_HUMAN	129	143	130	143	4	12	64.3	0.079	29.7	GGIIINMSSLAGLM	M|77|91	2	15	GGIAIAMACLVGLM	NETMHCIIPAN_BA	31.35	2.1	DRB1*13:01
IIINMSSLA	sp|P15428|PGDH_HUMAN	129	143	130	143	4	12	64.3	0.093	29.4	GGIIINMSSLAGLM	M|78|92	1	14	GGIAIAMACLVGLM	NETMHCIIPAN_BA	31.35	2.1	DRB1*13:01
IIINMSSLA	sp|P15428|PGDH_HUMAN	129	143	130	143	4	12	64.3	0.079	29.7	GGIIINMSSLAGLM	M|77|91	2	15	GGIAIAMACLVGLM	NETMHCIIPAN_EL	0.055906	8.7	DRB3*01:01
IIINMSSLA	sp|P15428|PGDH_HUMAN	129	143	130	143	4	12	64.3	0.093	29.4	GGIIINMSSLAGLM	M|78|92	1	14	GGIAIAMACLVGLM	NETMHCIIPAN_EL	0.055906	8.7	DRB3*01:01
IIINMSSLA	sp|P15428|PGDH_HUMAN	129	143	130	143	4	12	64.3	0.079	29.7	GGIIINMSSLAGLM	M|77|91	2	15	GGIAIAMACLVGLM	NETMHCIIPAN_BA	41.89	1.8	DRB1*15:01
IIINMSSLA	sp|P15428|PGDH_HUMAN	129	143	130	143	4	12	64.3	0.093	29.4	GGIIINMSSLAGLM	M|78|92	1	14	GGIAIAMACLVGLM	NETMHCIIPAN_BA	41.89	1.8	DRB1*15:01
IIINMSSLA	sp|P15428|PGDH_HUMAN	129	143	130	143	4	12	64.3	0.079	29.7	GGIIINMSSLAGLM	M|77|91	2	15	GGIAIAMACLVGLM	NETMHCIIPAN_BA	129.12	9	DRB1*09:01
IIINMSSLA	sp|P15428|PGDH_HUMAN	129	143	130	143	4	12	64.3	0.093	29.4	GGIIINMSSLAGLM	M|78|92	1	14	GGIAIAMACLVGLM	NETMHCIIPAN_BA	129.12	9	DRB1*09:01
IIINMSSLA	sp|P15428|PGDH_HUMAN	129	143	130	143	4	12	64.3	0.079	29.7	GGIIINMSSLAGLM	M|77|91	2	15	GGIAIAMACLVGLM	NETMHCIIPAN_BA	10.62	0.13	DRB3*02:02
IIINMSSLA	sp|P15428|PGDH_HUMAN	129	143	130	143	4	12	64.3	0.093	29.4	GGIIINMSSLAGLM	M|78|92	1	14	GGIAIAMACLVGLM	NETMHCIIPAN_BA	10.62	0.13	DRB3*02:02
IIINMSSLA	sp|P15428|PGDH_HUMAN	129	143	130	143	4	12	64.3	0.079	29.7	GGIIINMSSLAGLM	M|77|91	2	15	GGIAIAMACLVGLM	NETMHCIIPAN_EL	0.26992	4.6	DRB1*15:01
IIINMSSLA	sp|P15428|PGDH_HUMAN	129	143	130	143	4	12	64.3	0.093	29.4	GGIIINMSSLAGLM	M|78|92	1	14	GGIAIAMACLVGLM	NETMHCIIPAN_EL	0.26992	4.6	DRB1*15:01
IINMSSLAG	sp|P15428|PGDH_HUMAN	129	143	130	143	5	13	64.3	0.079	29.7	GGIIINMSSLAGLM	M|77|91	2	15	GGIAIAMACLVGLM	NETMHCIIPAN_EL	0.319712	4.4	DRB1*04:05
IINMSSLAG	sp|P15428|PGDH_HUMAN	129	143	130	143	5	13	64.3	0.093	29.4	GGIIINMSSLAGLM	M|78|92	1	14	GGIAIAMACLVGLM	NETMHCIIPAN_EL	0.319712	4.4	DRB1*04:05
IINMSSLAG	sp|P15428|PGDH_HUMAN	129	143	130	143	5	13	64.3	0.079	29.7	GGIIINMSSLAGLM	M|77|91	2	15	GGIAIAMACLVGLM	NETMHCIIPAN_EL	0.919715	0.22	DRB1*04:04
IINMSSLAG	sp|P15428|PGDH_HUMAN	129	143	130	143	5	13	64.3	0.093	29.4	GGIIINMSSLAGLM	M|78|92	1	14	GGIAIAMACLVGLM	NETMHCIIPAN_EL	0.919715	0.22	DRB1*04:04
IINMSSLAG	sp|P15428|PGDH_HUMAN	129	143	130	143	5	13	64.3	0.079	29.7	GGIIINMSSLAGLM	M|77|91	2	15	GGIAIAMACLVGLM	NETMHCIIPAN_EL	0.513696	2.5	DRB1*04:01
IINMSSLAG	sp|P15428|PGDH_HUMAN	129	143	130	143	5	13	64.3	0.093	29.4	GGIIINMSSLAGLM	M|78|92	1	14	GGIAIAMACLVGLM	NETMHCIIPAN_EL	0.513696	2.5	DRB1*04:01
IINMSSLAG	sp|P15428|PGDH_HUMAN	129	143	130	143	5	13	64.3	0.079	29.7	GGIIINMSSLAGLM	M|77|91	2	15	GGIAIAMACLVGLM	NETMHCIIPAN_EL	0.187298	8.6	DRB1*01:01
IINMSSLAG	sp|P15428|PGDH_HUMAN	129	143	130	143	5	13	64.3	0.093	29.4	GGIIINMSSLAGLM	M|78|92	1	14	GGIAIAMACLVGLM	NETMHCIIPAN_EL	0.187298	8.6	DRB1*01:01
IINMSSLAG	sp|P15428|PGDH_HUMAN	129	143	130	143	5	13	64.3	0.079	29.7	GGIIINMSSLAGLM	M|77|91	2	15	GGIAIAMACLVGLM	NETMHCIIPAN_BA	128.18	7.3	DRB1*11:01
IINMSSLAG	sp|P15428|PGDH_HUMAN	129	143	130	143	5	13	64.3	0.093	29.4	GGIIINMSSLAGLM	M|78|92	1	14	GGIAIAMACLVGLM	NETMHCIIPAN_BA	128.18	7.3	DRB1*11:01
IINMSSLAG	sp|P15428|PGDH_HUMAN	129	143	130	143	5	13	64.3	0.079	29.7	GGIIINMSSLAGLM	M|77|91	2	15	GGIAIAMACLVGLM	NETMHCIIPAN_BA	38.42	0.58	DRB1*04:01
IINMSSLAG	sp|P15428|PGDH_HUMAN	129	143	130	143	5	13	64.3	0.093	29.4	GGIIINMSSLAGLM	M|78|92	1	14	GGIAIAMACLVGLM	NETMHCIIPAN_BA	38.42	0.58	DRB1*04:01
IINMSSLAG	sp|P15428|PGDH_HUMAN	129	143	130	143	5	13	64.3	0.079	29.7	GGIIINMSSLAGLM	M|77|91	2	15	GGIAIAMACLVGLM	CNNPEPRED	0.978	1.75	DRB4*01:01
IINMSSLAG	sp|P15428|PGDH_HUMAN	129	143	130	143	5	13	64.3	0.093	29.4	GGIIINMSSLAGLM	M|78|92	1	14	GGIAIAMACLVGLM	CNNPEPRED	0.978	1.75	DRB4*01:01
IINMSSLAG	sp|P15428|PGDH_HUMAN	129	143	130	143	5	13	64.3	0.079	29.7	GGIIINMSSLAGLM	M|77|91	2	15	GGIAIAMACLVGLM	NETMHCIIPAN_EL	0.201045	9.8	DRB1*11:01
IINMSSLAG	sp|P15428|PGDH_HUMAN	129	143	130	143	5	13	64.3	0.093	29.4	GGIIINMSSLAGLM	M|78|92	1	14	GGIAIAMACLVGLM	NETMHCIIPAN_EL	0.201045	9.8	DRB1*11:01
IINMSSLAG	sp|P15428|PGDH_HUMAN	129	143	130	143	5	13	64.3	0.079	29.7	GGIIINMSSLAGLM	M|77|91	2	15	GGIAIAMACLVGLM	CNNPEPRED	1.005	0.23	DRB1*04:01
IINMSSLAG	sp|P15428|PGDH_HUMAN	129	143	130	143	5	13	64.3	0.093	29.4	GGIIINMSSLAGLM	M|78|92	1	14	GGIAIAMACLVGLM	CNNPEPRED	1.005	0.23	DRB1*04:01
IINMSSLAG	sp|P15428|PGDH_HUMAN	129	143	130	143	5	13	64.3	0.079	29.7	GGIIINMSSLAGLM	M|77|91	2	15	GGIAIAMACLVGLM	CNNPEPRED	0.981	0.43	DRB1*15:01
IINMSSLAG	sp|P15428|PGDH_HUMAN	129	143	130	143	5	13	64.3	0.093	29.4	GGIIINMSSLAGLM	M|78|92	1	14	GGIAIAMACLVGLM	CNNPEPRED	0.981	0.43	DRB1*15:01
IINMSSLAG	sp|P15428|PGDH_HUMAN	129	143	130	143	5	13	64.3	0.079	29.7	GGIIINMSSLAGLM	M|77|91	2	15	GGIAIAMACLVGLM	CNNPEPRED	0.779	9.28	DRB1*08:02
IINMSSLAG	sp|P15428|PGDH_HUMAN	129	143	130	143	5	13	64.3	0.093	29.4	GGIIINMSSLAGLM	M|78|92	1	14	GGIAIAMACLVGLM	CNNPEPRED	0.779	9.28	DRB1*08:02
IINMSSLAG	sp|P15428|PGDH_HUMAN	129	143	130	143	5	13	64.3	0.079	29.7	GGIIINMSSLAGLM	M|77|91	2	15	GGIAIAMACLVGLM	NETMHCIIPAN_BA	98	3.2	DRB1*04:05
IINMSSLAG	sp|P15428|PGDH_HUMAN	129	143	130	143	5	13	64.3	0.093	29.4	GGIIINMSSLAGLM	M|78|92	1	14	GGIAIAMACLVGLM	NETMHCIIPAN_BA	98	3.2	DRB1*04:05
IINMSSLAG	sp|P15428|PGDH_HUMAN	129	143	130	143	5	13	64.3	0.079	29.7	GGIIINMSSLAGLM	M|77|91	2	15	GGIAIAMACLVGLM	NETMHCIIPAN_BA	15.35	0.09	DRB1*04:04
IINMSSLAG	sp|P15428|PGDH_HUMAN	129	143	130	143	5	13	64.3	0.093	29.4	GGIIINMSSLAGLM	M|78|92	1	14	GGIAIAMACLVGLM	NETMHCIIPAN_BA	15.35	0.09	DRB1*04:04
IINMSSLAG	sp|P15428|PGDH_HUMAN	129	143	130	143	5	13	64.3	0.079	29.7	GGIIINMSSLAGLM	M|77|91	2	15	GGIAIAMACLVGLM	NETMHCIIPAN_BA	85.74	0.65	DRB1*08:02
IINMSSLAG	sp|P15428|PGDH_HUMAN	129	143	130	143	5	13	64.3	0.093	29.4	GGIIINMSSLAGLM	M|78|92	1	14	GGIAIAMACLVGLM	NETMHCIIPAN_BA	85.74	0.65	DRB1*08:02
IINMSSLAG	sp|P15428|PGDH_HUMAN	129	143	130	143	5	13	64.3	0.079	29.7	GGIIINMSSLAGLM	M|77|91	2	15	GGIAIAMACLVGLM	CNNPEPRED	0.845	1.96	DRB1*01:01
IINMSSLAG	sp|P15428|PGDH_HUMAN	129	143	130	143	5	13	64.3	0.093	29.4	GGIIINMSSLAGLM	M|78|92	1	14	GGIAIAMACLVGLM	CNNPEPRED	0.845	1.96	DRB1*01:01
IINMSSLAG	sp|P15428|PGDH_HUMAN	129	143	130	143	5	13	64.3	0.079	29.7	GGIIINMSSLAGLM	M|77|91	2	15	GGIAIAMACLVGLM	NETMHCIIPAN_EL	0.384461	5.5	DRB1*08:02
IINMSSLAG	sp|P15428|PGDH_HUMAN	129	143	130	143	5	13	64.3	0.093	29.4	GGIIINMSSLAGLM	M|78|92	1	14	GGIAIAMACLVGLM	NETMHCIIPAN_EL	0.384461	5.5	DRB1*08:02
IINMSSLAG	sp|P15428|PGDH_HUMAN	129	143	130	143	5	13	64.3	0.079	29.7	GGIIINMSSLAGLM	M|77|91	2	15	GGIAIAMACLVGLM	CNNPEPRED	0.976	0.41	DRB1*04:04
IINMSSLAG	sp|P15428|PGDH_HUMAN	129	143	130	143	5	13	64.3	0.093	29.4	GGIIINMSSLAGLM	M|78|92	1	14	GGIAIAMACLVGLM	CNNPEPRED	0.976	0.41	DRB1*04:04
IINMSSLAG	sp|P15428|PGDH_HUMAN	129	143	130	143	5	13	64.3	0.079	29.7	GGIIINMSSLAGLM	M|77|91	2	15	GGIAIAMACLVGLM	CNNPEPRED	0.876	0.9	DRB1*04:05
IINMSSLAG	sp|P15428|PGDH_HUMAN	129	143	130	143	5	13	64.3	0.093	29.4	GGIIINMSSLAGLM	M|78|92	1	14	GGIAIAMACLVGLM	CNNPEPRED	0.876	0.9	DRB1*04:05
IINMSSLAG	sp|P15428|PGDH_HUMAN	129	143	130	143	5	13	64.3	0.079	29.7	GGIIINMSSLAGLM	M|77|91	2	15	GGIAIAMACLVGLM	CNNPEPRED	0.768	3.48	DRB1*11:01
IINMSSLAG	sp|P15428|PGDH_HUMAN	129	143	130	143	5	13	64.3	0.093	29.4	GGIIINMSSLAGLM	M|78|92	1	14	GGIAIAMACLVGLM	CNNPEPRED	0.768	3.48	DRB1*11:01
IINMSSLAG	sp|P15428|PGDH_HUMAN	129	143	130	143	5	13	64.3	0.079	29.7	GGIIINMSSLAGLM	M|77|91	2	15	GGIAIAMACLVGLM	NETMHCIIPAN_BA	13.5	3	DRB1*01:01
IINMSSLAG	sp|P15428|PGDH_HUMAN	129	143	130	143	5	13	64.3	0.093	29.4	GGIIINMSSLAGLM	M|78|92	1	14	GGIAIAMACLVGLM	NETMHCIIPAN_BA	13.5	3	DRB1*01:01
IISFGGCVI	sp|Q8NH81|O10G6_HUMAN	107	121	109	119	6	14	72.7	0.045	30.7	GSRIISFGGCV	NSP2|216|230	5	15	GGRTIAFGGCV	NETMHCIIPAN_BA	108.44	1.7	DRB1*15:02
IISFGGCVI	sp|Q8NH81|O10G6_HUMAN	107	121	109	119	6	14	72.7	0.042	30.8	GSRIISFGGCV	NSP2|217|231	4	14	GGRTIAFGGCV	NETMHCIIPAN_BA	108.44	1.7	DRB1*15:02
IISFGGCVI	sp|Q8NH81|O10G6_HUMAN	107	121	109	119	6	14	72.7	0.033	31.2	GSRIISFGGCV	NSP2|218|232	3	13	GGRTIAFGGCV	NETMHCIIPAN_BA	108.44	1.7	DRB1*15:02
IISFGGCVI	sp|Q8NH81|O10G6_HUMAN	107	121	109	119	6	14	72.7	0.038	30.9	GSRIISFGGCV	NSP2|219|233	2	12	GGRTIAFGGCV	NETMHCIIPAN_BA	108.44	1.7	DRB1*15:02
IISFGGCVI	sp|Q8NH81|O10G6_HUMAN	107	121	109	119	6	14	72.7	0.043	30.8	GSRIISFGGCV	NSP2|220|234	1	11	GGRTIAFGGCV	NETMHCIIPAN_BA	108.44	1.7	DRB1*15:02
IISFGGCVI	sp|Q8NH81|O10G6_HUMAN	107	121	109	119	6	14	72.7	0.045	30.7	GSRIISFGGCV	NSP2|216|230	5	15	GGRTIAFGGCV	NETMHCIIPAN_EL	0.176721	4.4	DRB1*15:02
IISFGGCVI	sp|Q8NH81|O10G6_HUMAN	107	121	109	119	6	14	72.7	0.042	30.8	GSRIISFGGCV	NSP2|217|231	4	14	GGRTIAFGGCV	NETMHCIIPAN_EL	0.176721	4.4	DRB1*15:02
IISFGGCVI	sp|Q8NH81|O10G6_HUMAN	107	121	109	119	6	14	72.7	0.033	31.2	GSRIISFGGCV	NSP2|218|232	3	13	GGRTIAFGGCV	NETMHCIIPAN_EL	0.176721	4.4	DRB1*15:02
IISFGGCVI	sp|Q8NH81|O10G6_HUMAN	107	121	109	119	6	14	72.7	0.038	30.9	GSRIISFGGCV	NSP2|219|233	2	12	GGRTIAFGGCV	NETMHCIIPAN_EL	0.176721	4.4	DRB1*15:02
IISFGGCVI	sp|Q8NH81|O10G6_HUMAN	107	121	109	119	6	14	72.7	0.043	30.8	GSRIISFGGCV	NSP2|220|234	1	11	GGRTIAFGGCV	NETMHCIIPAN_EL	0.176721	4.4	DRB1*15:02
IISFGGCVI	sp|Q8NH81|O10G6_HUMAN	107	121	109	119	6	14	72.7	0.045	30.7	GSRIISFGGCV	NSP2|216|230	5	15	GGRTIAFGGCV	NETMHCIIPAN_BA	34.71	1.3	DRB1*15:01
IISFGGCVI	sp|Q8NH81|O10G6_HUMAN	107	121	109	119	6	14	72.7	0.042	30.8	GSRIISFGGCV	NSP2|217|231	4	14	GGRTIAFGGCV	NETMHCIIPAN_BA	34.71	1.3	DRB1*15:01
IISFGGCVI	sp|Q8NH81|O10G6_HUMAN	107	121	109	119	6	14	72.7	0.033	31.2	GSRIISFGGCV	NSP2|218|232	3	13	GGRTIAFGGCV	NETMHCIIPAN_BA	34.71	1.3	DRB1*15:01
IISFGGCVI	sp|Q8NH81|O10G6_HUMAN	107	121	109	119	6	14	72.7	0.038	30.9	GSRIISFGGCV	NSP2|219|233	2	12	GGRTIAFGGCV	NETMHCIIPAN_BA	34.71	1.3	DRB1*15:01
IISFGGCVI	sp|Q8NH81|O10G6_HUMAN	107	121	109	119	6	14	72.7	0.043	30.8	GSRIISFGGCV	NSP2|220|234	1	11	GGRTIAFGGCV	NETMHCIIPAN_BA	34.71	1.3	DRB1*15:01
IISFGGCVI	sp|Q8NH81|O10G6_HUMAN	107	121	109	119	6	14	72.7	0.045	30.7	GSRIISFGGCV	NSP2|216|230	5	15	GGRTIAFGGCV	NETMHCIIPAN_EL	0.35673	3.3	DRB1*15:01
IISFGGCVI	sp|Q8NH81|O10G6_HUMAN	107	121	109	119	6	14	72.7	0.042	30.8	GSRIISFGGCV	NSP2|217|231	4	14	GGRTIAFGGCV	NETMHCIIPAN_EL	0.35673	3.3	DRB1*15:01
IISFGGCVI	sp|Q8NH81|O10G6_HUMAN	107	121	109	119	6	14	72.7	0.033	31.2	GSRIISFGGCV	NSP2|218|232	3	13	GGRTIAFGGCV	NETMHCIIPAN_EL	0.35673	3.3	DRB1*15:01
IISFGGCVI	sp|Q8NH81|O10G6_HUMAN	107	121	109	119	6	14	72.7	0.038	30.9	GSRIISFGGCV	NSP2|219|233	2	12	GGRTIAFGGCV	NETMHCIIPAN_EL	0.35673	3.3	DRB1*15:01
IISFGGCVI	sp|Q8NH81|O10G6_HUMAN	107	121	109	119	6	14	72.7	0.043	30.8	GSRIISFGGCV	NSP2|220|234	1	11	GGRTIAFGGCV	NETMHCIIPAN_EL	0.35673	3.3	DRB1*15:01
IISFGGCVI	sp|Q8NH81|O10G6_HUMAN	107	121	109	119	6	14	72.7	0.045	30.7	GSRIISFGGCV	NSP2|216|230	5	15	GGRTIAFGGCV	NETMHCIIPAN_EL	0.190425	5.8	DRB1*15:03
IISFGGCVI	sp|Q8NH81|O10G6_HUMAN	107	121	109	119	6	14	72.7	0.042	30.8	GSRIISFGGCV	NSP2|217|231	4	14	GGRTIAFGGCV	NETMHCIIPAN_EL	0.190425	5.8	DRB1*15:03
IISFGGCVI	sp|Q8NH81|O10G6_HUMAN	107	121	109	119	6	14	72.7	0.033	31.2	GSRIISFGGCV	NSP2|218|232	3	13	GGRTIAFGGCV	NETMHCIIPAN_EL	0.190425	5.8	DRB1*15:03
IISFGGCVI	sp|Q8NH81|O10G6_HUMAN	107	121	109	119	6	14	72.7	0.038	30.9	GSRIISFGGCV	NSP2|219|233	2	12	GGRTIAFGGCV	NETMHCIIPAN_EL	0.190425	5.8	DRB1*15:03
IISFGGCVI	sp|Q8NH81|O10G6_HUMAN	107	121	109	119	6	14	72.7	0.043	30.8	GSRIISFGGCV	NSP2|220|234	1	11	GGRTIAFGGCV	NETMHCIIPAN_EL	0.190425	5.8	DRB1*15:03
IISFGGCVI	sp|Q8NH81|O10G6_HUMAN	107	121	109	119	6	14	72.7	0.045	30.7	GSRIISFGGCV	NSP2|216|230	5	15	GGRTIAFGGCV	NETMHCIIPAN_BA	173.1	5.2	DRB1*15:03
IISFGGCVI	sp|Q8NH81|O10G6_HUMAN	107	121	109	119	6	14	72.7	0.042	30.8	GSRIISFGGCV	NSP2|217|231	4	14	GGRTIAFGGCV	NETMHCIIPAN_BA	173.1	5.2	DRB1*15:03
IISFGGCVI	sp|Q8NH81|O10G6_HUMAN	107	121	109	119	6	14	72.7	0.033	31.2	GSRIISFGGCV	NSP2|218|232	3	13	GGRTIAFGGCV	NETMHCIIPAN_BA	173.1	5.2	DRB1*15:03
IISFGGCVI	sp|Q8NH81|O10G6_HUMAN	107	121	109	119	6	14	72.7	0.038	30.9	GSRIISFGGCV	NSP2|219|233	2	12	GGRTIAFGGCV	NETMHCIIPAN_BA	173.1	5.2	DRB1*15:03
IISFGGCVI	sp|Q8NH81|O10G6_HUMAN	107	121	109	119	6	14	72.7	0.043	30.8	GSRIISFGGCV	NSP2|220|234	1	11	GGRTIAFGGCV	NETMHCIIPAN_BA	173.1	5.2	DRB1*15:03
IIWFLLLLI	sp|Q15615|OR4D1_HUMAN	203	217	207	214	6	14	87.5	0.042	30.6	VIIWFLLL	NSP3|1404|1418	8	15	IIIWFLLL	CNNPEPRED	0.804	6.14	DRB4*01:01
IIWFLLLLI	sp|Q15615|OR4D1_HUMAN	203	217	207	214	6	14	87.5	0.037	30.8	VIIWFLLL	NSP3|1405|1419	7	14	IIIWFLLL	CNNPEPRED	0.804	6.14	DRB4*01:01
IIWFLLLLI	sp|Q15615|OR4D1_HUMAN	203	217	207	214	6	14	87.5	0.037	30.7	VIIWFLLL	NSP3|1406|1420	6	13	IIIWFLLL	CNNPEPRED	0.804	6.14	DRB4*01:01
IIWFLLLLI	sp|Q15615|OR4D1_HUMAN	203	217	207	214	6	14	87.5	0.031	31	VIIWFLLL	NSP3|1407|1421	5	12	IIIWFLLL	CNNPEPRED	0.804	6.14	DRB4*01:01
IIWFLLLLI	sp|Q15615|OR4D1_HUMAN	203	217	207	214	6	14	87.5	0.038	30.7	VIIWFLLL	NSP3|1408|1422	4	11	IIIWFLLL	CNNPEPRED	0.804	6.14	DRB4*01:01
IIWFLLLLI	sp|Q15615|OR4D1_HUMAN	203	217	207	214	6	14	87.5	0.029	31.1	VIIWFLLL	NSP3|1409|1423	3	10	IIIWFLLL	CNNPEPRED	0.804	6.14	DRB4*01:01
IIWFLLLLI	sp|Q15615|OR4D1_HUMAN	203	217	207	214	6	14	87.5	0.025	31.3	VIIWFLLL	NSP3|1410|1424	2	9	IIIWFLLL	CNNPEPRED	0.804	6.14	DRB4*01:01
IIWFLLLLI	sp|Q15615|OR4D1_HUMAN	203	217	207	214	6	14	87.5	0.027	31.2	VIIWFLLL	NSP3|1411|1425	1	8	IIIWFLLL	CNNPEPRED	0.804	6.14	DRB4*01:01
IKNLNMNRA	sp|Q3T8J9|GON4L_HUMAN	865	879	867	878	4	12	66.7	0.076	29.7	RIKNLNMNRAPD	E|58|72	4	15	RVKNLNSSRVPD	NETMHCIIPAN_BA	79.54	3.8	DRB1*04:04
IKNLNMNRA	sp|Q9H869|YYAP1_HUMAN	322	336	324	335	4	12	66.7	0.076	29.7	RIKNLNMNRAPD	E|58|72	4	15	RVKNLNSSRVPD	NETMHCIIPAN_BA	79.54	3.8	DRB1*04:04
IKNLNMNRA	sp|Q3T8J9|GON4L_HUMAN	865	879	867	878	4	12	66.7	0.087	29.5	RIKNLNMNRAPD	E|59|73	3	14	RVKNLNSSRVPD	NETMHCIIPAN_BA	79.54	3.8	DRB1*04:04
IKNLNMNRA	sp|Q9H869|YYAP1_HUMAN	322	336	324	335	4	12	66.7	0.087	29.5	RIKNLNMNRAPD	E|59|73	3	14	RVKNLNSSRVPD	NETMHCIIPAN_BA	79.54	3.8	DRB1*04:04
IKNLNMNRA	sp|Q3T8J9|GON4L_HUMAN	865	879	867	878	4	12	66.7	0.09	29.5	RIKNLNMNRAPD	E|60|74	2	13	RVKNLNSSRVPD	NETMHCIIPAN_BA	79.54	3.8	DRB1*04:04
IKNLNMNRA	sp|Q9H869|YYAP1_HUMAN	322	336	324	335	4	12	66.7	0.09	29.5	RIKNLNMNRAPD	E|60|74	2	13	RVKNLNSSRVPD	NETMHCIIPAN_BA	79.54	3.8	DRB1*04:04
IKNLNMNRA	sp|Q3T8J9|GON4L_HUMAN	865	879	867	878	4	12	66.7	0.097	29.4	RIKNLNMNRAPD	E|61|75	1	12	RVKNLNSSRVPD	NETMHCIIPAN_BA	79.54	3.8	DRB1*04:04
IKNLNMNRA	sp|Q9H869|YYAP1_HUMAN	322	336	324	335	4	12	66.7	0.097	29.4	RIKNLNMNRAPD	E|61|75	1	12	RVKNLNSSRVPD	NETMHCIIPAN_BA	79.54	3.8	DRB1*04:04
IKNLNMNRA	sp|Q3T8J9|GON4L_HUMAN	865	879	867	878	4	12	66.7	0.076	29.7	RIKNLNMNRAPD	E|58|72	4	15	RVKNLNSSRVPD	NETMHCIIPAN_EL	0.12879	9.3	DRB1*15:01
IKNLNMNRA	sp|Q9H869|YYAP1_HUMAN	322	336	324	335	4	12	66.7	0.076	29.7	RIKNLNMNRAPD	E|58|72	4	15	RVKNLNSSRVPD	NETMHCIIPAN_EL	0.12879	9.3	DRB1*15:01
IKNLNMNRA	sp|Q3T8J9|GON4L_HUMAN	865	879	867	878	4	12	66.7	0.087	29.5	RIKNLNMNRAPD	E|59|73	3	14	RVKNLNSSRVPD	NETMHCIIPAN_EL	0.12879	9.3	DRB1*15:01
IKNLNMNRA	sp|Q9H869|YYAP1_HUMAN	322	336	324	335	4	12	66.7	0.087	29.5	RIKNLNMNRAPD	E|59|73	3	14	RVKNLNSSRVPD	NETMHCIIPAN_EL	0.12879	9.3	DRB1*15:01
IKNLNMNRA	sp|Q3T8J9|GON4L_HUMAN	865	879	867	878	4	12	66.7	0.09	29.5	RIKNLNMNRAPD	E|60|74	2	13	RVKNLNSSRVPD	NETMHCIIPAN_EL	0.12879	9.3	DRB1*15:01
IKNLNMNRA	sp|Q9H869|YYAP1_HUMAN	322	336	324	335	4	12	66.7	0.09	29.5	RIKNLNMNRAPD	E|60|74	2	13	RVKNLNSSRVPD	NETMHCIIPAN_EL	0.12879	9.3	DRB1*15:01
IKNLNMNRA	sp|Q3T8J9|GON4L_HUMAN	865	879	867	878	4	12	66.7	0.097	29.4	RIKNLNMNRAPD	E|61|75	1	12	RVKNLNSSRVPD	NETMHCIIPAN_EL	0.12879	9.3	DRB1*15:01
IKNLNMNRA	sp|Q9H869|YYAP1_HUMAN	322	336	324	335	4	12	66.7	0.097	29.4	RIKNLNMNRAPD	E|61|75	1	12	RVKNLNSSRVPD	NETMHCIIPAN_EL	0.12879	9.3	DRB1*15:01
IKNLNMNRA	sp|Q3T8J9|GON4L_HUMAN	865	879	867	878	4	12	66.7	0.076	29.7	RIKNLNMNRAPD	E|58|72	4	15	RVKNLNSSRVPD	NETMHCIIPAN_EL	0.176393	9	DRB1*01:01
IKNLNMNRA	sp|Q9H869|YYAP1_HUMAN	322	336	324	335	4	12	66.7	0.076	29.7	RIKNLNMNRAPD	E|58|72	4	15	RVKNLNSSRVPD	NETMHCIIPAN_EL	0.176393	9	DRB1*01:01
IKNLNMNRA	sp|Q3T8J9|GON4L_HUMAN	865	879	867	878	4	12	66.7	0.087	29.5	RIKNLNMNRAPD	E|59|73	3	14	RVKNLNSSRVPD	NETMHCIIPAN_EL	0.176393	9	DRB1*01:01
IKNLNMNRA	sp|Q9H869|YYAP1_HUMAN	322	336	324	335	4	12	66.7	0.087	29.5	RIKNLNMNRAPD	E|59|73	3	14	RVKNLNSSRVPD	NETMHCIIPAN_EL	0.176393	9	DRB1*01:01
IKNLNMNRA	sp|Q3T8J9|GON4L_HUMAN	865	879	867	878	4	12	66.7	0.09	29.5	RIKNLNMNRAPD	E|60|74	2	13	RVKNLNSSRVPD	NETMHCIIPAN_EL	0.176393	9	DRB1*01:01
IKNLNMNRA	sp|Q9H869|YYAP1_HUMAN	322	336	324	335	4	12	66.7	0.09	29.5	RIKNLNMNRAPD	E|60|74	2	13	RVKNLNSSRVPD	NETMHCIIPAN_EL	0.176393	9	DRB1*01:01
IKNLNMNRA	sp|Q3T8J9|GON4L_HUMAN	865	879	867	878	4	12	66.7	0.097	29.4	RIKNLNMNRAPD	E|61|75	1	12	RVKNLNSSRVPD	NETMHCIIPAN_EL	0.176393	9	DRB1*01:01
IKNLNMNRA	sp|Q9H869|YYAP1_HUMAN	322	336	324	335	4	12	66.7	0.097	29.4	RIKNLNMNRAPD	E|61|75	1	12	RVKNLNSSRVPD	NETMHCIIPAN_EL	0.176393	9	DRB1*01:01
IKNLNMNRA	sp|Q3T8J9|GON4L_HUMAN	865	879	867	878	4	12	66.7	0.076	29.7	RIKNLNMNRAPD	E|58|72	4	15	RVKNLNSSRVPD	NETMHCIIPAN_EL	0.252124	9.1	DRB1*13:02
IKNLNMNRA	sp|Q9H869|YYAP1_HUMAN	322	336	324	335	4	12	66.7	0.076	29.7	RIKNLNMNRAPD	E|58|72	4	15	RVKNLNSSRVPD	NETMHCIIPAN_EL	0.252124	9.1	DRB1*13:02
IKNLNMNRA	sp|Q3T8J9|GON4L_HUMAN	865	879	867	878	4	12	66.7	0.087	29.5	RIKNLNMNRAPD	E|59|73	3	14	RVKNLNSSRVPD	NETMHCIIPAN_EL	0.252124	9.1	DRB1*13:02
IKNLNMNRA	sp|Q9H869|YYAP1_HUMAN	322	336	324	335	4	12	66.7	0.087	29.5	RIKNLNMNRAPD	E|59|73	3	14	RVKNLNSSRVPD	NETMHCIIPAN_EL	0.252124	9.1	DRB1*13:02
IKNLNMNRA	sp|Q3T8J9|GON4L_HUMAN	865	879	867	878	4	12	66.7	0.09	29.5	RIKNLNMNRAPD	E|60|74	2	13	RVKNLNSSRVPD	NETMHCIIPAN_EL	0.252124	9.1	DRB1*13:02
IKNLNMNRA	sp|Q9H869|YYAP1_HUMAN	322	336	324	335	4	12	66.7	0.09	29.5	RIKNLNMNRAPD	E|60|74	2	13	RVKNLNSSRVPD	NETMHCIIPAN_EL	0.252124	9.1	DRB1*13:02
IKNLNMNRA	sp|Q3T8J9|GON4L_HUMAN	865	879	867	878	4	12	66.7	0.097	29.4	RIKNLNMNRAPD	E|61|75	1	12	RVKNLNSSRVPD	NETMHCIIPAN_EL	0.252124	9.1	DRB1*13:02
IKNLNMNRA	sp|Q9H869|YYAP1_HUMAN	322	336	324	335	4	12	66.7	0.097	29.4	RIKNLNMNRAPD	E|61|75	1	12	RVKNLNSSRVPD	NETMHCIIPAN_EL	0.252124	9.1	DRB1*13:02
IKNLNMNRA	sp|Q3T8J9|GON4L_HUMAN	865	879	867	878	4	12	66.7	0.076	29.7	RIKNLNMNRAPD	E|58|72	4	15	RVKNLNSSRVPD	NETMHCIIPAN_EL	0.470875	2.4	DRB1*12:01
IKNLNMNRA	sp|Q9H869|YYAP1_HUMAN	322	336	324	335	4	12	66.7	0.076	29.7	RIKNLNMNRAPD	E|58|72	4	15	RVKNLNSSRVPD	NETMHCIIPAN_EL	0.470875	2.4	DRB1*12:01
IKNLNMNRA	sp|Q3T8J9|GON4L_HUMAN	865	879	867	878	4	12	66.7	0.087	29.5	RIKNLNMNRAPD	E|59|73	3	14	RVKNLNSSRVPD	NETMHCIIPAN_EL	0.470875	2.4	DRB1*12:01
IKNLNMNRA	sp|Q9H869|YYAP1_HUMAN	322	336	324	335	4	12	66.7	0.087	29.5	RIKNLNMNRAPD	E|59|73	3	14	RVKNLNSSRVPD	NETMHCIIPAN_EL	0.470875	2.4	DRB1*12:01
IKNLNMNRA	sp|Q3T8J9|GON4L_HUMAN	865	879	867	878	4	12	66.7	0.09	29.5	RIKNLNMNRAPD	E|60|74	2	13	RVKNLNSSRVPD	NETMHCIIPAN_EL	0.470875	2.4	DRB1*12:01
IKNLNMNRA	sp|Q9H869|YYAP1_HUMAN	322	336	324	335	4	12	66.7	0.09	29.5	RIKNLNMNRAPD	E|60|74	2	13	RVKNLNSSRVPD	NETMHCIIPAN_EL	0.470875	2.4	DRB1*12:01
IKNLNMNRA	sp|Q3T8J9|GON4L_HUMAN	865	879	867	878	4	12	66.7	0.097	29.4	RIKNLNMNRAPD	E|61|75	1	12	RVKNLNSSRVPD	NETMHCIIPAN_EL	0.470875	2.4	DRB1*12:01
IKNLNMNRA	sp|Q9H869|YYAP1_HUMAN	322	336	324	335	4	12	66.7	0.097	29.4	RIKNLNMNRAPD	E|61|75	1	12	RVKNLNSSRVPD	NETMHCIIPAN_EL	0.470875	2.4	DRB1*12:01
IKNLNMNRA	sp|Q3T8J9|GON4L_HUMAN	865	879	867	878	4	12	66.7	0.076	29.7	RIKNLNMNRAPD	E|58|72	4	15	RVKNLNSSRVPD	CNNPEPRED	0.952	1.71	DRB1*13:02
IKNLNMNRA	sp|Q9H869|YYAP1_HUMAN	322	336	324	335	4	12	66.7	0.076	29.7	RIKNLNMNRAPD	E|58|72	4	15	RVKNLNSSRVPD	CNNPEPRED	0.952	1.71	DRB1*13:02
IKNLNMNRA	sp|Q3T8J9|GON4L_HUMAN	865	879	867	878	4	12	66.7	0.087	29.5	RIKNLNMNRAPD	E|59|73	3	14	RVKNLNSSRVPD	CNNPEPRED	0.952	1.71	DRB1*13:02
IKNLNMNRA	sp|Q9H869|YYAP1_HUMAN	322	336	324	335	4	12	66.7	0.087	29.5	RIKNLNMNRAPD	E|59|73	3	14	RVKNLNSSRVPD	CNNPEPRED	0.952	1.71	DRB1*13:02
IKNLNMNRA	sp|Q3T8J9|GON4L_HUMAN	865	879	867	878	4	12	66.7	0.09	29.5	RIKNLNMNRAPD	E|60|74	2	13	RVKNLNSSRVPD	CNNPEPRED	0.952	1.71	DRB1*13:02
IKNLNMNRA	sp|Q9H869|YYAP1_HUMAN	322	336	324	335	4	12	66.7	0.09	29.5	RIKNLNMNRAPD	E|60|74	2	13	RVKNLNSSRVPD	CNNPEPRED	0.952	1.71	DRB1*13:02
IKNLNMNRA	sp|Q3T8J9|GON4L_HUMAN	865	879	867	878	4	12	66.7	0.097	29.4	RIKNLNMNRAPD	E|61|75	1	12	RVKNLNSSRVPD	CNNPEPRED	0.952	1.71	DRB1*13:02
IKNLNMNRA	sp|Q9H869|YYAP1_HUMAN	322	336	324	335	4	12	66.7	0.097	29.4	RIKNLNMNRAPD	E|61|75	1	12	RVKNLNSSRVPD	CNNPEPRED	0.952	1.71	DRB1*13:02
IKNLNMNRA	sp|Q3T8J9|GON4L_HUMAN	865	879	867	878	4	12	66.7	0.076	29.7	RIKNLNMNRAPD	E|58|72	4	15	RVKNLNSSRVPD	CNNPEPRED	0.516	7.55	DRB1*13:01
IKNLNMNRA	sp|Q9H869|YYAP1_HUMAN	322	336	324	335	4	12	66.7	0.076	29.7	RIKNLNMNRAPD	E|58|72	4	15	RVKNLNSSRVPD	CNNPEPRED	0.516	7.55	DRB1*13:01
IKNLNMNRA	sp|Q3T8J9|GON4L_HUMAN	865	879	867	878	4	12	66.7	0.087	29.5	RIKNLNMNRAPD	E|59|73	3	14	RVKNLNSSRVPD	CNNPEPRED	0.516	7.55	DRB1*13:01
IKNLNMNRA	sp|Q9H869|YYAP1_HUMAN	322	336	324	335	4	12	66.7	0.087	29.5	RIKNLNMNRAPD	E|59|73	3	14	RVKNLNSSRVPD	CNNPEPRED	0.516	7.55	DRB1*13:01
IKNLNMNRA	sp|Q3T8J9|GON4L_HUMAN	865	879	867	878	4	12	66.7	0.09	29.5	RIKNLNMNRAPD	E|60|74	2	13	RVKNLNSSRVPD	CNNPEPRED	0.516	7.55	DRB1*13:01
IKNLNMNRA	sp|Q9H869|YYAP1_HUMAN	322	336	324	335	4	12	66.7	0.09	29.5	RIKNLNMNRAPD	E|60|74	2	13	RVKNLNSSRVPD	CNNPEPRED	0.516	7.55	DRB1*13:01
IKNLNMNRA	sp|Q3T8J9|GON4L_HUMAN	865	879	867	878	4	12	66.7	0.097	29.4	RIKNLNMNRAPD	E|61|75	1	12	RVKNLNSSRVPD	CNNPEPRED	0.516	7.55	DRB1*13:01
IKNLNMNRA	sp|Q9H869|YYAP1_HUMAN	322	336	324	335	4	12	66.7	0.097	29.4	RIKNLNMNRAPD	E|61|75	1	12	RVKNLNSSRVPD	CNNPEPRED	0.516	7.55	DRB1*13:01
IKNLNMNRA	sp|Q3T8J9|GON4L_HUMAN	865	879	867	878	4	12	66.7	0.076	29.7	RIKNLNMNRAPD	E|58|72	4	15	RVKNLNSSRVPD	NETMHCIIPAN_BA	122.67	8.2	DRB1*13:02
IKNLNMNRA	sp|Q9H869|YYAP1_HUMAN	322	336	324	335	4	12	66.7	0.076	29.7	RIKNLNMNRAPD	E|58|72	4	15	RVKNLNSSRVPD	NETMHCIIPAN_BA	122.67	8.2	DRB1*13:02
IKNLNMNRA	sp|Q3T8J9|GON4L_HUMAN	865	879	867	878	4	12	66.7	0.087	29.5	RIKNLNMNRAPD	E|59|73	3	14	RVKNLNSSRVPD	NETMHCIIPAN_BA	122.67	8.2	DRB1*13:02
IKNLNMNRA	sp|Q9H869|YYAP1_HUMAN	322	336	324	335	4	12	66.7	0.087	29.5	RIKNLNMNRAPD	E|59|73	3	14	RVKNLNSSRVPD	NETMHCIIPAN_BA	122.67	8.2	DRB1*13:02
IKNLNMNRA	sp|Q3T8J9|GON4L_HUMAN	865	879	867	878	4	12	66.7	0.09	29.5	RIKNLNMNRAPD	E|60|74	2	13	RVKNLNSSRVPD	NETMHCIIPAN_BA	122.67	8.2	DRB1*13:02
IKNLNMNRA	sp|Q9H869|YYAP1_HUMAN	322	336	324	335	4	12	66.7	0.09	29.5	RIKNLNMNRAPD	E|60|74	2	13	RVKNLNSSRVPD	NETMHCIIPAN_BA	122.67	8.2	DRB1*13:02
IKNLNMNRA	sp|Q3T8J9|GON4L_HUMAN	865	879	867	878	4	12	66.7	0.097	29.4	RIKNLNMNRAPD	E|61|75	1	12	RVKNLNSSRVPD	NETMHCIIPAN_BA	122.67	8.2	DRB1*13:02
IKNLNMNRA	sp|Q9H869|YYAP1_HUMAN	322	336	324	335	4	12	66.7	0.097	29.4	RIKNLNMNRAPD	E|61|75	1	12	RVKNLNSSRVPD	NETMHCIIPAN_BA	122.67	8.2	DRB1*13:02
IKNLNMNRA	sp|Q3T8J9|GON4L_HUMAN	865	879	867	878	4	12	66.7	0.076	29.7	RIKNLNMNRAPD	E|58|72	4	15	RVKNLNSSRVPD	NETMHCIIPAN_BA	349.99	9.9	DRB1*08:02
IKNLNMNRA	sp|Q9H869|YYAP1_HUMAN	322	336	324	335	4	12	66.7	0.076	29.7	RIKNLNMNRAPD	E|58|72	4	15	RVKNLNSSRVPD	NETMHCIIPAN_BA	349.99	9.9	DRB1*08:02
IKNLNMNRA	sp|Q3T8J9|GON4L_HUMAN	865	879	867	878	4	12	66.7	0.087	29.5	RIKNLNMNRAPD	E|59|73	3	14	RVKNLNSSRVPD	NETMHCIIPAN_BA	349.99	9.9	DRB1*08:02
IKNLNMNRA	sp|Q9H869|YYAP1_HUMAN	322	336	324	335	4	12	66.7	0.087	29.5	RIKNLNMNRAPD	E|59|73	3	14	RVKNLNSSRVPD	NETMHCIIPAN_BA	349.99	9.9	DRB1*08:02
IKNLNMNRA	sp|Q3T8J9|GON4L_HUMAN	865	879	867	878	4	12	66.7	0.09	29.5	RIKNLNMNRAPD	E|60|74	2	13	RVKNLNSSRVPD	NETMHCIIPAN_BA	349.99	9.9	DRB1*08:02
IKNLNMNRA	sp|Q9H869|YYAP1_HUMAN	322	336	324	335	4	12	66.7	0.09	29.5	RIKNLNMNRAPD	E|60|74	2	13	RVKNLNSSRVPD	NETMHCIIPAN_BA	349.99	9.9	DRB1*08:02
IKNLNMNRA	sp|Q3T8J9|GON4L_HUMAN	865	879	867	878	4	12	66.7	0.097	29.4	RIKNLNMNRAPD	E|61|75	1	12	RVKNLNSSRVPD	NETMHCIIPAN_BA	349.99	9.9	DRB1*08:02
IKNLNMNRA	sp|Q9H869|YYAP1_HUMAN	322	336	324	335	4	12	66.7	0.097	29.4	RIKNLNMNRAPD	E|61|75	1	12	RVKNLNSSRVPD	NETMHCIIPAN_BA	349.99	9.9	DRB1*08:02
IKNLNMNRA	sp|Q3T8J9|GON4L_HUMAN	865	879	867	878	4	12	66.7	0.076	29.7	RIKNLNMNRAPD	E|58|72	4	15	RVKNLNSSRVPD	CNNPEPRED	0.895	1.07	DRB1*12:01
IKNLNMNRA	sp|Q9H869|YYAP1_HUMAN	322	336	324	335	4	12	66.7	0.076	29.7	RIKNLNMNRAPD	E|58|72	4	15	RVKNLNSSRVPD	CNNPEPRED	0.895	1.07	DRB1*12:01
IKNLNMNRA	sp|Q3T8J9|GON4L_HUMAN	865	879	867	878	4	12	66.7	0.087	29.5	RIKNLNMNRAPD	E|59|73	3	14	RVKNLNSSRVPD	CNNPEPRED	0.895	1.07	DRB1*12:01
IKNLNMNRA	sp|Q9H869|YYAP1_HUMAN	322	336	324	335	4	12	66.7	0.087	29.5	RIKNLNMNRAPD	E|59|73	3	14	RVKNLNSSRVPD	CNNPEPRED	0.895	1.07	DRB1*12:01
IKNLNMNRA	sp|Q3T8J9|GON4L_HUMAN	865	879	867	878	4	12	66.7	0.09	29.5	RIKNLNMNRAPD	E|60|74	2	13	RVKNLNSSRVPD	CNNPEPRED	0.895	1.07	DRB1*12:01
IKNLNMNRA	sp|Q9H869|YYAP1_HUMAN	322	336	324	335	4	12	66.7	0.09	29.5	RIKNLNMNRAPD	E|60|74	2	13	RVKNLNSSRVPD	CNNPEPRED	0.895	1.07	DRB1*12:01
IKNLNMNRA	sp|Q3T8J9|GON4L_HUMAN	865	879	867	878	4	12	66.7	0.097	29.4	RIKNLNMNRAPD	E|61|75	1	12	RVKNLNSSRVPD	CNNPEPRED	0.895	1.07	DRB1*12:01
IKNLNMNRA	sp|Q9H869|YYAP1_HUMAN	322	336	324	335	4	12	66.7	0.097	29.4	RIKNLNMNRAPD	E|61|75	1	12	RVKNLNSSRVPD	CNNPEPRED	0.895	1.07	DRB1*12:01
IKNLNMNRA	sp|Q3T8J9|GON4L_HUMAN	865	879	867	878	4	12	66.7	0.076	29.7	RIKNLNMNRAPD	E|58|72	4	15	RVKNLNSSRVPD	NETMHCIIPAN_EL	0.154237	7.3	DRB1*15:03
IKNLNMNRA	sp|Q9H869|YYAP1_HUMAN	322	336	324	335	4	12	66.7	0.076	29.7	RIKNLNMNRAPD	E|58|72	4	15	RVKNLNSSRVPD	NETMHCIIPAN_EL	0.154237	7.3	DRB1*15:03
IKNLNMNRA	sp|Q3T8J9|GON4L_HUMAN	865	879	867	878	4	12	66.7	0.087	29.5	RIKNLNMNRAPD	E|59|73	3	14	RVKNLNSSRVPD	NETMHCIIPAN_EL	0.154237	7.3	DRB1*15:03
IKNLNMNRA	sp|Q9H869|YYAP1_HUMAN	322	336	324	335	4	12	66.7	0.087	29.5	RIKNLNMNRAPD	E|59|73	3	14	RVKNLNSSRVPD	NETMHCIIPAN_EL	0.154237	7.3	DRB1*15:03
IKNLNMNRA	sp|Q3T8J9|GON4L_HUMAN	865	879	867	878	4	12	66.7	0.09	29.5	RIKNLNMNRAPD	E|60|74	2	13	RVKNLNSSRVPD	NETMHCIIPAN_EL	0.154237	7.3	DRB1*15:03
IKNLNMNRA	sp|Q9H869|YYAP1_HUMAN	322	336	324	335	4	12	66.7	0.09	29.5	RIKNLNMNRAPD	E|60|74	2	13	RVKNLNSSRVPD	NETMHCIIPAN_EL	0.154237	7.3	DRB1*15:03
IKNLNMNRA	sp|Q3T8J9|GON4L_HUMAN	865	879	867	878	4	12	66.7	0.097	29.4	RIKNLNMNRAPD	E|61|75	1	12	RVKNLNSSRVPD	NETMHCIIPAN_EL	0.154237	7.3	DRB1*15:03
IKNLNMNRA	sp|Q9H869|YYAP1_HUMAN	322	336	324	335	4	12	66.7	0.097	29.4	RIKNLNMNRAPD	E|61|75	1	12	RVKNLNSSRVPD	NETMHCIIPAN_EL	0.154237	7.3	DRB1*15:03
IKNLNMNRA	sp|Q3T8J9|GON4L_HUMAN	865	879	867	878	4	12	66.7	0.076	29.7	RIKNLNMNRAPD	E|58|72	4	15	RVKNLNSSRVPD	NETMHCIIPAN_EL	0.740669	1.3	DRB1*04:04
IKNLNMNRA	sp|Q9H869|YYAP1_HUMAN	322	336	324	335	4	12	66.7	0.076	29.7	RIKNLNMNRAPD	E|58|72	4	15	RVKNLNSSRVPD	NETMHCIIPAN_EL	0.740669	1.3	DRB1*04:04
IKNLNMNRA	sp|Q3T8J9|GON4L_HUMAN	865	879	867	878	4	12	66.7	0.087	29.5	RIKNLNMNRAPD	E|59|73	3	14	RVKNLNSSRVPD	NETMHCIIPAN_EL	0.740669	1.3	DRB1*04:04
IKNLNMNRA	sp|Q9H869|YYAP1_HUMAN	322	336	324	335	4	12	66.7	0.087	29.5	RIKNLNMNRAPD	E|59|73	3	14	RVKNLNSSRVPD	NETMHCIIPAN_EL	0.740669	1.3	DRB1*04:04
IKNLNMNRA	sp|Q3T8J9|GON4L_HUMAN	865	879	867	878	4	12	66.7	0.09	29.5	RIKNLNMNRAPD	E|60|74	2	13	RVKNLNSSRVPD	NETMHCIIPAN_EL	0.740669	1.3	DRB1*04:04
IKNLNMNRA	sp|Q9H869|YYAP1_HUMAN	322	336	324	335	4	12	66.7	0.09	29.5	RIKNLNMNRAPD	E|60|74	2	13	RVKNLNSSRVPD	NETMHCIIPAN_EL	0.740669	1.3	DRB1*04:04
IKNLNMNRA	sp|Q3T8J9|GON4L_HUMAN	865	879	867	878	4	12	66.7	0.097	29.4	RIKNLNMNRAPD	E|61|75	1	12	RVKNLNSSRVPD	NETMHCIIPAN_EL	0.740669	1.3	DRB1*04:04
IKNLNMNRA	sp|Q9H869|YYAP1_HUMAN	322	336	324	335	4	12	66.7	0.097	29.4	RIKNLNMNRAPD	E|61|75	1	12	RVKNLNSSRVPD	NETMHCIIPAN_EL	0.740669	1.3	DRB1*04:04
IKNLNMNRA	sp|Q3T8J9|GON4L_HUMAN	865	879	867	878	4	12	66.7	0.076	29.7	RIKNLNMNRAPD	E|58|72	4	15	RVKNLNSSRVPD	NETMHCIIPAN_EL	0.380903	7.9	DRB1*13:01
IKNLNMNRA	sp|Q9H869|YYAP1_HUMAN	322	336	324	335	4	12	66.7	0.076	29.7	RIKNLNMNRAPD	E|58|72	4	15	RVKNLNSSRVPD	NETMHCIIPAN_EL	0.380903	7.9	DRB1*13:01
IKNLNMNRA	sp|Q3T8J9|GON4L_HUMAN	865	879	867	878	4	12	66.7	0.087	29.5	RIKNLNMNRAPD	E|59|73	3	14	RVKNLNSSRVPD	NETMHCIIPAN_EL	0.380903	7.9	DRB1*13:01
IKNLNMNRA	sp|Q9H869|YYAP1_HUMAN	322	336	324	335	4	12	66.7	0.087	29.5	RIKNLNMNRAPD	E|59|73	3	14	RVKNLNSSRVPD	NETMHCIIPAN_EL	0.380903	7.9	DRB1*13:01
IKNLNMNRA	sp|Q3T8J9|GON4L_HUMAN	865	879	867	878	4	12	66.7	0.09	29.5	RIKNLNMNRAPD	E|60|74	2	13	RVKNLNSSRVPD	NETMHCIIPAN_EL	0.380903	7.9	DRB1*13:01
IKNLNMNRA	sp|Q9H869|YYAP1_HUMAN	322	336	324	335	4	12	66.7	0.09	29.5	RIKNLNMNRAPD	E|60|74	2	13	RVKNLNSSRVPD	NETMHCIIPAN_EL	0.380903	7.9	DRB1*13:01
IKNLNMNRA	sp|Q3T8J9|GON4L_HUMAN	865	879	867	878	4	12	66.7	0.097	29.4	RIKNLNMNRAPD	E|61|75	1	12	RVKNLNSSRVPD	NETMHCIIPAN_EL	0.380903	7.9	DRB1*13:01
IKNLNMNRA	sp|Q9H869|YYAP1_HUMAN	322	336	324	335	4	12	66.7	0.097	29.4	RIKNLNMNRAPD	E|61|75	1	12	RVKNLNSSRVPD	NETMHCIIPAN_EL	0.380903	7.9	DRB1*13:01
IKNLNMNRA	sp|Q3T8J9|GON4L_HUMAN	865	879	867	878	4	12	66.7	0.076	29.7	RIKNLNMNRAPD	E|58|72	4	15	RVKNLNSSRVPD	NETMHCIIPAN_EL	0.206171	7.1	DRB1*04:05
IKNLNMNRA	sp|Q9H869|YYAP1_HUMAN	322	336	324	335	4	12	66.7	0.076	29.7	RIKNLNMNRAPD	E|58|72	4	15	RVKNLNSSRVPD	NETMHCIIPAN_EL	0.206171	7.1	DRB1*04:05
IKNLNMNRA	sp|Q3T8J9|GON4L_HUMAN	865	879	867	878	4	12	66.7	0.087	29.5	RIKNLNMNRAPD	E|59|73	3	14	RVKNLNSSRVPD	NETMHCIIPAN_EL	0.206171	7.1	DRB1*04:05
IKNLNMNRA	sp|Q9H869|YYAP1_HUMAN	322	336	324	335	4	12	66.7	0.087	29.5	RIKNLNMNRAPD	E|59|73	3	14	RVKNLNSSRVPD	NETMHCIIPAN_EL	0.206171	7.1	DRB1*04:05
IKNLNMNRA	sp|Q3T8J9|GON4L_HUMAN	865	879	867	878	4	12	66.7	0.09	29.5	RIKNLNMNRAPD	E|60|74	2	13	RVKNLNSSRVPD	NETMHCIIPAN_EL	0.206171	7.1	DRB1*04:05
IKNLNMNRA	sp|Q9H869|YYAP1_HUMAN	322	336	324	335	4	12	66.7	0.09	29.5	RIKNLNMNRAPD	E|60|74	2	13	RVKNLNSSRVPD	NETMHCIIPAN_EL	0.206171	7.1	DRB1*04:05
IKNLNMNRA	sp|Q3T8J9|GON4L_HUMAN	865	879	867	878	4	12	66.7	0.097	29.4	RIKNLNMNRAPD	E|61|75	1	12	RVKNLNSSRVPD	NETMHCIIPAN_EL	0.206171	7.1	DRB1*04:05
IKNLNMNRA	sp|Q9H869|YYAP1_HUMAN	322	336	324	335	4	12	66.7	0.097	29.4	RIKNLNMNRAPD	E|61|75	1	12	RVKNLNSSRVPD	NETMHCIIPAN_EL	0.206171	7.1	DRB1*04:05
IKNLNMNRA	sp|Q3T8J9|GON4L_HUMAN	865	879	867	878	4	12	66.7	0.076	29.7	RIKNLNMNRAPD	E|58|72	4	15	RVKNLNSSRVPD	CNNPEPRED	0.874	3.93	DRB4*01:01
IKNLNMNRA	sp|Q9H869|YYAP1_HUMAN	322	336	324	335	4	12	66.7	0.076	29.7	RIKNLNMNRAPD	E|58|72	4	15	RVKNLNSSRVPD	CNNPEPRED	0.874	3.93	DRB4*01:01
IKNLNMNRA	sp|Q3T8J9|GON4L_HUMAN	865	879	867	878	4	12	66.7	0.087	29.5	RIKNLNMNRAPD	E|59|73	3	14	RVKNLNSSRVPD	CNNPEPRED	0.874	3.93	DRB4*01:01
IKNLNMNRA	sp|Q9H869|YYAP1_HUMAN	322	336	324	335	4	12	66.7	0.087	29.5	RIKNLNMNRAPD	E|59|73	3	14	RVKNLNSSRVPD	CNNPEPRED	0.874	3.93	DRB4*01:01
IKNLNMNRA	sp|Q3T8J9|GON4L_HUMAN	865	879	867	878	4	12	66.7	0.09	29.5	RIKNLNMNRAPD	E|60|74	2	13	RVKNLNSSRVPD	CNNPEPRED	0.874	3.93	DRB4*01:01
IKNLNMNRA	sp|Q9H869|YYAP1_HUMAN	322	336	324	335	4	12	66.7	0.09	29.5	RIKNLNMNRAPD	E|60|74	2	13	RVKNLNSSRVPD	CNNPEPRED	0.874	3.93	DRB4*01:01
IKNLNMNRA	sp|Q3T8J9|GON4L_HUMAN	865	879	867	878	4	12	66.7	0.097	29.4	RIKNLNMNRAPD	E|61|75	1	12	RVKNLNSSRVPD	CNNPEPRED	0.874	3.93	DRB4*01:01
IKNLNMNRA	sp|Q9H869|YYAP1_HUMAN	322	336	324	335	4	12	66.7	0.097	29.4	RIKNLNMNRAPD	E|61|75	1	12	RVKNLNSSRVPD	CNNPEPRED	0.874	3.93	DRB4*01:01
IKNLNMNRA	sp|Q3T8J9|GON4L_HUMAN	865	879	867	878	4	12	66.7	0.076	29.7	RIKNLNMNRAPD	E|58|72	4	15	RVKNLNSSRVPD	NETMHCIIPAN_EL	0.283835	7.3	DRB1*11:01
IKNLNMNRA	sp|Q9H869|YYAP1_HUMAN	322	336	324	335	4	12	66.7	0.076	29.7	RIKNLNMNRAPD	E|58|72	4	15	RVKNLNSSRVPD	NETMHCIIPAN_EL	0.283835	7.3	DRB1*11:01
IKNLNMNRA	sp|Q3T8J9|GON4L_HUMAN	865	879	867	878	4	12	66.7	0.087	29.5	RIKNLNMNRAPD	E|59|73	3	14	RVKNLNSSRVPD	NETMHCIIPAN_EL	0.283835	7.3	DRB1*11:01
IKNLNMNRA	sp|Q9H869|YYAP1_HUMAN	322	336	324	335	4	12	66.7	0.087	29.5	RIKNLNMNRAPD	E|59|73	3	14	RVKNLNSSRVPD	NETMHCIIPAN_EL	0.283835	7.3	DRB1*11:01
IKNLNMNRA	sp|Q3T8J9|GON4L_HUMAN	865	879	867	878	4	12	66.7	0.09	29.5	RIKNLNMNRAPD	E|60|74	2	13	RVKNLNSSRVPD	NETMHCIIPAN_EL	0.283835	7.3	DRB1*11:01
IKNLNMNRA	sp|Q9H869|YYAP1_HUMAN	322	336	324	335	4	12	66.7	0.09	29.5	RIKNLNMNRAPD	E|60|74	2	13	RVKNLNSSRVPD	NETMHCIIPAN_EL	0.283835	7.3	DRB1*11:01
IKNLNMNRA	sp|Q3T8J9|GON4L_HUMAN	865	879	867	878	4	12	66.7	0.097	29.4	RIKNLNMNRAPD	E|61|75	1	12	RVKNLNSSRVPD	NETMHCIIPAN_EL	0.283835	7.3	DRB1*11:01
IKNLNMNRA	sp|Q9H869|YYAP1_HUMAN	322	336	324	335	4	12	66.7	0.097	29.4	RIKNLNMNRAPD	E|61|75	1	12	RVKNLNSSRVPD	NETMHCIIPAN_EL	0.283835	7.3	DRB1*11:01
IKNLNMNRA	sp|Q3T8J9|GON4L_HUMAN	865	879	867	878	4	12	66.7	0.076	29.7	RIKNLNMNRAPD	E|58|72	4	15	RVKNLNSSRVPD	CNNPEPRED	0.747	3.61	DRB1*04:04
IKNLNMNRA	sp|Q9H869|YYAP1_HUMAN	322	336	324	335	4	12	66.7	0.076	29.7	RIKNLNMNRAPD	E|58|72	4	15	RVKNLNSSRVPD	CNNPEPRED	0.747	3.61	DRB1*04:04
IKNLNMNRA	sp|Q3T8J9|GON4L_HUMAN	865	879	867	878	4	12	66.7	0.087	29.5	RIKNLNMNRAPD	E|59|73	3	14	RVKNLNSSRVPD	CNNPEPRED	0.747	3.61	DRB1*04:04
IKNLNMNRA	sp|Q9H869|YYAP1_HUMAN	322	336	324	335	4	12	66.7	0.087	29.5	RIKNLNMNRAPD	E|59|73	3	14	RVKNLNSSRVPD	CNNPEPRED	0.747	3.61	DRB1*04:04
IKNLNMNRA	sp|Q3T8J9|GON4L_HUMAN	865	879	867	878	4	12	66.7	0.09	29.5	RIKNLNMNRAPD	E|60|74	2	13	RVKNLNSSRVPD	CNNPEPRED	0.747	3.61	DRB1*04:04
IKNLNMNRA	sp|Q9H869|YYAP1_HUMAN	322	336	324	335	4	12	66.7	0.09	29.5	RIKNLNMNRAPD	E|60|74	2	13	RVKNLNSSRVPD	CNNPEPRED	0.747	3.61	DRB1*04:04
IKNLNMNRA	sp|Q3T8J9|GON4L_HUMAN	865	879	867	878	4	12	66.7	0.097	29.4	RIKNLNMNRAPD	E|61|75	1	12	RVKNLNSSRVPD	CNNPEPRED	0.747	3.61	DRB1*04:04
IKNLNMNRA	sp|Q9H869|YYAP1_HUMAN	322	336	324	335	4	12	66.7	0.097	29.4	RIKNLNMNRAPD	E|61|75	1	12	RVKNLNSSRVPD	CNNPEPRED	0.747	3.61	DRB1*04:04
IKNLNMNRA	sp|Q3T8J9|GON4L_HUMAN	865	879	867	878	4	12	66.7	0.076	29.7	RIKNLNMNRAPD	E|58|72	4	15	RVKNLNSSRVPD	NETMHCIIPAN_EL	0.472528	3.4	DRB1*08:02
IKNLNMNRA	sp|Q9H869|YYAP1_HUMAN	322	336	324	335	4	12	66.7	0.076	29.7	RIKNLNMNRAPD	E|58|72	4	15	RVKNLNSSRVPD	NETMHCIIPAN_EL	0.472528	3.4	DRB1*08:02
IKNLNMNRA	sp|Q3T8J9|GON4L_HUMAN	865	879	867	878	4	12	66.7	0.087	29.5	RIKNLNMNRAPD	E|59|73	3	14	RVKNLNSSRVPD	NETMHCIIPAN_EL	0.472528	3.4	DRB1*08:02
IKNLNMNRA	sp|Q9H869|YYAP1_HUMAN	322	336	324	335	4	12	66.7	0.087	29.5	RIKNLNMNRAPD	E|59|73	3	14	RVKNLNSSRVPD	NETMHCIIPAN_EL	0.472528	3.4	DRB1*08:02
IKNLNMNRA	sp|Q3T8J9|GON4L_HUMAN	865	879	867	878	4	12	66.7	0.09	29.5	RIKNLNMNRAPD	E|60|74	2	13	RVKNLNSSRVPD	NETMHCIIPAN_EL	0.472528	3.4	DRB1*08:02
IKNLNMNRA	sp|Q9H869|YYAP1_HUMAN	322	336	324	335	4	12	66.7	0.09	29.5	RIKNLNMNRAPD	E|60|74	2	13	RVKNLNSSRVPD	NETMHCIIPAN_EL	0.472528	3.4	DRB1*08:02
IKNLNMNRA	sp|Q3T8J9|GON4L_HUMAN	865	879	867	878	4	12	66.7	0.097	29.4	RIKNLNMNRAPD	E|61|75	1	12	RVKNLNSSRVPD	NETMHCIIPAN_EL	0.472528	3.4	DRB1*08:02
IKNLNMNRA	sp|Q9H869|YYAP1_HUMAN	322	336	324	335	4	12	66.7	0.097	29.4	RIKNLNMNRAPD	E|61|75	1	12	RVKNLNSSRVPD	NETMHCIIPAN_EL	0.472528	3.4	DRB1*08:02
IKNLNMNRA	sp|Q3T8J9|GON4L_HUMAN	865	879	867	878	4	12	66.7	0.076	29.7	RIKNLNMNRAPD	E|58|72	4	15	RVKNLNSSRVPD	NETMHCIIPAN_EL	0.410455	3.7	DRB1*04:01
IKNLNMNRA	sp|Q9H869|YYAP1_HUMAN	322	336	324	335	4	12	66.7	0.076	29.7	RIKNLNMNRAPD	E|58|72	4	15	RVKNLNSSRVPD	NETMHCIIPAN_EL	0.410455	3.7	DRB1*04:01
IKNLNMNRA	sp|Q3T8J9|GON4L_HUMAN	865	879	867	878	4	12	66.7	0.087	29.5	RIKNLNMNRAPD	E|59|73	3	14	RVKNLNSSRVPD	NETMHCIIPAN_EL	0.410455	3.7	DRB1*04:01
IKNLNMNRA	sp|Q9H869|YYAP1_HUMAN	322	336	324	335	4	12	66.7	0.087	29.5	RIKNLNMNRAPD	E|59|73	3	14	RVKNLNSSRVPD	NETMHCIIPAN_EL	0.410455	3.7	DRB1*04:01
IKNLNMNRA	sp|Q3T8J9|GON4L_HUMAN	865	879	867	878	4	12	66.7	0.09	29.5	RIKNLNMNRAPD	E|60|74	2	13	RVKNLNSSRVPD	NETMHCIIPAN_EL	0.410455	3.7	DRB1*04:01
IKNLNMNRA	sp|Q9H869|YYAP1_HUMAN	322	336	324	335	4	12	66.7	0.09	29.5	RIKNLNMNRAPD	E|60|74	2	13	RVKNLNSSRVPD	NETMHCIIPAN_EL	0.410455	3.7	DRB1*04:01
IKNLNMNRA	sp|Q3T8J9|GON4L_HUMAN	865	879	867	878	4	12	66.7	0.097	29.4	RIKNLNMNRAPD	E|61|75	1	12	RVKNLNSSRVPD	NETMHCIIPAN_EL	0.410455	3.7	DRB1*04:01
IKNLNMNRA	sp|Q9H869|YYAP1_HUMAN	322	336	324	335	4	12	66.7	0.097	29.4	RIKNLNMNRAPD	E|61|75	1	12	RVKNLNSSRVPD	NETMHCIIPAN_EL	0.410455	3.7	DRB1*04:01
IKNMEEGLI	sp|P0C221|CC175_HUMAN	413	427	414	426	1	9	69.2	0.073	29.8	KNMEEGLITLQEL	spike|1189|1203	3	15	KNLNESLIDLQEL	CNNPEPRED	0.664	6.2	DRB1*12:01
IKNMEEGLI	sp|P0C221|CC175_HUMAN	413	427	414	426	1	9	69.2	0.061	30.1	KNMEEGLITLQEL	spike|1190|1204	2	14	KNLNESLIDLQEL	CNNPEPRED	0.664	6.2	DRB1*12:01
IKNMEEGLI	sp|P0C221|CC175_HUMAN	413	427	414	426	1	9	69.2	0.056	30.2	KNMEEGLITLQEL	spike|1191|1205	1	13	KNLNESLIDLQEL	CNNPEPRED	0.664	6.2	DRB1*12:01
IKYTYFVKK	sp|Q9UHI8|ATS1_HUMAN	831	845	834	843	6	14	70	0.088	29.5	PKIKYTYFVK	NSP9|79|93	5	14	PKVKYLYFIK	CNNPEPRED	0.725	4.86	DRB5*01:01
IKYTYFVKK	sp|Q9UHI8|ATS1_HUMAN	831	845	834	843	6	14	70	0.088	29.5	PKIKYTYFVK	NSP9|79|93	5	14	PKVKYLYFIK	CNNPEPRED	0.762	1.11	DPA1*01:03/DPB1*04:01
ILEEPYVLF	sp|Q13002|GRIK2_HUMAN	437	451	439	450	2	10	66.7	0.094	29.4	LEEPYVLFKKSD	NSP1|62|76	3	14	LEQPYVFIKRSD	CNNPEPRED	0.791	0.85	DPA1*01:03/DPB1*04:01
ILEEPYVLF	sp|Q13002|GRIK2_HUMAN	437	451	439	450	2	10	66.7	0.093	29.4	LEEPYVLFKKSD	NSP1|63|77	2	13	LEQPYVFIKRSD	CNNPEPRED	0.791	0.85	DPA1*01:03/DPB1*04:01
ILEEPYVLF	sp|Q13002|GRIK2_HUMAN	437	451	439	450	2	10	66.7	0.092	29.5	LEEPYVLFKKSD	NSP1|64|78	1	12	LEQPYVFIKRSD	CNNPEPRED	0.791	0.85	DPA1*01:03/DPB1*04:01
ILEEPYVLF	sp|Q13002|GRIK2_HUMAN	437	451	439	450	2	10	66.7	0.094	29.4	LEEPYVLFKKSD	NSP1|62|76	3	14	LEQPYVFIKRSD	CNNPEPRED	0.825	2.56	DRB5*01:01
ILEEPYVLF	sp|Q13002|GRIK2_HUMAN	437	451	439	450	2	10	66.7	0.093	29.4	LEEPYVLFKKSD	NSP1|63|77	2	13	LEQPYVFIKRSD	CNNPEPRED	0.825	2.56	DRB5*01:01
ILEEPYVLF	sp|Q13002|GRIK2_HUMAN	437	451	439	450	2	10	66.7	0.092	29.5	LEEPYVLFKKSD	NSP1|64|78	1	12	LEQPYVFIKRSD	CNNPEPRED	0.825	2.56	DRB5*01:01
INIEELKKN	sp|Q01064|PDE1B_HUMAN	47	61	48	61	5	13	71.4	0.034	30.9	NGEINIEELKKNLE	M|4|18	2	15	NGTITVEELKKLLE	CNNPEPRED	0.595	9	DRB1*11:01
INIEELKKN	sp|Q01064|PDE1B_HUMAN	47	61	48	61	5	13	71.4	0.035	30.8	NGEINIEELKKNLE	M|5|19	1	14	NGTITVEELKKLLE	CNNPEPRED	0.595	9	DRB1*11:01
INMSSLAGL	sp|P15428|PGDH_HUMAN	129	143	130	143	6	14	64.3	0.079	29.7	GGIIINMSSLAGLM	M|77|91	2	15	GGIAIAMACLVGLM	CNNPEPRED	0.797	2.28	DRB1*03:01
INMSSLAGL	sp|P15428|PGDH_HUMAN	129	143	130	143	6	14	64.3	0.093	29.4	GGIIINMSSLAGLM	M|78|92	1	14	GGIAIAMACLVGLM	CNNPEPRED	0.797	2.28	DRB1*03:01
IQKAISRLD	sp|Q96PE2|ARHGH_HUMAN	1370	1384	1372	1382	4	12	72.7	0.098	29.4	NIQKAISRLDE	spike|1177|1191	2	12	NIQKEIDRLNE	CNNPEPRED	0.851	5.81	DRB1*08:02
IQKAISRLD	sp|Q96PE2|ARHGH_HUMAN	1370	1384	1372	1382	4	12	72.7	0.098	29.4	NIQKAISRLDE	spike|1177|1191	2	12	NIQKEIDRLNE	NETMHCIIPAN_EL	0.103864	7.9	DRB1*15:02
IQKAISRLD	sp|Q96PE2|ARHGH_HUMAN	1370	1384	1372	1382	4	12	72.7	0.098	29.4	NIQKAISRLDE	spike|1177|1191	2	12	NIQKEIDRLNE	NETMHCIIPAN_EL	0.420675	3	DRB1*07:01
IQKAISRLD	sp|Q96PE2|ARHGH_HUMAN	1370	1384	1372	1382	4	12	72.7	0.098	29.4	NIQKAISRLDE	spike|1177|1191	2	12	NIQKEIDRLNE	NETMHCIIPAN_EL	0.367721	6.1	DRB1*09:01
IQKAISRLD	sp|Q96PE2|ARHGH_HUMAN	1370	1384	1372	1382	4	12	72.7	0.098	29.4	NIQKAISRLDE	spike|1177|1191	2	12	NIQKEIDRLNE	NETMHCIIPAN_EL	0.50475	2.3	DRB1*04:05
IQKAISRLD	sp|Q96PE2|ARHGH_HUMAN	1370	1384	1372	1382	4	12	72.7	0.098	29.4	NIQKAISRLDE	spike|1177|1191	2	12	NIQKEIDRLNE	NETMHCIIPAN_EL	0.193748	8.5	DRB1*04:01
IQKAISRLD	sp|Q96PE2|ARHGH_HUMAN	1370	1384	1372	1382	4	12	72.7	0.098	29.4	NIQKAISRLDE	spike|1177|1191	2	12	NIQKEIDRLNE	NETMHCIIPAN_EL	0.388882	5.3	DRB1*04:04
IQKAISRLD	sp|Q96PE2|ARHGH_HUMAN	1370	1384	1372	1382	4	12	72.7	0.098	29.4	NIQKAISRLDE	spike|1177|1191	2	12	NIQKEIDRLNE	CNNPEPRED	0.572	8.62	DRB1*04:05
IQKAISRLD	sp|Q96PE2|ARHGH_HUMAN	1370	1384	1372	1382	4	12	72.7	0.098	29.4	NIQKAISRLDE	spike|1177|1191	2	12	NIQKEIDRLNE	NETMHCIIPAN_EL	0.138194	8.8	DRB1*15:01
IQKAISRLD	sp|Q96PE2|ARHGH_HUMAN	1370	1384	1372	1382	4	12	72.7	0.098	29.4	NIQKAISRLDE	spike|1177|1191	2	12	NIQKEIDRLNE	NETMHCIIPAN_EL	0.352136	6.6	DRB1*08:02
IQKAISRLD	sp|Q96PE2|ARHGH_HUMAN	1370	1384	1372	1382	4	12	72.7	0.098	29.4	NIQKAISRLDE	spike|1177|1191	2	12	NIQKEIDRLNE	NETMHCIIPAN_EL	0.384792	3.1	DRB1*08:03
IQKAISRLD	sp|Q96PE2|ARHGH_HUMAN	1370	1384	1372	1382	4	12	72.7	0.098	29.4	NIQKAISRLDE	spike|1177|1191	2	12	NIQKEIDRLNE	NETMHCIIPAN_BA	165.58	6.9	DRB1*04:05
IQLLKSALA	sp|O00423|EMAL1_HUMAN	47	61	50	58	6	14	88.9	0.045	30.5	DDIQLLKSA	NSP3|302|316	7	15	EDIQLLKSA	NETMHCIIPAN_BA	99.09	6.4	DRB1*09:01
IQLLKSALA	sp|O00423|EMAL1_HUMAN	47	61	50	58	6	14	88.9	0.05	30.3	DDIQLLKSA	NSP3|303|317	6	14	EDIQLLKSA	NETMHCIIPAN_BA	99.09	6.4	DRB1*09:01
IQLLKSALA	sp|O00423|EMAL1_HUMAN	47	61	50	58	6	14	88.9	0.058	30.1	DDIQLLKSA	NSP3|304|318	5	13	EDIQLLKSA	NETMHCIIPAN_BA	99.09	6.4	DRB1*09:01
IQLLKSALA	sp|O00423|EMAL1_HUMAN	47	61	50	58	6	14	88.9	0.062	30	DDIQLLKSA	NSP3|305|319	4	12	EDIQLLKSA	NETMHCIIPAN_BA	99.09	6.4	DRB1*09:01
IQLLKSALA	sp|O00423|EMAL1_HUMAN	47	61	50	58	6	14	88.9	0.058	30.1	DDIQLLKSA	NSP3|306|320	3	11	EDIQLLKSA	NETMHCIIPAN_BA	99.09	6.4	DRB1*09:01
IQLLKSALA	sp|O00423|EMAL1_HUMAN	47	61	50	58	6	14	88.9	0.069	29.9	DDIQLLKSA	NSP3|307|321	2	10	EDIQLLKSA	NETMHCIIPAN_BA	99.09	6.4	DRB1*09:01
IQLLKSALA	sp|O00423|EMAL1_HUMAN	47	61	50	58	6	14	88.9	0.079	29.7	DDIQLLKSA	NSP3|308|322	1	9	EDIQLLKSA	NETMHCIIPAN_BA	99.09	6.4	DRB1*09:01
IQLLKSALA	sp|O00423|EMAL1_HUMAN	47	61	50	58	6	14	88.9	0.045	30.5	DDIQLLKSA	NSP3|302|316	7	15	EDIQLLKSA	NETMHCIIPAN_EL	0.365417	5.7	DRB1*11:01
IQLLKSALA	sp|O00423|EMAL1_HUMAN	47	61	50	58	6	14	88.9	0.05	30.3	DDIQLLKSA	NSP3|303|317	6	14	EDIQLLKSA	NETMHCIIPAN_EL	0.365417	5.7	DRB1*11:01
IQLLKSALA	sp|O00423|EMAL1_HUMAN	47	61	50	58	6	14	88.9	0.058	30.1	DDIQLLKSA	NSP3|304|318	5	13	EDIQLLKSA	NETMHCIIPAN_EL	0.365417	5.7	DRB1*11:01
IQLLKSALA	sp|O00423|EMAL1_HUMAN	47	61	50	58	6	14	88.9	0.062	30	DDIQLLKSA	NSP3|305|319	4	12	EDIQLLKSA	NETMHCIIPAN_EL	0.365417	5.7	DRB1*11:01
IQLLKSALA	sp|O00423|EMAL1_HUMAN	47	61	50	58	6	14	88.9	0.058	30.1	DDIQLLKSA	NSP3|306|320	3	11	EDIQLLKSA	NETMHCIIPAN_EL	0.365417	5.7	DRB1*11:01
IQLLKSALA	sp|O00423|EMAL1_HUMAN	47	61	50	58	6	14	88.9	0.069	29.9	DDIQLLKSA	NSP3|307|321	2	10	EDIQLLKSA	NETMHCIIPAN_EL	0.365417	5.7	DRB1*11:01
IQLLKSALA	sp|O00423|EMAL1_HUMAN	47	61	50	58	6	14	88.9	0.079	29.7	DDIQLLKSA	NSP3|308|322	1	9	EDIQLLKSA	NETMHCIIPAN_EL	0.365417	5.7	DRB1*11:01
IQLLKSALA	sp|O00423|EMAL1_HUMAN	47	61	50	58	6	14	88.9	0.045	30.5	DDIQLLKSA	NSP3|302|316	7	15	EDIQLLKSA	NETMHCIIPAN_BA	135.25	7.6	DRB1*11:01
IQLLKSALA	sp|O00423|EMAL1_HUMAN	47	61	50	58	6	14	88.9	0.05	30.3	DDIQLLKSA	NSP3|303|317	6	14	EDIQLLKSA	NETMHCIIPAN_BA	135.25	7.6	DRB1*11:01
IQLLKSALA	sp|O00423|EMAL1_HUMAN	47	61	50	58	6	14	88.9	0.058	30.1	DDIQLLKSA	NSP3|304|318	5	13	EDIQLLKSA	NETMHCIIPAN_BA	135.25	7.6	DRB1*11:01
IQLLKSALA	sp|O00423|EMAL1_HUMAN	47	61	50	58	6	14	88.9	0.062	30	DDIQLLKSA	NSP3|305|319	4	12	EDIQLLKSA	NETMHCIIPAN_BA	135.25	7.6	DRB1*11:01
IQLLKSALA	sp|O00423|EMAL1_HUMAN	47	61	50	58	6	14	88.9	0.058	30.1	DDIQLLKSA	NSP3|306|320	3	11	EDIQLLKSA	NETMHCIIPAN_BA	135.25	7.6	DRB1*11:01
IQLLKSALA	sp|O00423|EMAL1_HUMAN	47	61	50	58	6	14	88.9	0.069	29.9	DDIQLLKSA	NSP3|307|321	2	10	EDIQLLKSA	NETMHCIIPAN_BA	135.25	7.6	DRB1*11:01
IQLLKSALA	sp|O00423|EMAL1_HUMAN	47	61	50	58	6	14	88.9	0.079	29.7	DDIQLLKSA	NSP3|308|322	1	9	EDIQLLKSA	NETMHCIIPAN_BA	135.25	7.6	DRB1*11:01
IQLLKSALA	sp|O00423|EMAL1_HUMAN	47	61	50	58	6	14	88.9	0.045	30.5	DDIQLLKSA	NSP3|302|316	7	15	EDIQLLKSA	NETMHCIIPAN_EL	0.258697	7.2	DRB1*08:03
IQLLKSALA	sp|O00423|EMAL1_HUMAN	47	61	50	58	6	14	88.9	0.05	30.3	DDIQLLKSA	NSP3|303|317	6	14	EDIQLLKSA	NETMHCIIPAN_EL	0.258697	7.2	DRB1*08:03
IQLLKSALA	sp|O00423|EMAL1_HUMAN	47	61	50	58	6	14	88.9	0.058	30.1	DDIQLLKSA	NSP3|304|318	5	13	EDIQLLKSA	NETMHCIIPAN_EL	0.258697	7.2	DRB1*08:03
IQLLKSALA	sp|O00423|EMAL1_HUMAN	47	61	50	58	6	14	88.9	0.062	30	DDIQLLKSA	NSP3|305|319	4	12	EDIQLLKSA	NETMHCIIPAN_EL	0.258697	7.2	DRB1*08:03
IQLLKSALA	sp|O00423|EMAL1_HUMAN	47	61	50	58	6	14	88.9	0.058	30.1	DDIQLLKSA	NSP3|306|320	3	11	EDIQLLKSA	NETMHCIIPAN_EL	0.258697	7.2	DRB1*08:03
IQLLKSALA	sp|O00423|EMAL1_HUMAN	47	61	50	58	6	14	88.9	0.069	29.9	DDIQLLKSA	NSP3|307|321	2	10	EDIQLLKSA	NETMHCIIPAN_EL	0.258697	7.2	DRB1*08:03
IQLLKSALA	sp|O00423|EMAL1_HUMAN	47	61	50	58	6	14	88.9	0.079	29.7	DDIQLLKSA	NSP3|308|322	1	9	EDIQLLKSA	NETMHCIIPAN_EL	0.258697	7.2	DRB1*08:03
IQLLKSALA	sp|O00423|EMAL1_HUMAN	47	61	50	58	6	14	88.9	0.045	30.5	DDIQLLKSA	NSP3|302|316	7	15	EDIQLLKSA	CNNPEPRED	1.013	0.3	DRB1*01:01
IQLLKSALA	sp|O00423|EMAL1_HUMAN	47	61	50	58	6	14	88.9	0.05	30.3	DDIQLLKSA	NSP3|303|317	6	14	EDIQLLKSA	CNNPEPRED	1.013	0.3	DRB1*01:01
IQLLKSALA	sp|O00423|EMAL1_HUMAN	47	61	50	58	6	14	88.9	0.058	30.1	DDIQLLKSA	NSP3|304|318	5	13	EDIQLLKSA	CNNPEPRED	1.013	0.3	DRB1*01:01
IQLLKSALA	sp|O00423|EMAL1_HUMAN	47	61	50	58	6	14	88.9	0.062	30	DDIQLLKSA	NSP3|305|319	4	12	EDIQLLKSA	CNNPEPRED	1.013	0.3	DRB1*01:01
IQLLKSALA	sp|O00423|EMAL1_HUMAN	47	61	50	58	6	14	88.9	0.058	30.1	DDIQLLKSA	NSP3|306|320	3	11	EDIQLLKSA	CNNPEPRED	1.013	0.3	DRB1*01:01
IQLLKSALA	sp|O00423|EMAL1_HUMAN	47	61	50	58	6	14	88.9	0.069	29.9	DDIQLLKSA	NSP3|307|321	2	10	EDIQLLKSA	CNNPEPRED	1.013	0.3	DRB1*01:01
IQLLKSALA	sp|O00423|EMAL1_HUMAN	47	61	50	58	6	14	88.9	0.079	29.7	DDIQLLKSA	NSP3|308|322	1	9	EDIQLLKSA	CNNPEPRED	1.013	0.3	DRB1*01:01
IQLLKSALA	sp|O00423|EMAL1_HUMAN	47	61	50	58	6	14	88.9	0.045	30.5	DDIQLLKSA	NSP3|302|316	7	15	EDIQLLKSA	NETMHCIIPAN_EL	0.722068	0.43	DRB1*12:01
IQLLKSALA	sp|O00423|EMAL1_HUMAN	47	61	50	58	6	14	88.9	0.05	30.3	DDIQLLKSA	NSP3|303|317	6	14	EDIQLLKSA	NETMHCIIPAN_EL	0.722068	0.43	DRB1*12:01
IQLLKSALA	sp|O00423|EMAL1_HUMAN	47	61	50	58	6	14	88.9	0.058	30.1	DDIQLLKSA	NSP3|304|318	5	13	EDIQLLKSA	NETMHCIIPAN_EL	0.722068	0.43	DRB1*12:01
IQLLKSALA	sp|O00423|EMAL1_HUMAN	47	61	50	58	6	14	88.9	0.062	30	DDIQLLKSA	NSP3|305|319	4	12	EDIQLLKSA	NETMHCIIPAN_EL	0.722068	0.43	DRB1*12:01
IQLLKSALA	sp|O00423|EMAL1_HUMAN	47	61	50	58	6	14	88.9	0.058	30.1	DDIQLLKSA	NSP3|306|320	3	11	EDIQLLKSA	NETMHCIIPAN_EL	0.722068	0.43	DRB1*12:01
IQLLKSALA	sp|O00423|EMAL1_HUMAN	47	61	50	58	6	14	88.9	0.069	29.9	DDIQLLKSA	NSP3|307|321	2	10	EDIQLLKSA	NETMHCIIPAN_EL	0.722068	0.43	DRB1*12:01
IQLLKSALA	sp|O00423|EMAL1_HUMAN	47	61	50	58	6	14	88.9	0.079	29.7	DDIQLLKSA	NSP3|308|322	1	9	EDIQLLKSA	NETMHCIIPAN_EL	0.722068	0.43	DRB1*12:01
IQLLKSALA	sp|O00423|EMAL1_HUMAN	47	61	50	58	6	14	88.9	0.045	30.5	DDIQLLKSA	NSP3|302|316	7	15	EDIQLLKSA	NETMHCIIPAN_EL	0.43557	0.88	DRB1*15:02
IQLLKSALA	sp|O00423|EMAL1_HUMAN	47	61	50	58	6	14	88.9	0.05	30.3	DDIQLLKSA	NSP3|303|317	6	14	EDIQLLKSA	NETMHCIIPAN_EL	0.43557	0.88	DRB1*15:02
IQLLKSALA	sp|O00423|EMAL1_HUMAN	47	61	50	58	6	14	88.9	0.058	30.1	DDIQLLKSA	NSP3|304|318	5	13	EDIQLLKSA	NETMHCIIPAN_EL	0.43557	0.88	DRB1*15:02
IQLLKSALA	sp|O00423|EMAL1_HUMAN	47	61	50	58	6	14	88.9	0.062	30	DDIQLLKSA	NSP3|305|319	4	12	EDIQLLKSA	NETMHCIIPAN_EL	0.43557	0.88	DRB1*15:02
IQLLKSALA	sp|O00423|EMAL1_HUMAN	47	61	50	58	6	14	88.9	0.058	30.1	DDIQLLKSA	NSP3|306|320	3	11	EDIQLLKSA	NETMHCIIPAN_EL	0.43557	0.88	DRB1*15:02
IQLLKSALA	sp|O00423|EMAL1_HUMAN	47	61	50	58	6	14	88.9	0.069	29.9	DDIQLLKSA	NSP3|307|321	2	10	EDIQLLKSA	NETMHCIIPAN_EL	0.43557	0.88	DRB1*15:02
IQLLKSALA	sp|O00423|EMAL1_HUMAN	47	61	50	58	6	14	88.9	0.079	29.7	DDIQLLKSA	NSP3|308|322	1	9	EDIQLLKSA	NETMHCIIPAN_EL	0.43557	0.88	DRB1*15:02
IQLLKSALA	sp|O00423|EMAL1_HUMAN	47	61	50	58	6	14	88.9	0.045	30.5	DDIQLLKSA	NSP3|302|316	7	15	EDIQLLKSA	CNNPEPRED	0.833	1.45	DRB1*04:01
IQLLKSALA	sp|O00423|EMAL1_HUMAN	47	61	50	58	6	14	88.9	0.05	30.3	DDIQLLKSA	NSP3|303|317	6	14	EDIQLLKSA	CNNPEPRED	0.833	1.45	DRB1*04:01
IQLLKSALA	sp|O00423|EMAL1_HUMAN	47	61	50	58	6	14	88.9	0.058	30.1	DDIQLLKSA	NSP3|304|318	5	13	EDIQLLKSA	CNNPEPRED	0.833	1.45	DRB1*04:01
IQLLKSALA	sp|O00423|EMAL1_HUMAN	47	61	50	58	6	14	88.9	0.062	30	DDIQLLKSA	NSP3|305|319	4	12	EDIQLLKSA	CNNPEPRED	0.833	1.45	DRB1*04:01
IQLLKSALA	sp|O00423|EMAL1_HUMAN	47	61	50	58	6	14	88.9	0.058	30.1	DDIQLLKSA	NSP3|306|320	3	11	EDIQLLKSA	CNNPEPRED	0.833	1.45	DRB1*04:01
IQLLKSALA	sp|O00423|EMAL1_HUMAN	47	61	50	58	6	14	88.9	0.069	29.9	DDIQLLKSA	NSP3|307|321	2	10	EDIQLLKSA	CNNPEPRED	0.833	1.45	DRB1*04:01
[truncated: 3,185 more rows]

## Sheet: psiblast
core	target_id	target_window_start	target_window_end	target_alg_start	target_alg_end	target_core_start	target_core_end	ident	evalue	bitscore	target_aligned_seq	query_id	query_alg_start	query_alg_end	query_aligned_seq	method	score	rank	allele
AIIQGPPGT	sp|Q9P2E3|ZNFX1_HUMAN	612	626	612	626	4	12	53.3	0.064	27	RELAIIQGPPGTGKT	NSP13|275|289	1	15	QKYSTLQGPPGTGKS	CNNPEPRED	0.704	6.41	DQA1*05:01/DQB1*03:01
AIIQGPPGT	sp|Q9P2E3|ZNFX1_HUMAN	614	628	615	627	2	10	61.5	0.055	27	AIIQGPPGTGKTY	NSP13|276|290	3	15	STLQGPPGTGKSH	CNNPEPRED	0.662	8.42	DQA1*05:01/DQB1*03:01
AIIQGPPGT	sp|Q9P2E3|ZNFX1_HUMAN	614	628	615	627	2	10	61.5	0.095	26.5	AIIQGPPGTGKTY	NSP13|277|291	2	14	STLQGPPGTGKSH	CNNPEPRED	0.662	8.42	DQA1*05:01/DQB1*03:01
AIIQGPPGT	sp|Q9P2E3|ZNFX1_HUMAN	614	628	615	627	2	10	61.5	0.077	26.6	AIIQGPPGTGKTY	NSP13|278|292	1	13	STLQGPPGTGKSH	CNNPEPRED	0.662	8.42	DQA1*05:01/DQB1*03:01
DIISDGVPC	sp|Q9NVX7|KBTB4_HUMAN	193	207	195	205	1	9	45.5	0.062	26.8	ISDGVPCSQNP	spike|281|295	5	15	ITDAVDCALDP	CNNPEPRED	0.627	5.96	DQA1*05:01/DQB1*02:01
DIISDGVPC	sp|Q9NVX7|KBTB4_HUMAN	193	207	195	205	1	9	45.5	0.081	26.7	ISDGVPCSQNP	spike|282|296	4	14	ITDAVDCALDP	CNNPEPRED	0.627	5.96	DQA1*05:01/DQB1*02:01
DIISDGVPC	sp|Q9NVX7|KBTB4_HUMAN	193	207	195	205	1	9	45.5	0.088	26.3	ISDGVPCSQNP	spike|283|297	3	13	ITDAVDCALDP	CNNPEPRED	0.627	5.96	DQA1*05:01/DQB1*02:01
ENLLVTGAV	sp|O00628|PEX7_HUMAN	207	221	208	221	5	13	71.4	0.063	26.9	KYNENLLVTGAVDC	spike|277|291	2	15	KYNENGTITDAVDC	CNNPEPRED	0.592	8.77	DQA1*03:01/DQB1*03:02
FGPPGTGKS	sp|O75351|VPS4B_HUMAN	171	185	172	184	3	11	76.9	0.071	26.6	LFGPPGTGKSYLA	NSP13|278|292	3	15	LQGPPGTGKSHFA	CNNPEPRED	0.735	5.26	DQA1*05:01/DQB1*03:01
FGPPGTGKS	sp|Q9UN37|VPS4A_HUMAN	164	178	165	177	3	11	76.9	0.071	26.6	LFGPPGTGKSYLA	NSP13|278|292	3	15	LQGPPGTGKSHFA	CNNPEPRED	0.735	5.26	DQA1*05:01/DQB1*03:01
FTVIQGPPG	sp|Q9BYK8|HELZ2_HUMAN	2168	2182	2169	2181	2	10	61.5	0.025	28.2	FTVIQGPPGTGKT	NSP13|276|290	2	14	YSTLQGPPGTGKS	NETMHCIIPAN_BA	27.18	7.8	DRB1*01:01
FTVIQGPPG	sp|Q9BYK8|HELZ2_HUMAN	2168	2182	2169	2181	2	10	61.5	0.044	27.3	FTVIQGPPGTGKT	NSP13|277|291	1	13	YSTLQGPPGTGKS	NETMHCIIPAN_BA	27.18	7.8	DRB1*01:01
FTVIQGPPG	sp|Q9BYK8|HELZ2_HUMAN	2167	2181	2167	2181	3	11	53.3	0.018	28.6	KPFTVIQGPPGTGKT	NSP13|275|289	1	15	QKYSTLQGPPGTGKS	CNNPEPRED	0.646	7.42	DRB5*01:01
FTVIQGPPG	sp|Q9BYK8|HELZ2_HUMAN	2166	2180	2167	2180	4	12	57.1	0.046	27.4	KPFTVIQGPPGTGK	NSP13|274|288	2	15	QKYSTLQGPPGTGK	NETMHCIIPAN_BA	312.82	8.4	DRB1*08:02
FTVIQGPPG	sp|Q9BYK8|HELZ2_HUMAN	2167	2181	2167	2181	3	11	53.3	0.018	28.6	KPFTVIQGPPGTGKT	NSP13|275|289	1	15	QKYSTLQGPPGTGKS	CNNPEPRED	0.574	8.5	DRB1*04:05
FTVIQGPPG	sp|Q9BYK8|HELZ2_HUMAN	2167	2181	2167	2181	3	11	53.3	0.018	28.6	KPFTVIQGPPGTGKT	NSP13|275|289	1	15	QKYSTLQGPPGTGKS	NETMHCIIPAN_EL	0.17583	8.6	DRB1*07:01
FTVIQGPPG	sp|Q9BYK8|HELZ2_HUMAN	2167	2181	2167	2181	3	11	53.3	0.018	28.6	KPFTVIQGPPGTGKT	NSP13|275|289	1	15	QKYSTLQGPPGTGKS	NETMHCIIPAN_BA	339.22	9.5	DRB1*08:02
FTVIQGPPG	sp|Q9BYK8|HELZ2_HUMAN	2168	2182	2169	2181	2	10	61.5	0.025	28.2	FTVIQGPPGTGKT	NSP13|276|290	2	14	YSTLQGPPGTGKS	NETMHCIIPAN_EL	0.159489	10	DRB1*04:01
FTVIQGPPG	sp|Q9BYK8|HELZ2_HUMAN	2168	2182	2169	2181	2	10	61.5	0.044	27.3	FTVIQGPPGTGKT	NSP13|277|291	1	13	YSTLQGPPGTGKS	NETMHCIIPAN_EL	0.159489	10	DRB1*04:01
FTVIQGPPG	sp|Q9BYK8|HELZ2_HUMAN	2166	2180	2167	2180	4	12	57.1	0.046	27.4	KPFTVIQGPPGTGK	NSP13|274|288	2	15	QKYSTLQGPPGTGK	CNNPEPRED	0.63	7.16	DRB1*15:01
FTVIQGPPG	sp|Q9BYK8|HELZ2_HUMAN	2167	2181	2167	2181	3	11	53.3	0.018	28.6	KPFTVIQGPPGTGKT	NSP13|275|289	1	15	QKYSTLQGPPGTGKS	NETMHCIIPAN_EL	0.166196	6.7	DRB1*15:03
FTVIQGPPG	sp|Q9BYK8|HELZ2_HUMAN	2167	2181	2167	2181	3	11	53.3	0.018	28.6	KPFTVIQGPPGTGKT	NSP13|275|289	1	15	QKYSTLQGPPGTGKS	NETMHCIIPAN_EL	0.214289	2.6	DRB3*02:02
FTVIQGPPG	sp|Q9BYK8|HELZ2_HUMAN	2167	2181	2167	2181	3	11	53.3	0.018	28.6	KPFTVIQGPPGTGKT	NSP13|275|289	1	15	QKYSTLQGPPGTGKS	NETMHCIIPAN_EL	0.630001	2.5	DRB1*11:01
FTVIQGPPG	sp|Q9BYK8|HELZ2_HUMAN	2167	2181	2167	2181	3	11	53.3	0.018	28.6	KPFTVIQGPPGTGKT	NSP13|275|289	1	15	QKYSTLQGPPGTGKS	NETMHCIIPAN_EL	0.254577	2.5	DRB1*15:02
FTVIQGPPG	sp|Q9BYK8|HELZ2_HUMAN	2166	2180	2167	2180	4	12	57.1	0.046	27.4	KPFTVIQGPPGTGK	NSP13|274|288	2	15	QKYSTLQGPPGTGK	CNNPEPRED	0.849	1.92	DRB1*01:01
FTVIQGPPG	sp|Q9BYK8|HELZ2_HUMAN	2166	2180	2167	2180	4	12	57.1	0.046	27.4	KPFTVIQGPPGTGK	NSP13|274|288	2	15	QKYSTLQGPPGTGK	NETMHCIIPAN_EL	0.659315	1.9	DRB1*04:04
FTVIQGPPG	sp|Q9BYK8|HELZ2_HUMAN	2167	2181	2167	2181	3	11	53.3	0.018	28.6	KPFTVIQGPPGTGKT	NSP13|275|289	1	15	QKYSTLQGPPGTGKS	NETMHCIIPAN_EL	0.629087	1.6	DRB1*04:01
FTVIQGPPG	sp|Q9BYK8|HELZ2_HUMAN	2166	2180	2167	2180	4	12	57.1	0.046	27.4	KPFTVIQGPPGTGK	NSP13|274|288	2	15	QKYSTLQGPPGTGK	NETMHCIIPAN_EL	0.602533	1.6	DRB1*04:05
FTVIQGPPG	sp|Q9BYK8|HELZ2_HUMAN	2166	2180	2167	2180	4	12	57.1	0.046	27.4	KPFTVIQGPPGTGK	NSP13|274|288	2	15	QKYSTLQGPPGTGK	NETMHCIIPAN_EL	0.319796	2.8	DRB1*15:03
FTVIQGPPG	sp|Q9BYK8|HELZ2_HUMAN	2166	2180	2167	2180	4	12	57.1	0.046	27.4	KPFTVIQGPPGTGK	NSP13|274|288	2	15	QKYSTLQGPPGTGK	NETMHCIIPAN_EL	0.604777	1.5	DRB1*09:01
FTVIQGPPG	sp|Q9BYK8|HELZ2_HUMAN	2166	2180	2167	2180	4	12	57.1	0.046	27.4	KPFTVIQGPPGTGK	NSP13|274|288	2	15	QKYSTLQGPPGTGK	NETMHCIIPAN_EL	0.372497	1.3	DRB3*02:02
FTVIQGPPG	sp|Q9BYK8|HELZ2_HUMAN	2166	2180	2167	2180	4	12	57.1	0.046	27.4	KPFTVIQGPPGTGK	NSP13|274|288	2	15	QKYSTLQGPPGTGK	NETMHCIIPAN_EL	0.556787	0.94	DRB1*08:03
FTVIQGPPG	sp|Q9BYK8|HELZ2_HUMAN	2166	2180	2167	2180	4	12	57.1	0.046	27.4	KPFTVIQGPPGTGK	NSP13|274|288	2	15	QKYSTLQGPPGTGK	NETMHCIIPAN_EL	0.454912	0.8	DRB1*15:02
FTVIQGPPG	sp|Q9BYK8|HELZ2_HUMAN	2166	2180	2167	2180	4	12	57.1	0.046	27.4	KPFTVIQGPPGTGK	NSP13|274|288	2	15	QKYSTLQGPPGTGK	NETMHCIIPAN_EL	0.847756	0.75	DRB1*11:01
FTVIQGPPG	sp|Q9BYK8|HELZ2_HUMAN	2167	2181	2167	2181	3	11	53.3	0.018	28.6	KPFTVIQGPPGTGKT	NSP13|275|289	1	15	QKYSTLQGPPGTGKS	NETMHCIIPAN_EL	0.910779	0.45	DRB1*01:01
FTVIQGPPG	sp|Q9BYK8|HELZ2_HUMAN	2166	2180	2167	2180	4	12	57.1	0.046	27.4	KPFTVIQGPPGTGK	NSP13|274|288	2	15	QKYSTLQGPPGTGK	NETMHCIIPAN_EL	0.843364	0.35	DRB1*04:01
FTVIQGPPG	sp|Q9BYK8|HELZ2_HUMAN	2167	2181	2167	2181	3	11	53.3	0.018	28.6	KPFTVIQGPPGTGKT	NSP13|275|289	1	15	QKYSTLQGPPGTGKS	NETMHCIIPAN_EL	0.624817	1.3	DRB1*08:02
FTVIQGPPG	sp|Q9BYK8|HELZ2_HUMAN	2168	2182	2169	2181	2	10	61.5	0.025	28.2	FTVIQGPPGTGKT	NSP13|276|290	2	14	YSTLQGPPGTGKS	CNNPEPRED	0.695	6.89	DRB1*01:01
FTVIQGPPG	sp|Q9BYK8|HELZ2_HUMAN	2168	2182	2169	2181	2	10	61.5	0.044	27.3	FTVIQGPPGTGKT	NSP13|277|291	1	13	YSTLQGPPGTGKS	CNNPEPRED	0.695	6.89	DRB1*01:01
FTVIQGPPG	sp|Q9BYK8|HELZ2_HUMAN	2166	2180	2167	2180	4	12	57.1	0.046	27.4	KPFTVIQGPPGTGK	NSP13|274|288	2	15	QKYSTLQGPPGTGK	NETMHCIIPAN_EL	0.415012	3	DRB1*13:02
FTVIQGPPG	sp|Q9BYK8|HELZ2_HUMAN	2167	2181	2167	2181	3	11	53.3	0.018	28.6	KPFTVIQGPPGTGKT	NSP13|275|289	1	15	QKYSTLQGPPGTGKS	NETMHCIIPAN_BA	13.94	3.1	DRB1*01:01
FTVIQGPPG	sp|Q9BYK8|HELZ2_HUMAN	2167	2181	2167	2181	3	11	53.3	0.018	28.6	KPFTVIQGPPGTGKT	NSP13|275|289	1	15	QKYSTLQGPPGTGKS	NETMHCIIPAN_EL	0.189027	6.6	DRB1*15:01
FTVIQGPPG	sp|Q9BYK8|HELZ2_HUMAN	2166	2180	2167	2180	4	12	57.1	0.046	27.4	KPFTVIQGPPGTGK	NSP13|274|288	2	15	QKYSTLQGPPGTGK	NETMHCIIPAN_EL	0.969418	0.13	DRB1*01:01
FTVIQGPPG	sp|Q9BYK8|HELZ2_HUMAN	2167	2181	2167	2181	3	11	53.3	0.018	28.6	KPFTVIQGPPGTGKT	NSP13|275|289	1	15	QKYSTLQGPPGTGKS	NETMHCIIPAN_BA	142.8	5.7	DRB1*04:01
FTVIQGPPG	sp|Q9BYK8|HELZ2_HUMAN	2166	2180	2167	2180	4	12	57.1	0.046	27.4	KPFTVIQGPPGTGK	NSP13|274|288	2	15	QKYSTLQGPPGTGK	CNNPEPRED	0.702	5.47	DRB5*01:01
FTVIQGPPG	sp|Q9BYK8|HELZ2_HUMAN	2167	2181	2167	2181	3	11	53.3	0.018	28.6	KPFTVIQGPPGTGKT	NSP13|275|289	1	15	QKYSTLQGPPGTGKS	NETMHCIIPAN_EL	0.408007	4.9	DRB1*09:01
FTVIQGPPG	sp|Q9BYK8|HELZ2_HUMAN	2166	2180	2167	2180	4	12	57.1	0.046	27.4	KPFTVIQGPPGTGK	NSP13|274|288	2	15	QKYSTLQGPPGTGK	NETMHCIIPAN_BA	124.61	4.9	DRB1*04:01
FTVIQGPPG	sp|Q9BYK8|HELZ2_HUMAN	2167	2181	2167	2181	3	11	53.3	0.018	28.6	KPFTVIQGPPGTGKT	NSP13|275|289	1	15	QKYSTLQGPPGTGKS	NETMHCIIPAN_EL	0.451252	4.3	DRB1*04:04
FTVIQGPPG	sp|Q9BYK8|HELZ2_HUMAN	2166	2180	2167	2180	4	12	57.1	0.046	27.4	KPFTVIQGPPGTGK	NSP13|274|288	2	15	QKYSTLQGPPGTGK	NETMHCIIPAN_EL	0.379476	3.1	DRB1*15:01
FTVIQGPPG	sp|Q9BYK8|HELZ2_HUMAN	2167	2181	2167	2181	3	11	53.3	0.018	28.6	KPFTVIQGPPGTGKT	NSP13|275|289	1	15	QKYSTLQGPPGTGKS	NETMHCIIPAN_EL	0.337697	4.1	DRB1*08:03
FTVIQGPPG	sp|Q9BYK8|HELZ2_HUMAN	2167	2181	2167	2181	3	11	53.3	0.018	28.6	KPFTVIQGPPGTGKT	NSP13|275|289	1	15	QKYSTLQGPPGTGKS	CNNPEPRED	0.763	3.89	DRB1*01:01
FTVIQGPPG	sp|Q9BYK8|HELZ2_HUMAN	2168	2182	2169	2181	2	10	61.5	0.025	28.2	FTVIQGPPGTGKT	NSP13|276|290	2	14	YSTLQGPPGTGKS	NETMHCIIPAN_EL	0.437014	3.8	DRB1*01:01
FTVIQGPPG	sp|Q9BYK8|HELZ2_HUMAN	2168	2182	2169	2181	2	10	61.5	0.044	27.3	FTVIQGPPGTGKT	NSP13|277|291	1	13	YSTLQGPPGTGKS	NETMHCIIPAN_EL	0.437014	3.8	DRB1*01:01
FTVIQGPPG	sp|Q9BYK8|HELZ2_HUMAN	2167	2181	2167	2181	3	11	53.3	0.018	28.6	KPFTVIQGPPGTGKT	NSP13|275|289	1	15	QKYSTLQGPPGTGKS	NETMHCIIPAN_EL	0.3688	3.7	DRB1*04:05
FTVIQGPPG	sp|Q9BYK8|HELZ2_HUMAN	2166	2180	2167	2180	4	12	57.1	0.046	27.4	KPFTVIQGPPGTGK	NSP13|274|288	2	15	QKYSTLQGPPGTGK	NETMHCIIPAN_EL	0.377677	3.5	DRB1*07:01
FTVIQGPPG	sp|Q9BYK8|HELZ2_HUMAN	2166	2180	2167	2180	4	12	57.1	0.046	27.4	KPFTVIQGPPGTGK	NSP13|274|288	2	15	QKYSTLQGPPGTGK	CNNPEPRED	0.719	3.22	DRB1*04:05
FTVIQGPPG	sp|Q9BYK8|HELZ2_HUMAN	2166	2180	2167	2180	4	12	57.1	0.046	27.4	KPFTVIQGPPGTGK	NSP13|274|288	2	15	QKYSTLQGPPGTGK	NETMHCIIPAN_BA	14	3.1	DRB1*01:01
FTVIQGPPG	sp|Q9BYK8|HELZ2_HUMAN	2166	2180	2167	2180	4	12	57.1	0.046	27.4	KPFTVIQGPPGTGK	NSP13|274|288	2	15	QKYSTLQGPPGTGK	NETMHCIIPAN_EL	0.815081	0.12	DRB1*08:02
FVCNAPGCG	sp|P17544|ATF7_HUMAN	3	17	6	14	5	13	88.9	0.092	26.5	PFVCNAPGC	NSP13|41|55	7	15	PYVCNAPGC	CNNPEPRED	0.675	3.65	DRB3*02:02
FVCNAPGCG	sp|P17544|ATF7_HUMAN	3	17	6	14	5	13	88.9	0.066	26.9	PFVCNAPGC	NSP13|42|56	6	14	PYVCNAPGC	CNNPEPRED	0.675	3.65	DRB3*02:02
FVCNAPGCG	sp|P17544|ATF7_HUMAN	3	17	6	14	5	13	88.9	0.066	26.9	PFVCNAPGC	NSP13|43|57	5	13	PYVCNAPGC	CNNPEPRED	0.675	3.65	DRB3*02:02
FVCNAPGCG	sp|P17544|ATF7_HUMAN	3	17	6	14	5	13	88.9	0.081	26.5	PFVCNAPGC	NSP13|44|58	4	12	PYVCNAPGC	CNNPEPRED	0.675	3.65	DRB3*02:02
FVCNAPGCG	sp|P17544|ATF7_HUMAN	3	17	6	14	5	13	88.9	0.058	26.9	PFVCNAPGC	NSP13|45|59	3	11	PYVCNAPGC	CNNPEPRED	0.675	3.65	DRB3*02:02
FVCNAPGCG	sp|P17544|ATF7_HUMAN	3	17	6	14	5	13	88.9	0.058	26.9	PFVCNAPGC	NSP13|46|60	2	10	PYVCNAPGC	CNNPEPRED	0.675	3.65	DRB3*02:02
FVCNAPGCG	sp|P17544|ATF7_HUMAN	3	17	6	14	5	13	88.9	0.088	26.5	PFVCNAPGC	NSP13|47|61	1	9	PYVCNAPGC	CNNPEPRED	0.675	3.65	DRB3*02:02
FVCNAPGCG	sp|P17544|ATF7_HUMAN	3	17	6	14	5	13	88.9	0.092	26.5	PFVCNAPGC	NSP13|41|55	7	15	PYVCNAPGC	NETMHCIIPAN_BA	274.95	4.8	DRB3*02:02
FVCNAPGCG	sp|P17544|ATF7_HUMAN	3	17	6	14	5	13	88.9	0.066	26.9	PFVCNAPGC	NSP13|42|56	6	14	PYVCNAPGC	NETMHCIIPAN_BA	274.95	4.8	DRB3*02:02
FVCNAPGCG	sp|P17544|ATF7_HUMAN	3	17	6	14	5	13	88.9	0.066	26.9	PFVCNAPGC	NSP13|43|57	5	13	PYVCNAPGC	NETMHCIIPAN_BA	274.95	4.8	DRB3*02:02
FVCNAPGCG	sp|P17544|ATF7_HUMAN	3	17	6	14	5	13	88.9	0.081	26.5	PFVCNAPGC	NSP13|44|58	4	12	PYVCNAPGC	NETMHCIIPAN_BA	274.95	4.8	DRB3*02:02
FVCNAPGCG	sp|P17544|ATF7_HUMAN	3	17	6	14	5	13	88.9	0.058	26.9	PFVCNAPGC	NSP13|45|59	3	11	PYVCNAPGC	NETMHCIIPAN_BA	274.95	4.8	DRB3*02:02
FVCNAPGCG	sp|P17544|ATF7_HUMAN	3	17	6	14	5	13	88.9	0.058	26.9	PFVCNAPGC	NSP13|46|60	2	10	PYVCNAPGC	NETMHCIIPAN_BA	274.95	4.8	DRB3*02:02
FVCNAPGCG	sp|P17544|ATF7_HUMAN	3	17	6	14	5	13	88.9	0.088	26.5	PFVCNAPGC	NSP13|47|61	1	9	PYVCNAPGC	NETMHCIIPAN_BA	274.95	4.8	DRB3*02:02
FVCNAPGCG	sp|P17544|ATF7_HUMAN	3	17	6	14	5	13	88.9	0.092	26.5	PFVCNAPGC	NSP13|41|55	7	15	PYVCNAPGC	NETMHCIIPAN_EL	0.447679	0.98	DRB3*02:02
FVCNAPGCG	sp|P17544|ATF7_HUMAN	3	17	6	14	5	13	88.9	0.066	26.9	PFVCNAPGC	NSP13|42|56	6	14	PYVCNAPGC	NETMHCIIPAN_EL	0.447679	0.98	DRB3*02:02
FVCNAPGCG	sp|P17544|ATF7_HUMAN	3	17	6	14	5	13	88.9	0.066	26.9	PFVCNAPGC	NSP13|43|57	5	13	PYVCNAPGC	NETMHCIIPAN_EL	0.447679	0.98	DRB3*02:02
FVCNAPGCG	sp|P17544|ATF7_HUMAN	3	17	6	14	5	13	88.9	0.081	26.5	PFVCNAPGC	NSP13|44|58	4	12	PYVCNAPGC	NETMHCIIPAN_EL	0.447679	0.98	DRB3*02:02
FVCNAPGCG	sp|P17544|ATF7_HUMAN	3	17	6	14	5	13	88.9	0.058	26.9	PFVCNAPGC	NSP13|45|59	3	11	PYVCNAPGC	NETMHCIIPAN_EL	0.447679	0.98	DRB3*02:02
FVCNAPGCG	sp|P17544|ATF7_HUMAN	3	17	6	14	5	13	88.9	0.058	26.9	PFVCNAPGC	NSP13|46|60	2	10	PYVCNAPGC	NETMHCIIPAN_EL	0.447679	0.98	DRB3*02:02
FVCNAPGCG	sp|P17544|ATF7_HUMAN	3	17	6	14	5	13	88.9	0.088	26.5	PFVCNAPGC	NSP13|47|61	1	9	PYVCNAPGC	NETMHCIIPAN_EL	0.447679	0.98	DRB3*02:02
GTGKSYLAK	sp|O75351|VPS4B_HUMAN	174	188	174	188	4	12	66.7	0.068	26.9	GPPGTGKSYLAKAVA	NSP13|282|296	1	15	GPPGTGKSHFAIGLA	CNNPEPRED	0.703	6.51	DQA1*05:01/DQB1*03:01
GTGKSYLAK	sp|Q9UN37|VPS4A_HUMAN	167	181	167	181	4	12	66.7	0.068	26.9	GPPGTGKSYLAKAVA	NSP13|282|296	1	15	GPPGTGKSHFAIGLA	CNNPEPRED	0.703	6.51	DQA1*05:01/DQB1*03:01
IISDGVPCS	sp|Q9NVX7|KBTB4_HUMAN	193	207	195	205	2	10	45.5	0.062	26.8	ISDGVPCSQNP	spike|281|295	5	15	ITDAVDCALDP	CNNPEPRED	0.7	4.11	DRB3*01:01
IISDGVPCS	sp|Q9NVX7|KBTB4_HUMAN	193	207	195	205	2	10	45.5	0.081	26.7	ISDGVPCSQNP	spike|282|296	4	14	ITDAVDCALDP	CNNPEPRED	0.7	4.11	DRB3*01:01
IISDGVPCS	sp|Q9NVX7|KBTB4_HUMAN	193	207	195	205	2	10	45.5	0.088	26.3	ISDGVPCSQNP	spike|283|297	3	13	ITDAVDCALDP	CNNPEPRED	0.7	4.11	DRB3*01:01
KRFLTTLQQ	sp|O75081|MTG16_HUMAN	178	192	178	192	1	9	60	0.081	26.6	KRFLTTLQQFGSDIS	spike|557|571	1	14	KKFLP-FQQFGRDIA	CNNPEPRED	0.633	7	DRB1*04:01
KRFLTTLQQ	sp|Q06455|MTG8_HUMAN	127	141	127	141	1	9	60	0.072	26.6	KRFLTTLQQFGNDIS	spike|557|571	1	14	KKFLP-FQQFGRDIA	CNNPEPRED	0.619	7.67	DRB1*04:01
KRFLTTLQQ	sp|O43439|MTG8R_HUMAN	120	134	120	134	1	9	60	0.072	26.6	KRFLTTLQQFGNDIS	spike|557|571	1	14	KKFLP-FQQFGRDIA	CNNPEPRED	0.619	7.67	DRB1*04:01
KYNENLLVT	sp|O00628|PEX7_HUMAN	207	221	208	221	2	10	71.4	0.063	26.9	KYNENLLVTGAVDC	spike|277|291	2	15	KYNENGTITDAVDC	CNNPEPRED	0.665	3.85	DRB3*02:02
KYNENLLVT	sp|O00628|PEX7_HUMAN	208	222	208	222	1	9	66.7	0.065	27	KYNENLLVTGAVDCS	spike|278|292	1	15	KYNENGTITDAVDCA	CNNPEPRED	0.61	5.19	DRB3*02:02
LAIIQGPPG	sp|Q9P2E3|ZNFX1_HUMAN	612	626	612	626	3	11	53.3	0.064	27	RELAIIQGPPGTGKT	NSP13|275|289	1	15	QKYSTLQGPPGTGKS	NETMHCIIPAN_EL	0.537617	3	DRB1*01:01
LAIIQGPPG	sp|Q9P2E3|ZNFX1_HUMAN	612	626	612	626	3	11	53.3	0.064	27	RELAIIQGPPGTGKT	NSP13|275|289	1	15	QKYSTLQGPPGTGKS	NETMHCIIPAN_EL	0.581579	2.8	DRB1*04:04
LAIIQGPPG	sp|Q9P2E3|ZNFX1_HUMAN	612	626	612	626	3	11	53.3	0.064	27	RELAIIQGPPGTGKT	NSP13|275|289	1	15	QKYSTLQGPPGTGKS	NETMHCIIPAN_EL	0.280041	4.5	DRB1*15:01
LAIIQGPPG	sp|Q9P2E3|ZNFX1_HUMAN	612	626	612	626	3	11	53.3	0.064	27	RELAIIQGPPGTGKT	NSP13|275|289	1	15	QKYSTLQGPPGTGKS	NETMHCIIPAN_EL	0.205152	5.2	DRB1*15:03
LAIIQGPPG	sp|Q9P2E3|ZNFX1_HUMAN	612	626	612	626	3	11	53.3	0.064	27	RELAIIQGPPGTGKT	NSP13|275|289	1	15	QKYSTLQGPPGTGKS	NETMHCIIPAN_EL	0.13106	6.2	DRB1*15:02
LAIIQGPPG	sp|Q9P2E3|ZNFX1_HUMAN	612	626	612	626	3	11	53.3	0.064	27	RELAIIQGPPGTGKT	NSP13|275|289	1	15	QKYSTLQGPPGTGKS	NETMHCIIPAN_EL	0.347579	6.8	DRB1*08:02
LAIIQGPPG	sp|Q9P2E3|ZNFX1_HUMAN	612	626	612	626	3	11	53.3	0.064	27	RELAIIQGPPGTGKT	NSP13|275|289	1	15	QKYSTLQGPPGTGKS	NETMHCIIPAN_EL	0.078237	7.5	DRB3*02:02
LAIIQGPPG	sp|Q9P2E3|ZNFX1_HUMAN	612	626	612	626	3	11	53.3	0.064	27	RELAIIQGPPGTGKT	NSP13|275|289	1	15	QKYSTLQGPPGTGKS	NETMHCIIPAN_BA	158	9.3	DRB1*04:04
LAIIQGPPG	sp|Q9P2E3|ZNFX1_HUMAN	612	626	612	626	3	11	53.3	0.064	27	RELAIIQGPPGTGKT	NSP13|275|289	1	15	QKYSTLQGPPGTGKS	CNNPEPRED	0.586	9.66	DRB1*15:01
LAIIQGPPG	sp|Q9P2E3|ZNFX1_HUMAN	612	626	612	626	3	11	53.3	0.064	27	RELAIIQGPPGTGKT	NSP13|275|289	1	15	QKYSTLQGPPGTGKS	NETMHCIIPAN_EL	0.261671	6.4	DRB1*04:01
LEINPCLEN	sp|Q8WWQ8|STAB2_HUMAN	1507	1521	1507	1521	6	14	60	0.091	26.5	DGIVCLEINPCLENH	NSP3|1067|1081	1	15	DGVVCTEIDPKLDNY	CNNPEPRED	0.501	9.33	DRB3*02:02
LHLLVALAK	sp|Q9HBI0|PARVG_HUMAN	138	152	140	151	3	11	75	0.051	27	LHLLVALAKRFQ	NSP15|246|260	3	14	LHLLIGLAKRFK	CNNPEPRED	0.98	0.83	DRB5*01:01
LHLLVALAK	sp|Q9HBI0|PARVG_HUMAN	138	152	140	151	3	11	75	0.055	27	LHLLVALAKRFQ	NSP15|247|261	2	13	LHLLIGLAKRFK	CNNPEPRED	0.98	0.83	DRB5*01:01
LHLLVALAK	sp|Q9HBI0|PARVG_HUMAN	138	152	140	151	3	11	75	0.051	27	LHLLVALAKRFQ	NSP15|246|260	3	14	LHLLIGLAKRFK	CNNPEPRED	0.867	3.31	DRB1*13:02
LHLLVALAK	sp|Q9HBI0|PARVG_HUMAN	138	152	140	151	3	11	75	0.055	27	LHLLVALAKRFQ	NSP15|247|261	2	13	LHLLIGLAKRFK	CNNPEPRED	0.867	3.31	DRB1*13:02
LLVALAKRF	sp|Q9HBI0|PARVG_HUMAN	138	152	140	151	5	13	75	0.051	27	LHLLVALAKRFQ	NSP15|246|260	3	14	LHLLIGLAKRFK	NETMHCIIPAN_BA	81.06	4.8	DRB1*15:01
LLVALAKRF	sp|Q9HBI0|PARVG_HUMAN	138	152	140	151	5	13	75	0.055	27	LHLLVALAKRFQ	NSP15|247|261	2	13	LHLLIGLAKRFK	NETMHCIIPAN_BA	81.06	4.8	DRB1*15:01
LLVALAKRF	sp|Q9HBI0|PARVG_HUMAN	138	152	140	151	5	13	75	0.051	27	LHLLVALAKRFQ	NSP15|246|260	3	14	LHLLIGLAKRFK	NETMHCIIPAN_BA	88.66	5.6	DRB1*09:01
LLVALAKRF	sp|Q9HBI0|PARVG_HUMAN	138	152	140	151	5	13	75	0.055	27	LHLLVALAKRFQ	NSP15|247|261	2	13	LHLLIGLAKRFK	NETMHCIIPAN_BA	88.66	5.6	DRB1*09:01
LLVALAKRF	sp|Q9HBI0|PARVG_HUMAN	138	152	140	151	5	13	75	0.051	27	LHLLVALAKRFQ	NSP15|246|260	3	14	LHLLIGLAKRFK	CNNPEPRED	0.603	9.87	DRB1*07:01
LLVALAKRF	sp|Q9HBI0|PARVG_HUMAN	138	152	140	151	5	13	75	0.055	27	LHLLVALAKRFQ	NSP15|247|261	2	13	LHLLIGLAKRFK	CNNPEPRED	0.603	9.87	DRB1*07:01
LLVALAKRF	sp|Q9HBI0|PARVG_HUMAN	138	152	140	151	5	13	75	0.051	27	LHLLVALAKRFQ	NSP15|246|260	3	14	LHLLIGLAKRFK	NETMHCIIPAN_BA	65.22	0.42	DRB1*12:01
LLVALAKRF	sp|Q9HBI0|PARVG_HUMAN	138	152	140	151	5	13	75	0.055	27	LHLLVALAKRFQ	NSP15|247|261	2	13	LHLLIGLAKRFK	NETMHCIIPAN_BA	65.22	0.42	DRB1*12:01
LLVALAKRF	sp|Q9HBI0|PARVG_HUMAN	138	152	140	151	5	13	75	0.051	27	LHLLVALAKRFQ	NSP15|246|260	3	14	LHLLIGLAKRFK	NETMHCIIPAN_BA	436.63	8.4	DRB1*03:01
LLVALAKRF	sp|Q9HBI0|PARVG_HUMAN	138	152	140	151	5	13	75	0.055	27	LHLLVALAKRFQ	NSP15|247|261	2	13	LHLLIGLAKRFK	NETMHCIIPAN_BA	436.63	8.4	DRB1*03:01
LLVALAKRF	sp|Q9HBI0|PARVG_HUMAN	138	152	140	151	5	13	75	0.051	27	LHLLVALAKRFQ	NSP15|246|260	3	14	LHLLIGLAKRFK	NETMHCIIPAN_BA	20.4	5.7	DRB1*01:01
LLVALAKRF	sp|Q9HBI0|PARVG_HUMAN	138	152	140	151	5	13	75	0.055	27	LHLLVALAKRFQ	NSP15|247|261	2	13	LHLLIGLAKRFK	NETMHCIIPAN_BA	20.4	5.7	DRB1*01:01
LLVALAKRF	sp|Q9HBI0|PARVG_HUMAN	138	152	140	151	5	13	75	0.051	27	LHLLVALAKRFQ	NSP15|246|260	3	14	LHLLIGLAKRFK	NETMHCIIPAN_BA	45.7	3.4	DRB1*07:01
LLVALAKRF	sp|Q9HBI0|PARVG_HUMAN	138	152	140	151	5	13	75	0.055	27	LHLLVALAKRFQ	NSP15|247|261	2	13	LHLLIGLAKRFK	NETMHCIIPAN_BA	45.7	3.4	DRB1*07:01
LLVALAKRF	sp|Q9HBI0|PARVG_HUMAN	138	152	140	151	5	13	75	0.051	27	LHLLVALAKRFQ	NSP15|246|260	3	14	LHLLIGLAKRFK	NETMHCIIPAN_BA	120.25	8	DRB1*13:02
LLVALAKRF	sp|Q9HBI0|PARVG_HUMAN	138	152	140	151	5	13	75	0.055	27	LHLLVALAKRFQ	NSP15|247|261	2	13	LHLLIGLAKRFK	NETMHCIIPAN_BA	120.25	8	DRB1*13:02
LLVALAKRF	sp|Q9HBI0|PARVG_HUMAN	138	152	140	151	5	13	75	0.051	27	LHLLVALAKRFQ	NSP15|246|260	3	14	LHLLIGLAKRFK	NETMHCIIPAN_BA	91.13	2	DRB1*15:03
LLVALAKRF	sp|Q9HBI0|PARVG_HUMAN	138	152	140	151	5	13	75	0.055	27	LHLLVALAKRFQ	NSP15|247|261	2	13	LHLLIGLAKRFK	NETMHCIIPAN_BA	91.13	2	DRB1*15:03
LLVALAKRF	sp|Q9HBI0|PARVG_HUMAN	138	152	140	151	5	13	75	0.051	27	LHLLVALAKRFQ	NSP15|246|260	3	14	LHLLIGLAKRFK	NETMHCIIPAN_EL	0.409874	3.2	DRB1*12:01
LLVALAKRF	sp|Q9HBI0|PARVG_HUMAN	138	152	140	151	5	13	75	0.055	27	LHLLVALAKRFQ	NSP15|247|261	2	13	LHLLIGLAKRFK	NETMHCIIPAN_EL	0.409874	3.2	DRB1*12:01
LTTLQQFGN	sp|Q06455|MTG8_HUMAN	127	141	127	141	4	12	60	0.072	26.6	KRFLTTLQQFGNDIS	spike|557|571	1	14	KKFLP-FQQFGRDIA	NETMHCIIPAN_EL	0.219615	9.6	DRB1*12:01
LTTLQQFGN	sp|O43439|MTG8R_HUMAN	120	134	120	134	4	12	60	0.072	26.6	KRFLTTLQQFGNDIS	spike|557|571	1	14	KKFLP-FQQFGRDIA	NETMHCIIPAN_EL	0.219615	9.6	DRB1*12:01
LTTLQQFGS	sp|O75081|MTG16_HUMAN	178	192	178	192	4	12	60	0.081	26.6	KRFLTTLQQFGSDIS	spike|557|571	1	14	KKFLP-FQQFGRDIA	NETMHCIIPAN_EL	0.322602	5.3	DRB1*12:01
LTTLQQFGS	sp|O75081|MTG16_HUMAN	178	192	178	192	4	12	60	0.081	26.6	KRFLTTLQQFGSDIS	spike|557|571	1	14	KKFLP-FQQFGRDIA	NETMHCIIPAN_BA	336	7.4	DRB1*12:01
LTTLQQFGS	sp|O75081|MTG16_HUMAN	178	192	178	192	4	12	60	0.081	26.6	KRFLTTLQQFGSDIS	spike|557|571	1	14	KKFLP-FQQFGRDIA	CNNPEPRED	0.632	7.49	DRB1*12:01
LVALAKRFQ	sp|Q9HBI0|PARVG_HUMAN	138	152	140	151	6	14	75	0.051	27	LHLLVALAKRFQ	NSP15|246|260	3	14	LHLLIGLAKRFK	CNNPEPRED	0.663	6.23	DRB1*12:01
LVALAKRFQ	sp|Q9HBI0|PARVG_HUMAN	138	152	140	151	6	14	75	0.055	27	LHLLVALAKRFQ	NSP15|247|261	2	13	LHLLIGLAKRFK	CNNPEPRED	0.663	6.23	DRB1*12:01
LVALAKRFQ	sp|Q9HBI0|PARVG_HUMAN	138	152	140	151	6	14	75	0.051	27	LHLLVALAKRFQ	NSP15|246|260	3	14	LHLLIGLAKRFK	NETMHCIIPAN_BA	21.66	0.68	DRB1*11:01
LVALAKRFQ	sp|Q9HBI0|PARVG_HUMAN	138	152	140	151	6	14	75	0.055	27	LHLLVALAKRFQ	NSP15|247|261	2	13	LHLLIGLAKRFK	NETMHCIIPAN_BA	21.66	0.68	DRB1*11:01
LVALAKRFQ	sp|Q9HBI0|PARVG_HUMAN	138	152	140	151	6	14	75	0.051	27	LHLLVALAKRFQ	NSP15|246|260	3	14	LHLLIGLAKRFK	CNNPEPRED	1.068	0.38	DRB1*11:01
LVALAKRFQ	sp|Q9HBI0|PARVG_HUMAN	138	152	140	151	6	14	75	0.055	27	LHLLVALAKRFQ	NSP15|247|261	2	13	LHLLIGLAKRFK	CNNPEPRED	1.068	0.38	DRB1*11:01
LVALAKRFQ	sp|Q9HBI0|PARVG_HUMAN	138	152	140	151	6	14	75	0.051	27	LHLLVALAKRFQ	NSP15|246|260	3	14	LHLLIGLAKRFK	NETMHCIIPAN_BA	24.02	1.2	DRB1*13:01
LVALAKRFQ	sp|Q9HBI0|PARVG_HUMAN	138	152	140	151	6	14	75	0.055	27	LHLLVALAKRFQ	NSP15|247|261	2	13	LHLLIGLAKRFK	NETMHCIIPAN_BA	24.02	1.2	DRB1*13:01
LVALAKRFQ	sp|Q9HBI0|PARVG_HUMAN	138	152	140	151	6	14	75	0.051	27	LHLLVALAKRFQ	NSP15|246|260	3	14	LHLLIGLAKRFK	NETMHCIIPAN_BA	128.42	1.8	DRB1*08:02
LVALAKRFQ	sp|Q9HBI0|PARVG_HUMAN	138	152	140	151	6	14	75	0.055	27	LHLLVALAKRFQ	NSP15|247|261	2	13	LHLLIGLAKRFK	NETMHCIIPAN_BA	128.42	1.8	DRB1*08:02
LVALAKRFQ	sp|Q9HBI0|PARVG_HUMAN	138	152	140	151	6	14	75	0.051	27	LHLLVALAKRFQ	NSP15|246|260	3	14	LHLLIGLAKRFK	NETMHCIIPAN_EL	0.742256	1.6	DRB1*11:01
LVALAKRFQ	sp|Q9HBI0|PARVG_HUMAN	138	152	140	151	6	14	75	0.055	27	LHLLVALAKRFQ	NSP15|247|261	2	13	LHLLIGLAKRFK	NETMHCIIPAN_EL	0.742256	1.6	DRB1*11:01
LVALAKRFQ	sp|Q9HBI0|PARVG_HUMAN	138	152	140	151	6	14	75	0.051	27	LHLLVALAKRFQ	NSP15|246|260	3	14	LHLLIGLAKRFK	NETMHCIIPAN_BA	105.31	5.5	DRB1*04:04
LVALAKRFQ	sp|Q9HBI0|PARVG_HUMAN	138	152	140	151	6	14	75	0.055	27	LHLLVALAKRFQ	NSP15|247|261	2	13	LHLLIGLAKRFK	NETMHCIIPAN_BA	105.31	5.5	DRB1*04:04
LVALAKRFQ	sp|Q9HBI0|PARVG_HUMAN	138	152	140	151	6	14	75	0.051	27	LHLLVALAKRFQ	NSP15|246|260	3	14	LHLLIGLAKRFK	NETMHCIIPAN_BA	401.8	4.5	DRB1*08:03
LVALAKRFQ	sp|Q9HBI0|PARVG_HUMAN	138	152	140	151	6	14	75	0.055	27	LHLLVALAKRFQ	NSP15|247|261	2	13	LHLLIGLAKRFK	NETMHCIIPAN_BA	401.8	4.5	DRB1*08:03
LVALAKRFQ	sp|Q9HBI0|PARVG_HUMAN	138	152	140	151	6	14	75	0.051	27	LHLLVALAKRFQ	NSP15|246|260	3	14	LHLLIGLAKRFK	NETMHCIIPAN_EL	0.366531	6.2	DRB1*08:02
LVALAKRFQ	sp|Q9HBI0|PARVG_HUMAN	138	152	140	151	6	14	75	0.055	27	LHLLVALAKRFQ	NSP15|247|261	2	13	LHLLIGLAKRFK	NETMHCIIPAN_EL	0.366531	6.2	DRB1*08:02
LVALAKRFQ	sp|Q9HBI0|PARVG_HUMAN	138	152	140	151	6	14	75	0.051	27	LHLLVALAKRFQ	NSP15|246|260	3	14	LHLLIGLAKRFK	NETMHCIIPAN_EL	0.343084	9.3	DRB1*13:01
LVALAKRFQ	sp|Q9HBI0|PARVG_HUMAN	138	152	140	151	6	14	75	0.055	27	LHLLVALAKRFQ	NSP15|247|261	2	13	LHLLIGLAKRFK	NETMHCIIPAN_EL	0.343084	9.3	DRB1*13:01
LVALAKRFQ	sp|Q9HBI0|PARVG_HUMAN	138	152	140	151	6	14	75	0.051	27	LHLLVALAKRFQ	NSP15|246|260	3	14	LHLLIGLAKRFK	CNNPEPRED	0.742	1.99	DRB1*13:01
LVALAKRFQ	sp|Q9HBI0|PARVG_HUMAN	138	152	140	151	6	14	75	0.055	27	LHLLVALAKRFQ	NSP15|247|261	2	13	LHLLIGLAKRFK	CNNPEPRED	0.742	1.99	DRB1*13:01
QVMVQPSED	sp|P30531|SC6A1_HUMAN	568	582	571	579	1	9	77.8	0.097	26.1	VQPSEDIVR	spike|318|332	3	11	VQPTESIVR	CNNPEPRED	0.599	8.39	DQA1*03:01/DQB1*03:02
RFLTTLQQF	sp|O75081|MTG16_HUMAN	178	192	178	192	2	10	60	0.081	26.6	KRFLTTLQQFGSDIS	spike|557|571	1	14	KKFLP-FQQFGRDIA	CNNPEPRED	0.612	8	DRB1*15:01
RFLTTLQQF	sp|Q06455|MTG8_HUMAN	127	141	127	141	2	10	60	0.072	26.6	KRFLTTLQQFGNDIS	spike|557|571	1	14	KKFLP-FQQFGRDIA	CNNPEPRED	0.628	7.26	DRB1*15:01
RFLTTLQQF	sp|O43439|MTG8R_HUMAN	120	134	120	134	2	10	60	0.072	26.6	KRFLTTLQQFGNDIS	spike|557|571	1	14	KKFLP-FQQFGRDIA	CNNPEPRED	0.628	7.26	DRB1*15:01
TVIQGPPGT	sp|Q9BYK8|HELZ2_HUMAN	2168	2182	2169	2181	3	11	61.5	0.025	28.2	FTVIQGPPGTGKT	NSP13|276|290	2	14	YSTLQGPPGTGKS	CNNPEPRED	0.756	4.47	DQA1*05:01/DQB1*03:01
TVIQGPPGT	sp|Q9BYK8|HELZ2_HUMAN	2168	2182	2169	2181	3	11	61.5	0.044	27.3	FTVIQGPPGTGKT	NSP13|277|291	1	13	YSTLQGPPGTGKS	CNNPEPRED	0.756	4.47	DQA1*05:01/DQB1*03:01
TVIQGPPGT	sp|Q9BYK8|HELZ2_HUMAN	2166	2180	2167	2180	5	13	57.1	0.046	27.4	KPFTVIQGPPGTGK	NSP13|274|288	2	15	QKYSTLQGPPGTGK	CNNPEPRED	0.679	7.57	DQA1*05:01/DQB1*03:01
TVIQGPPGT	sp|Q9BYK8|HELZ2_HUMAN	2167	2181	2167	2181	4	12	53.3	0.018	28.6	KPFTVIQGPPGTGKT	NSP13|275|289	1	15	QKYSTLQGPPGTGKS	CNNPEPRED	0.726	5.57	DQA1*05:01/DQB1*03:01
VCLEINPCL	sp|Q8WWQ8|STAB2_HUMAN	1507	1521	1507	1521	4	12	60	0.091	26.5	DGIVCLEINPCLENH	NSP3|1067|1081	1	15	DGVVCTEIDPKLDNY	CNNPEPRED	0.589	9.22	DRB1*04:01
VQPSEDIVR	sp|P30531|SC6A1_HUMAN	568	582	571	579	4	12	77.8	0.097	26.1	VQPSEDIVR	spike|318|332	3	11	VQPTESIVR	NETMHCIIPAN_EL	0.314337	4.5	DRB1*03:01
YGPPGTGKT	sp|Q5T9A4|ATD3B_HUMAN	349	363	350	362	3	11	76.9	0.061	27	LYGPPGTGKTLFA	NSP13|278|292	3	15	LQGPPGTGKSHFA	CNNPEPRED	0.76	4.38	DQA1*05:01/DQB1*03:01
YGPPGTGKT	sp|Q5T2N8|ATD3C_HUMAN	174	188	175	187	3	11	76.9	0.062	27	LYGPPGTGKTLFA	NSP13|278|292	3	15	LQGPPGTGKSHFA	CNNPEPRED	0.76	4.38	DQA1*05:01/DQB1*03:01
YGPPGTGKT	sp|Q5T9A4|ATD3B_HUMAN	349	363	350	362	3	11	76.9	0.092	26.5	LYGPPGTGKTLFA	NSP13|279|293	2	14	LQGPPGTGKSHFA	CNNPEPRED	0.76	4.38	DQA1*05:01/DQB1*03:01
YGPPGTGKT	sp|Q5T2N8|ATD3C_HUMAN	174	188	175	187	3	11	76.9	0.093	26.5	LYGPPGTGKTLFA	NSP13|279|293	2	14	LQGPPGTGKSHFA	CNNPEPRED	0.76	4.38	DQA1*05:01/DQB1*03:01
YGPPGTGKT	sp|Q5T9A4|ATD3B_HUMAN	349	363	350	362	3	11	76.9	0.099	26.5	LYGPPGTGKTLFA	NSP13|280|294	1	13	LQGPPGTGKSHFA	CNNPEPRED	0.76	4.38	DQA1*05:01/DQB1*03:01
YNENLLVTG	sp|O00628|PEX7_HUMAN	207	221	208	221	3	11	71.4	0.063	26.9	KYNENLLVTGAVDC	spike|277|291	2	15	KYNENGTITDAVDC	NETMHCIIPAN_BA	653.46	9.6	DRB3*02:02
YVCTVPGCD	sp|P52747|ZN143_HUMAN	383	397	386	395	5	13	80	0.075	26.5	PYVCTVPGCD	NSP13|42|56	6	15	PYVCNAPGCD	NETMHCIIPAN_EL	0.107073	5.5	DRB3*02:02
YVCTVPGCD	sp|P52747|ZN143_HUMAN	383	397	386	395	5	13	80	0.075	26.5	PYVCTVPGCD	NSP13|43|57	5	14	PYVCNAPGCD	NETMHCIIPAN_EL	0.107073	5.5	DRB3*02:02
YVCTVPGCD	sp|P52747|ZN143_HUMAN	383	397	386	395	5	13	80	0.06	26.9	PYVCTVPGCD	NSP13|44|58	4	13	PYVCNAPGCD	NETMHCIIPAN_EL	0.107073	5.5	DRB3*02:02
YVCTVPGCD	sp|P52747|ZN143_HUMAN	383	397	386	395	5	13	80	0.066	26.9	PYVCTVPGCD	NSP13|45|59	3	12	PYVCNAPGCD	NETMHCIIPAN_EL	0.107073	5.5	DRB3*02:02
YVCTVPGCD	sp|P52747|ZN143_HUMAN	383	397	386	395	5	13	80	0.066	26.9	PYVCTVPGCD	NSP13|46|60	2	11	PYVCNAPGCD	NETMHCIIPAN_EL	0.107073	5.5	DRB3*02:02
YVCTVPGCD	sp|P52747|ZN143_HUMAN	383	397	386	395	5	13	80	0.07	26.9	PYVCTVPGCD	NSP13|47|61	1	10	PYVCNAPGCD	NETMHCIIPAN_EL	0.107073	5.5	DRB3*02:02
YVCTVPGCD	sp|P52747|ZN143_HUMAN	383	397	386	395	5	13	80	0.075	26.5	PYVCTVPGCD	NSP13|42|56	6	15	PYVCNAPGCD	CNNPEPRED	0.551	9.65	DRB1*04:05
YVCTVPGCD	sp|P52747|ZN143_HUMAN	383	397	386	395	5	13	80	0.075	26.5	PYVCTVPGCD	NSP13|43|57	5	14	PYVCNAPGCD	CNNPEPRED	0.551	9.65	DRB1*04:05
YVCTVPGCD	sp|P52747|ZN143_HUMAN	383	397	386	395	5	13	80	0.06	26.9	PYVCTVPGCD	NSP13|44|58	4	13	PYVCNAPGCD	CNNPEPRED	0.551	9.65	DRB1*04:05
YVCTVPGCD	sp|P52747|ZN143_HUMAN	383	397	386	395	5	13	80	0.066	26.9	PYVCTVPGCD	NSP13|45|59	3	12	PYVCNAPGCD	CNNPEPRED	0.551	9.65	DRB1*04:05
YVCTVPGCD	sp|P52747|ZN143_HUMAN	383	397	386	395	5	13	80	0.066	26.9	PYVCTVPGCD	NSP13|46|60	2	11	PYVCNAPGCD	CNNPEPRED	0.551	9.65	DRB1*04:05
YVCTVPGCD	sp|P52747|ZN143_HUMAN	383	397	386	395	5	13	80	0.07	26.9	PYVCTVPGCD	NSP13|47|61	1	10	PYVCNAPGCD	CNNPEPRED	0.551	9.65	DRB1*04:05
YVCTVPGCD	sp|P52747|ZN143_HUMAN	383	397	386	395	5	13	80	0.075	26.5	PYVCTVPGCD	NSP13|42|56	6	15	PYVCNAPGCD	NETMHCIIPAN_EL	0.282163	5.2	DRB1*04:05
YVCTVPGCD	sp|P52747|ZN143_HUMAN	383	397	386	395	5	13	80	0.075	26.5	PYVCTVPGCD	NSP13|43|57	5	14	PYVCNAPGCD	NETMHCIIPAN_EL	0.282163	5.2	DRB1*04:05
YVCTVPGCD	sp|P52747|ZN143_HUMAN	383	397	386	395	5	13	80	0.06	26.9	PYVCTVPGCD	NSP13|44|58	4	13	PYVCNAPGCD	NETMHCIIPAN_EL	0.282163	5.2	DRB1*04:05
YVCTVPGCD	sp|P52747|ZN143_HUMAN	383	397	386	395	5	13	80	0.066	26.9	PYVCTVPGCD	NSP13|45|59	3	12	PYVCNAPGCD	NETMHCIIPAN_EL	0.282163	5.2	DRB1*04:05
YVCTVPGCD	sp|P52747|ZN143_HUMAN	383	397	386	395	5	13	80	0.066	26.9	PYVCTVPGCD	NSP13|46|60	2	11	PYVCNAPGCD	NETMHCIIPAN_EL	0.282163	5.2	DRB1*04:05
YVCTVPGCD	sp|P52747|ZN143_HUMAN	383	397	386	395	5	13	80	0.07	26.9	PYVCTVPGCD	NSP13|47|61	1	10	PYVCNAPGCD	NETMHCIIPAN_EL	0.282163	5.2	DRB1*04:05
YVCTVPGCD	sp|P52747|ZN143_HUMAN	383	397	386	395	5	13	80	0.075	26.5	PYVCTVPGCD	NSP13|42|56	6	15	PYVCNAPGCD	NETMHCIIPAN_EL	0.272622	6.6	DRB1*08:03
YVCTVPGCD	sp|P52747|ZN143_HUMAN	383	397	386	395	5	13	80	0.075	26.5	PYVCTVPGCD	NSP13|43|57	5	14	PYVCNAPGCD	NETMHCIIPAN_EL	0.272622	6.6	DRB1*08:03
YVCTVPGCD	sp|P52747|ZN143_HUMAN	383	397	386	395	5	13	80	0.06	26.9	PYVCTVPGCD	NSP13|44|58	4	13	PYVCNAPGCD	NETMHCIIPAN_EL	0.272622	6.6	DRB1*08:03
YVCTVPGCD	sp|P52747|ZN143_HUMAN	383	397	386	395	5	13	80	0.066	26.9	PYVCTVPGCD	NSP13|45|59	3	12	PYVCNAPGCD	NETMHCIIPAN_EL	0.272622	6.6	DRB1*08:03
YVCTVPGCD	sp|P52747|ZN143_HUMAN	383	397	386	395	5	13	80	0.066	26.9	PYVCTVPGCD	NSP13|46|60	2	11	PYVCNAPGCD	NETMHCIIPAN_EL	0.272622	6.6	DRB1*08:03
YVCTVPGCD	sp|P52747|ZN143_HUMAN	383	397	386	395	5	13	80	0.07	26.9	PYVCTVPGCD	NSP13|47|61	1	10	PYVCNAPGCD	NETMHCIIPAN_EL	0.272622	6.6	DRB1*08:03
