# Supplementary material for: MMPred: a tool to predict peptide mimicry events in MHC class II recognition
Source: Front Genet. 2024 Dec 10;15:1500684. doi: 10.3389/fgene.2024.1500684 (PMC11669352; doi:10.3389/fgene.2024.1500684)
Supplement: Supplementary file 8 [file Table8.xlsx]

## Sheet: Sheet1
Protein (gene name)	motif	percentile(S)
MYT1L	Anemia	66.6454
MCM8	Anemia	43.0724
BAZ1A	Anemia	91.3943
MOV10	Anemia	45.6176
PARVG	Anemia	55.8743
HELZ2	Anemia	45.9605
MOV10L1	Anemia	42.6829
CHD5	Anemia	68.588
MICAL3	Anemia	67.346
SLC35E4	Anemia	22.7916
UNC50	Anemia	42.8347
CALD1	Anemia	38.8467
DNA2	Anemia	87.9379
ATF7	Anemia	57.1212
BRI3	Anemia	33.286
MYT1L	Anemia, Excessive blood cell destruction (hemolysis)	21.6403
MCM8	Anemia, Excessive blood cell destruction (hemolysis)	40.8236
BAZ1A	Anemia, Excessive blood cell destruction (hemolysis)	99.7477
MOV10	Anemia, Excessive blood cell destruction (hemolysis)	41.6883
PARVG	Anemia, Excessive blood cell destruction (hemolysis)	84.817
HELZ2	Anemia, Excessive blood cell destruction (hemolysis)	64.6612
MOV10L1	Anemia, Excessive blood cell destruction (hemolysis)	58.177
CHD5	Anemia, Excessive blood cell destruction (hemolysis)	37.7272
MICAL3	Anemia, Excessive blood cell destruction (hemolysis)	84.817
SLC35E4	Anemia, Excessive blood cell destruction (hemolysis)	26.4
UNC50	Anemia, Excessive blood cell destruction (hemolysis)	58.177
CALD1	Anemia, Excessive blood cell destruction (hemolysis)	84.817
DNA2	Anemia, Excessive blood cell destruction (hemolysis)	51.7785
ATF7	Anemia, Excessive blood cell destruction (hemolysis)	75.4912
BRI3	Anemia, Excessive blood cell destruction (hemolysis)	60.4894
MYT1L	Anemia, Excessive blood loss (hemorrhage)	39.8192
MCM8	Anemia, Excessive blood loss (hemorrhage)	36.5514
BAZ1A	Anemia, Excessive blood loss (hemorrhage)	67.6767
MOV10	Anemia, Excessive blood loss (hemorrhage)	38.2
PARVG	Anemia, Excessive blood loss (hemorrhage)	67.6767
HELZ2	Anemia, Excessive blood loss (hemorrhage)	67.6767
MOV10L1	Anemia, Excessive blood loss (hemorrhage)	51.0876
CHD5	Anemia, Excessive blood loss (hemorrhage)	67.6767
MICAL3	Anemia, Excessive blood loss (hemorrhage)	96.7811
SLC35E4	Anemia, Excessive blood loss (hemorrhage)	51.0876
UNC50	Anemia, Excessive blood loss (hemorrhage)	40.2063
CALD1	Anemia, Excessive blood loss (hemorrhage)	30.3096
DNA2	Anemia, Excessive blood loss (hemorrhage)	67.6767
ATF7	Anemia, Excessive blood loss (hemorrhage)	85.0816
BRI3	Anemia, Excessive blood loss (hemorrhage)	33.7416
MYT1L	Anemia, Ineffective erythropoiesis	62.9489
MCM8	Anemia, Ineffective erythropoiesis	47.2711
BAZ1A	Anemia, Ineffective erythropoiesis	85.1918
MOV10	Anemia, Ineffective erythropoiesis	49.4243
PARVG	Anemia, Ineffective erythropoiesis	56.2197
HELZ2	Anemia, Ineffective erythropoiesis	47.4132
MOV10L1	Anemia, Ineffective erythropoiesis	55.061
CHD5	Anemia, Ineffective erythropoiesis	74.4794
MICAL3	Anemia, Ineffective erythropoiesis	67.3852
SLC35E4	Anemia, Ineffective erythropoiesis	21.7481
UNC50	Anemia, Ineffective erythropoiesis	44.6818
CALD1	Anemia, Ineffective erythropoiesis	30.6624
DNA2	Anemia, Ineffective erythropoiesis	88.2906
ATF7	Anemia, Ineffective erythropoiesis	62.5349
BRI3	Anemia, Ineffective erythropoiesis	35.3363
MYT1L	Diabetes type I, Autoimmune destruction of pancreatic $\beta$-cells	40.5443
MCM8	Diabetes type I, Autoimmune destruction of pancreatic $\beta$-cells	58.1231
BAZ1A	Diabetes type I, Autoimmune destruction of pancreatic $\beta$-cells	71.3488
MOV10	Diabetes type I, Autoimmune destruction of pancreatic $\beta$-cells	98.8144
PARVG	Diabetes type I, Autoimmune destruction of pancreatic $\beta$-cells	98.8389
HELZ2	Diabetes type I, Autoimmune destruction of pancreatic $\beta$-cells	54.26
MOV10L1	Diabetes type I, Autoimmune destruction of pancreatic $\beta$-cells	20.3885
CHD5	Diabetes type I, Autoimmune destruction of pancreatic $\beta$-cells	59.294
MICAL3	Diabetes type I, Autoimmune destruction of pancreatic $\beta$-cells	51.8544
SLC35E4	Diabetes type I, Autoimmune destruction of pancreatic $\beta$-cells	26.4833
UNC50	Diabetes type I, Autoimmune destruction of pancreatic $\beta$-cells	29.658
CALD1	Diabetes type I, Autoimmune destruction of pancreatic $\beta$-cells	61.1362
DNA2	Diabetes type I, Autoimmune destruction of pancreatic $\beta$-cells	69.7932
ATF7	Diabetes type I, Autoimmune destruction of pancreatic $\beta$-cells	80.3978
BRI3	Diabetes type I, Autoimmune destruction of pancreatic $\beta$-cells	28.029
MYT1L	Guillain-Barre Syndrome	51.3865
MCM8	Guillain-Barre Syndrome	57.5082
BAZ1A	Guillain-Barre Syndrome	47.8516
MOV10	Guillain-Barre Syndrome	49.7085
PARVG	Guillain-Barre Syndrome	64.5583
HELZ2	Guillain-Barre Syndrome	51.7515
MOV10L1	Guillain-Barre Syndrome	64.3624
CHD5	Guillain-Barre Syndrome	51.8323
MICAL3	Guillain-Barre Syndrome	67.1256
SLC35E4	Guillain-Barre Syndrome	28.8643
UNC50	Guillain-Barre Syndrome	47.9888
CALD1	Guillain-Barre Syndrome	40.2504
DNA2	Guillain-Barre Syndrome	81.1058
ATF7	Guillain-Barre Syndrome	94.3658
BRI3	Guillain-Barre Syndrome	24.864
MYT1L	Guillain-barre syndrome, B-cell antibody-dependent response	35.5764
MCM8	Guillain-barre syndrome, B-cell antibody-dependent response	45.6151
BAZ1A	Guillain-barre syndrome, B-cell antibody-dependent response	78.5042
MOV10	Guillain-barre syndrome, B-cell antibody-dependent response	50.3234
PARVG	Guillain-barre syndrome, B-cell antibody-dependent response	66.1408
HELZ2	Guillain-barre syndrome, B-cell antibody-dependent response	62.361
MOV10L1	Guillain-barre syndrome, B-cell antibody-dependent response	85.1698
CHD5	Guillain-barre syndrome, B-cell antibody-dependent response	62.361
MICAL3	Guillain-barre syndrome, B-cell antibody-dependent response	74.5235
SLC35E4	Guillain-barre syndrome, B-cell antibody-dependent response	49.7526
UNC50	Guillain-barre syndrome, B-cell antibody-dependent response	49.5174
CALD1	Guillain-barre syndrome, B-cell antibody-dependent response	41.3625
DNA2	Guillain-barre syndrome, B-cell antibody-dependent response	52.1141
ATF7	Guillain-barre syndrome, B-cell antibody-dependent response	93.9934
BRI3	Guillain-barre syndrome, B-cell antibody-dependent response	25.7263
MYT1L	Guillain-barre syndrome, Complement-mediated cell cytotoxicity	37.7395
MCM8	Guillain-barre syndrome, Complement-mediated cell cytotoxicity	73.8548
BAZ1A	Guillain-barre syndrome, Complement-mediated cell cytotoxicity	58.7575
MOV10	Guillain-barre syndrome, Complement-mediated cell cytotoxicity	35.0252
PARVG	Guillain-barre syndrome, Complement-mediated cell cytotoxicity	63.7034
HELZ2	Guillain-barre syndrome, Complement-mediated cell cytotoxicity	31.6374
MOV10L1	Guillain-barre syndrome, Complement-mediated cell cytotoxicity	86.6763
CHD5	Guillain-barre syndrome, Complement-mediated cell cytotoxicity	21.023
MICAL3	Guillain-barre syndrome, Complement-mediated cell cytotoxicity	53.797
SLC35E4	Guillain-barre syndrome, Complement-mediated cell cytotoxicity	73.8548
UNC50	Guillain-barre syndrome, Complement-mediated cell cytotoxicity	32.9161
CALD1	Guillain-barre syndrome, Complement-mediated cell cytotoxicity	73.8548
DNA2	Guillain-barre syndrome, Complement-mediated cell cytotoxicity	95.059
ATF7	Guillain-barre syndrome, Complement-mediated cell cytotoxicity	38.7095
BRI3	Guillain-barre syndrome, Complement-mediated cell cytotoxicity	24.4892
MYT1L	Guillain-barre syndrome, Myelin damage and axonal disorganisation	54.6691
MCM8	Guillain-barre syndrome, Myelin damage and axonal disorganisation	48.0427
BAZ1A	Guillain-barre syndrome, Myelin damage and axonal disorganisation	60.6903
MOV10	Guillain-barre syndrome, Myelin damage and axonal disorganisation	57.8977
PARVG	Guillain-barre syndrome, Myelin damage and axonal disorganisation	95.9875
HELZ2	Guillain-barre syndrome, Myelin damage and axonal disorganisation	27.4166
MOV10L1	Guillain-barre syndrome, Myelin damage and axonal disorganisation	35.2873
CHD5	Guillain-barre syndrome, Myelin damage and axonal disorganisation	27.4166
MICAL3	Guillain-barre syndrome, Myelin damage and axonal disorganisation	69.8912
SLC35E4	Guillain-barre syndrome, Myelin damage and axonal disorganisation	33.8592
UNC50	Guillain-barre syndrome, Myelin damage and axonal disorganisation	50.9725
CALD1	Guillain-barre syndrome, Myelin damage and axonal disorganisation	21.5399
DNA2	Guillain-barre syndrome, Myelin damage and axonal disorganisation	75.0674
ATF7	Guillain-barre syndrome, Myelin damage and axonal disorganisation	97.5258
BRI3	Guillain-barre syndrome, Myelin damage and axonal disorganisation	35.7969
MYT1L	Guillain-barre syndrome, Th1 response against myelin and nodal proteins	38.0555
MCM8	Guillain-barre syndrome, Th1 response against myelin and nodal proteins	54.598
BAZ1A	Guillain-barre syndrome, Th1 response against myelin and nodal proteins	98.7556
MOV10	Guillain-barre syndrome, Th1 response against myelin and nodal proteins	60.4062
PARVG	Guillain-barre syndrome, Th1 response against myelin and nodal proteins	93.8905
HELZ2	Guillain-barre syndrome, Th1 response against myelin and nodal proteins	52.9861
MOV10L1	Guillain-barre syndrome, Th1 response against myelin and nodal proteins	86.0394
CHD5	Guillain-barre syndrome, Th1 response against myelin and nodal proteins	68.5758
MICAL3	Guillain-barre syndrome, Th1 response against myelin and nodal proteins	74.5015
SLC35E4	Guillain-barre syndrome, Th1 response against myelin and nodal proteins	27.6126
UNC50	Guillain-barre syndrome, Th1 response against myelin and nodal proteins	32.0342
CALD1	Guillain-barre syndrome, Th1 response against myelin and nodal proteins	21.1038
DNA2	Guillain-barre syndrome, Th1 response against myelin and nodal proteins	54.598
ATF7	Guillain-barre syndrome, Th1 response against myelin and nodal proteins	96.644
BRI3	Guillain-barre syndrome, Th1 response against myelin and nodal proteins	84.1948
MYT1L	Lupus Erythematosus Systemic	22.4438
MCM8	Lupus Erythematosus Systemic	41.4482
BAZ1A	Lupus Erythematosus Systemic	92.7
MOV10	Lupus Erythematosus Systemic	99.9265
PARVG	Lupus Erythematosus Systemic	97.7904
HELZ2	Lupus Erythematosus Systemic	42.6927
MOV10L1	Lupus Erythematosus Systemic	23.3942
CHD5	Lupus Erythematosus Systemic	23.4971
MICAL3	Lupus Erythematosus Systemic	50.414
SLC35E4	Lupus Erythematosus Systemic	26.5984
UNC50	Lupus Erythematosus Systemic	73.3036
CALD1	Lupus Erythematosus Systemic	25.8464
DNA2	Lupus Erythematosus Systemic	85.8949
ATF7	Lupus Erythematosus Systemic	93.4006
BRI3	Lupus Erythematosus Systemic	34.1189
MYT1L	Lupus erythematosus systemic, B-cell hyperactivity	29.9373
MCM8	Lupus erythematosus systemic, B-cell hyperactivity	57.4053
BAZ1A	Lupus erythematosus systemic, B-cell hyperactivity	57.273
MOV10	Lupus erythematosus systemic, B-cell hyperactivity	63.9655
PARVG	Lupus erythematosus systemic, B-cell hyperactivity	62.775
HELZ2	Lupus erythematosus systemic, B-cell hyperactivity	35.5887
MOV10L1	Lupus erythematosus systemic, B-cell hyperactivity	93.2193
CHD5	Lupus erythematosus systemic, B-cell hyperactivity	42.7368
MICAL3	Lupus erythematosus systemic, B-cell hyperactivity	88.0285
SLC35E4	Lupus erythematosus systemic, B-cell hyperactivity	65.1683
UNC50	Lupus erythematosus systemic, B-cell hyperactivity	38.1118
CALD1	Lupus erythematosus systemic, B-cell hyperactivity	44.1208
DNA2	Lupus erythematosus systemic, B-cell hyperactivity	70.1705
ATF7	Lupus erythematosus systemic, B-cell hyperactivity	74.7857
BRI3	Lupus erythematosus systemic, B-cell hyperactivity	83.9621
MYT1L	Lupus erythematosus systemic, Defective self-tolerance check-points and auto-antibody production	22.265
MCM8	Lupus erythematosus systemic, Defective self-tolerance check-points and auto-antibody production	80.0402
BAZ1A	Lupus erythematosus systemic, Defective self-tolerance check-points and auto-antibody production	68.7913
MOV10	Lupus erythematosus systemic, Defective self-tolerance check-points and auto-antibody production	97.5895
PARVG	Lupus erythematosus systemic, Defective self-tolerance check-points and auto-antibody production	88.8296
HELZ2	Lupus erythematosus systemic, Defective self-tolerance check-points and auto-antibody production	39.7163
MOV10L1	Lupus erythematosus systemic, Defective self-tolerance check-points and auto-antibody production	86.2917
CHD5	Lupus erythematosus systemic, Defective self-tolerance check-points and auto-antibody production	42.3938
MICAL3	Lupus erythematosus systemic, Defective self-tolerance check-points and auto-antibody production	58.7722
SLC35E4	Lupus erythematosus systemic, Defective self-tolerance check-points and auto-antibody production	25.6969
UNC50	Lupus erythematosus systemic, Defective self-tolerance check-points and auto-antibody production	30.7726
CALD1	Lupus erythematosus systemic, Defective self-tolerance check-points and auto-antibody production	37.034
DNA2	Lupus erythematosus systemic, Defective self-tolerance check-points and auto-antibody production	49.7697
ATF7	Lupus erythematosus systemic, Defective self-tolerance check-points and auto-antibody production	95.5637
BRI3	Lupus erythematosus systemic, Defective self-tolerance check-points and auto-antibody production	93.7485
MYT1L	Lupus erythematosus systemic, Defective T-cell physiology	28.4797
MCM8	Lupus erythematosus systemic, Defective T-cell physiology	46.6954
BAZ1A	Lupus erythematosus systemic, Defective T-cell physiology	64.8547
MOV10	Lupus erythematosus systemic, Defective T-cell physiology	48.0476
PARVG	Lupus erythematosus systemic, Defective T-cell physiology	77.4435
HELZ2	Lupus erythematosus systemic, Defective T-cell physiology	45.0468
MOV10L1	Lupus erythematosus systemic, Defective T-cell physiology	55.6342
CHD5	Lupus erythematosus systemic, Defective T-cell physiology	80.8878
MICAL3	Lupus erythematosus systemic, Defective T-cell physiology	58.2015
SLC35E4	Lupus erythematosus systemic, Defective T-cell physiology	24.7685
UNC50	Lupus erythematosus systemic, Defective T-cell physiology	38.5772
CALD1	Lupus erythematosus systemic, Defective T-cell physiology	66.7385
DNA2	Lupus erythematosus systemic, Defective T-cell physiology	52.0651
ATF7	Lupus erythematosus systemic, Defective T-cell physiology	69.0804
BRI3	Lupus erythematosus systemic, Defective T-cell physiology	29.4351
MYT1L	Lupus erythematosus systemic, Immune-complex deposition	23.7152
MCM8	Lupus erythematosus systemic, Immune-complex deposition	74.2173
BAZ1A	Lupus erythematosus systemic, Immune-complex deposition	66.1678
MOV10	Lupus erythematosus systemic, Immune-complex deposition	63.287
PARVG	Lupus erythematosus systemic, Immune-complex deposition	81.0886
HELZ2	Lupus erythematosus systemic, Immune-complex deposition	48.9638
MOV10L1	Lupus erythematosus systemic, Immune-complex deposition	21.3463
CHD5	Lupus erythematosus systemic, Immune-complex deposition	29.9005
MICAL3	Lupus erythematosus systemic, Immune-complex deposition	67.177
SLC35E4	Lupus erythematosus systemic, Immune-complex deposition	82.4555
UNC50	Lupus erythematosus systemic, Immune-complex deposition	41.8475
CALD1	Lupus erythematosus systemic, Immune-complex deposition	29.9005
DNA2	Lupus erythematosus systemic, Immune-complex deposition	51.3057
ATF7	Lupus erythematosus systemic, Immune-complex deposition	64.9919
BRI3	Lupus erythematosus systemic, Immune-complex deposition	26.498
MYT1L	Lupus erythematosus systemic, Increased autoantigen availability	34.5843
MCM8	Lupus erythematosus systemic, Increased autoantigen availability	41.8059
BAZ1A	Lupus erythematosus systemic, Increased autoantigen availability	51.7858
MOV10	Lupus erythematosus systemic, Increased autoantigen availability	45.2991
PARVG	Lupus erythematosus systemic, Increased autoantigen availability	97.2466
HELZ2	Lupus erythematosus systemic, Increased autoantigen availability	45.2501
MOV10L1	Lupus erythematosus systemic, Increased autoantigen availability	56.935
CHD5	Lupus erythematosus systemic, Increased autoantigen availability	28.4503
MICAL3	Lupus erythematosus systemic, Increased autoantigen availability	77.0124
SLC35E4	Lupus erythematosus systemic, Increased autoantigen availability	20.5404
UNC50	Lupus erythematosus systemic, Increased autoantigen availability	43.9028
CALD1	Lupus erythematosus systemic, Increased autoantigen availability	24.0606
DNA2	Lupus erythematosus systemic, Increased autoantigen availability	62.726
ATF7	Lupus erythematosus systemic, Increased autoantigen availability	47.5087
BRI3	Lupus erythematosus systemic, Increased autoantigen availability	37.1883
MYT1L	Lupus erythematosus systemic, Increased IFN production and up-regulation of IFN inducible genes	45.5318
MCM8	Lupus erythematosus systemic, Increased IFN production and up-regulation of IFN inducible genes	42.5922
BAZ1A	Lupus erythematosus systemic, Increased IFN production and up-regulation of IFN inducible genes	80.7726
MOV10	Lupus erythematosus systemic, Increased IFN production and up-regulation of IFN inducible genes	64.9282
PARVG	Lupus erythematosus systemic, Increased IFN production and up-regulation of IFN inducible genes	81.2871
HELZ2	Lupus erythematosus systemic, Increased IFN production and up-regulation of IFN inducible genes	70.3542
MOV10L1	Lupus erythematosus systemic, Increased IFN production and up-regulation of IFN inducible genes	32.2718
CHD5	Lupus erythematosus systemic, Increased IFN production and up-regulation of IFN inducible genes	27.6714
MICAL3	Lupus erythematosus systemic, Increased IFN production and up-regulation of IFN inducible genes	77.7203
SLC35E4	Lupus erythematosus systemic, Increased IFN production and up-regulation of IFN inducible genes	51.0999
UNC50	Lupus erythematosus systemic, Increased IFN production and up-regulation of IFN inducible genes	30.7579
CALD1	Lupus erythematosus systemic, Increased IFN production and up-regulation of IFN inducible genes	40.3777
DNA2	Lupus erythematosus systemic, Increased IFN production and up-regulation of IFN inducible genes	79.6286
ATF7	Lupus erythematosus systemic, Increased IFN production and up-regulation of IFN inducible genes	56.7292
BRI3	Lupus erythematosus systemic, Increased IFN production and up-regulation of IFN inducible genes	85.4196
MYT1L	Myasthenia Gravis	68.637
MCM8	Myasthenia Gravis	51.6535
BAZ1A	Myasthenia Gravis	50.1886
MOV10	Myasthenia Gravis	61.5207
PARVG	Myasthenia Gravis	96.4774
HELZ2	Myasthenia Gravis	89.9564
MOV10L1	Myasthenia Gravis	21.7432
CHD5	Myasthenia Gravis	40.4096
MICAL3	Myasthenia Gravis	50.316
SLC35E4	Myasthenia Gravis	31.0715
UNC50	Myasthenia Gravis	29.0628
CALD1	Myasthenia Gravis	62.2018
DNA2	Myasthenia Gravis	48.1309
ATF7	Myasthenia Gravis	89.7114
BRI3	Myasthenia Gravis	32.4188
MYT1L	Myasthenia gravis, B-cell antibody-dependent response	44.9831
MCM8	Myasthenia gravis, B-cell antibody-dependent response	45.7523
BAZ1A	Myasthenia gravis, B-cell antibody-dependent response	56.4402
MOV10	Myasthenia gravis, B-cell antibody-dependent response	73.039
PARVG	Myasthenia gravis, B-cell antibody-dependent response	69.1661
HELZ2	Myasthenia gravis, B-cell antibody-dependent response	95.7033
MOV10L1	Myasthenia gravis, B-cell antibody-dependent response	36.5832
CHD5	Myasthenia gravis, B-cell antibody-dependent response	35.2041
MICAL3	Myasthenia gravis, B-cell antibody-dependent response	89.3268
SLC35E4	Myasthenia gravis, B-cell antibody-dependent response	36.5832
UNC50	Myasthenia gravis, B-cell antibody-dependent response	40.3189
CALD1	Myasthenia gravis, B-cell antibody-dependent response	45.7523
DNA2	Myasthenia gravis, B-cell antibody-dependent response	90.2675
ATF7	Myasthenia gravis, B-cell antibody-dependent response	95.4142
BRI3	Myasthenia gravis, B-cell antibody-dependent response	87.9428
MYT1L	Myasthenia gravis, Muscular atrophy	61.582
MCM8	Myasthenia gravis, Muscular atrophy	50.1421
BAZ1A	Myasthenia gravis, Muscular atrophy	65.6827
MOV10	Myasthenia gravis, Muscular atrophy	63.7083
PARVG	Myasthenia gravis, Muscular atrophy	99.5811
HELZ2	Myasthenia gravis, Muscular atrophy	57.371
MOV10L1	Myasthenia gravis, Muscular atrophy	30.6599
CHD5	Myasthenia gravis, Muscular atrophy	68.1593
MICAL3	Myasthenia gravis, Muscular atrophy	62.1209
SLC35E4	Myasthenia gravis, Muscular atrophy	32.6711
UNC50	Myasthenia gravis, Muscular atrophy	46.4161
CALD1	Myasthenia gravis, Muscular atrophy	21.4884
DNA2	Myasthenia gravis, Muscular atrophy	65.6827
ATF7	Myasthenia gravis, Muscular atrophy	97.7953
BRI3	Myasthenia gravis, Muscular atrophy	31.6912
MYT1L	Myasthenia gravis, Synaptic dysfunction	44.3976
MCM8	Myasthenia gravis, Synaptic dysfunction	94.8582
BAZ1A	Myasthenia gravis, Synaptic dysfunction	81.0225
MOV10	Myasthenia gravis, Synaptic dysfunction	48.3391
PARVG	Myasthenia gravis, Synaptic dysfunction	65.0311
HELZ2	Myasthenia gravis, Synaptic dysfunction	41.7348
MOV10L1	Myasthenia gravis, Synaptic dysfunction	26.8409
CHD5	Myasthenia gravis, Synaptic dysfunction	42.9327
MICAL3	Myasthenia gravis, Synaptic dysfunction	81.3385
SLC35E4	Myasthenia gravis, Synaptic dysfunction	85.4392
UNC50	Myasthenia gravis, Synaptic dysfunction	26.4318
CALD1	Myasthenia gravis, Synaptic dysfunction	59.4581
DNA2	Myasthenia gravis, Synaptic dysfunction	93.8171
ATF7	Myasthenia gravis, Synaptic dysfunction	71.8657
BRI3	Myasthenia gravis, Synaptic dysfunction	33.5432
MYT1L	Rheumatoid Arthritis	27.0736
MCM8	Rheumatoid Arthritis	60.2665
BAZ1A	Rheumatoid Arthritis	79.3445
MOV10	Rheumatoid Arthritis	99.6228
PARVG	Rheumatoid Arthritis	88.0457
HELZ2	Rheumatoid Arthritis	40.8897
MOV10L1	Rheumatoid Arthritis	47.592
CHD5	Rheumatoid Arthritis	20.9103
MICAL3	Rheumatoid Arthritis	54.6127
SLC35E4	Rheumatoid Arthritis	78.2127
UNC50	Rheumatoid Arthritis	38.5037
CALD1	Rheumatoid Arthritis	56.45
DNA2	Rheumatoid Arthritis	47.8418
ATF7	Rheumatoid Arthritis	94.5618
BRI3	Rheumatoid Arthritis	77.762
MYT1L	Rheumatoid arthritis, Articular destruction	42.3718
MCM8	Rheumatoid arthritis, Articular destruction	69.8839
BAZ1A	Rheumatoid arthritis, Articular destruction	57.6282
MOV10	Rheumatoid arthritis, Articular destruction	70.7168
PARVG	Rheumatoid arthritis, Articular destruction	75.6406
HELZ2	Rheumatoid arthritis, Articular destruction	45.7547
MOV10L1	Rheumatoid arthritis, Articular destruction	53.3413
CHD5	Rheumatoid arthritis, Articular destruction	42.9964
MICAL3	Rheumatoid arthritis, Articular destruction	84.2315
SLC35E4	Rheumatoid arthritis, Articular destruction	47.4328
UNC50	Rheumatoid arthritis, Articular destruction	22.265
CALD1	Rheumatoid arthritis, Articular destruction	31.9803
DNA2	Rheumatoid arthritis, Articular destruction	76.8507
ATF7	Rheumatoid arthritis, Articular destruction	88.1534
BRI3	Rheumatoid arthritis, Articular destruction	93.3835
MYT1L	Rheumatoid arthritis, Autoimmune response	63.0542
MCM8	Rheumatoid arthritis, Autoimmune response	36.6543
BAZ1A	Rheumatoid arthritis, Autoimmune response	61.1753
MOV10	Rheumatoid arthritis, Autoimmune response	32.5535
PARVG	Rheumatoid arthritis, Autoimmune response	69.9721
HELZ2	Rheumatoid arthritis, Autoimmune response	24.6509
MOV10L1	Rheumatoid arthritis, Autoimmune response	74.0728
CHD5	Rheumatoid arthritis, Autoimmune response	67.1182
MICAL3	Rheumatoid arthritis, Autoimmune response	35.743
SLC35E4	Rheumatoid arthritis, Autoimmune response	97.1584
UNC50	Rheumatoid arthritis, Autoimmune response	68.9873
CALD1	Rheumatoid arthritis, Autoimmune response	41.6638
DNA2	Rheumatoid arthritis, Autoimmune response	43.5109
ATF7	Rheumatoid arthritis, Autoimmune response	45.7302
BRI3	Rheumatoid arthritis, Autoimmune response	94.1796
MYT1L	Rheumatoid arthritis, Bone erosion	66.1188
MCM8	Rheumatoid arthritis, Bone erosion	30.4664
BAZ1A	Rheumatoid arthritis, Bone erosion	47.2907
MOV10	Rheumatoid arthritis, Bone erosion	66.5597
PARVG	Rheumatoid arthritis, Bone erosion	63.8038
HELZ2	Rheumatoid arthritis, Bone erosion	85.4956
MOV10L1	Rheumatoid arthritis, Bone erosion	64.0292
CHD5	Rheumatoid arthritis, Bone erosion	80.4762
MICAL3	Rheumatoid arthritis, Bone erosion	82.1126
SLC35E4	Rheumatoid arthritis, Bone erosion	30.121
UNC50	Rheumatoid arthritis, Bone erosion	69.1245
CALD1	Rheumatoid arthritis, Bone erosion	44.5569
DNA2	Rheumatoid arthritis, Bone erosion	70.3812
ATF7	Rheumatoid arthritis, Bone erosion	97.9276
BRI3	Rheumatoid arthritis, Bone erosion	53.6622
MYT1L	Rheumatoid arthritis, Synovial inflammation	47.2858
MCM8	Rheumatoid arthritis, Synovial inflammation	54.064
BAZ1A	Rheumatoid arthritis, Synovial inflammation	60.9475
MOV10	Rheumatoid arthritis, Synovial inflammation	98.6919
PARVG	Rheumatoid arthritis, Synovial inflammation	83.5726
HELZ2	Rheumatoid arthritis, Synovial inflammation	45.5024
MOV10L1	Rheumatoid arthritis, Synovial inflammation	30.1994
CHD5	Rheumatoid arthritis, Synovial inflammation	29.4057
MICAL3	Rheumatoid arthritis, Synovial inflammation	52.119
SLC35E4	Rheumatoid arthritis, Synovial inflammation	34.2952
UNC50	Rheumatoid arthritis, Synovial inflammation	21.5864
CALD1	Rheumatoid arthritis, Synovial inflammation	23.3967
DNA2	Rheumatoid arthritis, Synovial inflammation	68.223
ATF7	Rheumatoid arthritis, Synovial inflammation	90.6325
BRI3	Rheumatoid arthritis, Synovial inflammation	39.1995
MYT1L	Thyroiditis	30.366
MCM8	Thyroiditis	54.8773
BAZ1A	Thyroiditis	90.3924
MOV10	Thyroiditis	96.6979
PARVG	Thyroiditis	86.4583
HELZ2	Thyroiditis	50.1543
MOV10L1	Thyroiditis	28.176
CHD5	Thyroiditis	24.4623
MICAL3	Thyroiditis	52.7926
SLC35E4	Thyroiditis	23.8058
UNC50	Thyroiditis	25.0159
CALD1	Thyroiditis	48.736
DNA2	Thyroiditis	46.8669
ATF7	Thyroiditis	95.3995
BRI3	Thyroiditis	45.4706
MYT1L	Thyroiditis, Development of thyroid autoimmunity	41.6785
MCM8	Thyroiditis, Development of thyroid autoimmunity	55.4015
BAZ1A	Thyroiditis, Development of thyroid autoimmunity	92.6804
MOV10	Thyroiditis, Development of thyroid autoimmunity	99.8383
PARVG	Thyroiditis, Development of thyroid autoimmunity	87.2716
HELZ2	Thyroiditis, Development of thyroid autoimmunity	39.0917
MOV10L1	Thyroiditis, Development of thyroid autoimmunity	29.9054
CHD5	Thyroiditis, Development of thyroid autoimmunity	53.1037
MICAL3	Thyroiditis, Development of thyroid autoimmunity	60.1906
SLC35E4	Thyroiditis, Development of thyroid autoimmunity	22.8602
UNC50	Thyroiditis, Development of thyroid autoimmunity	21.1112
CALD1	Thyroiditis, Development of thyroid autoimmunity	46.2765
DNA2	Thyroiditis, Development of thyroid autoimmunity	60.8569
ATF7	Thyroiditis, Development of thyroid autoimmunity	88.8932
BRI3	Thyroiditis, Development of thyroid autoimmunity	51.2322
MYT1L	Thyroiditis, Drug-induced thyroiditis	43.4251
MCM8	Thyroiditis, Drug-induced thyroiditis	48.7311
BAZ1A	Thyroiditis, Drug-induced thyroiditis	88.102
MOV10	Thyroiditis, Drug-induced thyroiditis	22.3041
PARVG	Thyroiditis, Drug-induced thyroiditis	83.041
HELZ2	Thyroiditis, Drug-induced thyroiditis	34.9909
MOV10L1	Thyroiditis, Drug-induced thyroiditis	64.6441
CHD5	Thyroiditis, Drug-induced thyroiditis	72.5369
MICAL3	Thyroiditis, Drug-induced thyroiditis	76.787
SLC35E4	Thyroiditis, Drug-induced thyroiditis	35.9169
UNC50	Thyroiditis, Drug-induced thyroiditis	24.5211
CALD1	Thyroiditis, Drug-induced thyroiditis	28.7933
DNA2	Thyroiditis, Drug-induced thyroiditis	86.01
ATF7	Thyroiditis, Drug-induced thyroiditis	66.9639
BRI3	Thyroiditis, Drug-induced thyroiditis	89.3195
MYT1L	Thyroiditis, Sustained thyrocyte survival and thyroid hormone production	46.595
MCM8	Thyroiditis, Sustained thyrocyte survival and thyroid hormone production	59.2989
BAZ1A	Thyroiditis, Sustained thyrocyte survival and thyroid hormone production	67.3289
MOV10	Thyroiditis, Sustained thyrocyte survival and thyroid hormone production	79.756
PARVG	Thyroiditis, Sustained thyrocyte survival and thyroid hormone production	72.7475
HELZ2	Thyroiditis, Sustained thyrocyte survival and thyroid hormone production	34.4128
MOV10L1	Thyroiditis, Sustained thyrocyte survival and thyroid hormone production	35.0742
CHD5	Thyroiditis, Sustained thyrocyte survival and thyroid hormone production	65.3986
MICAL3	Thyroiditis, Sustained thyrocyte survival and thyroid hormone production	86.2305
SLC35E4	Thyroiditis, Sustained thyrocyte survival and thyroid hormone production	23.4334
UNC50	Thyroiditis, Sustained thyrocyte survival and thyroid hormone production	22.2821
CALD1	Thyroiditis, Sustained thyrocyte survival and thyroid hormone production	46.595
DNA2	Thyroiditis, Sustained thyrocyte survival and thyroid hormone production	76.5102
ATF7	Thyroiditis, Sustained thyrocyte survival and thyroid hormone production	87.8276
BRI3	Thyroiditis, Sustained thyrocyte survival and thyroid hormone production	28.7762
MYT1L	Thyroiditis, Thyrocyte apoptosis and cytotoxicity	45.3187
MCM8	Thyroiditis, Thyrocyte apoptosis and cytotoxicity	61.4056
BAZ1A	Thyroiditis, Thyrocyte apoptosis and cytotoxicity	34.697
MOV10	Thyroiditis, Thyrocyte apoptosis and cytotoxicity	98.1603
PARVG	Thyroiditis, Thyrocyte apoptosis and cytotoxicity	73.7935
HELZ2	Thyroiditis, Thyrocyte apoptosis and cytotoxicity	65.4598
MOV10L1	Thyroiditis, Thyrocyte apoptosis and cytotoxicity	68.5905
CHD5	Thyroiditis, Thyrocyte apoptosis and cytotoxicity	74.9057
MICAL3	Thyroiditis, Thyrocyte apoptosis and cytotoxicity	55.2472
SLC35E4	Thyroiditis, Thyrocyte apoptosis and cytotoxicity	25.7435
UNC50	Thyroiditis, Thyrocyte apoptosis and cytotoxicity	37.3059
CALD1	Thyroiditis, Thyrocyte apoptosis and cytotoxicity	71.944
DNA2	Thyroiditis, Thyrocyte apoptosis and cytotoxicity	56.4157
ATF7	Thyroiditis, Thyrocyte apoptosis and cytotoxicity	99.1769
BRI3	Thyroiditis, Thyrocyte apoptosis and cytotoxicity	49.7697
MYT1L	Thyroiditis, Thyroid destruction and remodelling	38.7267
MCM8	Thyroiditis, Thyroid destruction and remodelling	54.1007
BAZ1A	Thyroiditis, Thyroid destruction and remodelling	79.7315
MOV10	Thyroiditis, Thyroid destruction and remodelling	96.0242
PARVG	Thyroiditis, Thyroid destruction and remodelling	93.7362
HELZ2	Thyroiditis, Thyroid destruction and remodelling	64.9625
MOV10L1	Thyroiditis, Thyroid destruction and remodelling	87.4945
CHD5	Thyroiditis, Thyroid destruction and remodelling	81.5516
MICAL3	Thyroiditis, Thyroid destruction and remodelling	69.3401
SLC35E4	Thyroiditis, Thyroid destruction and remodelling	53.6843
UNC50	Thyroiditis, Thyroid destruction and remodelling	23.4187
CALD1	Thyroiditis, Thyroid destruction and remodelling	40.2332
DNA2	Thyroiditis, Thyroid destruction and remodelling	61.3615
ATF7	Thyroiditis, Thyroid destruction and remodelling	84.0258
BRI3	Thyroiditis, Thyroid destruction and remodelling	26.4196
